# Supplementary material for: Oncogenic signaling pathway-related long non-coding RNAs for predicting prognosis and immunotherapy response in breast cancer
Source: Front Immunol. 2022 Aug 4;13:891175. doi: 10.3389/fimmu.2022.891175 (PMC9386474; doi:10.3389/fimmu.2022.891175)
Supplement: Supplementary Table 1 — Cancer type and sample information. [file DataSheet_1.zip]

Archive with 21 entries (20 files):
- Figure.data/Fig.2.xlsx
- Figure.data/Fig.3.xlsx
- Figure.data/Fig.4.xlsx
- Figure.data/Fig.5.xlsx
- Figure.data/Fig.6.xlsx
- Figure.data/Fig.7.xlsx
- Script/CIBERSORT.R
- Script/IPS.R
- Script/modules/
- Script/modules/global_vars.R
- Script/modules/OS.R
- Script/run_analysis_pipeline.html
- Script/run_analysis_pipeline.ipynb
- Source.Data/IPS_genes.txt
- Source.Data/LM22.Rdata
- Source.Data/marker_genes.xlsx
- Source.Data/markers.gmt
- Source.Data/sourceTCGADataDownload.R
- Source.Data/Tumor_Pathway_Geneset.xlsx
- Table_S1.xlsx
- Table_S2.xlsx
