# Supplementary material for: Oncogenic signaling pathway-related long non-coding RNAs for predicting prognosis and immunotherapy response in breast cancer
Source: Front Immunol. 2022 Aug 4;13:891175. doi: 10.3389/fimmu.2022.891175 (PMC9386474; doi:10.3389/fimmu.2022.891175)
Supplement: Supplementary Table 1 — Cancer type and sample information. [file DataSheet_1.zip › Figure.data/Fig.2.xlsx]

## Sheet: Fig_2A
	RTK_RAS	NOTCH	HIPPO	WNT	PI3K	CELL_CYCLE	TGF_Beta	MYC	TP53	NRF2
RTK_RAS	1	0.541613	0.671989	0.571401	0.5983	-0.105187	0.669198	0.25282	0.266956	0.440934
NOTCH	0.541613	1	0.612674	0.63027	0.284512	0.125669	0.394029	0.312004	-0.0148798	0.201555
HIPPO	0.671989	0.612674	1	0.739646	0.414363	0.122402	0.622191	0.334555	0.336408	0.259845
WNT	0.571401	0.63027	0.739646	1	0.164924	0.182031	0.426325	0.352679	0.10586	0.154083
PI3K	0.5983	0.284512	0.414363	0.164924	1	-0.276647	0.5657	0.0351535	0.196094	0.505841
CELL_CYCLE	-0.105187	0.125669	0.122402	0.182031	-0.276647	1	-0.144755	0.216558	0.0633019	-0.101836
TGF_Beta	0.669198	0.394029	0.622191	0.426325	0.5657	-0.144755	1	0.225409	0.39023	0.352768
MYC	0.25282	0.312004	0.334555	0.352679	0.0351535	0.216558	0.225409	1	0.173474	0.121314
TP53	0.266956	-0.0148798	0.336408	0.10586	0.196094	0.0633019	0.39023	0.173474	1	0.147775
NRF2	0.440934	0.201555	0.259845	0.154083	0.505841	-0.101836	0.352768	0.121314	0.147775	1

## Sheet: Fig_2B
	RTK_RAS	NOTCH	HIPPO	WNT	PI3K	CELL_CYCLE	TGF_Beta	MYC	TP53	NRF2	PAM50
TCGA-E2-A15G-01A-11R-A12D-07	1.33667	1.24084	1.19284	1.1868	1.52185	1.35615	1.47839	1.41789	1.41902	1.73792	LumA
TCGA-E2-A1B5-01A-21R-A12P-07	1.3138	1.26787	1.18904	1.26056	1.45376	1.47597	1.47051	1.44969	1.46043	1.69404	LumA
TCGA-EW-A2FS-01A-11R-A17B-07	1.35282	1.24891	1.17142	1.20515	1.42073	1.50078	1.44328	1.34798	1.43874	1.66235	LumA
TCGA-EW-A1P7-01A-21R-A144-07	1.3968	1.31166	1.32757	1.34957	1.42894	1.58828	1.44707	1.4257	1.4671	1.67016	Normal
TCGA-LL-A5YO-01A-21R-A28M-07	1.26047	1.27985	1.18285	1.21869	1.4148	1.54609	1.35467	1.40781	1.4005	1.67405	Her2
TCGA-BH-A1FN-01A-11R-A13Q-07	1.34386	1.31469	1.28791	1.16182	1.47451	1.53929	1.51224	1.49551	1.47621	1.69267	LumB
TCGA-A7-A3RF-01A-11R-A22K-07	1.25895	1.30203	1.11204	1.03187	1.4244	1.44195	1.36818	1.45224	1.27885	1.66245	LumA
TCGA-E9-A1NG-01A-21R-A14M-07	1.36029	1.38599	1.27623	1.21421	1.49634	1.52796	1.57012	1.45957	1.40525	1.71553	LumA
TCGA-D8-A1XB-01A-11R-A14D-07	1.44284	1.35979	1.39178	1.25998	1.5474	1.46119	1.53373	1.4693	1.42267	1.70838	LumA
TCGA-A2-A0CX-01A-21R-A00Z-07	1.34947	1.31826	1.23129	1.22365	1.46492	1.51098	1.49729	1.47502	1.40583	1.64208	Her2
TCGA-A8-A07F-01A-11R-A00Z-07	1.37662	1.32283	1.35393	1.12979	1.51061	1.45441	1.49076	1.45682	1.5045	1.70601	LumA
TCGA-AR-A5QQ-01A-11R-A28M-07	1.33457	1.33939	1.2669	1.20189	1.38743	1.54227	1.39323	1.44623	1.29235	1.60752	Basal
TCGA-A2-A3XT-01A-11R-A22U-07	1.25112	1.313	1.23047	1.12636	1.42444	1.56442	1.33511	1.44041	1.47122	1.6428	Basal
TCGA-OL-A5RY-01A-21R-A28M-07	1.37192	1.31608	1.25794	1.29173	1.42677	1.50823	1.44077	1.42357	1.37361	1.66942	Normal
TCGA-A7-A26I-01B-06R-A22O-07	1.16692	1.12538	1.27642	1.12593	1.41034	1.45709	1.39943	1.34045	1.45941	1.45938	Basal
TCGA-LL-A50Y-01A-11R-A266-07	1.21143	1.21531	1.08686	1.18475	1.43972	1.42305	1.38822	1.33217	1.30275	1.66167	LumA
TCGA-C8-A1HO-01A-11R-A13Q-07	1.3932	1.28327	1.10468	1.14797	1.50105	1.47943	1.49922	1.51147	1.43848	1.72889	LumA
TCGA-AR-A24L-01A-11R-A169-07	1.44533	1.31518	1.33791	1.15006	1.50052	1.54106	1.5673	1.43792	1.442	1.7247	LumA
TCGA-AN-A0FX-01A-11R-A034-07	1.43333	1.36942	1.3988	1.32703	1.48517	1.61089	1.48083	1.51361	1.38716	1.68297	Basal
TCGA-A7-A13H-01A-11R-A22K-07	1.39537	1.34902	1.25778	1.31975	1.4619	1.43956	1.50639	1.436	1.37955	1.69989	LumA
TCGA-A8-A06N-01A-11R-A00Z-07	1.33864	1.15177	1.13368	0.818615	1.49505	1.35323	1.48259	1.45172	1.35664	1.70879	LumB
TCGA-E2-A150-01A-11R-A12D-07	1.32947	1.32502	1.34668	1.23076	1.48485	1.50964	1.45133	1.49784	1.36365	1.7391	Basal
TCGA-AC-A23H-01A-11R-A157-07	1.34429	1.37951	1.21822	1.17983	1.52599	1.50743	1.48311	1.41737	1.4651	1.73048	Her2
TCGA-A7-A0DC-01B-04R-A22O-07	1.24844	1.18164	1.1891	0.947578	1.48405	1.03375	1.40462	1.40917	1.40805	1.52321	LumA
TCGA-BH-A0BA-01A-11R-A056-07	1.4185	1.32998	1.28441	1.24819	1.50134	1.43891	1.50854	1.45754	1.3959	1.70702	LumA
TCGA-EW-A1PB-01A-11R-A144-07	1.26543	1.16343	1.25817	1.19166	1.43966	1.65938	1.3864	1.38884	1.37202	1.67131	Basal
TCGA-A2-A4S2-01A-12R-A266-07	1.34855	1.31034	1.24432	1.26273	1.50571	1.45655	1.42041	1.53244	1.35722	1.67291	LumA
TCGA-A7-A0CE-01A-11R-A00Z-07	1.39521	1.3198	1.32289	1.2307	1.43189	1.58336	1.46723	1.43219	1.42494	1.62822	Basal
TCGA-A8-A091-01A-11R-A00Z-07	1.4152	1.32135	1.22789	1.21968	1.51109	1.46283	1.54458	1.59247	1.38109	1.65618	LumA
TCGA-A2-A0EV-01A-11R-A034-07	1.38882	1.27441	1.27517	1.22895	1.51588	1.50914	1.52153	1.32905	1.44343	1.72465	LumA
TCGA-UL-AAZ6-01A-11R-A41B-07	1.27344	1.25163	1.06833	1.01801	1.42457	1.47635	1.37684	1.36452	1.35975	1.65543	LumA
TCGA-AR-A0TW-01A-11R-A084-07	1.34545	1.26118	1.21506	1.08071	1.48424	1.43355	1.38748	1.50617	1.40053	1.67267	LumA
TCGA-E2-A576-01A-11R-A31O-07	1.27246	1.2203	1.06176	1.10491	1.41182	1.44203	1.38821	1.44551	1.2465	1.61534	LumA
TCGA-A8-A07S-01A-11R-A034-07	1.32998	1.28884	1.233	1.18538	1.47776	1.4601	1.43288	1.37763	1.45779	1.72166	LumB
TCGA-C8-A12P-01A-11R-A115-07	1.33094	1.30122	1.2394	1.25437	1.47262	1.5566	1.509	1.45604	1.34303	1.60447	Her2
TCGA-EW-A1PF-01A-11R-A144-07	1.44586	1.37944	1.32829	1.24301	1.52884	1.50969	1.46267	1.45465	1.38855	1.67266	LumA
TCGA-AN-A0XN-01A-21R-A109-07	1.38386	1.3405	1.3484	1.27019	1.50929	1.53968	1.545	1.50049	1.48769	1.70624	LumA
TCGA-E9-A1R5-01A-11R-A14M-07	1.30983	1.2683	1.237	1.17704	1.49305	1.41995	1.48731	1.44792	1.44706	1.73872	LumA
TCGA-LL-A5YL-01A-12R-A29R-07	1.28129	1.23026	1.13899	1.16262	1.39086	1.51468	1.3679	1.43559	1.37405	1.6569	LumA
TCGA-AR-A2LL-01A-11R-A180-07	1.37798	1.21997	1.21915	1.15261	1.49368	1.45175	1.45045	1.43715	1.39296	1.69393	LumB
TCGA-AO-A1KQ-01A-11R-A13Q-07	1.35263	1.23931	1.13274	1.02955	1.43453	1.46486	1.453	1.40094	1.44244	1.72144	NA
TCGA-BH-A0DI-01A-21R-A12P-07	1.40527	1.36946	1.35188	1.30519	1.54786	1.47789	1.50946	1.44766	1.36885	1.71819	LumA
TCGA-D8-A1X8-01A-11R-A14M-07	1.42914	1.32998	1.28235	1.30225	1.50728	1.45677	1.52877	1.40729	1.4436	1.7575	LumA
TCGA-A2-A0D0-01A-11R-A00Z-07	1.32652	1.26216	1.2453	1.21895	1.50896	1.6049	1.47582	1.48258	1.38325	1.65027	Basal
TCGA-E9-A54X-01A-11R-A266-07	1.37013	1.19837	1.12395	0.978134	1.46884	1.4467	1.42548	1.36015	1.38036	1.72937	LumB
TCGA-A7-A0DB-01A-11R-A277-07	1.35705	1.22321	1.32986	1.13045	1.5211	1.45011	1.53709	1.46328	1.52132	1.72296	LumA
TCGA-C8-A26W-01A-11R-A16F-07	1.46198	1.29097	1.24057	1.1967	1.48501	1.5762	1.49957	1.39247	1.42671	1.69019	LumB
TCGA-E2-A1IN-01A-11R-A13Q-07	1.36395	1.31356	1.28579	1.18947	1.50632	1.51569	1.50134	1.49641	1.3967	1.68003	LumA
TCGA-GM-A2DK-01A-21R-A180-07	1.39869	1.29249	1.20008	1.16625	1.44577	1.52716	1.47634	1.30357	1.35022	1.66534	LumA
TCGA-E2-A15A-06A-11R-A12D-07	1.35143	1.26165	1.16529	1.14195	1.46402	1.53454	1.45788	1.47019	1.48363	1.73706	NA
TCGA-EW-A3U0-01A-11R-A22K-07	1.3756	1.28866	1.24928	1.32807	1.40077	1.60535	1.42103	1.50688	1.43583	1.59019	Basal
TCGA-PE-A5DD-01A-12R-A27Q-07	1.34158	1.38816	1.1984	1.16764	1.46401	1.49542	1.35986	1.49325	1.35506	1.67472	LumA
TCGA-BH-A209-11A-42R-A157-07	1.45076	1.37719	1.39249	1.36863	1.51777	1.49665	1.5886	1.48781	1.4837	1.69749	NA
TCGA-BH-A0BC-01A-22R-A084-07	1.37356	1.35658	1.27121	1.23198	1.48995	1.50919	1.49745	1.42725	1.39765	1.66185	LumA
TCGA-AR-A0U3-01A-11R-A109-07	1.43632	1.28544	1.24557	1.16419	1.50942	1.53974	1.48922	1.41081	1.41573	1.62976	LumA
TCGA-D8-A27F-01A-11R-A16F-07	1.42478	1.36274	1.32278	1.34456	1.47728	1.56305	1.47147	1.51456	1.45264	1.66454	Basal
TCGA-BH-A0EB-01A-11R-A034-07	1.33903	1.30318	1.28763	1.18138	1.48519	1.46951	1.53505	1.40243	1.41141	1.70528	LumA
TCGA-A8-A08O-01A-21R-A056-07	1.45247	1.34173	1.33786	1.19198	1.52814	1.5178	1.54169	1.45638	1.41903	1.63763	LumA
TCGA-BH-A0HB-01A-11R-A056-07	1.38212	1.2781	1.21058	1.19191	1.45956	1.49831	1.47374	1.4377	1.33489	1.71638	LumA
TCGA-BH-A1FB-01A-11R-A13Q-07	1.50825	1.35084	1.37654	1.3519	1.53215	1.43974	1.56088	1.47407	1.50862	1.72469	LumA
TCGA-EW-A6S9-01A-22R-A33J-07	1.34658	1.32601	1.24648	1.13221	1.4864	1.51459	1.5029	1.41707	1.3478	1.67789	LumA
TCGA-D8-A1JM-01A-11R-A13Q-07	1.31285	1.32184	1.28866	1.15399	1.39936	1.59202	1.49408	1.52473	1.45322	1.7398	Basal
TCGA-E9-A1R0-01A-22R-A16F-07	1.42895	1.31884	1.2324	1.25319	1.54488	1.45718	1.4853	1.38891	1.35226	1.74426	LumA
TCGA-BH-A0HN-01A-11R-A10U-07	1.21431	1.19442	1.10219	0.997689	1.43857	1.34369	1.35641	1.34829	1.30441	1.51395	LumA
TCGA-E9-A1NH-01A-11R-A14D-07	1.3711	1.30779	1.3089	1.1494	1.51013	1.47978	1.48471	1.39677	1.39468	1.72599	LumA
TCGA-D8-A3Z6-01A-11R-A239-07	1.35555	1.41302	1.26323	1.19066	1.4648	1.41391	1.37926	1.40061	1.35816	1.66734	LumA
TCGA-B6-A0RV-01A-11R-A084-07	1.44045	1.31071	1.3002	1.27287	1.5201	1.46624	1.5247	1.43737	1.37146	1.71714	LumA
TCGA-A2-A0T1-01A-21R-A084-07	1.32487	1.34064	1.23446	1.25168	1.44932	1.51562	1.44133	1.41751	1.37506	1.63155	Her2
TCGA-A8-A09G-01A-21R-A00Z-07	1.33039	1.29463	1.23331	1.20408	1.48367	1.49259	1.50819	1.42312	1.49233	1.63391	Her2
TCGA-BH-A0C3-11A-23R-A12P-07	1.46523	1.4048	1.39127	1.39318	1.49446	1.39891	1.59926	1.5097	1.46582	1.67265	NA
TCGA-OL-A5RU-01A-11R-A28M-07	1.28036	1.26769	1.20531	1.2331	1.45175	1.38238	1.44198	1.42278	1.38387	1.66679	LumA
TCGA-E2-A1B0-01A-11R-A12P-07	1.40146	1.32136	1.31482	1.30556	1.48299	1.51539	1.46415	1.43666	1.5144	1.60743	Her2
TCGA-B6-A401-01A-11R-A239-07	1.3	1.26764	1.21669	1.2571	1.47247	1.42699	1.37646	1.44589	1.37266	1.61659	LumA
TCGA-E2-A154-01A-11R-A115-07	1.35981	1.25248	1.26067	1.14248	1.46686	1.45863	1.44063	1.52442	1.43566	1.75452	LumA
TCGA-AO-A0JI-01A-21R-A056-07	1.45664	1.27704	1.21341	1.08872	1.45314	1.4741	1.50293	1.37939	1.40673	1.57921	LumA
TCGA-BH-A0HA-01A-11R-A12P-07	1.40486	1.32866	1.25175	1.17101	1.45686	1.52797	1.48429	1.41558	1.33921	1.67128	LumA
TCGA-E2-A1IU-01A-11R-A14D-07	1.41851	1.31798	1.27277	1.27591	1.51694	1.43219	1.51926	1.41551	1.36115	1.73108	LumA
TCGA-BH-A18T-01A-11R-A12D-07	1.31238	1.23021	1.31883	1.28451	1.46982	1.6683	1.48776	1.4424	1.57414	1.74081	Basal
TCGA-BH-A203-01A-12R-A169-07	1.35049	1.31108	1.25466	1.13211	1.51925	1.49401	1.51565	1.4635	1.46427	1.66413	Her2
TCGA-AR-A2LO-01A-31R-A18M-07	1.45755	1.37124	1.3485	1.29452	1.50102	1.49875	1.48657	1.47251	1.42782	1.72762	LumA
TCGA-E2-A15K-06A-11R-A12P-07	1.26986	1.27552	1.13997	1.01749	1.52602	1.39071	1.39556	1.29745	1.38464	1.7516	NA
TCGA-BH-A201-01A-11R-A14M-07	1.48459	1.34894	1.36027	1.32408	1.52419	1.50034	1.57219	1.43122	1.43976	1.7621	LumA
TCGA-C8-A8HQ-01A-11R-A36F-07	1.31603	1.33949	1.18532	1.11577	1.47231	1.53263	1.5225	1.42313	1.43482	1.7118	LumB
TCGA-B6-A0RL-01A-11R-A084-07	1.25925	1.17399	1.14056	0.939723	1.4674	1.46274	1.33384	1.34989	1.3324	1.72104	LumB
TCGA-A2-A0SU-01A-11R-A084-07	1.47263	1.33213	1.29436	1.30723	1.52492	1.47568	1.51983	1.52649	1.30576	1.74569	LumA
TCGA-AO-A1KR-01A-12R-A144-07	1.24927	1.20102	1.19494	1.10657	1.43566	1.59095	1.33235	1.47198	1.42853	1.54612	Basal
TCGA-GM-A3XG-01A-31R-A24H-07	1.40746	1.31305	1.25071	1.34948	1.47643	1.39475	1.50493	1.43398	1.34309	1.66694	LumA
TCGA-E9-A1R6-01A-11R-A14D-07	1.37545	1.29596	1.20952	1.08025	1.49819	1.50118	1.43981	1.46219	1.37798	1.69255	LumA
TCGA-3C-AALI-01A-11R-A41B-07	1.25271	1.24887	1.07848	1.10667	1.45855	1.52649	1.40523	1.35363	1.34344	1.68844	Her2
TCGA-BH-A0B6-01A-11R-A19W-07	1.39678	1.30809	1.25371	1.2124	1.45393	1.49118	1.45291	1.51722	1.34511	1.73582	LumA
TCGA-AR-A24W-01A-11R-A169-07	1.47237	1.36218	1.3892	1.34939	1.50961	1.44417	1.56712	1.42256	1.4557	1.72582	LumA
TCGA-E9-A1RD-11A-33R-A157-07	1.4223	1.37169	1.33784	1.35356	1.50823	1.48007	1.56996	1.45875	1.42241	1.70781	NA
TCGA-AC-A7VB-01A-11R-A352-07	1.28699	1.2855	1.10296	1.02962	1.46369	1.51718	1.42571	1.49911	1.44302	1.6496	LumB
TCGA-AR-A2LE-01A-11R-A180-07	1.37988	1.32248	1.27302	1.13531	1.5237	1.39256	1.50803	1.45036	1.47292	1.71331	LumA
TCGA-AN-A041-01A-11R-A034-07	1.43566	1.37995	1.28984	1.13167	1.51576	1.51957	1.56817	1.46776	1.41013	1.69088	LumA
TCGA-D8-A27R-01A-11R-A16F-07	1.37295	1.29057	1.18998	1.17344	1.45633	1.53795	1.42082	1.45592	1.3804	1.76779	LumB
TCGA-AR-A1AS-01A-11R-A12P-07	1.32129	1.28273	1.20631	1.03493	1.51841	1.4552	1.42993	1.39736	1.38799	1.69763	LumA
TCGA-A7-A4SA-01A-11R-A266-07	1.40699	1.3317	1.29141	1.20983	1.50991	1.49108	1.4624	1.35169	1.42006	1.63163	LumA
TCGA-E9-A247-01A-11R-A169-07	1.33658	1.2578	1.22654	1.09053	1.4694	1.50804	1.49815	1.39659	1.33755	1.70341	LumA
TCGA-EW-A6SB-01A-12R-A32P-07	1.26805	1.25434	1.22761	1.20493	1.39617	1.53541	1.3553	1.46286	1.42863	1.64207	Basal
TCGA-AR-A1AO-01A-11R-A12P-07	1.41675	1.35252	1.32665	1.29802	1.47776	1.53003	1.5033	1.49106	1.45108	1.67832	Normal
TCGA-AN-A049-01A-21R-A00Z-07	1.37064	1.29894	1.2259	1.17125	1.53145	1.49275	1.48692	1.3841	1.36279	1.70709	LumA
TCGA-E9-A244-01A-11R-A169-07	1.31705	1.35094	1.30258	1.25222	1.4293	1.58551	1.47188	1.44641	1.5208	1.68276	Basal
TCGA-C8-A12M-01A-11R-A115-07	1.36491	1.27809	1.24994	1.05371	1.51546	1.4651	1.58818	1.55337	1.50655	1.70824	LumB
TCGA-E9-A227-01A-11R-A157-07	1.37482	1.28987	1.22336	1.20262	1.47269	1.45724	1.44599	1.36017	1.43544	1.72908	LumA
TCGA-A7-A0D9-11A-53R-A089-07	1.39574	1.36023	1.28757	1.38312	1.50772	1.49291	1.55586	1.42816	1.37137	1.70301	NA
TCGA-GM-A5PV-01A-11R-A28M-07	1.39707	1.25767	1.22045	1.20483	1.47891	1.41032	1.4463	1.38143	1.39973	1.70257	LumA
TCGA-AR-A1AN-01A-11R-A12P-07	1.4335	1.37507	1.28407	1.20715	1.52142	1.48488	1.49716	1.44523	1.39708	1.67953	LumA
TCGA-C8-A12T-01A-11R-A115-07	1.39529	1.31577	1.2794	1.17289	1.5084	1.52035	1.47178	1.47032	1.33299	1.63024	Her2
TCGA-AC-A8OS-01A-12R-A41B-07	1.44655	1.35653	1.26904	1.30699	1.52366	1.44095	1.44017	1.45188	1.41701	1.68773	LumA
TCGA-BH-A0H9-01A-11R-A056-07	1.38152	1.34138	1.29168	1.24229	1.52981	1.46377	1.46385	1.52273	1.41324	1.69557	LumA
TCGA-BH-A0E2-01A-11R-A056-07	1.44968	1.31805	1.23394	1.29532	1.47418	1.54633	1.50788	1.49368	1.50203	1.69113	LumA
TCGA-A8-A090-01A-11R-A00Z-07	1.41672	1.2758	1.21626	1.15299	1.52406	1.50778	1.49286	1.39855	1.43915	1.76587	LumA
TCGA-E2-A1IG-11A-22R-A144-07	1.48463	1.39612	1.40025	1.39246	1.5281	1.50644	1.54804	1.41789	1.40752	1.69748	NA
TCGA-AC-A2FO-01A-11R-A180-07	1.43132	1.31398	1.27808	1.27851	1.48836	1.46944	1.57881	1.46985	1.43227	1.712	LumA
TCGA-A8-A0A9-01A-11R-A00Z-07	1.37426	1.29933	1.23978	1.14315	1.52443	1.45849	1.52425	1.44033	1.48074	1.70845	LumA
TCGA-A7-A13E-11A-61R-A12P-07	1.44842	1.38443	1.35896	1.40743	1.52476	1.52885	1.57005	1.48383	1.40076	1.67885	NA
TCGA-E2-A15A-01A-11R-A12D-07	1.36682	1.31432	1.2337	1.14194	1.48642	1.52978	1.43282	1.42932	1.43814	1.69341	LumB
TCGA-A2-A0ER-01A-21R-A034-07	1.47781	1.28697	1.27041	1.15839	1.51859	1.47514	1.50335	1.38985	1.40962	1.72993	LumA
TCGA-BH-A0C1-01B-11R-A12D-07	1.38468	1.31089	1.32997	1.29161	1.48821	1.53386	1.53624	1.50849	1.47498	1.75704	LumA
TCGA-AO-A12B-01A-11R-A10J-07	1.3047	1.27099	1.08349	1.14523	1.44933	1.43676	1.30779	1.36096	1.39903	1.70661	LumA
TCGA-AN-A0FZ-01A-11R-A034-07	1.38875	1.36786	1.24744	1.08298	1.51303	1.49448	1.47901	1.46019	1.43384	1.69611	LumA
TCGA-EW-A1OW-01A-21R-A144-07	1.37485	1.36555	1.30626	1.29838	1.40291	1.64306	1.50506	1.48278	1.43004	1.63282	Basal
TCGA-LL-A6FR-01A-12R-A31O-07	1.25268	1.37584	1.19679	1.22917	1.40056	1.55571	1.34074	1.41962	1.25691	1.51147	Basal
TCGA-AN-A046-01A-21R-A034-07	1.3441	1.26553	1.19335	1.15087	1.42841	1.41314	1.45262	1.41322	1.43235	1.70756	LumA
TCGA-OL-A66L-01A-12R-A31O-07	1.2728	1.26324	1.0865	1.19403	1.39104	1.39704	1.34646	1.36268	1.23873	1.60806	LumA
TCGA-OL-A66J-01A-11R-A29R-07	1.3417	1.32576	1.19421	1.29747	1.45885	1.48695	1.48386	1.38743	1.39635	1.69452	LumA
TCGA-E2-A15I-11A-32R-A137-07	1.43551	1.31578	1.34379	1.35707	1.50721	1.45537	1.60194	1.47705	1.43919	1.69412	NA
TCGA-D8-A1JU-01A-11R-A13Q-07	1.42637	1.32344	1.33693	1.34583	1.50752	1.44179	1.55746	1.42881	1.43258	1.73642	LumA
TCGA-BH-A1FR-01A-11R-A13Q-07	1.39931	1.34121	1.11772	1.16757	1.45006	1.45506	1.48482	1.44572	1.39436	1.70894	LumA
TCGA-BH-A0H7-01A-13R-A056-07	1.38591	1.33705	1.2914	1.18806	1.51405	1.57137	1.47989	1.4746	1.33713	1.677	LumA
TCGA-B6-A0RS-01A-11R-A084-07	1.38979	1.30532	1.24968	1.27251	1.43332	1.52768	1.36623	1.43512	1.42981	1.6095	Her2
TCGA-LL-A5YP-01A-21R-A28M-07	1.32481	1.37904	1.27562	1.35736	1.42485	1.57952	1.43279	1.48594	1.41127	1.62571	Basal
TCGA-AC-A2QH-01B-04R-A22O-07	1.13947	1.08058	1.31637	1.25469	1.299	1.43691	1.59687	1.31792	1.60014	1.50637	Basal
TCGA-A2-A0YK-01A-22R-A109-07	1.50097	1.40755	1.35545	1.3325	1.49548	1.48057	1.5515	1.52175	1.47817	1.70556	Normal
TCGA-AO-A03O-01A-11R-A00Z-07	1.37956	1.27864	1.24701	1.22554	1.48923	1.51875	1.50971	1.5606	1.42759	1.71518	LumB
TCGA-D8-A1JN-01A-11R-A13Q-07	1.31698	1.21193	1.15018	1.06229	1.48776	1.36312	1.54433	1.50432	1.41436	1.7516	LumA
TCGA-AN-A0XR-01A-11R-A109-07	1.28445	1.25095	1.17361	1.1043	1.51785	1.47351	1.43226	1.41036	1.34176	1.75523	LumB
TCGA-D8-A1XV-01A-11R-A14M-07	1.29377	1.22292	1.1253	1.11022	1.44247	1.4406	1.45896	1.44055	1.50571	1.73192	LumA
TCGA-AR-A1AH-01A-11R-A12D-07	1.28048	1.2313	1.23095	1.24154	1.41711	1.62977	1.48312	1.45072	1.49626	1.73104	Basal
TCGA-E9-A1N6-01A-11R-A144-07	1.40921	1.36129	1.28907	1.16287	1.49988	1.525	1.45723	1.36263	1.40823	1.68024	LumB
TCGA-W8-A86G-01A-21R-A36F-07	1.4159	1.32909	1.26774	1.35242	1.4685	1.42516	1.47398	1.5001	1.41463	1.67559	LumA
TCGA-A2-A1G4-01A-11R-A13Q-07	1.39606	1.26121	1.21038	1.14431	1.52857	1.46685	1.54934	1.38828	1.47321	1.67509	LumB
TCGA-B6-A0WY-01A-11R-A109-07	1.43508	1.37869	1.34482	1.33495	1.48119	1.50021	1.5126	1.53077	1.36729	1.73731	LumA
TCGA-BH-A1EV-01A-11R-A137-07	1.38109	1.31991	1.30455	1.20064	1.46298	1.4575	1.46499	1.50544	1.49052	1.70484	Her2
TCGA-B6-A0IO-01A-11R-A034-07	1.33773	1.24712	1.23966	1.19033	1.46339	1.43028	1.42681	1.47526	1.44906	1.74763	LumA
TCGA-C8-A12U-01A-11R-A115-07	1.35242	1.22794	1.04357	0.942646	1.44009	1.45449	1.36982	1.41032	1.42226	1.71243	LumB
TCGA-D8-A1XW-01A-11R-A14M-07	1.3148	1.43997	1.41045	1.27629	1.45018	1.51365	1.5574	1.55259	1.49463	1.65165	Normal
TCGA-AO-A0JG-01A-31R-A084-07	1.4152	1.35127	1.28942	1.21115	1.52145	1.43896	1.54008	1.4418	1.41282	1.7685	LumA
TCGA-A8-A07J-01A-11R-A00Z-07	1.39754	1.34295	1.26344	1.22905	1.52647	1.47211	1.54473	1.37059	1.41577	1.71122	LumA
TCGA-OL-A66O-01A-11R-A31O-07	1.28305	1.22845	1.06889	1.10168	1.41124	1.49964	1.31523	1.35389	1.32819	1.61277	LumA
TCGA-D8-A27I-01A-11R-A16F-07	1.42051	1.34885	1.35764	1.33984	1.48665	1.48578	1.50935	1.47268	1.41347	1.71163	LumA
TCGA-A7-A13G-11A-51R-A13Q-07	1.36762	1.32594	1.26299	1.27331	1.52312	1.46129	1.58632	1.50336	1.4421	1.66775	NA
TCGA-JL-A3YW-01A-12R-A239-07	1.3073	1.34615	1.23262	1.22758	1.41091	1.57019	1.41756	1.48016	1.3215	1.67344	Her2
TCGA-B6-A0IM-01A-11R-A034-07	1.43366	1.30109	1.2716	1.18012	1.5385	1.49558	1.56163	1.44402	1.37315	1.72741	LumA
TCGA-A7-A13D-01B-04R-A277-07	1.23071	1.1603	1.21865	1.03354	1.41161	1.47292	1.5741	1.511	1.58311	1.48895	Basal
TCGA-BH-A1ES-06A-12R-A24H-07	1.30498	1.28049	1.11595	1.05736	1.38805	1.35834	1.36348	1.46547	1.33147	1.6277	NA
TCGA-A7-A0DC-11A-41R-A089-07	1.47594	1.37962	1.35528	1.37591	1.52376	1.49019	1.56677	1.40009	1.43419	1.67871	NA
TCGA-AC-A23G-01A-11R-A213-07	1.42599	1.42689	1.38301	1.33845	1.47948	1.51303	1.50809	1.45822	1.36236	1.68579	LumA
TCGA-B6-A0RI-01A-11R-A056-07	1.40023	1.30136	1.29727	1.166	1.52203	1.45703	1.44947	1.42819	1.38045	1.75156	LumA
TCGA-D8-A1Y2-01A-11R-A157-07	1.32283	1.2553	1.17911	1.21131	1.47125	1.47874	1.55409	1.48223	1.31451	1.7122	LumB
TCGA-AR-A255-01A-11R-A169-07	1.42538	1.29408	1.32637	1.30568	1.53078	1.49353	1.53695	1.43439	1.49302	1.72131	LumA
TCGA-E9-A1NA-01A-11R-A144-07	1.4056	1.36436	1.19259	1.17448	1.50012	1.52884	1.49726	1.38984	1.42989	1.73722	LumB
TCGA-E9-A1RA-01A-11R-A14D-07	1.35436	1.28506	1.26139	1.18456	1.515	1.47619	1.45935	1.41828	1.47759	1.67173	LumA
TCGA-AC-A5XU-01A-11R-A28M-07	1.35579	1.37077	1.16376	1.1109	1.44649	1.52021	1.45267	1.4506	1.34284	1.71834	LumA
TCGA-BH-A18K-01A-11R-A12D-07	1.33287	1.31746	1.25447	1.16445	1.46815	1.49491	1.40258	1.47029	1.40249	1.65058	LumA
TCGA-E2-A153-11A-31R-A12D-07	1.49778	1.39617	1.40004	1.40433	1.50382	1.39302	1.55692	1.43593	1.41307	1.70717	NA
TCGA-E9-A1N4-01A-11R-A14M-07	1.39607	1.30933	1.27911	1.09138	1.48957	1.4474	1.46117	1.44609	1.47435	1.66736	LumA
TCGA-C8-A138-01A-11R-A115-07	1.32433	1.30579	1.16062	1.15464	1.40658	1.4739	1.40426	1.40919	1.33815	1.60474	Her2
TCGA-OL-A66H-01A-11R-A29R-07	1.32138	1.26505	1.104	1.14472	1.4317	1.43062	1.42462	1.40511	1.37403	1.66627	LumA
TCGA-OL-A66N-01A-12R-A31O-07	1.26995	1.29238	1.15701	1.24758	1.3961	1.44324	1.39015	1.47833	1.26086	1.63144	LumA
TCGA-AR-A0TZ-01A-12R-A084-07	1.43668	1.29757	1.29266	1.16922	1.5312	1.53484	1.53793	1.42848	1.43879	1.73628	LumA
TCGA-AN-A03Y-01A-21R-A00Z-07	1.29697	1.21963	1.18598	1.17583	1.47811	1.47384	1.49391	1.51303	1.49123	1.66866	LumB
TCGA-BH-A28O-01A-11R-A22K-07	1.44927	1.42606	1.35256	1.3808	1.47423	1.44879	1.54548	1.49953	1.35715	1.67152	Normal
TCGA-AQ-A54O-01A-11R-A266-07	1.22094	1.2062	1.09363	1.03649	1.41352	1.39869	1.26175	1.12438	1.29737	1.59719	NA
TCGA-AR-A0TY-01A-12R-A115-07	1.37034	1.28963	1.20138	1.08885	1.45213	1.47822	1.45574	1.38288	1.42261	1.66938	LumB
TCGA-AN-A0FW-01A-11R-A034-07	1.35014	1.31367	1.20922	1.26882	1.52165	1.51298	1.49999	1.47733	1.40284	1.69151	LumA
TCGA-A8-A0A1-01A-11R-A00Z-07	1.39512	1.32637	1.27183	1.25567	1.52172	1.47795	1.52439	1.41776	1.47366	1.71625	LumA
TCGA-E9-A243-01A-21R-A169-07	1.3126	1.27439	1.26083	1.15942	1.43071	1.60789	1.49883	1.44714	1.55291	1.68638	Basal
TCGA-AR-A251-01A-12R-A169-07	1.38912	1.31797	1.39641	1.26647	1.45641	1.57203	1.43598	1.509	1.50659	1.72599	Basal
TCGA-E2-A1L7-11A-33R-A144-07	1.4697	1.3875	1.39908	1.43311	1.50033	1.42282	1.52315	1.43446	1.42248	1.70163	NA
TCGA-A8-A09T-01A-11R-A00Z-07	1.41117	1.26422	1.26922	1.27695	1.54566	1.45969	1.51536	1.39362	1.39421	1.74249	LumA
TCGA-BH-A0B8-11A-41R-A089-07	1.37759	1.39839	1.32075	1.32445	1.53696	1.52511	1.59086	1.52811	1.37338	1.70047	NA
TCGA-EW-A1IY-01A-11R-A13Q-07	1.35434	1.29221	1.27908	1.19413	1.4681	1.52143	1.50851	1.38031	1.53757	1.64128	LumB
TCGA-C8-A26X-01A-31R-A16F-07	1.29197	1.29546	1.20972	1.21715	1.47919	1.56189	1.48195	1.44351	1.37326	1.71057	Her2
TCGA-AO-A12A-01A-21R-A115-07	1.45525	1.36207	1.32006	1.31354	1.51418	1.46541	1.4996	1.43675	1.44345	1.72374	LumA
TCGA-BH-A0B9-01A-11R-A056-07	1.30553	1.26505	1.26626	1.2723	1.4112	1.67213	1.38851	1.49888	1.46096	1.73732	Basal
TCGA-AO-A0JB-01A-11R-A32Y-07	1.34671	1.34307	1.2026	1.27613	1.46429	1.44246	1.40502	1.37228	1.37165	1.66213	Normal
TCGA-AR-A254-01A-21R-A169-07	1.3878	1.32211	1.24993	1.22071	1.48325	1.45395	1.53305	1.46673	1.42708	1.65893	Her2
TCGA-B6-A402-01A-11R-A239-07	1.25366	1.39743	1.24276	1.148	1.37859	1.51049	1.36161	1.59882	1.41723	1.6493	Basal
TCGA-EW-A1IX-01A-12R-A144-07	1.42313	1.39944	1.32695	1.26447	1.53723	1.47008	1.51759	1.45352	1.38203	1.72592	LumA
TCGA-BH-A204-01A-11R-A157-07	1.41175	1.23325	1.20272	0.996253	1.46979	1.47864	1.50121	1.44795	1.49155	1.71222	LumB
TCGA-GM-A2DC-01A-11R-A18M-07	1.30799	1.2188	1.15334	1.0832	1.47177	1.35765	1.44426	1.37794	1.31774	1.64248	LumA
TCGA-B6-A0RU-01A-11R-A084-07	1.44749	1.36193	1.37977	1.39445	1.45708	1.64362	1.51054	1.46193	1.37614	1.67376	Basal
TCGA-E9-A1NI-01A-11R-A14D-07	1.3225	1.28133	1.21344	1.1832	1.4706	1.47038	1.46713	1.39861	1.40742	1.65678	LumB
TCGA-AC-A2FG-01A-11R-A17B-07	1.46177	1.34435	1.32831	1.32818	1.50578	1.39693	1.55072	1.44824	1.41144	1.71741	LumA
TCGA-BH-A1F2-11A-32R-A13Q-07	1.47539	1.37992	1.40046	1.35272	1.52273	1.45436	1.56317	1.50122	1.43398	1.7042	NA
TCGA-A1-A0SJ-01A-11R-A084-07	1.43334	1.36779	1.32503	1.24234	1.51526	1.52862	1.55693	1.3876	1.4492	1.69665	LumA
TCGA-D8-A27N-01A-11R-A16F-07	1.34451	1.32456	1.19826	1.20979	1.4813	1.49269	1.51864	1.4087	1.34222	1.71656	LumB
TCGA-BH-A18R-01A-11R-A12D-07	1.41636	1.29519	1.26762	1.21949	1.5225	1.53323	1.49433	1.52387	1.43242	1.74851	Her2
TCGA-A8-A08H-01A-21R-A00Z-07	1.40461	1.3104	1.29912	1.26111	1.47346	1.53758	1.50179	1.47434	1.45749	1.70513	Normal
TCGA-GM-A2DL-01A-11R-A18M-07	1.36769	1.30216	1.23035	1.19129	1.5297	1.50374	1.43164	1.41725	1.35456	1.68327	LumA
TCGA-AR-A24Q-01A-12R-A169-07	1.47559	1.34819	1.31873	1.3881	1.46476	1.55764	1.58341	1.45616	1.42669	1.70534	Basal
TCGA-E2-A14Q-01A-11R-A12D-07	1.43696	1.33457	1.29007	1.25474	1.50573	1.43947	1.44922	1.3453	1.39927	1.72727	LumA
TCGA-C8-A1HF-01A-11R-A137-07	1.29299	1.25188	1.20891	1.18062	1.45995	1.61422	1.44969	1.4008	1.42036	1.63764	Her2
TCGA-D8-A1Y0-01A-11R-A14M-07	1.41783	1.30557	1.29111	1.29719	1.52387	1.5255	1.55239	1.40495	1.44281	1.72936	LumA
TCGA-B6-A0I5-01A-11R-A034-07	1.33079	1.28536	1.22018	1.16922	1.4521	1.47438	1.41701	1.42325	1.39481	1.62074	LumA
TCGA-A7-A4SB-01A-21R-A266-07	1.348	1.31361	1.23346	1.2099	1.46638	1.52819	1.49834	1.51036	1.38568	1.68391	LumA
TCGA-BH-A0BS-11A-11R-A12P-07	1.42951	1.37559	1.38687	1.35324	1.47918	1.4436	1.57323	1.41083	1.40275	1.72116	NA
TCGA-B6-A1KI-01A-11R-A14M-07	1.3331	1.3807	1.28515	1.17351	1.48035	1.50433	1.48573	1.42444	1.41242	1.71779	LumA
TCGA-D8-A1JB-01A-11R-A13Q-07	1.44269	1.30885	1.30026	1.35398	1.47191	1.45504	1.52533	1.47903	1.45464	1.69329	LumA
TCGA-A2-A04T-01A-21R-A034-07	1.42638	1.28035	1.30272	1.26098	1.43508	1.60277	1.46347	1.46026	1.52374	1.60745	Basal
TCGA-BH-A0DP-01A-21R-A056-07	1.42304	1.32735	1.35194	1.32497	1.51576	1.46096	1.52046	1.43771	1.3916	1.72406	LumA
TCGA-BH-A0BC-11A-22R-A089-07	1.43934	1.4072	1.36155	1.40699	1.47249	1.48525	1.55589	1.49631	1.42064	1.7171	NA
TCGA-OL-A5RW-01A-11R-A28M-07	1.2355	1.32679	1.14907	1.1679	1.39586	1.66521	1.33668	1.47734	1.20982	1.67176	Basal
TCGA-A8-A08I-01A-11R-A00Z-07	1.34774	1.18645	1.17528	1.04531	1.48139	1.50439	1.52722	1.495	1.51915	1.68815	LumB
TCGA-GM-A5PX-01A-12R-A28M-07	1.33354	1.32198	1.22515	1.23549	1.44011	1.43929	1.47813	1.4334	1.34365	1.70101	LumA
TCGA-BH-A0DL-01A-11R-A115-07	1.29849	1.3607	1.27934	1.19137	1.44259	1.44855	1.47939	1.54828	1.43966	1.74769	Basal
TCGA-AO-A126-01A-11R-A10J-07	1.3203	1.33145	1.25341	1.10898	1.44456	1.52018	1.52924	1.39491	1.41443	1.63302	LumA
TCGA-E9-A22B-01A-11R-A157-07	1.36382	1.33992	1.24203	1.1431	1.44038	1.46498	1.50336	1.46623	1.37785	1.74225	LumA
TCGA-BH-A0B3-11B-21R-A089-07	1.46776	1.36565	1.37522	1.37436	1.50558	1.42042	1.58336	1.50815	1.44353	1.72465	NA
TCGA-BH-A0H5-01A-21R-A115-07	1.42748	1.20725	1.23928	1.24193	1.49135	1.48337	1.49275	1.41987	1.48031	1.71395	LumA
TCGA-AN-A0AJ-01A-11R-A00Z-07	1.31092	1.25769	1.20039	1.13468	1.45515	1.51414	1.49629	1.49913	1.40175	1.66083	LumB
TCGA-B6-A0RG-01A-11R-A056-07	1.40815	1.29785	1.24117	1.21995	1.51231	1.46881	1.38562	1.42791	1.40794	1.72562	LumA
TCGA-BH-A0BZ-11A-61R-A12P-07	1.44854	1.38449	1.36747	1.34018	1.51242	1.46921	1.5674	1.41817	1.42722	1.7007	NA
TCGA-D8-A4Z1-01A-21R-A266-07	1.46262	1.41351	1.32208	1.35332	1.52441	1.38446	1.49447	1.47211	1.44414	1.6887	LumA
TCGA-B6-A0IJ-01A-11R-A034-07	1.35994	1.33092	1.26456	1.23521	1.45702	1.58513	1.37642	1.43779	1.55044	1.68241	Basal
TCGA-BH-A18L-11A-42R-A12D-07	1.45595	1.42081	1.36717	1.40333	1.50879	1.49004	1.55336	1.43518	1.40668	1.71341	NA
TCGA-E2-A1LB-11A-22R-A144-07	1.45797	1.38688	1.41219	1.41613	1.49485	1.43529	1.56308	1.49908	1.43168	1.71076	NA
TCGA-E2-A15M-11A-22R-A12D-07	1.48626	1.42418	1.39915	1.44951	1.51859	1.4652	1.58007	1.48343	1.43581	1.71085	NA
TCGA-A7-A2KD-01A-31R-A21T-07	1.37902	1.28187	1.24925	1.20738	1.51321	1.52084	1.49633	1.45583	1.325	1.67882	LumB
TCGA-B6-A1KC-01B-11R-A157-07	1.43402	1.25071	1.15838	1.07479	1.42485	1.4151	1.50408	1.45737	1.45502	1.69793	LumB
TCGA-A2-A0CU-01A-12R-A034-07	1.43756	1.33656	1.23588	1.22342	1.49789	1.49106	1.48614	1.43798	1.4606	1.73491	LumA
TCGA-D8-A142-01A-11R-A115-07	1.37142	1.34162	1.33604	1.30331	1.44867	1.59167	1.44002	1.52312	1.40683	1.61563	Basal
TCGA-A2-A0CW-01A-21R-A115-07	1.34198	1.30321	1.15874	1.12974	1.47441	1.52563	1.43726	1.43398	1.28106	1.63213	LumB
TCGA-BH-A0GZ-01A-11R-A056-07	1.32695	1.29372	1.21064	1.22797	1.44664	1.49626	1.46736	1.35447	1.39642	1.71768	LumA
TCGA-BH-A18P-01A-11R-A12D-07	1.40104	1.30495	1.31826	1.20136	1.50684	1.51579	1.53599	1.51884	1.44318	1.78422	Her2
TCGA-D8-A1JC-01A-11R-A13Q-07	1.41178	1.34989	1.31554	1.25423	1.48138	1.49223	1.47566	1.47283	1.4095	1.7071	LumB
TCGA-A8-A0A4-01A-11R-A00Z-07	1.44178	1.33092	1.29532	1.34332	1.54063	1.4164	1.53807	1.45321	1.39645	1.71507	LumA
TCGA-A2-A25E-01A-11R-A169-07	1.35683	1.22455	1.18965	1.17736	1.47184	1.49805	1.54541	1.43677	1.52626	1.71257	LumB
TCGA-GM-A2DI-01A-31R-A18M-07	1.43834	1.34675	1.34381	1.3063	1.50913	1.48527	1.51064	1.44849	1.44957	1.70157	LumA
TCGA-AN-A0AM-01A-11R-A034-07	1.38138	1.2886	1.23523	1.2333	1.45484	1.57175	1.45118	1.39721	1.43413	1.64377	LumB
TCGA-E9-A1RG-01A-11R-A14D-07	1.24342	1.22718	1.12014	1.03249	1.41215	1.49144	1.36824	1.41458	1.21472	1.66979	LumB
TCGA-E2-A1IO-01A-11R-A144-07	1.44475	1.36967	1.38207	1.28946	1.53693	1.48234	1.55729	1.48209	1.39556	1.70793	LumA
TCGA-A2-A0D2-01A-21R-A034-07	1.34839	1.27011	1.27155	1.27412	1.42461	1.63752	1.49461	1.42421	1.44362	1.59412	Basal
TCGA-BH-A0E0-11A-13R-A089-07	1.45581	1.30656	1.29201	1.33779	1.47525	1.42723	1.50285	1.4844	1.2988	1.70349	NA
TCGA-BH-A0H3-01A-11R-A12P-07	1.43374	1.33348	1.37593	1.33442	1.47916	1.42795	1.5769	1.4564	1.49645	1.74928	LumA
TCGA-D8-A1XD-01A-11R-A14D-07	1.46941	1.39213	1.346	1.17691	1.56024	1.45291	1.57518	1.59878	1.49232	1.70497	LumA
TCGA-3C-AAAU-01A-11R-A41B-07	1.33911	1.28473	1.04891	1.09211	1.48822	1.48176	1.39086	1.44679	1.45147	1.65526	LumA
TCGA-AC-A6IV-01A-12R-A33J-07	1.43078	1.3226	1.24305	1.27835	1.49525	1.5255	1.53131	1.45642	1.41727	1.65864	LumA
TCGA-S3-AA12-01A-11R-A41B-07	1.31282	1.21344	1.1212	1.01933	1.45223	1.48033	1.40265	1.43306	1.36913	1.73806	LumA
TCGA-BH-A42T-01A-11R-A24H-07	1.31767	1.21892	1.1781	1.17237	1.42584	1.53606	1.43622	1.40475	1.36773	1.66715	LumB
TCGA-AC-A2FM-01A-11R-A19W-07	1.40992	1.34386	1.18594	1.12943	1.46725	1.48289	1.42904	1.59124	1.33604	1.59599	LumA
TCGA-A8-A07C-01A-11R-A034-07	1.36709	1.27337	1.31659	1.32902	1.47478	1.60703	1.48967	1.44896	1.47807	1.76598	Basal
TCGA-A8-A08S-01A-11R-A034-07	1.32927	1.24085	1.2276	1.14672	1.49097	1.48612	1.53115	1.362	1.39736	1.73833	LumB
TCGA-A7-A13F-01A-11R-A12P-07	1.35887	1.29984	1.24456	1.15042	1.46331	1.44618	1.43252	1.36143	1.47756	1.67699	LumB
TCGA-D8-A1XK-01A-21R-A14M-07	1.41695	1.25985	1.30309	1.29527	1.4615	1.65146	1.46666	1.41287	1.54325	1.70911	Basal
TCGA-BH-A203-11A-42R-A169-07	1.45922	1.39351	1.408	1.36685	1.52443	1.49464	1.62458	1.48367	1.4922	1.68803	NA
TCGA-E2-A14O-01A-31R-A115-07	1.29173	1.21418	1.08511	1.06694	1.4327	1.46358	1.34917	1.37782	1.42138	1.6508	LumB
TCGA-D8-A3Z5-01A-41R-A24H-07	1.40595	1.3775	1.26829	1.31829	1.47519	1.38431	1.47431	1.49657	1.33804	1.66822	LumA
TCGA-A8-A09N-01A-11R-A00Z-07	1.36916	1.31752	1.25627	1.15769	1.50611	1.52772	1.44917	1.41163	1.3952	1.71802	LumB
TCGA-BH-A0B4-01A-11R-A00Z-07	1.35473	1.37875	1.25544	1.20209	1.47999	1.52489	1.49527	1.4506	1.39325	1.6916	NA
TCGA-D8-A141-01A-11R-A115-07	1.39045	1.33847	1.31707	1.20851	1.48058	1.46982	1.49108	1.47096	1.46795	1.66602	LumA
TCGA-A8-A075-01A-11R-A084-07	1.34947	1.32494	1.24127	1.14804	1.48073	1.50278	1.4258	1.46786	1.3934	1.66054	LumB
TCGA-AR-A0TV-01A-21R-A084-07	1.22912	1.22508	1.19084	1.03251	1.46973	1.48125	1.39078	1.45881	1.38339	1.73005	LumB
TCGA-A7-A0CG-01A-12R-A056-07	1.46134	1.32957	1.30181	1.28569	1.51133	1.50621	1.54932	1.51776	1.44858	1.72865	LumA
TCGA-A7-A5ZW-01A-12R-A29R-07	1.42467	1.32695	1.30143	1.27602	1.48525	1.47966	1.53947	1.46773	1.41714	1.74091	LumA
TCGA-AR-A2LQ-01A-22R-A18M-07	1.47255	1.40628	1.41403	1.40106	1.52976	1.51795	1.54904	1.49191	1.41277	1.6942	Normal
TCGA-D8-A27E-01A-11R-A16F-07	1.34042	1.23516	1.17668	1.12608	1.46155	1.45713	1.45769	1.42982	1.38547	1.73615	LumA
TCGA-AR-A24R-01A-11R-A169-07	1.3611	1.23715	1.25408	1.13584	1.48512	1.46537	1.46844	1.42453	1.42003	1.68454	LumB
TCGA-C8-A135-01A-11R-A115-07	1.33438	1.36363	1.31048	1.31541	1.48531	1.56671	1.50806	1.48215	1.36817	1.63079	Her2
TCGA-E2-A15C-01A-31R-A12D-07	1.43882	1.33305	1.33275	1.24449	1.56826	1.44602	1.59841	1.51307	1.38782	1.72092	LumA
TCGA-LL-A8F5-01A-11R-A36F-07	1.26602	1.2939	1.14759	1.25684	1.40023	1.61994	1.277	1.42555	1.34454	1.58199	Basal
TCGA-A8-A06P-01A-11R-A00Z-07	1.38657	1.35271	1.27066	1.16703	1.52649	1.4783	1.51127	1.44927	1.3824	1.71597	LumA
TCGA-E2-A15K-01A-11R-A12P-07	1.33659	1.33607	1.17343	1.14798	1.51319	1.48111	1.44732	1.33481	1.41001	1.72782	LumB
TCGA-A2-A3XZ-01A-42R-A239-07	1.29146	1.30238	1.19483	1.19132	1.40963	1.48503	1.44683	1.591	1.37575	1.65927	Her2
TCGA-OL-A66K-01A-11R-A29R-07	1.3835	1.31279	1.2095	1.28165	1.45689	1.41416	1.46289	1.48638	1.40435	1.72561	LumA
TCGA-AQ-A1H3-01A-31R-A13Q-07	1.41088	1.31017	1.33182	1.26627	1.53506	1.4511	1.53605	1.41112	1.45335	1.73878	LumA
TCGA-BH-A18Q-01A-12R-A12D-07	1.42814	1.33703	1.34333	1.34042	1.4593	1.66631	1.4835	1.45192	1.42112	1.65136	Basal
TCGA-BH-A0B3-01A-11R-A056-07	1.30903	1.32422	1.2791	1.27231	1.43548	1.63256	1.41573	1.446	1.42369	1.66227	Basal
TCGA-A8-A07O-01A-11R-A00Z-07	1.31021	1.29644	1.30131	1.22185	1.4941	1.70527	1.4551	1.45378	1.40173	1.67654	Basal
TCGA-A7-A0CD-01A-11R-A00Z-07	1.34267	1.30239	1.2561	1.18325	1.52487	1.48528	1.54193	1.45074	1.45865	1.5822	LumA
TCGA-A8-A08Z-01A-21R-A00Z-07	1.40582	1.33042	1.31756	1.25603	1.5264	1.45554	1.5241	1.46403	1.47856	1.75236	LumA
TCGA-A2-A25D-01A-12R-A16F-07	1.34465	1.27422	1.22814	1.19747	1.47695	1.46878	1.4377	1.49009	1.40588	1.60746	LumA
TCGA-BH-A0B7-01A-12R-A115-07	1.40386	1.35737	1.33603	1.28813	1.49056	1.51311	1.54324	1.46381	1.33118	1.69393	Her2
TCGA-AO-A03V-01A-11R-A115-07	1.40351	1.3608	1.24282	1.21814	1.49181	1.41021	1.5325	1.42772	1.32044	1.74701	LumA
TCGA-A2-A1G0-01A-11R-A13Q-07	1.45134	1.31212	1.34211	1.21773	1.53037	1.41135	1.5369	1.44044	1.44084	1.71449	LumA
TCGA-A2-A0SV-01A-11R-A084-07	1.29946	1.31654	1.17299	1.15197	1.45852	1.49785	1.40441	1.41989	1.36181	1.69065	LumB
TCGA-B6-A1KN-01A-11R-A13Q-07	1.34798	1.31992	1.26287	1.17273	1.50902	1.5424	1.54893	1.5472	1.45629	1.66494	LumB
TCGA-D8-A13Y-01A-11R-A115-07	1.38218	1.34192	1.0789	1.11467	1.41381	1.58109	1.46865	1.50351	1.35514	1.64959	LumB
TCGA-A7-A0DB-01C-02R-A277-07	1.18932	1.06735	1.21816	0.972078	1.46294	1.21586	1.53576	1.22999	1.49431	1.48736	LumA
TCGA-A7-A26E-01A-11R-A277-07	1.36096	1.18848	1.25182	1.12083	1.51982	1.44296	1.57533	1.28144	1.47634	1.76662	LumA
TCGA-AC-A3QP-01A-11R-A22U-07	1.34583	1.29664	1.23506	1.23099	1.44641	1.44554	1.46259	1.42575	1.29873	1.66546	LumA
TCGA-EW-A1IW-01A-11R-A13Q-07	1.40499	1.34598	1.32026	1.31176	1.48121	1.4988	1.53826	1.47407	1.43171	1.75591	LumA
TCGA-B6-A0IA-01A-11R-A034-07	1.35919	1.23929	1.11647	1.0095	1.42272	1.43329	1.31162	1.17321	1.37661	1.71605	LumA
TCGA-GI-A2C8-11A-22R-A16F-07	1.36054	1.35123	1.20475	1.17369	1.5517	1.31196	1.56156	1.47963	1.38983	1.8072	NA
TCGA-AC-A2B8-01A-11R-A17B-07	1.43571	1.34888	1.34184	1.26017	1.52223	1.43148	1.57747	1.40616	1.46111	1.73287	LumA
TCGA-S3-AA14-01A-11R-A41B-07	1.42209	1.38464	1.33537	1.22641	1.53415	1.45819	1.5072	1.37645	1.45999	1.61325	LumA
TCGA-EW-A1J1-01A-11R-A13Q-07	1.37508	1.25412	1.15984	1.11827	1.48627	1.42512	1.35003	1.45987	1.41865	1.66092	LumA
TCGA-A8-A08L-01A-11R-A00Z-07	1.34928	1.30852	1.21244	1.16534	1.48567	1.51318	1.54941	1.46976	1.36921	1.72945	Her2
TCGA-AO-A0J4-01A-11R-A034-07	1.42813	1.33475	1.34808	1.33188	1.47722	1.55301	1.50063	1.51053	1.42288	1.72825	Basal
TCGA-GM-A3XN-01A-12R-A22U-07	1.35739	1.35691	1.24156	1.20264	1.49042	1.44364	1.43701	1.45131	1.38778	1.65545	LumA
TCGA-C8-A1HE-01A-11R-A13Q-07	1.34241	1.30564	1.26138	1.19503	1.49324	1.41134	1.44471	1.43188	1.41406	1.75312	LumA
TCGA-E9-A1RE-01A-11R-A157-07	1.38937	1.28981	1.23327	1.03825	1.48217	1.44185	1.50353	1.40363	1.35704	1.68494	LumB
TCGA-E2-A3DX-01A-21R-A213-07	1.45829	1.35428	1.36016	1.298	1.49929	1.44825	1.504	1.43962	1.45165	1.67668	LumA
TCGA-EW-A6SD-01A-12R-A33J-07	1.29491	1.34776	1.25048	1.20874	1.49042	1.53794	1.4747	1.47142	1.33435	1.72913	Her2
TCGA-AR-A24Z-01A-11R-A169-07	1.38854	1.22018	1.23426	1.06522	1.52556	1.47939	1.48528	1.5726	1.45256	1.66013	LumB
TCGA-BH-A0DK-11A-13R-A089-07	1.52241	1.35	1.37937	1.37942	1.50776	1.40481	1.52164	1.45464	1.39746	1.71406	NA
TCGA-EW-A6SC-01A-12R-A32P-07	1.40309	1.32327	1.25648	1.23107	1.49182	1.50227	1.48086	1.39942	1.3562	1.73283	LumA
TCGA-S3-A6ZH-01A-22R-A32P-07	1.34433	1.22891	1.19445	1.17219	1.46551	1.4714	1.3761	1.40009	1.37995	1.72502	LumA
TCGA-BH-A208-11A-51R-A157-07	1.46926	1.36863	1.39893	1.3368	1.47675	1.42635	1.59183	1.48431	1.45097	1.72306	NA
TCGA-D8-A1XF-01A-11R-A14D-07	1.33714	1.32679	1.19101	1.06372	1.47106	1.52285	1.38194	1.33493	1.42097	1.70013	LumB
TCGA-E9-A1RB-01A-11R-A157-07	1.35553	1.24268	1.22406	1.18362	1.53623	1.55458	1.43019	1.45241	1.46766	1.68736	LumB
TCGA-LD-A74U-01A-13R-A33J-07	1.43002	1.37327	1.26415	1.33955	1.49811	1.47022	1.45393	1.4603	1.3903	1.67803	LumA
TCGA-A2-A25F-01A-11R-A169-07	1.38615	1.29637	1.28738	1.30802	1.46233	1.63306	1.5193	1.4818	1.54128	1.69231	Basal
TCGA-C8-A12X-01A-11R-A115-07	1.35242	1.32478	1.15001	1.10117	1.45303	1.47699	1.42011	1.36834	1.49238	1.67959	LumA
TCGA-E2-A1LS-01A-12R-A157-07	1.31347	1.33068	1.31023	1.14293	1.37075	1.42994	1.62699	1.3988	1.46949	1.66567	Basal
TCGA-BH-A0DS-01A-11R-A056-07	1.31884	1.28708	1.21305	1.21271	1.48638	1.43052	1.51421	1.41681	1.35939	1.69858	LumA
TCGA-AC-A2FF-01A-11R-A17B-07	1.42833	1.38169	1.35523	1.37489	1.5167	1.50816	1.54233	1.47984	1.49283	1.68795	LumA
TCGA-BH-A18S-01A-11R-A12D-07	1.37512	1.23812	1.19597	1.19583	1.43487	1.35249	1.48365	1.46917	1.38769	1.73824	LumA
TCGA-E2-A10A-01A-21R-A115-07	1.34771	1.25592	1.2394	1.07309	1.52585	1.50277	1.53556	1.42662	1.3997	1.74904	LumA
TCGA-A2-A0D1-01A-11R-A034-07	1.29569	1.2777	1.18921	1.10788	1.46847	1.34205	1.41264	1.4881	1.383	1.6519	Her2
TCGA-AR-A1AK-01A-21R-A12P-07	1.4353	1.34448	1.29428	1.27768	1.49815	1.48043	1.51286	1.45381	1.44462	1.69695	LumA
TCGA-JL-A3YX-01A-11R-A22U-07	1.35227	1.31378	1.19781	1.23241	1.45218	1.47586	1.34646	1.45646	1.36203	1.62834	LumA
TCGA-PE-A5DC-01A-12R-A27Q-07	1.31869	1.32763	1.18249	1.15386	1.46584	1.5024	1.39053	1.40463	1.33209	1.69955	LumA
TCGA-D8-A1XA-01A-11R-A14D-07	1.41697	1.30496	1.25836	1.15081	1.55292	1.46798	1.45143	1.39968	1.30919	1.6388	LumA
TCGA-BH-A0DE-01A-11R-A115-07	1.45658	1.33387	1.29343	1.28322	1.4559	1.49469	1.56564	1.4417	1.39772	1.73725	LumA
TCGA-A7-A426-01A-22R-A24H-07	1.39669	1.37274	1.23259	1.35825	1.48729	1.42413	1.44881	1.41961	1.33538	1.68861	LumA
TCGA-B6-A0RN-01A-12R-A084-07	1.35901	1.26458	1.26386	1.19141	1.50585	1.47577	1.5606	1.50985	1.40331	1.71456	LumA
TCGA-A8-A097-01A-11R-A034-07	1.34552	1.2628	1.27687	1.20118	1.48036	1.55096	1.5226	1.39743	1.38652	1.71969	LumA
TCGA-BH-A0BL-01A-11R-A115-07	1.37216	1.34629	1.33986	1.30148	1.46065	1.63701	1.51094	1.484	1.43243	1.65657	Basal
TCGA-E9-A1ND-11A-43R-A144-07	1.36569	1.32951	1.25667	1.35887	1.43992	1.48177	1.48173	1.43214	1.36405	1.66469	NA
TCGA-AR-A1AY-01A-21R-A12P-07	1.38419	1.34274	1.38591	1.32423	1.47903	1.68087	1.45305	1.39001	1.46672	1.63665	Basal
TCGA-D8-A1XZ-01A-11R-A14M-07	1.29598	1.21907	1.24486	1.1472	1.44868	1.46682	1.48506	1.43264	1.43113	1.76743	LumB
TCGA-BH-A1EN-01A-11R-A13Q-07	1.30729	1.28017	1.27071	1.0942	1.47646	1.54084	1.54091	1.52947	1.43143	1.73253	Her2
TCGA-AN-A0AS-01A-11R-A00Z-07	1.34334	1.35788	1.33337	1.22669	1.49367	1.45978	1.52872	1.42856	1.45864	1.67244	LumA
TCGA-B6-A0WW-01A-11R-A109-07	1.346	1.27726	1.24114	1.19287	1.49289	1.48177	1.47866	1.43283	1.38566	1.76347	LumB
TCGA-A2-A04W-01A-31R-A115-07	1.29785	1.36155	1.27519	1.21925	1.46886	1.60246	1.50186	1.4078	1.35304	1.60971	Her2
TCGA-A7-A0CH-11A-32R-A089-07	1.40616	1.33956	1.28413	1.34162	1.47156	1.48981	1.51867	1.43391	1.35365	1.67141	NA
TCGA-AR-A252-01A-11R-A169-07	1.44764	1.28553	1.26685	1.23061	1.50513	1.48279	1.55086	1.50287	1.52514	1.70515	LumA
TCGA-BH-A0HO-01A-11R-A034-07	1.31541	1.31115	1.21443	1.11901	1.48667	1.40414	1.43993	1.46314	1.40462	1.71819	LumA
TCGA-BH-A18G-01A-11R-A12D-07	1.32157	1.35814	1.30963	1.22969	1.41775	1.48662	1.42757	1.56141	1.47622	1.69864	Basal
TCGA-E9-A295-01A-11R-A16F-07	1.42594	1.39697	1.29406	1.31683	1.45168	1.44837	1.45014	1.48967	1.35161	1.69355	LumA
TCGA-BH-A1EX-01A-11R-A13Q-07	1.29159	1.26781	1.26849	1.17692	1.50075	1.4424	1.52257	1.41259	1.489	1.65986	LumA
TCGA-AR-A24X-01A-11R-A169-07	1.42907	1.32527	1.32391	1.23275	1.53617	1.4879	1.54333	1.48677	1.46522	1.72956	LumA
TCGA-LD-A66U-01A-11R-A31O-07	1.30479	1.2739	1.14281	1.20873	1.4264	1.43983	1.39241	1.37393	1.29088	1.65473	LumA
TCGA-OL-A5RV-01A-12R-A28M-07	1.44527	1.34198	1.27902	1.31445	1.50237	1.41467	1.46756	1.47438	1.38895	1.66872	LumA
TCGA-5L-AAT0-01A-12R-A41B-07	1.37703	1.32996	1.27749	1.26203	1.47172	1.45795	1.49484	1.42316	1.4404	1.64359	LumA
TCGA-BH-A0DG-01A-21R-A12P-07	1.40325	1.36836	1.32148	1.29304	1.513	1.45691	1.51982	1.45931	1.40443	1.66594	LumA
TCGA-AR-A24M-01A-11R-A169-07	1.45273	1.36595	1.3519	1.26105	1.53406	1.44925	1.60262	1.44036	1.47325	1.76084	LumA
TCGA-D8-A73W-01A-22R-A352-07	1.31422	1.31801	1.22437	1.17273	1.43696	1.47598	1.48455	1.50507	1.40973	1.68581	LumA
TCGA-BH-A204-11A-53R-A157-07	1.43683	1.37573	1.34197	1.36497	1.52086	1.52412	1.5993	1.48525	1.43282	1.70264	NA
TCGA-AC-A2QJ-01A-12R-A19W-07	1.16681	1.39353	1.14877	1.04309	1.36383	1.39554	1.32446	1.31863	1.23628	1.51192	Basal
TCGA-BH-A0BD-01A-11R-A034-07	1.3878	1.2723	1.29285	1.19328	1.48823	1.51265	1.44763	1.38768	1.42996	1.73312	LumB
TCGA-BH-A5IZ-01A-11R-A27Q-07	1.26906	1.3395	1.27414	1.20312	1.40747	1.66589	1.48564	1.40079	1.35692	1.65537	Basal
TCGA-BH-A0HA-11A-31R-A12P-07	1.45011	1.36749	1.40569	1.37685	1.48663	1.39867	1.60087	1.4417	1.47098	1.73207	NA
TCGA-S3-AA11-01A-31R-A41B-07	1.37878	1.31303	1.22833	1.20396	1.50913	1.41655	1.41384	1.44955	1.41247	1.68358	LumA
TCGA-BH-A0DV-11A-22R-A12P-07	1.5076	1.35985	1.42212	1.41286	1.49696	1.36462	1.56602	1.38161	1.44816	1.73994	NA
TCGA-AR-A1AP-01A-11R-A12P-07	1.34374	1.31328	1.29927	1.28186	1.52913	1.5137	1.46363	1.44284	1.32066	1.7275	LumA
TCGA-EW-A1OX-01A-11R-A144-07	1.33819	1.26712	1.15478	1.06847	1.53	1.34258	1.4573	1.41954	1.37876	1.73768	LumB
TCGA-A7-A26J-01A-11R-A277-07	1.35714	1.21496	1.27025	1.11546	1.53451	1.52236	1.58094	1.3861	1.5006	1.71182	LumA
TCGA-AN-A0FK-01A-11R-A034-07	1.30314	1.30961	1.2287	1.22327	1.45172	1.49086	1.43275	1.4196	1.41754	1.64425	LumA
TCGA-BH-A0DO-01B-11R-A12D-07	1.42588	1.34056	1.34287	1.32669	1.51521	1.41218	1.51511	1.54284	1.42403	1.7363	LumA
TCGA-BH-A1FD-01A-11R-A13Q-07	1.36129	1.23947	1.20366	1.08394	1.4633	1.54387	1.49474	1.49416	1.42521	1.68227	LumB
TCGA-E2-A158-11A-22R-A12D-07	1.44974	1.43101	1.32952	1.41507	1.52501	1.51841	1.54408	1.43612	1.38037	1.6826	NA
TCGA-C8-A1HM-01A-12R-A137-07	1.29564	1.1412	1.14499	1.05482	1.38733	1.57583	1.42704	1.36965	1.50596	1.76181	LumB
TCGA-AN-A0FF-01A-11R-A034-07	1.37547	1.28145	1.1974	1.11629	1.4895	1.48268	1.4946	1.39804	1.46294	1.71609	LumB
TCGA-BH-A1ET-11B-23R-A137-07	1.48023	1.38045	1.41471	1.35877	1.53335	1.42731	1.5946	1.51993	1.47242	1.71819	NA
TCGA-AC-A2FF-11A-13R-A17B-07	1.47572	1.39211	1.36996	1.4061	1.46715	1.46807	1.57125	1.50034	1.44828	1.69571	NA
TCGA-BH-A0E9-01B-11R-A115-07	1.46432	1.3689	1.33259	1.39366	1.50716	1.43396	1.50799	1.60031	1.45035	1.75724	LumA
TCGA-5T-A9QA-01A-11R-A41B-07	1.25574	1.22424	1.17216	1.0892	1.3975	1.39557	1.42608	1.35618	1.43746	1.70867	LumB
TCGA-AN-A0AT-01A-11R-A034-07	1.33923	1.30015	1.28618	1.33111	1.35316	1.46194	1.4623	1.49074	1.39536	1.7513	Basal
TCGA-AR-A0TP-01A-11R-A084-07	1.43606	1.39147	1.28151	1.33273	1.45175	1.62229	1.52581	1.43836	1.51117	1.64245	Basal
TCGA-A2-A0YM-01A-11R-A109-07	1.33837	1.33329	1.35656	1.28917	1.45387	1.6163	1.39694	1.56966	1.43501	1.69834	Basal
TCGA-C8-A1HJ-01A-11R-A13Q-07	1.31957	1.34958	1.22271	1.20081	1.40659	1.70936	1.47715	1.46691	1.46068	1.56152	Basal
TCGA-E2-A15S-01A-11R-A115-07	1.40016	1.2721	1.14674	1.04409	1.48013	1.50942	1.50211	1.60816	1.43464	1.61072	LumB
TCGA-B6-A3ZX-01A-11R-A239-07	1.33742	1.32807	1.25823	1.28064	1.42956	1.65466	1.41871	1.49429	1.46527	1.64042	Basal
TCGA-E9-A1NC-01A-21R-A26B-07	1.31878	1.27395	1.23397	1.29413	1.35394	1.54947	1.39974	1.40956	1.36881	1.63853	Basal
TCGA-EW-A1J6-01A-11R-A13Q-07	1.24479	1.14806	1.12913	1.03779	1.39369	1.50227	1.42599	1.43681	1.48416	1.58548	LumB
TCGA-BH-A18M-11A-33R-A12D-07	1.46737	1.39573	1.38584	1.39582	1.52888	1.49099	1.55293	1.48434	1.42901	1.71506	NA
TCGA-LL-A5YM-01A-11R-A28M-07	1.22428	1.22157	1.05368	1.03529	1.38062	1.46817	1.28161	1.28901	1.28669	1.59907	LumB
TCGA-AN-A0FY-01A-11R-A034-07	1.39685	1.35564	1.24712	1.22358	1.51121	1.62901	1.55368	1.54328	1.41541	1.72366	LumB
TCGA-A7-A13D-01A-13R-A277-07	1.34941	1.33582	1.32932	1.22517	1.50766	1.62973	1.56197	1.58577	1.48756	1.68382	Basal
TCGA-E9-A228-01A-31R-A157-07	1.39715	1.31997	1.16413	1.07867	1.4368	1.55549	1.5371	1.39214	1.45193	1.63497	LumB
TCGA-BH-A42U-01A-12R-A24H-07	1.35234	1.35682	1.24767	1.34241	1.41765	1.42052	1.4535	1.44322	1.30264	1.65971	Normal
TCGA-A2-A0CO-01A-13R-A22K-07	1.39149	1.34994	1.28515	1.31451	1.48898	1.42399	1.49554	1.41402	1.35459	1.67641	LumA
TCGA-E2-A1LI-01A-12R-A157-07	1.31513	1.28428	1.25759	1.30655	1.41192	1.60733	1.41231	1.48827	1.48362	1.64683	Basal
TCGA-AN-A0AL-01A-11R-A00Z-07	1.36306	1.39043	1.25296	1.28914	1.44203	1.52198	1.42442	1.48841	1.45346	1.784	Basal
TCGA-A2-A4RY-01A-31R-A266-07	1.47585	1.37976	1.34377	1.36922	1.50134	1.41951	1.52356	1.45439	1.39797	1.66622	Normal
TCGA-AC-A8OR-01A-21R-A41B-07	1.30572	1.32228	1.1781	1.15107	1.44741	1.37628	1.4483	1.46934	1.45581	1.71078	LumA
TCGA-HN-A2OB-01A-21R-A27Q-07	1.45987	1.3902	1.38903	1.35308	1.53941	1.46963	1.54078	1.49484	1.37803	1.69789	LumA
TCGA-E2-A10F-01A-11R-A10J-07	1.42054	1.34821	1.27908	1.24138	1.48989	1.5223	1.50182	1.43572	1.42198	1.7411	LumA
TCGA-3C-AALJ-01A-31R-A41B-07	1.32535	1.27079	1.11367	1.04636	1.44927	1.49489	1.44505	1.347	1.37615	1.58815	LumB
TCGA-B6-A1KF-01A-11R-A13Q-07	1.25874	1.50225	1.29402	1.34541	1.40961	1.53219	1.40173	1.52324	1.41899	1.64363	Basal
TCGA-B6-A0RQ-01A-11R-A115-07	1.48271	1.35591	1.35621	1.37085	1.51585	1.40088	1.55313	1.52456	1.45156	1.73598	Normal
TCGA-AR-A2LN-01A-21R-A18M-07	1.42488	1.38179	1.3621	1.31171	1.5271	1.45101	1.51094	1.42855	1.45721	1.71996	LumA
TCGA-B6-A408-01A-12R-A24H-07	1.2185	1.2727	1.14884	1.22916	1.47293	1.4344	1.43357	1.42351	1.37278	1.66967	LumA
TCGA-D8-A27H-01A-11R-A16F-07	1.45732	1.34461	1.37712	1.33552	1.5259	1.59869	1.50384	1.41175	1.36297	1.72792	Basal
TCGA-EW-A1J5-01A-11R-A13Q-07	1.39479	1.27261	1.25289	1.20476	1.51638	1.44328	1.49529	1.37662	1.4815	1.66103	LumA
TCGA-D8-A146-01A-31R-A115-07	1.40761	1.3623	1.33535	1.29061	1.5094	1.47254	1.50674	1.41182	1.39222	1.69232	LumA
TCGA-E2-A1LL-01A-11R-A144-07	1.4116	1.41977	1.31606	1.31635	1.5046	1.53918	1.48767	1.43463	1.38083	1.70618	Basal
TCGA-AN-A04D-01A-21R-A034-07	1.2925	1.25523	1.25899	1.25828	1.3821	1.54637	1.36648	1.39454	1.474	1.69833	Basal
TCGA-EW-A6SA-01A-21R-A32P-07	1.33877	1.2441	1.15937	1.09119	1.49169	1.49525	1.42021	1.33031	1.44272	1.72258	NA
TCGA-C8-A8HP-01A-11R-A36F-07	1.30087	1.32538	1.10794	1.15418	1.40296	1.52483	1.45347	1.38498	1.24924	1.62708	Her2
TCGA-BH-A1FJ-01A-11R-A13Q-07	1.28692	1.31135	1.22607	1.06535	1.46893	1.43236	1.43957	1.44621	1.59207	1.56822	LumB
TCGA-B6-A0I8-01A-11R-A034-07	1.34113	1.34145	1.30078	1.2515	1.46916	1.39665	1.5553	1.49078	1.3818	1.6464	LumA
TCGA-AC-A8OQ-01A-11R-A41B-07	1.30865	1.32639	1.24942	1.31545	1.4175	1.65785	1.39394	1.47426	1.43781	1.61195	Basal
TCGA-B6-A0WV-01A-11R-A109-07	1.34679	1.22731	1.25504	1.19742	1.52878	1.50558	1.39497	1.52798	1.44468	1.70161	LumB
TCGA-A2-A04P-01A-31R-A034-07	1.26565	1.28235	1.22335	1.25723	1.50863	1.55974	1.32281	1.39408	1.30943	1.6283	Basal
TCGA-LL-A5YN-01A-11R-A28M-07	1.25305	1.18946	1.08154	1.18242	1.38806	1.45939	1.35435	1.39023	1.36443	1.66024	LumA
TCGA-D8-A27W-01A-11R-A16F-07	1.42676	1.34373	1.25126	1.19049	1.48865	1.49779	1.49721	1.50513	1.37799	1.60228	LumB
TCGA-AC-A3BB-01A-21R-A19W-07	1.36137	1.3254	1.22358	1.25647	1.46346	1.46953	1.42032	1.44692	1.33954	1.67756	LumA
TCGA-AO-A03U-01B-21R-A10J-07	1.46111	1.36952	1.32038	1.34027	1.49249	1.49314	1.50008	1.52005	1.45608	1.70322	Normal
TCGA-AR-A24S-01A-11R-A169-07	1.40787	1.2889	1.26566	1.20952	1.50487	1.5021	1.52482	1.52867	1.5116	1.75276	LumB
TCGA-AN-A0XT-01A-11R-A109-07	1.33521	1.3351	1.29037	1.22206	1.55197	1.40503	1.51815	1.46654	1.36496	1.67493	LumA
TCGA-EW-A1PE-01A-11R-A144-07	1.35876	1.32266	1.22884	1.19397	1.49823	1.43883	1.46688	1.33438	1.41746	1.70008	LumA
TCGA-A2-A0CY-01A-12R-A034-07	1.2264	1.36313	1.19381	1.12855	1.49174	1.37182	1.43056	1.5647	1.42787	1.61419	LumB
TCGA-A8-A08F-01A-11R-A00Z-07	1.29347	1.29687	1.17621	1.11924	1.45625	1.47766	1.40258	1.54132	1.48339	1.71749	LumB
TCGA-AC-A2FB-11A-13R-A17B-07	1.45016	1.37017	1.37955	1.42289	1.49234	1.48383	1.58449	1.46596	1.41398	1.70065	NA
TCGA-AC-A2FK-01A-12R-A180-07	1.51278	1.40078	1.44441	1.4057	1.52942	1.37083	1.59984	1.49504	1.45284	1.72416	Normal
TCGA-E9-A1N5-01A-11R-A14D-07	1.40439	1.3255	1.24503	1.2405	1.5307	1.52125	1.50113	1.40818	1.38254	1.7047	LumA
TCGA-BH-A0DZ-11A-22R-A089-07	1.46689	1.382	1.33047	1.36621	1.47621	1.45202	1.52174	1.49442	1.36435	1.69849	NA
TCGA-AC-A3W5-01A-11R-A22K-07	1.35442	1.33728	1.26576	1.28207	1.45273	1.55077	1.43535	1.40597	1.34145	1.64807	Her2
TCGA-A7-A4SD-01A-11R-A266-07	1.29556	1.2975	1.28741	1.34459	1.41906	1.68087	1.40366	1.40277	1.46822	1.65301	Basal
TCGA-E2-A1AZ-01A-11R-A12P-07	1.36583	1.26935	1.29928	1.27117	1.4409	1.69177	1.49412	1.48441	1.53084	1.58523	Basal
TCGA-B6-A0I6-01A-11R-A034-07	1.37596	1.3679	1.33681	1.41048	1.45927	1.65606	1.49749	1.43782	1.37434	1.63515	Basal
TCGA-E2-A15E-01A-11R-A12D-07	1.47537	1.31416	1.34199	1.33393	1.55902	1.45162	1.53136	1.44825	1.408	1.68816	LumA
TCGA-D8-A1JG-01B-11R-A13Q-07	1.39571	1.31204	1.27151	1.11058	1.48371	1.53164	1.4868	1.37634	1.3407	1.71062	Her2
TCGA-A7-A26E-01A-11R-A169-07	1.44035	1.33097	1.32051	1.26356	1.56273	1.4737	1.59231	1.4178	1.43643	1.78242	LumA
TCGA-AO-A129-01A-21R-A10J-07	1.30697	1.26555	1.26114	1.34062	1.43062	1.60801	1.38638	1.50242	1.45048	1.66611	Basal
TCGA-AO-A0JF-01A-11R-A056-07	1.43372	1.34435	1.30814	1.29639	1.51306	1.46743	1.55636	1.40572	1.40548	1.7239	LumA
TCGA-BH-A28Q-01A-11R-A16F-07	1.40494	1.30673	1.33652	1.21651	1.51192	1.37967	1.54709	1.43516	1.45867	1.72933	LumA
TCGA-AC-A6IX-01A-12R-A32P-07	1.37018	1.34204	1.23282	1.27078	1.47589	1.52678	1.48275	1.44396	1.37286	1.69367	LumA
TCGA-E2-A15H-01A-11R-A12D-07	1.34404	1.33983	1.27243	1.11667	1.47844	1.49402	1.43229	1.46642	1.37271	1.65698	LumA
TCGA-A8-A06Q-01A-11R-A034-07	1.31846	1.18143	1.11593	1.06583	1.51556	1.47687	1.37658	1.41819	1.48509	1.63347	LumB
TCGA-EW-A1PC-01B-11R-A21T-07	1.31352	1.26803	1.191	1.26162	1.4412	1.55613	1.35405	1.44312	1.35791	1.65088	LumB
TCGA-AC-A3YJ-01A-11R-A22U-07	1.22528	1.20912	1.09877	1.0546	1.41261	1.34269	1.34589	1.4204	1.35053	1.59873	LumA
TCGA-AN-A0XU-01A-11R-A109-07	1.32442	1.33036	1.32476	1.17854	1.41604	1.65424	1.42113	1.4495	1.44225	1.67538	Basal
TCGA-C8-A1HN-01A-11R-A137-07	1.30944	1.25181	1.17765	1.10904	1.44585	1.51754	1.48579	1.49156	1.49631	1.73935	LumB
TCGA-BH-A0BG-01A-11R-A115-07	1.39007	1.33494	1.29443	1.36935	1.44528	1.53011	1.39243	1.51865	1.38272	1.71981	Basal
TCGA-E2-A156-01A-11R-A12D-07	1.40265	1.30006	1.2348	1.09519	1.53563	1.37142	1.48814	1.40552	1.44477	1.7503	LumA
TCGA-BH-A0DD-11A-23R-A12P-07	1.37468	1.3914	1.32027	1.37429	1.53823	1.47413	1.55818	1.4486	1.39341	1.69311	NA
TCGA-E2-A1LH-01A-11R-A14D-07	1.30323	1.30979	1.24339	1.23721	1.39824	1.49507	1.36491	1.43363	1.43939	1.64724	Basal
TCGA-LL-A740-01A-21R-A32P-07	1.29147	1.38405	1.24785	1.24207	1.48349	1.54154	1.47645	1.39311	1.3229	1.68628	LumA
TCGA-A1-A0SF-01A-11R-A144-07	1.42218	1.31053	1.27962	1.29457	1.49239	1.51216	1.48916	1.48105	1.37538	1.6753	LumA
TCGA-AO-A0J8-01A-21R-A034-07	1.34774	1.26492	1.25366	1.18474	1.47585	1.43183	1.45135	1.4694	1.39501	1.72324	LumA
TCGA-A7-A13E-01B-06R-A277-07	1.16938	1.15449	1.2188	1.0088	1.30278	1.38578	1.62576	1.52954	1.60153	1.54017	Basal
TCGA-A8-A08J-01A-11R-A00Z-07	1.34174	1.28996	1.17885	1.11662	1.46462	1.51261	1.49448	1.45823	1.37248	1.67767	Her2
TCGA-AN-A0G0-01A-11R-A034-07	1.34925	1.31621	1.30976	1.30851	1.48952	1.50177	1.45009	1.48821	1.47297	1.69384	Basal
TCGA-E2-A1IE-01A-11R-A13Q-07	1.414	1.28909	1.22709	1.15651	1.50306	1.48578	1.48911	1.51208	1.39747	1.71569	LumA
TCGA-BH-A0BO-01A-23R-A12D-07	1.4448	1.35552	1.35992	1.34429	1.49792	1.42661	1.57006	1.39355	1.43303	1.74504	LumA
TCGA-E2-A14T-01A-11R-A115-07	1.39585	1.29639	1.13016	1.08456	1.47105	1.44832	1.4808	1.50303	1.3965	1.68655	LumA
TCGA-BH-A0W5-01A-11R-A109-07	1.40863	1.29841	1.29777	1.28267	1.52348	1.4675	1.53524	1.4857	1.42655	1.70532	LumA
TCGA-BH-A6R8-01A-21R-A33J-07	1.27949	1.22985	1.109	1.03562	1.45517	1.41306	1.37627	1.27706	1.33466	1.67008	LumA
TCGA-B6-A0X0-01A-21R-A115-07	1.3967	1.27758	1.25489	1.23692	1.49744	1.42307	1.40485	1.51878	1.408	1.71188	LumA
TCGA-GI-A2C8-01A-11R-A16F-07	1.32347	1.34254	1.30357	1.22295	1.48833	1.45948	1.55093	1.43077	1.37467	1.73523	LumA
TCGA-B6-A0IC-01A-11R-A034-07	1.34461	1.16979	1.17242	1.02131	1.52676	1.3903	1.41057	1.35932	1.40396	1.7444	LumA
TCGA-EW-A1J2-01A-21R-A13Q-07	1.45333	1.35106	1.37237	1.28634	1.52324	1.42016	1.57116	1.43323	1.4301	1.72419	LumA
TCGA-BH-A0GY-01A-11R-A056-07	1.4113	1.29579	1.2884	1.2478	1.49708	1.56539	1.44627	1.49487	1.39525	1.68553	LumA
TCGA-BH-A0AZ-11A-22R-A12P-07	1.49732	1.37941	1.39701	1.40588	1.52496	1.3591	1.59816	1.47026	1.46666	1.71754	NA
TCGA-OK-A5Q2-01A-11R-A27Q-07	1.38235	1.35093	1.22491	1.27176	1.47388	1.49546	1.46279	1.52332	1.43753	1.68703	LumA
TCGA-B6-A0I2-01A-11R-A034-07	1.27903	1.18318	1.25024	1.21573	1.39832	1.69593	1.38274	1.35129	1.3725	1.59928	Basal
TCGA-AQ-A04L-01B-21R-A10J-07	1.31033	1.28621	1.21482	1.16472	1.47653	1.49738	1.49185	1.50903	1.37876	1.59799	LumA
TCGA-A8-A083-01A-21R-A00Z-07	1.36802	1.19659	1.15631	1.09506	1.52989	1.35435	1.4285	1.35986	1.41649	1.72227	LumA
TCGA-BH-A1EU-01A-11R-A137-07	1.4186	1.2711	1.30562	1.25962	1.50438	1.46041	1.57969	1.43273	1.50513	1.74579	LumA
TCGA-BH-A1FM-11B-23R-A13Q-07	1.46614	1.38278	1.41752	1.40941	1.51088	1.44428	1.59	1.48755	1.46273	1.72779	NA
TCGA-A2-A3XS-01A-11R-A22U-07	1.29538	1.34405	1.26433	1.23367	1.36871	1.56812	1.42596	1.54303	1.323	1.55126	Basal
TCGA-BH-A0BQ-01A-21R-A115-07	1.42612	1.35276	1.32721	1.29476	1.49173	1.47659	1.50368	1.43267	1.3763	1.70026	LumA
TCGA-E2-A10C-01A-21R-A10J-07	1.30248	1.26313	1.1294	1.07794	1.4091	1.5066	1.37011	1.33306	1.42711	1.64196	LumB
TCGA-E2-A2P5-01A-11R-A19W-07	1.36274	1.32057	1.22425	1.23118	1.47469	1.51361	1.48916	1.46677	1.3944	1.64503	LumA
TCGA-AO-A0J7-01A-11R-A034-07	1.31009	1.26426	1.18787	1.16714	1.4705	1.42047	1.43043	1.45985	1.39677	1.71285	LumB
TCGA-E9-A1N9-01A-11R-A14D-07	1.43356	1.31764	1.31787	1.34117	1.50271	1.51736	1.47304	1.5633	1.46926	1.79421	Basal
TCGA-BH-A0E7-01A-11R-A034-07	1.38535	1.27119	1.23807	1.0973	1.57599	1.39193	1.54336	1.36119	1.38816	1.74849	LumA
TCGA-A2-A0YC-01A-11R-A109-07	1.3896	1.30463	1.18826	1.2013	1.51885	1.45284	1.49441	1.39064	1.43791	1.72898	LumA
TCGA-BH-A1FL-01A-11R-A13Q-07	1.3734	1.286	1.25149	1.23048	1.5194	1.39843	1.48927	1.52125	1.41725	1.74593	LumA
TCGA-AR-A0TX-01A-11R-A084-07	1.39297	1.35152	1.27468	1.29327	1.51384	1.54924	1.56429	1.43965	1.42797	1.69649	Her2
TCGA-AO-A0JC-01A-11R-A056-07	1.32152	1.18998	1.13255	1.13616	1.47034	1.48888	1.47034	1.44527	1.61069	1.67066	LumA
TCGA-A2-A0T0-01A-22R-A084-07	1.28932	1.36861	1.29041	1.23984	1.45057	1.549	1.38594	1.51341	1.47518	1.73127	Basal
TCGA-AC-A3TN-01A-11R-A22K-07	1.26794	1.28577	1.11325	1.1362	1.43828	1.42288	1.33584	1.3626	1.31903	1.64457	LumA
TCGA-E9-A22G-01A-11R-A157-07	1.29752	1.26827	1.20134	1.25319	1.42429	1.62132	1.37793	1.52857	1.40797	1.64187	Basal
TCGA-OL-A97C-01A-32R-A41B-07	1.41718	1.38118	1.36953	1.28022	1.49843	1.51634	1.51229	1.40277	1.4147	1.62754	Normal
TCGA-E2-A1B1-01A-21R-A12P-07	1.44623	1.31559	1.31505	1.21985	1.47467	1.4885	1.5942	1.51793	1.48134	1.72497	LumA
TCGA-BH-A18F-01A-11R-A12D-07	1.42142	1.37239	1.31512	1.24177	1.4907	1.57031	1.48364	1.47864	1.39341	1.72765	LumA
TCGA-A8-A085-01A-11R-A00Z-07	1.37287	1.32456	1.26272	1.14004	1.54023	1.49326	1.49847	1.46612	1.3882	1.7042	NA
TCGA-E9-A1NA-11A-33R-A144-07	1.45086	1.38857	1.40225	1.36994	1.5165	1.50096	1.54506	1.5064	1.40226	1.70025	NA
TCGA-AC-A8OP-01A-11R-A36F-07	1.37707	1.33397	1.26599	1.24992	1.53327	1.48036	1.42503	1.40639	1.37399	1.69692	LumA
TCGA-A1-A0SP-01A-11R-A084-07	1.39509	1.39943	1.29514	1.3066	1.46922	1.68019	1.46789	1.43628	1.30627	1.72711	Basal
TCGA-E9-A1N9-11A-71R-A14D-07	1.46488	1.37633	1.37354	1.35999	1.50709	1.45298	1.52877	1.4411	1.39609	1.71204	NA
TCGA-Z7-A8R6-01A-11R-A41B-07	1.36929	1.3205	1.21776	1.20785	1.46885	1.51053	1.3852	1.46373	1.32118	1.66368	LumB
TCGA-E2-A15O-01A-11R-A115-07	1.39135	1.29772	1.16119	1.13997	1.52284	1.44913	1.42957	1.52312	1.41077	1.74571	LumA
TCGA-E2-A14N-01A-31R-A137-07	1.32993	1.25842	1.29418	1.17195	1.42068	1.63277	1.39419	1.44509	1.46693	1.68858	Basal
TCGA-A2-A0YG-01A-21R-A109-07	1.37989	1.32303	1.26853	1.18258	1.52522	1.51719	1.47832	1.44529	1.34122	1.72012	LumB
TCGA-A7-A26F-01B-04R-A22O-07	1.25812	1.19002	1.30228	1.10943	1.41416	1.48144	1.37195	1.36136	1.55427	1.45259	Basal
TCGA-BH-A18V-11A-52R-A12D-07	1.36046	1.30657	1.23384	1.334	1.42862	1.40504	1.4719	1.44108	1.32737	1.659	NA
TCGA-BH-A0B8-01A-21R-A056-07	1.38857	1.2998	1.20706	1.24907	1.51104	1.46842	1.4904	1.52609	1.41065	1.74797	LumA
TCGA-E2-A1BC-01A-11R-A12P-07	1.45114	1.32085	1.29774	1.17811	1.53793	1.44356	1.59053	1.43418	1.40329	1.72774	LumA
TCGA-E2-A14Y-01A-21R-A12D-07	1.3591	1.32269	1.29937	1.20454	1.41091	1.62571	1.51407	1.52314	1.45354	1.69923	Basal
TCGA-BH-A1EU-11A-23R-A137-07	1.49019	1.36531	1.41103	1.40223	1.54299	1.4408	1.63103	1.52364	1.51332	1.70003	NA
TCGA-A7-A4SF-01A-11R-A266-07	1.34549	1.30116	1.14748	1.07491	1.47749	1.45147	1.36998	1.43451	1.406	1.60755	Her2
TCGA-A2-A4RW-01A-21R-A266-07	1.43435	1.34801	1.29172	1.24677	1.47736	1.46424	1.47134	1.5134	1.42147	1.70164	LumA
TCGA-AN-A03X-01A-21R-A00Z-07	1.37855	1.31539	1.29135	1.10595	1.46003	1.4889	1.48863	1.46293	1.35781	1.71762	LumA
TCGA-GM-A2DD-01A-11R-A180-07	1.28893	1.30976	1.22083	1.24864	1.45087	1.61261	1.42175	1.32749	1.36531	1.59928	Normal
TCGA-A8-A0A7-01A-11R-A00Z-07	1.33753	1.30281	1.25115	1.22081	1.44758	1.58204	1.49691	1.31098	1.49	1.68636	Her2
TCGA-D8-A1XC-01A-11R-A14D-07	1.30956	1.27627	1.14418	1.14178	1.47346	1.40701	1.4351	1.44549	1.41834	1.71268	LumA
TCGA-AO-A12F-01A-11R-A115-07	1.35575	1.3412	1.29548	1.27391	1.42937	1.48847	1.49281	1.40107	1.48892	1.64687	Basal
TCGA-A2-A0EO-01A-11R-A034-07	1.47606	1.34806	1.3756	1.26829	1.50849	1.46961	1.56176	1.47677	1.40638	1.71502	LumA
TCGA-B6-A0X5-01A-21R-A109-07	1.36167	1.30545	1.08459	1.05215	1.47532	1.30643	1.42142	1.2876	1.4629	1.70052	LumB
TCGA-D8-A73U-01A-11R-A33J-07	1.34393	1.33775	1.22152	1.16644	1.44676	1.44872	1.42814	1.38556	1.44249	1.68333	LumA
TCGA-AR-A5QP-01A-11R-A28M-07	1.37833	1.30061	1.29934	1.27384	1.49451	1.49459	1.44957	1.48655	1.35304	1.72337	LumA
TCGA-E2-A1BC-11A-32R-A12P-07	1.38377	1.34602	1.20367	1.27646	1.53082	1.40824	1.55743	1.45264	1.32978	1.70291	NA
TCGA-BH-A1ET-01A-11R-A137-07	1.39416	1.30855	1.28866	1.18675	1.51922	1.41866	1.51022	1.40922	1.45014	1.74886	LumA
TCGA-E2-A15E-06A-11R-A12D-07	1.37824	1.14286	1.14912	1.03483	1.58311	1.41547	1.42289	1.38492	1.42852	1.67536	NA
TCGA-D8-A1XR-01A-11R-A14M-07	1.33901	1.33163	1.21114	1.13914	1.47514	1.40748	1.43024	1.36086	1.48302	1.74406	LumB
TCGA-A8-A07L-01A-11R-A00Z-07	1.38066	1.31883	1.2925	1.19406	1.49777	1.53786	1.49633	1.43108	1.46669	1.665	LumB
TCGA-AO-A0JA-01A-11R-A056-07	1.3928	1.33743	1.30474	1.26657	1.5148	1.53166	1.54227	1.43316	1.41086	1.77278	LumA
TCGA-A2-A0YE-01A-11R-A109-07	1.40424	1.31337	1.36763	1.31864	1.4046	1.58581	1.48451	1.47033	1.28531	1.72993	Basal
TCGA-BH-A1F8-11B-21R-A13Q-07	1.45267	1.40356	1.37901	1.40659	1.48769	1.48929	1.57536	1.49922	1.45483	1.69236	NA
TCGA-E2-A14R-01A-11R-A115-07	1.27873	1.24491	1.14274	1.16619	1.37631	1.609	1.35632	1.55018	1.41967	1.65318	Basal
TCGA-EW-A1P5-01A-11R-A144-07	1.34106	1.26742	1.22986	1.08062	1.49148	1.48181	1.45592	1.3172	1.37885	1.72866	LumA
TCGA-A8-A07R-01A-21R-A034-07	1.37119	1.23163	1.33235	1.32761	1.43279	1.57153	1.34136	1.47374	1.45931	1.66213	Basal
TCGA-AR-A1AJ-01A-21R-A12P-07	1.34918	1.33122	1.32995	1.23572	1.46257	1.65602	1.47403	1.46738	1.51324	1.68722	Basal
TCGA-E9-A1RF-11A-32R-A157-07	1.33889	1.34973	1.2456	1.34893	1.51909	1.46752	1.62215	1.46727	1.46841	1.67545	NA
TCGA-EW-A1P0-01A-11R-A144-07	1.38363	1.24599	1.21997	1.14609	1.46873	1.39836	1.48156	1.41035	1.41475	1.7524	LumB
TCGA-C8-A27B-01A-11R-A169-07	1.30014	1.22345	1.22874	1.22083	1.47737	1.60481	1.45013	1.56328	1.51104	1.74466	Basal
TCGA-A2-A0EX-01A-21R-A034-07	1.40997	1.31197	1.3372	1.34077	1.53019	1.50241	1.55975	1.48884	1.38528	1.71263	LumA
TCGA-A8-A07G-01A-11R-A034-07	1.41463	1.31207	1.37246	1.31014	1.5376	1.48255	1.50922	1.3997	1.37462	1.68754	LumA
TCGA-BH-A1FR-11B-42R-A13Q-07	1.45308	1.35088	1.35268	1.34859	1.47831	1.40263	1.55059	1.50199	1.46802	1.68617	NA
TCGA-A2-A3KC-01A-11R-A213-07	1.45052	1.38558	1.31836	1.33115	1.45946	1.50884	1.53513	1.49551	1.45562	1.68868	LumA
TCGA-D8-A1JD-01A-11R-A13Q-07	1.41563	1.2989	1.32565	1.20956	1.51446	1.52541	1.53084	1.47756	1.42387	1.70258	LumB
TCGA-E2-A107-01A-11R-A10J-07	1.37226	1.24507	1.19364	1.23721	1.48707	1.49043	1.40677	1.3939	1.40384	1.69719	LumA
TCGA-A8-A086-01A-11R-A00Z-07	1.39501	1.30775	1.28709	1.20521	1.53125	1.49997	1.57481	1.41982	1.37146	1.69129	LumA
TCGA-BH-A0AU-01A-11R-A12P-07	1.401	1.25962	1.3137	1.18049	1.54858	1.49816	1.43566	1.43706	1.43344	1.75228	LumB
TCGA-GM-A2DM-01A-11R-A180-07	1.37599	1.2887	1.22187	1.083	1.49671	1.43595	1.48521	1.447	1.39864	1.76409	LumA
TCGA-BH-A0AW-01A-11R-A056-07	1.36105	1.30179	1.21673	1.17519	1.44615	1.48655	1.46396	1.42671	1.37002	1.64666	Her2
TCGA-GM-A3NY-01A-11R-A21T-07	1.30397	1.29586	1.19305	1.18185	1.47797	1.43601	1.42072	1.32523	1.41848	1.63208	LumA
TCGA-AC-A3W6-01A-12R-A22K-07	1.33755	1.40721	1.21016	1.26917	1.48177	1.49844	1.44358	1.45381	1.3684	1.64961	LumA
TCGA-BH-A0B7-11A-34R-A115-07	1.49072	1.3678	1.40987	1.41356	1.49957	1.42478	1.58461	1.44422	1.48355	1.72351	NA
TCGA-A1-A0SN-01A-11R-A144-07	1.41357	1.37279	1.28564	1.21488	1.50745	1.55418	1.51748	1.4198	1.43448	1.68444	LumB
TCGA-EW-A2FV-01A-11R-A17B-07	1.44239	1.36401	1.30239	1.29617	1.48656	1.51626	1.55073	1.41331	1.44991	1.73503	LumA
TCGA-AC-A62Y-01A-11R-A29R-07	1.29346	1.26754	1.15962	1.16548	1.40898	1.474	1.42418	1.38765	1.34581	1.73274	LumA
TCGA-A2-A0YT-01A-11R-A109-07	1.38536	1.28406	1.26283	1.18497	1.52267	1.55965	1.45112	1.44263	1.43256	1.73172	LumB
TCGA-BH-A0BV-11A-31R-A089-07	1.48677	1.4256	1.3815	1.37986	1.50372	1.46481	1.58189	1.44795	1.44039	1.71376	NA
TCGA-D8-A27T-01A-11R-A16F-07	1.42599	1.31055	1.26934	1.30154	1.49906	1.50797	1.5477	1.42683	1.43705	1.70764	LumA
TCGA-AR-A24V-01A-21R-A169-07	1.3957	1.29444	1.30338	1.14865	1.51158	1.49974	1.55559	1.35509	1.39546	1.72333	LumA
TCGA-AR-A2LK-01A-11R-A180-07	1.36501	1.2595	1.29322	1.15824	1.52155	1.51286	1.52723	1.4724	1.44703	1.65366	LumB
TCGA-A8-A094-01A-11R-A00Z-07	1.34752	1.26717	1.22904	1.20163	1.45843	1.52739	1.43423	1.38319	1.38592	1.72327	Her2
TCGA-A8-A081-01A-11R-A00Z-07	1.38464	1.18109	1.15843	1.10279	1.47448	1.51231	1.55783	1.50717	1.52053	1.71355	LumB
TCGA-AR-A24O-01A-11R-A169-07	1.46754	1.38454	1.32817	1.32933	1.50751	1.51831	1.56619	1.44073	1.48266	1.70043	LumA
TCGA-A7-A6VY-01A-12R-A33J-07	1.31977	1.31149	1.25527	1.17	1.47474	1.62815	1.40226	1.43456	1.30867	1.70226	Basal
TCGA-BH-A1FU-01A-11R-A14D-07	1.42218	1.39278	1.39673	1.37438	1.52207	1.52915	1.53083	1.5069	1.44589	1.63508	Normal
TCGA-E9-A1QZ-01A-21R-A169-07	1.41517	1.27371	1.2396	1.21816	1.46348	1.54128	1.50033	1.40165	1.46465	1.70081	LumA
TCGA-AC-A2BM-01A-11R-A21T-07	1.40614	1.18651	1.15567	1.10887	1.48053	1.49448	1.44968	1.40191	1.4839	1.63897	LumB
TCGA-A7-A4SE-01A-11R-A266-07	1.3854	1.41541	1.35867	1.33147	1.43927	1.69551	1.48562	1.54918	1.44923	1.61164	Basal
TCGA-C8-A12W-01A-11R-A115-07	1.41197	1.36627	1.29081	1.17436	1.47873	1.53674	1.469	1.40111	1.43558	1.65729	LumB
TCGA-A1-A0SK-01A-12R-A084-07	1.3886	1.36076	1.19729	1.2338	1.42199	1.56461	1.58478	1.57684	1.49169	1.76388	Basal
TCGA-BH-A0C0-11A-21R-A089-07	1.48287	1.3942	1.41462	1.40725	1.52598	1.40615	1.59382	1.51906	1.44984	1.72581	NA
TCGA-E2-A10B-01A-11R-A10J-07	1.39238	1.34585	1.27563	1.20736	1.47331	1.45333	1.50361	1.45259	1.41852	1.70918	LumA
TCGA-E9-A5UP-01A-11R-A28M-07	1.27858	1.15989	1.19004	0.956401	1.52453	1.30882	1.33626	1.26153	1.34546	1.68196	LumA
TCGA-GM-A2DF-01A-11R-A180-07	1.29162	1.29442	1.22842	1.17817	1.36469	1.6009	1.34308	1.46589	1.35008	1.56151	Basal
TCGA-C8-A12N-01A-11R-A115-07	1.34007	1.30605	1.24893	1.14666	1.50939	1.44798	1.52775	1.40031	1.38257	1.71111	LumA
TCGA-AC-A5EH-01A-11R-A28M-07	1.40055	1.34932	1.23626	1.2252	1.48793	1.50891	1.47058	1.44732	1.36572	1.69656	Her2
TCGA-A7-A13E-01A-11R-A277-07	1.25586	1.34466	1.37727	1.10721	1.47884	1.48023	1.51488	1.56682	1.46708	1.67472	Basal
TCGA-AC-A23E-01A-11R-A157-07	1.43643	1.31872	1.34542	1.23803	1.50743	1.48528	1.57158	1.41214	1.4076	1.72943	LumA
TCGA-E9-A1RI-01A-11R-A169-07	1.41063	1.28844	1.29745	1.14029	1.51672	1.4889	1.5495	1.42003	1.4297	1.67254	LumA
TCGA-C8-A278-01A-11R-A169-07	1.33973	1.25774	1.22348	1.13321	1.45222	1.52711	1.46125	1.38145	1.44107	1.672	Her2
TCGA-D8-A1JJ-01A-31R-A14M-07	1.3755	1.29457	1.27411	1.09568	1.53326	1.5043	1.4976	1.44678	1.48219	1.72968	LumB
TCGA-AO-A0JE-01A-11R-A056-07	1.34382	1.28052	1.25819	1.24113	1.43925	1.57057	1.4904	1.45239	1.35938	1.69068	Her2
TCGA-E2-A15I-01A-21R-A137-07	1.39757	1.31217	1.28555	1.17719	1.53058	1.33549	1.48221	1.33112	1.41593	1.71549	LumA
TCGA-D8-A145-01A-11R-A115-07	1.46122	1.38388	1.32898	1.32403	1.53732	1.44669	1.53905	1.51587	1.40972	1.74479	LumA
TCGA-BH-A0BP-01A-11R-A115-07	1.40745	1.33863	1.31922	1.36503	1.51512	1.487	1.55231	1.38225	1.35285	1.739	LumA
TCGA-E2-A15M-01A-11R-A12D-07	1.45317	1.28054	1.26304	1.22212	1.48465	1.54642	1.52534	1.46849	1.52421	1.75829	LumA
TCGA-C8-A137-01A-11R-A115-07	1.36589	1.34467	1.31286	1.24904	1.51981	1.55683	1.45868	1.51613	1.42111	1.75584	Her2
TCGA-A8-A06Y-01A-21R-A00Z-07	1.318	1.27417	1.26785	1.15242	1.50037	1.41406	1.39711	1.48165	1.46804	1.7061	LumA
TCGA-A2-A0EW-01A-21R-A115-07	1.46604	1.36235	1.34483	1.31453	1.52619	1.47301	1.52126	1.42307	1.39107	1.73786	LumA
TCGA-AR-A0TQ-01A-11R-A084-07	1.41321	1.29125	1.21193	1.18871	1.48883	1.49498	1.53225	1.43837	1.4503	1.68626	LumB
TCGA-LD-A9QF-01A-32R-A41B-07	1.3225	1.38704	1.25214	1.28847	1.43173	1.51274	1.4537	1.47599	1.3928	1.65313	Normal
TCGA-BH-A0H6-01A-21R-A056-07	1.35238	1.31489	1.29323	1.14191	1.53761	1.45663	1.5719	1.41063	1.41809	1.68718	LumA
TCGA-EW-A1P3-01A-11R-A144-07	1.39833	1.29965	1.18649	1.20942	1.47677	1.48013	1.39159	1.34805	1.38723	1.70951	LumA
TCGA-A7-A0DB-11A-33R-A089-07	1.3792	1.34833	1.25044	1.28484	1.51397	1.52151	1.5857	1.45023	1.44028	1.7035	NA
TCGA-B6-A0IB-01A-11R-A034-07	1.30543	1.31722	1.16661	1.14466	1.42993	1.43554	1.42191	1.40676	1.37508	1.67989	LumB
TCGA-A2-A25B-01A-11R-A169-07	1.37188	1.32089	1.22805	1.17109	1.53045	1.46984	1.53505	1.48337	1.52507	1.74272	LumB
TCGA-AN-A0XW-01A-11R-A109-07	1.37147	1.32793	1.27312	1.19472	1.49277	1.52993	1.51942	1.39803	1.47142	1.73469	LumA
TCGA-BH-A0E0-01A-11R-A056-07	1.29468	1.29333	1.27181	1.17258	1.46823	1.56756	1.37266	1.46058	1.40476	1.65463	Basal
TCGA-A2-A0CM-01A-31R-A034-07	1.33296	1.36797	1.30455	1.22109	1.46822	1.68996	1.44004	1.50247	1.47288	1.68368	Basal
TCGA-D8-A1X9-01A-12R-A157-07	1.3982	1.27968	1.2504	1.12492	1.51862	1.48815	1.51939	1.4538	1.40788	1.72308	LumA
TCGA-BH-A0HY-01A-11R-A056-07	1.3433	1.38415	1.29754	1.25184	1.53319	1.57415	1.56684	1.37613	1.39587	1.6619	LumB
TCGA-A7-A0CJ-01A-21R-A00Z-07	1.33431	1.2153	1.22481	1.13741	1.50529	1.45319	1.49298	1.32064	1.38687	1.74076	LumB
TCGA-AR-A2LJ-01A-12R-A19W-07	1.33483	1.34699	1.20343	1.1827	1.43375	1.49961	1.41485	1.42463	1.32302	1.65739	LumA
TCGA-B6-A40C-01A-11R-A239-07	1.3175	1.30763	1.16927	1.20132	1.4828	1.46387	1.43329	1.43881	1.35979	1.68544	LumA
TCGA-A2-A0EP-01A-52R-A22U-07	1.38831	1.34014	1.20289	1.23235	1.4377	1.50119	1.47914	1.44501	1.44885	1.65761	LumA
TCGA-B6-A0RO-01A-22R-A084-07	1.37443	1.31528	1.21673	1.27276	1.49067	1.4365	1.50375	1.42302	1.36672	1.68593	LumA
TCGA-GM-A3NW-01A-21R-A22K-07	1.40177	1.25663	1.22623	1.2956	1.43974	1.43794	1.42891	1.45367	1.34961	1.65479	LumA
TCGA-A1-A0SO-01A-22R-A084-07	1.36398	1.24714	1.24979	1.27192	1.43256	1.50196	1.44905	1.56576	1.46754	1.6894	Basal
TCGA-C8-A132-01A-31R-A115-07	1.39634	1.37438	1.35823	1.27784	1.50707	1.53262	1.50974	1.47625	1.39522	1.70113	LumA
TCGA-BH-A1FU-11A-23R-A14D-07	1.50049	1.41305	1.40695	1.42648	1.54183	1.41823	1.58456	1.50087	1.45281	1.71866	NA
TCGA-A8-A09M-01A-11R-A00Z-07	1.32335	1.19124	1.13883	1.06103	1.45161	1.4704	1.45549	1.3872	1.45225	1.71955	LumB
TCGA-BH-A0E1-01A-11R-A056-07	1.4045	1.33147	1.27542	1.28608	1.49147	1.47122	1.40512	1.39226	1.40064	1.74238	LumA
TCGA-A7-A0DC-01A-11R-A00Z-07	1.30124	1.18788	1.2197	0.92272	1.50775	1.29017	1.55294	1.32224	1.54804	1.59203	LumA
TCGA-EW-A424-01A-11R-A24H-07	1.32173	1.28671	1.22809	1.32397	1.43534	1.51939	1.47494	1.47744	1.33796	1.70742	LumA
TCGA-PL-A8LY-01A-11R-A41B-07	1.38758	1.31944	1.28745	1.31633	1.44356	1.45402	1.50759	1.48342	1.37862	1.67374	Normal
TCGA-AR-A1AI-01A-11R-A12P-07	1.29901	1.20945	1.33665	1.18875	1.43909	1.57904	1.39103	1.50262	1.4676	1.71024	Basal
TCGA-GM-A4E0-01A-12R-A266-07	1.33893	1.35551	1.24136	1.27876	1.47181	1.47197	1.49458	1.46203	1.41059	1.61279	LumA
TCGA-S3-AA15-01A-11R-A41B-07	1.3551	1.39171	1.2623	1.28337	1.41425	1.66393	1.38373	1.40572	1.41225	1.64387	Basal
TCGA-C8-A275-01A-21R-A16F-07	1.30315	1.30255	1.21573	1.19477	1.48282	1.55963	1.50497	1.42211	1.39639	1.71436	Her2
TCGA-B6-A0RE-01A-11R-A056-07	1.33053	1.34573	1.31393	1.39598	1.47106	1.63556	1.38634	1.49501	1.40526	1.66051	Basal
TCGA-AO-A12E-01A-11R-A10J-07	1.4572	1.34878	1.29476	1.23083	1.48788	1.52504	1.48249	1.4333	1.4106	1.70584	LumA
TCGA-AQ-A7U7-01A-22R-A352-07	1.35467	1.39735	1.25307	1.29208	1.45788	1.51206	1.4846	1.44343	1.45979	1.69684	LumA
TCGA-BH-A202-01A-11R-A14M-07	1.36473	1.23021	1.26297	1.22745	1.50118	1.52775	1.45783	1.45603	1.40908	1.65816	LumB
TCGA-AN-A0AR-01A-11R-A00Z-07	1.282	1.34427	1.22168	1.2192	1.32888	1.50622	1.31635	1.48397	1.32295	1.62731	Basal
TCGA-AC-A6IW-01A-12R-A33J-07	1.27882	1.29622	1.23222	1.205	1.431	1.66005	1.35434	1.42339	1.44626	1.63238	Basal
TCGA-AO-A12G-01A-11R-A10J-07	1.39845	1.32056	1.28557	1.27891	1.4692	1.49825	1.53747	1.44983	1.40233	1.66744	LumA
TCGA-A8-A06X-01A-21R-A00Z-07	1.33668	1.32214	1.20843	1.18515	1.51053	1.50993	1.45021	1.54565	1.4112	1.72244	LumB
TCGA-AO-A0J6-01A-11R-A034-07	1.29724	1.26567	1.29532	1.26262	1.44718	1.51352	1.34229	1.52866	1.3478	1.71851	Basal
TCGA-LL-A7SZ-01A-32R-A352-07	1.18011	1.13557	1.07092	1.16067	1.38674	1.48763	1.30184	1.31885	1.33542	1.55089	LumA
TCGA-B6-A0I1-01A-11R-A21T-07	1.15359	1.25925	1.189	1.21612	1.30958	1.48542	1.27873	1.45073	1.44788	1.57611	Basal
TCGA-E9-A5FK-01A-11R-A27Q-07	1.28446	1.30392	1.17413	1.19604	1.42249	1.46676	1.41353	1.40057	1.35864	1.62691	LumA
TCGA-LL-A441-01A-11R-A24H-07	1.37386	1.31109	1.26556	1.36384	1.40716	1.52301	1.47172	1.52991	1.49504	1.62655	Normal
TCGA-E9-A226-01A-21R-A157-07	1.43392	1.3407	1.33876	1.13192	1.54933	1.52879	1.60438	1.43297	1.4357	1.68687	LumB
TCGA-C8-A12Z-01A-11R-A115-07	1.33247	1.32099	1.27781	1.13112	1.4737	1.47953	1.46508	1.44065	1.4118	1.67356	Her2
TCGA-PE-A5DE-01A-11R-A27Q-07	1.34073	1.31374	1.19154	1.20622	1.46288	1.51221	1.41554	1.39746	1.4021	1.71226	LumA
TCGA-A2-A3XV-01A-21R-A239-07	1.16183	1.23618	1.05237	1.02715	1.4388	1.48434	1.37294	1.34353	1.2337	1.57925	Her2
TCGA-E2-A1IK-01A-11R-A144-07	1.30053	1.27777	1.20229	1.20843	1.4261	1.45114	1.40478	1.42794	1.35694	1.69312	LumA
TCGA-BH-A0HQ-01A-11R-A034-07	1.41812	1.34716	1.36345	1.29119	1.50969	1.4771	1.464	1.46975	1.39232	1.69091	LumA
TCGA-E9-A249-01A-11R-A169-07	1.34507	1.24537	1.2155	1.11054	1.5266	1.41909	1.39715	1.45542	1.44648	1.72813	LumB
TCGA-BH-A0C7-01B-11R-A115-07	1.4406	1.3423	1.25015	1.21218	1.49742	1.56421	1.44497	1.42366	1.39787	1.65518	LumB
TCGA-EW-A1P6-01A-11R-A144-07	1.38515	1.27928	1.25769	1.26741	1.54581	1.51486	1.484	1.50223	1.35307	1.72027	LumA
TCGA-AR-A24K-01A-11R-A169-07	1.31718	1.27762	1.28894	1.09246	1.53392	1.44314	1.4269	1.45729	1.41685	1.73995	LumB
TCGA-E2-A1BD-01A-11R-A12P-07	1.34496	1.31728	1.26115	1.29166	1.50732	1.41396	1.40537	1.44132	1.37148	1.69252	LumA
TCGA-D8-A1JS-01A-11R-A13Q-07	1.21832	1.18387	1.12418	1.03059	1.44793	1.3535	1.33975	1.34911	1.32673	1.72053	LumA
TCGA-D8-A1Y1-01A-21R-A14M-07	1.34061	1.32725	1.22285	1.12493	1.46574	1.50215	1.53837	1.46404	1.3768	1.69959	LumB
TCGA-E2-A2P6-01A-11R-A19W-07	1.29956	1.27035	1.16344	1.13509	1.45321	1.43603	1.32526	1.37784	1.36895	1.68253	LumA
TCGA-A8-A09D-01A-11R-A00Z-07	1.45	1.39839	1.25342	1.27259	1.52224	1.53748	1.51899	1.44945	1.44909	1.70433	LumA
TCGA-E2-A56Z-01A-12R-A29R-07	1.32856	1.28998	1.10778	1.04559	1.41958	1.47756	1.42559	1.45232	1.31052	1.69267	LumB
TCGA-C8-A12Y-01A-11R-A12D-07	1.3035	1.24171	1.21159	1.2124	1.47779	1.52165	1.4253	1.36711	1.24653	1.66174	LumA
TCGA-A8-A09I-01A-22R-A034-07	1.31206	1.25705	1.17659	1.06231	1.46585	1.50121	1.50445	1.39199	1.42714	1.70518	LumB
TCGA-GM-A2DA-01A-11R-A18M-07	1.38096	1.31526	1.21946	1.18366	1.48382	1.50805	1.50642	1.40634	1.4301	1.6618	LumA
TCGA-BH-A1FJ-11B-42R-A13Q-07	1.45528	1.32089	1.37356	1.38553	1.46252	1.45892	1.62026	1.47009	1.54761	1.6628	NA
TCGA-C8-A3M8-01A-11R-A213-07	1.39452	1.31843	1.26819	1.19763	1.5044	1.52172	1.494	1.38708	1.39516	1.70088	LumB
TCGA-A2-A0SY-01A-31R-A084-07	1.45514	1.34137	1.25044	1.37507	1.52372	1.47812	1.5172	1.42326	1.40134	1.71726	LumA
TCGA-D8-A1JK-01A-11R-A13Q-07	1.28352	1.31416	1.2742	1.25122	1.46994	1.51293	1.50161	1.41182	1.33164	1.68749	Basal
TCGA-E2-A15L-01A-11R-A12D-07	1.35588	1.29732	1.27102	1.14327	1.50547	1.47328	1.51213	1.41263	1.44071	1.71232	LumA
TCGA-C8-A8HR-01A-11R-A36F-07	1.38207	1.38698	1.2828	1.33324	1.44566	1.54394	1.44846	1.51685	1.39516	1.68469	Normal
TCGA-OL-A5RZ-01A-11R-A28M-07	1.31658	1.19471	1.15248	1.2071	1.45079	1.46626	1.43259	1.4923	1.35587	1.70967	Her2
TCGA-A2-A04R-01A-41R-A109-07	1.37527	1.26091	1.23735	1.20918	1.51758	1.46972	1.50531	1.36679	1.42652	1.74236	LumB
TCGA-A2-A0EM-01A-11R-A034-07	1.44216	1.32647	1.30473	1.23674	1.48731	1.48706	1.56296	1.47946	1.45121	1.63496	LumA
TCGA-E2-A15J-01A-11R-A12P-07	1.32023	1.28132	1.20366	1.07553	1.50017	1.36989	1.40734	1.36613	1.42203	1.7321	LumA
TCGA-E9-A1N8-01A-11R-A144-07	1.40085	1.30384	1.31853	1.32188	1.46725	1.69971	1.56657	1.54827	1.34931	1.76821	Basal
TCGA-AO-A0J2-01A-11R-A034-07	1.30529	1.23903	1.18502	1.20139	1.4014	1.56493	1.39738	1.39366	1.39979	1.65822	Her2
TCGA-E2-A1LH-11A-22R-A14D-07	1.47247	1.3599	1.37551	1.37071	1.50846	1.36986	1.58229	1.49903	1.41624	1.74376	NA
TCGA-A7-A26J-01B-02R-A277-07	1.2762	1.1079	1.2001	0.985631	1.51066	1.32472	1.66412	1.25629	1.57452	1.55936	LumA
TCGA-E9-A1NG-11A-52R-A14M-07	1.43089	1.3778	1.35498	1.37042	1.51542	1.49792	1.58634	1.46026	1.41186	1.72489	NA
TCGA-OL-A5S0-01A-11R-A28M-07	1.29792	1.28981	1.20763	1.29729	1.3671	1.55652	1.3677	1.44415	1.29186	1.58058	Basal
TCGA-OL-A5D6-01A-21R-A27Q-07	1.34344	1.38797	1.25096	1.2846	1.50626	1.49714	1.4589	1.39354	1.30653	1.66411	Normal
TCGA-BH-A18U-01A-21R-A12D-07	1.30396	1.20147	1.21129	1.11732	1.46676	1.50612	1.44816	1.47209	1.42327	1.69605	LumB
TCGA-B6-A0IQ-01A-11R-A034-07	1.3296	1.30835	1.24392	1.22323	1.37829	1.64212	1.44905	1.49318	1.41639	1.61662	Basal
TCGA-E2-A1LB-01A-11R-A144-07	1.29433	1.27015	1.23016	1.11999	1.49287	1.40175	1.5143	1.38392	1.33663	1.68578	Her2
TCGA-BH-A0EA-01A-11R-A115-07	1.44411	1.38459	1.32728	1.32017	1.4728	1.42566	1.48278	1.48069	1.40513	1.72706	LumA
TCGA-BH-A0DX-01A-11R-A115-07	1.37964	1.3653	1.26011	1.24259	1.50872	1.48798	1.47779	1.3944	1.39874	1.69893	LumA
TCGA-A1-A0SH-01A-11R-A084-07	1.48648	1.36731	1.42728	1.30837	1.53155	1.54605	1.5782	1.41633	1.4199	1.7099	LumA
TCGA-A8-A09K-01A-11R-A00Z-07	1.3952	1.2184	1.08982	1.04994	1.52643	1.43616	1.44507	1.56643	1.43973	1.74479	LumA
TCGA-BH-A0B5-01A-11R-A12P-07	1.42341	1.29201	1.30689	1.22399	1.51032	1.49824	1.5164	1.42764	1.41848	1.74629	LumA
TCGA-AR-A1AU-01A-11R-A12P-07	1.44229	1.35362	1.34522	1.27631	1.51323	1.44539	1.4589	1.42651	1.39402	1.69533	LumA
TCGA-B6-A0RH-01A-21R-A115-07	1.30146	1.29495	1.20939	1.21996	1.45275	1.51401	1.42859	1.35041	1.3779	1.66621	Her2
TCGA-D8-A27K-01A-11R-A16F-07	1.41103	1.35828	1.36104	1.27634	1.54568	1.45619	1.55985	1.47303	1.47466	1.7188	LumA
TCGA-E2-A15K-11A-13R-A12P-07	1.35852	1.42726	1.29825	1.40416	1.46682	1.48167	1.5067	1.4773	1.3311	1.65096	NA
TCGA-LL-A73Y-01A-11R-A33J-07	1.39529	1.37987	1.34909	1.39842	1.46143	1.51709	1.49443	1.38569	1.37217	1.71267	Basal
TCGA-A2-A0CS-01A-11R-A115-07	1.32512	1.32565	1.22219	1.14607	1.44562	1.44771	1.48179	1.39038	1.3807	1.68173	LumA
TCGA-A2-A4S3-01A-21R-A266-07	1.29834	1.2715	1.19772	1.19857	1.4603	1.55527	1.37518	1.4558	1.35853	1.70696	LumB
TCGA-AR-A1AW-01A-21R-A12P-07	1.38739	1.21112	1.19681	1.12638	1.4614	1.47048	1.47701	1.56955	1.55641	1.72357	LumB
TCGA-A2-A0YJ-01A-11R-A109-07	1.29363	1.39201	1.35484	1.15595	1.48708	1.5262	1.46653	1.5883	1.4106	1.70717	Basal
TCGA-LL-A73Z-01A-11R-A32P-07	1.39358	1.36343	1.26391	1.36893	1.43763	1.48843	1.44821	1.4387	1.32171	1.67805	Normal
TCGA-S3-A6ZG-01A-22R-A32P-07	1.37439	1.28993	1.1945	1.20692	1.49417	1.44635	1.48056	1.40478	1.42948	1.71421	LumA
TCGA-E2-A1L8-01A-11R-A13Q-07	1.32387	1.23815	1.18032	1.15321	1.48543	1.43309	1.52882	1.45731	1.43928	1.71122	LumA
TCGA-D8-A1XQ-01A-11R-A14M-07	1.34748	1.26442	1.25625	1.31671	1.39196	1.53731	1.43163	1.49005	1.41446	1.6402	Basal
TCGA-E2-A1IH-01A-11R-A13Q-07	1.38023	1.27558	1.2274	1.22191	1.45027	1.54638	1.54598	1.50311	1.49369	1.70952	LumA
TCGA-A8-A06O-01A-11R-A00Z-07	1.37555	1.20855	1.20087	1.17181	1.51273	1.48964	1.46434	1.42938	1.45023	1.65587	LumB
TCGA-A2-A1G1-01A-21R-A13Q-07	1.39265	1.31346	1.3583	1.2253	1.4608	1.6661	1.4393	1.44665	1.49716	1.67092	Basal
TCGA-BH-A1F8-01A-11R-A13Q-07	1.29864	1.21771	1.2436	1.08292	1.47344	1.52939	1.48061	1.45788	1.46704	1.68849	LumB
TCGA-E9-A24A-01A-11R-A169-07	1.35605	1.28457	1.25145	1.1625	1.51336	1.47195	1.54977	1.37772	1.47405	1.73944	LumA
TCGA-E9-A1NE-01A-21R-A14M-07	1.45056	1.30603	1.31491	1.24972	1.4856	1.5224	1.51633	1.46518	1.54415	1.74268	LumA
TCGA-BH-A1EO-01A-11R-A137-07	1.44044	1.35602	1.36337	1.29732	1.53537	1.47925	1.5296	1.48261	1.49419	1.73412	LumA
TCGA-A8-A08R-01A-11R-A034-07	1.3779	1.36937	1.30893	1.28106	1.4607	1.59418	1.47642	1.53213	1.47027	1.64812	Basal
TCGA-E2-A153-01A-12R-A12D-07	1.41243	1.35964	1.29285	1.20413	1.50266	1.459	1.53195	1.50002	1.39033	1.71714	LumA
TCGA-C8-A1HG-01A-11R-A137-07	1.30862	1.20514	1.12199	1.09827	1.4189	1.49298	1.4609	1.46417	1.42464	1.62476	LumB
TCGA-A7-A13D-01A-13R-A12P-07	1.34802	1.36389	1.28506	1.28582	1.46159	1.63451	1.48211	1.58622	1.36264	1.66227	Basal
TCGA-BH-A0DT-01A-21R-A12D-07	1.41762	1.33504	1.33781	1.30382	1.51858	1.4544	1.53803	1.48849	1.44649	1.71706	LumA
TCGA-A2-A3XY-01A-11R-A239-07	1.35961	1.38536	1.27825	1.34128	1.4393	1.61455	1.50914	1.49819	1.30698	1.64961	Basal
TCGA-BH-A0DV-01A-21R-A12P-07	1.4371	1.41177	1.3542	1.35809	1.49196	1.44729	1.55079	1.44007	1.38509	1.71943	LumA
TCGA-A2-A0CQ-01A-21R-A034-07	1.19206	1.18817	1.14266	1.14525	1.47119	1.34936	1.4129	1.32144	1.41436	1.6991	LumA
TCGA-AO-A12D-01A-11R-A115-07	1.34062	1.35565	1.27001	1.23937	1.49207	1.51415	1.48269	1.42009	1.42053	1.67721	Her2
TCGA-EW-A1PG-01A-11R-A144-07	1.47427	1.36416	1.43537	1.36274	1.52894	1.4789	1.60811	1.50223	1.47626	1.69094	Normal
TCGA-B6-A0RP-01A-21R-A084-07	1.35683	1.28085	1.24657	1.23646	1.49138	1.38429	1.48472	1.40759	1.40716	1.72446	LumA
TCGA-C8-A3M7-01A-12R-A21T-07	1.38614	1.41956	1.27365	1.32134	1.47404	1.47697	1.52066	1.52386	1.4484	1.70089	LumA
TCGA-A2-A0CT-01A-31R-A056-07	1.4402	1.304	1.26268	1.20994	1.43905	1.55085	1.50828	1.41222	1.34169	1.73085	LumA
TCGA-A2-A0SW-01A-11R-A084-07	1.26451	1.26374	1.1545	1.14511	1.47423	1.52423	1.48128	1.3448	1.40921	1.66012	LumB
TCGA-E2-A14V-01A-11R-A12D-07	1.39726	1.30565	1.31241	1.20274	1.50329	1.50556	1.50646	1.4754	1.47497	1.70716	Her2
TCGA-AQ-A04J-01A-02R-A034-07	1.39329	1.34017	1.31414	1.37034	1.42981	1.63785	1.5038	1.44049	1.49491	1.70004	Basal
TCGA-A2-A0EU-01A-22R-A056-07	1.39218	1.25803	1.26876	1.18825	1.50442	1.48734	1.45992	1.43122	1.3958	1.73181	LumA
TCGA-S3-AA17-01A-11R-A41B-07	1.32997	1.26319	1.15652	1.11665	1.45736	1.46926	1.44701	1.44338	1.47087	1.6302	LumB
TCGA-A2-A0SX-01A-12R-A084-07	1.38867	1.37111	1.37043	1.23263	1.48439	1.70211	1.50103	1.51938	1.47818	1.72658	Basal
TCGA-A7-A56D-01A-11R-A27Q-07	1.23845	1.22867	1.08759	1.03108	1.36601	1.50545	1.35173	1.30421	1.22796	1.50904	LumA
TCGA-E2-A158-01A-11R-A12D-07	1.25599	1.15562	1.26518	1.17951	1.44768	1.47541	1.46912	1.40402	1.41765	1.5854	Basal
TCGA-BH-A1FG-01A-11R-A13Q-07	1.35459	1.231	1.21701	1.15508	1.49092	1.39116	1.44011	1.40685	1.40838	1.70216	LumA
TCGA-E2-A15R-01A-11R-A115-07	1.41813	1.26624	1.1818	1.16002	1.46113	1.45964	1.48392	1.53397	1.39312	1.71437	LumA
TCGA-BH-A0E6-01A-11R-A034-07	1.35923	1.27014	1.23274	1.16882	1.41442	1.56384	1.4372	1.42378	1.35639	1.57815	Basal
TCGA-E9-A1RH-11A-34R-A169-07	1.42858	1.36747	1.34493	1.34925	1.5339	1.50507	1.58024	1.46941	1.41672	1.68459	NA
TCGA-AO-A03L-01A-41R-A056-07	1.4357	1.3419	1.27764	1.22944	1.50603	1.51091	1.5004	1.43911	1.3518	1.73684	LumA
TCGA-C8-A1HI-01A-11R-A137-07	1.41307	1.3221	1.26164	1.31877	1.47026	1.44822	1.49155	1.4612	1.38507	1.73993	LumA
TCGA-A7-A3IZ-01A-11R-A213-07	1.42413	1.26802	1.21559	1.10874	1.50436	1.46969	1.51765	1.43857	1.43909	1.65492	LumA
TCGA-BH-A18I-01A-11R-A12D-07	1.38617	1.30768	1.2986	1.23679	1.53519	1.5341	1.57748	1.40868	1.40234	1.72066	LumA
TCGA-C8-A12K-01A-21R-A115-07	1.37516	1.24772	1.27373	1.32291	1.42227	1.67303	1.42022	1.42422	1.47533	1.7005	Basal
TCGA-BH-A0H7-11A-13R-A089-07	1.4631	1.35319	1.31406	1.36732	1.47127	1.47521	1.52129	1.48747	1.31796	1.71463	NA
TCGA-C8-A27A-01A-11R-A169-07	1.30686	1.29616	1.13631	1.03636	1.45208	1.50706	1.49507	1.45107	1.45703	1.62638	LumB
TCGA-EW-A1PD-01A-11R-A144-07	1.38443	1.34459	1.34138	1.29381	1.53822	1.5498	1.56032	1.50836	1.49022	1.74035	NA
TCGA-AR-A0TR-01A-11R-A084-07	1.32105	1.16443	1.18382	1.00505	1.50595	1.36477	1.39244	1.3381	1.41069	1.74789	LumA
TCGA-BH-A0HL-01A-11R-A10U-07	1.40034	1.36695	1.14316	1.00833	1.47636	1.43461	1.47756	1.41205	1.32765	1.6861	LumA
TCGA-BH-A0H9-11A-22R-A466-07	1.32493	1.37731	1.21914	1.35004	1.50591	1.51389	1.52626	1.49441	1.32159	1.68047	NA
TCGA-OL-A66P-01A-11R-A31O-07	1.23844	1.27338	1.08148	1.20547	1.43447	1.47455	1.36245	1.32745	1.33783	1.58361	Her2
TCGA-BH-A18L-01A-32R-A12D-07	1.36919	1.28126	1.1537	1.12281	1.5075	1.45894	1.50763	1.49045	1.35294	1.71321	LumB
TCGA-BH-A208-01A-11R-A157-07	1.41167	1.41198	1.35486	1.2681	1.52114	1.58815	1.59208	1.43614	1.43746	1.69039	Normal
TCGA-B6-A0WS-01A-11R-A115-07	1.40367	1.33137	1.24609	1.26039	1.50162	1.48742	1.53085	1.44566	1.44269	1.74066	LumA
TCGA-AO-A03N-01B-11R-A10J-07	1.32519	1.38355	1.24594	1.08568	1.42571	1.55476	1.40835	1.34948	1.3942	1.69873	LumB
TCGA-BH-A1FC-11A-32R-A13Q-07	1.42199	1.39079	1.31327	1.36962	1.4712	1.47876	1.5861	1.47145	1.44843	1.69575	NA
TCGA-E9-A2JT-01A-22R-A18M-07	1.39015	1.34473	1.22573	1.23248	1.50394	1.51758	1.49312	1.47476	1.56487	1.68756	LumA
TCGA-A2-A0T6-01A-11R-A084-07	1.42904	1.3207	1.31221	1.27194	1.53803	1.48555	1.58823	1.50915	1.4179	1.75705	LumA
TCGA-AO-A0J9-01A-11R-A034-07	1.32332	1.31005	1.22721	1.19817	1.47167	1.49915	1.48786	1.37673	1.44892	1.63906	LumA
TCGA-C8-A26Y-01A-11R-A16F-07	1.29679	1.29343	1.20239	1.1051	1.44018	1.57623	1.35857	1.36503	1.4728	1.75171	Her2
TCGA-A1-A0SQ-01A-21R-A144-07	1.43485	1.35548	1.22185	1.15923	1.50966	1.45296	1.47881	1.44602	1.34703	1.67965	LumA
TCGA-E9-A1NF-11A-73R-A14D-07	1.36418	1.40344	1.28044	1.35189	1.52558	1.49424	1.58336	1.45873	1.42027	1.6978	NA
TCGA-BH-A18J-11A-31R-A12D-07	1.48618	1.40092	1.38454	1.35273	1.51645	1.45016	1.57511	1.43959	1.41572	1.71464	NA
TCGA-A7-A13E-01A-11R-A12P-07	1.29912	1.40852	1.33648	1.21901	1.46697	1.5052	1.44962	1.58835	1.33798	1.65405	Basal
TCGA-AC-A3TM-01A-11R-A22K-07	1.25341	1.22248	1.12961	1.11007	1.42921	1.46911	1.31458	1.37324	1.3232	1.60506	LumA
TCGA-A2-A0YI-01A-31R-A10J-07	1.37857	1.28447	1.28817	1.25116	1.47988	1.42683	1.50422	1.48873	1.44872	1.70399	LumA
TCGA-A2-A25A-01A-12R-A16F-07	1.46294	1.42342	1.3554	1.35053	1.51843	1.4932	1.54891	1.49461	1.44344	1.71856	Normal
TCGA-AC-A23C-01A-12R-A169-07	1.35403	1.32181	1.28811	1.12273	1.47307	1.49426	1.56637	1.32021	1.39179	1.71948	LumA
TCGA-XX-A899-01A-11R-A36F-07	1.42114	1.30955	1.29345	1.27899	1.48247	1.49764	1.52442	1.41619	1.48807	1.65842	LumA
TCGA-BH-A209-01A-11R-A157-07	1.31125	1.19409	1.13346	1.1062	1.45771	1.49469	1.42623	1.47184	1.4927	1.78679	LumB
TCGA-BH-A0C3-01A-21R-A12P-07	1.42875	1.346	1.27842	1.27866	1.52504	1.55543	1.53129	1.44666	1.39599	1.69354	LumB
TCGA-E2-A155-01A-11R-A12D-07	1.41763	1.2942	1.19728	1.14941	1.55465	1.47251	1.52386	1.37137	1.39052	1.75694	LumB
TCGA-BH-A0HP-01A-12R-A084-07	1.42147	1.36714	1.34973	1.33625	1.48612	1.46406	1.53643	1.44	1.38431	1.74936	LumA
TCGA-AC-A2QI-01A-12R-A19W-07	1.38822	1.37293	1.30088	1.26807	1.48148	1.44237	1.49641	1.47018	1.36413	1.68532	LumA
TCGA-BH-A1FB-11A-33R-A13Q-07	1.48616	1.36611	1.37449	1.38904	1.49678	1.39972	1.58638	1.49815	1.4775	1.71576	NA
TCGA-E9-A1R4-01A-21R-A14D-07	1.36355	1.27808	1.20594	1.18204	1.49146	1.57739	1.50889	1.35236	1.37252	1.74516	LumB
TCGA-D8-A1XO-01A-11R-A14M-07	1.3908	1.3335	1.31384	1.24014	1.52373	1.51681	1.56683	1.43301	1.4734	1.76875	LumA
TCGA-A2-A0D4-01A-11R-A00Z-07	1.36683	1.28277	1.17965	1.10324	1.48011	1.50296	1.53682	1.46709	1.36947	1.72646	LumB
TCGA-A2-A0CK-01A-11R-A22K-07	1.39196	1.27899	1.22056	1.32519	1.45793	1.47892	1.49869	1.44451	1.38097	1.69991	LumA
TCGA-BH-A0BW-11A-12R-A115-07	1.43254	1.3955	1.38406	1.34864	1.47459	1.48567	1.53153	1.4756	1.54528	1.6908	NA
TCGA-B6-A409-01A-11R-A24H-07	1.28071	1.33728	1.25596	1.26241	1.40363	1.51517	1.3727	1.5159	1.31572	1.6272	Basal
TCGA-E2-A1L9-01A-11R-A13Q-07	1.38127	1.31149	1.26647	1.18349	1.4828	1.48803	1.51421	1.37387	1.45602	1.683	LumA
TCGA-BH-A1F2-01A-31R-A13Q-07	1.3986	1.28907	1.26041	1.18525	1.48942	1.58094	1.56289	1.42739	1.45692	1.68968	LumB
TCGA-AC-A3W7-01A-11R-A22K-07	1.38026	1.37296	1.30342	1.26909	1.49238	1.46157	1.4271	1.47068	1.34553	1.68603	LumA
TCGA-AN-A04C-01A-21R-A034-07	1.22802	1.31533	1.16289	1.22033	1.51122	1.52747	1.54439	1.54599	1.38144	1.68718	Her2
TCGA-A2-A25C-01A-11R-A169-07	1.36643	1.32048	1.2758	1.12653	1.47974	1.49413	1.49566	1.43449	1.47439	1.76369	LumB
TCGA-A2-A04Y-01A-21R-A034-07	1.33335	1.21709	1.14727	1.06559	1.47187	1.50151	1.44813	1.33472	1.46544	1.62585	LumB
TCGA-A2-A0YL-01A-21R-A109-07	1.46129	1.36855	1.3803	1.36034	1.53799	1.4616	1.53235	1.48782	1.43187	1.72026	LumA
TCGA-AQ-A1H2-01A-11R-A13Q-07	1.34276	1.26413	1.17535	1.17565	1.45854	1.34001	1.40393	1.34581	1.32099	1.73929	LumA
TCGA-A2-A04V-01A-21R-A034-07	1.39659	1.25516	1.22928	1.14773	1.50041	1.49614	1.53864	1.46131	1.36699	1.71465	LumA
TCGA-PL-A8LV-01A-21R-A41B-07	1.27877	1.37761	1.25823	1.21738	1.43452	1.64959	1.41507	1.52281	1.43923	1.54843	Basal
TCGA-BH-A0AV-01A-31R-A115-07	1.40253	1.33181	1.38187	1.35218	1.45898	1.63139	1.55757	1.52313	1.41175	1.64999	Basal
TCGA-E9-A22D-01A-11R-A157-07	1.35088	1.26196	1.11337	1.05724	1.45083	1.52846	1.4828	1.45992	1.39576	1.7163	LumB
TCGA-D8-A1JH-01A-11R-A13Q-07	1.42839	1.3502	1.3505	1.30798	1.52011	1.47214	1.56023	1.44634	1.46074	1.7296	LumA
TCGA-AO-A12C-01A-11R-A10J-07	1.43985	1.36213	1.33491	1.17158	1.52908	1.46098	1.51694	1.46186	1.39272	1.7408	LumA
TCGA-OL-A5D8-01A-11R-A27Q-07	1.38472	1.29477	1.14948	1.15272	1.44262	1.39038	1.41914	1.33757	1.29921	1.59761	LumA
TCGA-E9-A1RC-11A-33R-A157-07	1.37889	1.36859	1.31591	1.37955	1.52317	1.48629	1.5887	1.46153	1.39664	1.69946	NA
TCGA-D8-A1JL-01A-11R-A13Q-07	1.38481	1.34335	1.35674	1.34436	1.46711	1.59048	1.42059	1.45578	1.43802	1.60828	Basal
TCGA-A8-A09E-01A-11R-A00Z-07	1.29334	1.28999	1.13933	1.13495	1.45089	1.49547	1.39767	1.39468	1.40721	1.73173	LumB
TCGA-E9-A5FL-01A-11R-A27Q-07	1.26148	1.33207	1.2064	1.14787	1.46663	1.45753	1.34319	1.33398	1.3601	1.627	Basal
TCGA-A2-A3XX-01A-21R-A239-07	1.30863	1.35484	1.25376	1.30571	1.42847	1.47051	1.33579	1.59468	1.38085	1.58519	Basal
TCGA-BH-A1FH-11B-42R-A13Q-07	1.41001	1.3806	1.37139	1.42237	1.45903	1.48955	1.55919	1.47927	1.45167	1.70297	NA
TCGA-A2-A1G6-01A-11R-A13Q-07	1.47086	1.35629	1.34105	1.40783	1.4884	1.40595	1.61212	1.47563	1.46777	1.70749	Normal
TCGA-AN-A0FN-01A-11R-A034-07	1.39232	1.37234	1.27176	1.24377	1.44122	1.52089	1.54688	1.43963	1.44039	1.7029	LumA
TCGA-A8-A07U-01A-11R-A034-07	1.35663	1.25619	1.2745	1.19736	1.46393	1.67323	1.44313	1.45142	1.46772	1.63238	Basal
TCGA-BH-A0EI-01A-11R-A115-07	1.43218	1.35296	1.2961	1.24275	1.51811	1.52238	1.51008	1.33877	1.45754	1.72665	LumA
TCGA-GM-A2DN-01A-11R-A180-07	1.37674	1.3352	1.28614	1.25706	1.45543	1.55358	1.47132	1.4625	1.44376	1.68473	LumA
TCGA-A8-A06Z-01A-11R-A00Z-07	1.33261	1.24394	1.13933	1.07228	1.49474	1.45941	1.39355	1.41052	1.31351	1.64409	LumB
TCGA-OL-A5DA-01A-11R-A27Q-07	1.37966	1.28456	1.22906	1.21048	1.47384	1.49377	1.49848	1.55722	1.405	1.67891	LumA
TCGA-AO-A128-01A-11R-A10J-07	1.31115	1.16896	1.27613	1.17966	1.46466	1.60468	1.43522	1.37995	1.4492	1.71127	Basal
TCGA-GM-A2DB-01A-31R-A18M-07	1.22189	1.23687	1.18511	1.08499	1.45068	1.5322	1.33971	1.46642	1.24672	1.56352	Her2
TCGA-BH-A18V-06A-11R-A213-07	1.32699	1.28166	1.24649	1.18295	1.40708	1.52885	1.3605	1.38342	1.37638	1.71514	NA
TCGA-BH-A1FE-01A-11R-A13Q-07	1.46625	1.28439	1.37972	1.23374	1.4982	1.52409	1.5413	1.50694	1.5256	1.67436	LumA
TCGA-BH-A0BJ-11A-23R-A089-07	1.48276	1.41217	1.41733	1.45708	1.48458	1.40711	1.57429	1.53196	1.42711	1.73962	NA
TCGA-D8-A1JF-01A-11R-A13Q-07	1.34725	1.29127	1.28598	1.14956	1.51805	1.49173	1.53279	1.39574	1.46265	1.61089	Her2
TCGA-AN-A0FT-01A-11R-A034-07	1.29331	1.25279	1.18781	1.15082	1.42904	1.43534	1.51659	1.44385	1.47121	1.62594	LumA
TCGA-S3-A6ZF-01A-32R-A32P-07	1.36599	1.33356	1.21201	1.18237	1.46795	1.53262	1.39473	1.48282	1.38006	1.69537	LumB
TCGA-EW-A1PH-01A-11R-A14M-07	1.35926	1.30282	1.27516	1.33017	1.42824	1.65049	1.48326	1.55142	1.36581	1.65814	Basal
TCGA-BH-A1F0-11B-23R-A137-07	1.44479	1.3538	1.36748	1.40124	1.50648	1.45566	1.55426	1.49119	1.42561	1.71758	NA
TCGA-BH-A0HF-01A-11R-A056-07	1.39092	1.3386	1.26576	1.2991	1.4796	1.48839	1.5065	1.43035	1.35991	1.69181	LumA
TCGA-AR-A256-01A-11R-A169-07	1.36037	1.30653	1.37094	1.30449	1.45949	1.64642	1.40354	1.47033	1.43768	1.76517	Basal
TCGA-B6-A0RT-01A-21R-A084-07	1.34743	1.31908	1.28521	1.26244	1.48618	1.65771	1.44473	1.47384	1.57713	1.73116	Basal
TCGA-BH-A18S-11A-43R-A12D-07	1.46371	1.40571	1.37395	1.36711	1.50774	1.47976	1.55836	1.41304	1.39837	1.71423	NA
TCGA-A2-A1FW-01A-11R-A13Q-07	1.47211	1.29116	1.24734	1.17191	1.53921	1.45895	1.61316	1.55159	1.46708	1.6973	LumB
TCGA-A7-A0DA-01A-31R-A115-07	1.38292	1.37224	1.33279	1.23064	1.46822	1.57851	1.44385	1.54177	1.44296	1.60638	Basal
TCGA-AN-A0FV-01A-11R-A00Z-07	1.30534	1.39237	1.22383	1.13307	1.46109	1.4701	1.50088	1.41234	1.30997	1.68511	Her2
TCGA-BH-A1F0-01A-11R-A137-07	1.3827	1.28423	1.32058	1.303	1.45396	1.57772	1.4703	1.47491	1.46398	1.68485	Basal
TCGA-A7-A5ZV-01A-11R-A28M-07	1.36755	1.22878	1.32663	1.17402	1.41793	1.4213	1.37685	1.52442	1.25767	1.61457	Basal
TCGA-A8-A084-01A-21R-A00Z-07	1.30953	1.31386	1.24693	1.12737	1.52428	1.52874	1.4303	1.4191	1.32906	1.76332	LumB
TCGA-BH-A1FE-06A-11R-A213-07	1.3195	1.32663	1.33436	1.25147	1.48023	1.47261	1.54439	1.54399	1.42379	1.70888	NA
TCGA-A8-A095-01A-11R-A00Z-07	1.40746	1.30695	1.28067	1.18809	1.52425	1.51271	1.48649	1.43845	1.48313	1.72049	LumB
TCGA-A2-A0CR-01A-11R-A22K-07	1.30854	1.28345	1.15007	1.24304	1.40647	1.4701	1.39104	1.38821	1.31271	1.59919	LumA
TCGA-A8-A09R-01A-11R-A00Z-07	1.37767	1.33269	1.24606	1.14229	1.51013	1.49822	1.52071	1.42311	1.39635	1.72857	LumB
TCGA-A2-A0CL-01A-11R-A115-07	1.37356	1.31067	1.28371	1.20831	1.49795	1.56621	1.46337	1.5084	1.52643	1.69259	Normal
TCGA-OL-A6VR-01A-32R-A33J-07	1.36255	1.23164	1.19975	1.21525	1.45692	1.33941	1.44734	1.42838	1.42626	1.66213	LumA
TCGA-C8-A274-01A-11R-A16F-07	1.31764	1.25356	1.22082	1.09543	1.47922	1.40945	1.42393	1.48786	1.43226	1.73234	LumB
TCGA-D8-A1XS-01A-11R-A14M-07	1.40619	1.25757	1.31267	1.15903	1.51382	1.49472	1.57231	1.46006	1.46271	1.68826	NA
TCGA-OL-A5D7-01A-11R-A27Q-07	1.23375	1.23682	1.16891	1.14563	1.42415	1.61735	1.3155	1.5309	1.45125	1.62806	Basal
TCGA-C8-A131-01A-11R-A115-07	1.24422	1.30835	1.23174	1.21223	1.47715	1.60012	1.51403	1.4872	1.37619	1.63743	Basal
TCGA-AR-A1AT-01A-11R-A12P-07	1.35009	1.27389	1.30087	1.23073	1.5163	1.49391	1.46947	1.41018	1.45411	1.66528	Her2
TCGA-BH-A0BZ-01A-31R-A12P-07	1.4034	1.34548	1.23209	1.16451	1.48336	1.58263	1.4707	1.39992	1.37276	1.70159	LumB
TCGA-E2-A152-01A-11R-A12D-07	1.32867	1.33019	1.27875	1.1948	1.49548	1.50727	1.49438	1.48165	1.45654	1.67426	Her2
TCGA-BH-A18Q-11A-34R-A12D-07	1.47175	1.39965	1.43021	1.40256	1.52011	1.44855	1.60841	1.50652	1.48591	1.72227	NA
TCGA-BH-A0DL-11A-13R-A115-07	1.45197	1.40129	1.40738	1.39628	1.52194	1.48686	1.57021	1.47183	1.47791	1.7022	NA
TCGA-E2-A14X-01A-11R-A115-07	1.33125	1.3522	1.33975	1.25768	1.44099	1.56964	1.46309	1.51445	1.42086	1.68578	Basal
TCGA-A8-A07B-01A-11R-A00Z-07	1.3142	1.24812	1.29064	1.2392	1.50037	1.46965	1.54762	1.52755	1.34975	1.72727	LumA
TCGA-BH-A0BW-01A-11R-A115-07	1.38331	1.35354	1.30572	1.24387	1.46529	1.53668	1.42381	1.50424	1.5025	1.71624	Basal
TCGA-A8-A07Z-01A-11R-A00Z-07	1.33115	1.32556	1.17641	1.11528	1.46391	1.50871	1.37728	1.38379	1.48974	1.6446	LumA
TCGA-E9-A3QA-01A-61R-A22K-07	1.30109	1.27453	1.25916	1.26791	1.43721	1.63544	1.32399	1.46564	1.42789	1.64858	Basal
TCGA-A2-A1FZ-01A-51R-A14D-07	1.4495	1.33148	1.33787	1.27751	1.50641	1.46309	1.52503	1.44987	1.4775	1.6945	LumA
TCGA-LQ-A4E4-01A-11R-A266-07	1.3458	1.25823	1.18042	1.13531	1.48674	1.44282	1.41739	1.44199	1.37865	1.54371	LumA
TCGA-BH-A0C0-01A-21R-A056-07	1.37424	1.28394	1.23061	1.18214	1.48433	1.51499	1.47369	1.51402	1.39912	1.67919	LumB
TCGA-AR-A24U-01A-11R-A169-07	1.35506	1.26426	1.33724	1.17039	1.47588	1.55073	1.48761	1.42213	1.41487	1.66704	Her2
TCGA-AR-A0TU-01A-31R-A109-07	1.256	1.21242	1.23479	1.13817	1.40033	1.57521	1.37089	1.56002	1.47574	1.62949	Basal
TCGA-A8-A099-01A-11R-A00Z-07	1.3427	1.2528	1.27144	1.19076	1.44254	1.34085	1.49026	1.42985	1.39114	1.60726	LumA
TCGA-EW-A1OY-01A-11R-A144-07	1.35227	1.24745	1.21866	1.22918	1.48756	1.55116	1.44942	1.47183	1.30402	1.66751	LumB
TCGA-A8-A06T-01A-11R-A00Z-07	1.27925	1.22668	1.17659	1.12474	1.48158	1.43716	1.41932	1.40275	1.43783	1.65194	LumA
TCGA-E9-A229-01A-31R-A157-07	1.44295	1.31164	1.32384	1.23249	1.53052	1.54695	1.53274	1.41773	1.39395	1.73108	LumA
TCGA-BH-A0B1-01A-12R-A056-07	1.40443	1.32264	1.31409	1.30958	1.50047	1.51295	1.46966	1.42935	1.44712	1.72416	LumA
TCGA-BH-A0WA-01A-11R-A109-07	1.4265	1.37655	1.34981	1.35535	1.43282	1.64319	1.51201	1.44627	1.43287	1.63017	Basal
TCGA-AO-A0JL-01A-11R-A056-07	1.28979	1.41133	1.25906	1.34607	1.41122	1.47999	1.34641	1.43889	1.39026	1.55767	Basal
TCGA-A1-A0SI-01A-11R-A144-07	1.38026	1.32166	1.29957	1.20304	1.50287	1.58741	1.49654	1.31794	1.40708	1.7187	LumB
TCGA-BH-A0BM-11A-12R-A089-07	1.43942	1.38338	1.39591	1.36744	1.50221	1.44963	1.56951	1.50289	1.40654	1.7249	NA
TCGA-4H-AAAK-01A-12R-A41B-07	1.4025	1.32659	1.32017	1.27954	1.51737	1.53182	1.54716	1.49004	1.36211	1.69112	LumA
TCGA-D8-A1X7-01A-11R-A14M-07	1.36356	1.32119	1.26856	1.23427	1.50518	1.41561	1.56153	1.34114	1.51721	1.71689	LumB
TCGA-A2-A0D3-01A-11R-A115-07	1.37167	1.23158	1.25744	1.17974	1.50643	1.3525	1.49016	1.42731	1.45679	1.71058	LumA
TCGA-BH-A18R-11A-42R-A12D-07	1.48394	1.37561	1.40575	1.33892	1.51334	1.43226	1.58486	1.5212	1.44388	1.70833	NA
TCGA-E9-A1RC-01A-11R-A157-07	1.32341	1.29488	1.2777	1.19437	1.49023	1.48261	1.44825	1.43325	1.42618	1.72146	LumA
TCGA-BH-A0DD-01A-31R-A12P-07	1.38424	1.22062	1.22991	1.14109	1.51487	1.49588	1.50327	1.40688	1.46959	1.74337	NA
TCGA-A2-A0T5-01A-21R-A084-07	1.43547	1.35629	1.34036	1.30285	1.49873	1.50618	1.48308	1.49125	1.4447	1.72172	LumA
TCGA-C8-A130-01A-31R-A115-07	1.35262	1.28897	1.21787	1.23261	1.47414	1.51402	1.42542	1.47201	1.40931	1.69044	LumB
TCGA-A8-A06R-01A-11R-A00Z-07	1.37915	1.36902	1.26232	1.10823	1.47647	1.47242	1.47776	1.38065	1.38318	1.65127	LumB
TCGA-Z7-A8R5-01A-42R-A41B-07	1.36497	1.348	1.22925	1.25926	1.42017	1.40064	1.45942	1.4612	1.33906	1.64133	LumA
TCGA-A8-A079-01A-21R-A00Z-07	1.3401	1.27138	1.21962	1.12306	1.49006	1.51704	1.45419	1.43953	1.41245	1.69269	LumB
TCGA-A7-A13G-01B-04R-A22O-07	1.30352	1.15128	1.22287	1.00844	1.47261	1.15797	1.42436	1.29816	1.43873	1.57827	LumA
TCGA-AO-A1KO-01A-31R-A13Q-07	1.48555	1.32837	1.40018	1.34617	1.49015	1.39659	1.59844	1.43791	1.4908	1.6607	Normal
TCGA-A7-A3J1-01A-11R-A213-07	1.40737	1.34191	1.23133	1.28083	1.4778	1.42544	1.47778	1.44588	1.44495	1.66523	LumA
TCGA-BH-A18N-11A-43R-A12D-07	1.49918	1.38205	1.39034	1.36517	1.5273	1.45705	1.5614	1.46515	1.45699	1.70908	NA
TCGA-BH-A42V-01A-11R-A24H-07	1.42257	1.36129	1.2859	1.3067	1.47903	1.42086	1.48311	1.51076	1.42198	1.65658	LumA
TCGA-E9-A1ND-01A-11R-A144-07	1.26096	1.26418	1.28191	1.23967	1.4413	1.64767	1.4165	1.41579	1.38681	1.68661	Basal
TCGA-C8-A133-01A-32R-A12D-07	1.32754	1.23077	1.13511	1.00213	1.49851	1.46141	1.39118	1.47199	1.34453	1.74485	LumA
TCGA-AO-A1KT-01A-11R-A13Q-07	1.33584	1.26445	1.20181	1.17081	1.41824	1.53184	1.37415	1.46908	1.36822	1.65101	LumB
TCGA-B6-A0IE-01A-11R-A034-07	1.31791	1.29078	1.20941	1.23966	1.46339	1.46382	1.44922	1.42386	1.36447	1.64388	LumA
TCGA-D8-A1XG-01A-11R-A14D-07	1.35201	1.34356	1.29294	1.26579	1.46912	1.47153	1.48506	1.45124	1.46903	1.75177	LumA
TCGA-A8-A09Z-01A-11R-A00Z-07	1.28974	1.28032	1.23955	1.05723	1.46221	1.4215	1.44528	1.46259	1.42563	1.72505	LumB
TCGA-E2-A574-01A-11R-A29R-07	1.24571	1.22286	1.17401	1.21324	1.36677	1.52461	1.20284	1.54956	1.41947	1.63755	Basal
TCGA-C8-A1HK-01A-21R-A13Q-07	1.37275	1.37511	1.20849	1.244	1.48892	1.4954	1.59131	1.50422	1.4158	1.60803	Her2
TCGA-A1-A0SE-01A-11R-A084-07	1.47817	1.34921	1.35731	1.32896	1.51442	1.50714	1.56121	1.4588	1.39599	1.73918	LumA
TCGA-WT-AB44-01A-11R-A41B-07	1.25405	1.20309	1.20887	1.19642	1.40631	1.38857	1.3914	1.41299	1.38398	1.63083	LumA
TCGA-AC-A4ZE-01A-11R-A41B-07	1.3831	1.29925	1.17344	1.15248	1.5423	1.45278	1.46358	1.40542	1.37068	1.68776	LumA
TCGA-AN-A0XP-01A-11R-A109-07	1.30561	1.29941	1.24082	1.19455	1.49993	1.46751	1.42015	1.38404	1.39632	1.70864	LumA
TCGA-V7-A7HQ-01A-11R-A33J-07	1.22524	1.2706	1.065	1.03506	1.40428	1.4104	1.3182	1.24483	1.25984	1.52147	LumA
TCGA-LL-A6FQ-01A-11R-A31O-07	1.21324	1.2335	1.08432	1.095	1.42456	1.42038	1.29322	1.28574	1.24376	1.63685	LumA
TCGA-A2-A0T3-01A-21R-A115-07	1.36018	1.35357	1.30437	1.24498	1.52217	1.52617	1.52767	1.41391	1.34495	1.7513	LumB
TCGA-BH-AB28-01A-31R-A41B-07	1.37026	1.28826	1.27582	1.22264	1.46197	1.45788	1.50715	1.46652	1.41539	1.63774	LumA
TCGA-D8-A27L-01A-11R-A16F-07	1.43447	1.38235	1.35114	1.29973	1.54371	1.46284	1.53494	1.41279	1.42124	1.71639	LumA
TCGA-BH-A0HX-01A-21R-A056-07	1.42446	1.30559	1.26812	1.24559	1.50496	1.50816	1.48724	1.4459	1.36538	1.64437	LumA
TCGA-WT-AB41-01A-11R-A41B-07	1.18413	1.17873	1.05274	1.01202	1.3645	1.4032	1.30951	1.36803	1.32709	1.60307	LumA
TCGA-5L-AAT1-01A-12R-A41B-07	1.34244	1.30877	1.2306	1.21468	1.45483	1.41506	1.46076	1.40462	1.38616	1.67463	LumA
TCGA-AQ-A04H-01B-11R-A10J-07	1.42035	1.34444	1.28628	1.14274	1.53049	1.51363	1.49762	1.38476	1.419	1.71073	LumB
TCGA-A8-A0AD-01A-11R-A056-07	1.4045	1.34736	1.22298	1.15956	1.53847	1.45929	1.53404	1.34739	1.41732	1.73931	LumA
TCGA-D8-A1JP-01A-11R-A13Q-07	1.38426	1.30006	1.30295	1.25162	1.47844	1.60272	1.58261	1.50438	1.47957	1.6627	LumA
TCGA-BH-A5J0-01A-11R-A27Q-07	1.32554	1.25941	1.16168	1.14756	1.45363	1.4798	1.41621	1.37707	1.32846	1.63498	LumA
TCGA-GM-A2DO-01A-11R-A18M-07	1.32395	1.22461	1.10418	1.09871	1.46696	1.51677	1.4662	1.30102	1.50191	1.63764	LumB
TCGA-EW-A1J3-01A-11R-A13Q-07	1.39251	1.25689	1.23958	1.11465	1.50567	1.45864	1.55026	1.33152	1.53434	1.62727	LumA
TCGA-E2-A109-01A-11R-A10J-07	1.4097	1.33853	1.17645	1.10391	1.49457	1.47844	1.49554	1.55925	1.38273	1.67997	LumB
TCGA-D8-A1XJ-01A-11R-A14M-07	1.33375	1.30123	1.29151	1.17557	1.50088	1.57195	1.48829	1.40144	1.40124	1.69727	Her2
TCGA-E2-A1L6-01A-11R-A13Q-07	1.41641	1.28947	1.3023	1.26557	1.50041	1.439	1.51161	1.39998	1.4525	1.68368	LumA
TCGA-BH-A0E1-11A-13R-A089-07	1.44458	1.35413	1.38984	1.39091	1.46147	1.4391	1.54444	1.44226	1.38571	1.72562	NA
TCGA-AO-A03M-01B-11R-A10J-07	1.41547	1.35516	1.27785	1.26019	1.51032	1.53823	1.46979	1.45003	1.3469	1.65476	LumA
TCGA-E9-A1RH-01A-21R-A169-07	1.33493	1.23718	1.27977	1.18027	1.51571	1.57578	1.48658	1.39137	1.38157	1.72215	Her2
TCGA-E2-A1B6-01A-31R-A12P-07	1.27151	1.18577	1.17751	1.19803	1.39766	1.59547	1.38486	1.35352	1.49364	1.5831	Basal
TCGA-B6-A0I9-01A-11R-A034-07	1.36174	1.24649	1.24054	1.141	1.50715	1.50637	1.46676	1.42343	1.46149	1.68923	Her2
TCGA-BH-A18K-11A-13R-A12D-07	1.51434	1.36165	1.42575	1.33474	1.55262	1.43052	1.57664	1.50773	1.424	1.70809	NA
TCGA-A7-A3IY-01A-21R-A21T-07	1.35791	1.33455	1.26012	1.22879	1.40232	1.4815	1.49887	1.39616	1.42038	1.70874	LumA
TCGA-AC-A2FB-01A-11R-A17B-07	1.47937	1.29926	1.34659	1.3158	1.52466	1.46658	1.5828	1.46626	1.42988	1.70601	LumA
TCGA-AR-A0U2-01A-11R-A109-07	1.43425	1.35444	1.19063	1.06719	1.51544	1.51115	1.53	1.52847	1.52897	1.71106	LumB
TCGA-BH-A0EE-01A-11R-A034-07	1.21785	1.20343	1.15319	1.08525	1.4407	1.52173	1.49828	1.39727	1.2974	1.65039	Her2
TCGA-D8-A1XU-01A-11R-A14M-07	1.38372	1.3202	1.32264	1.2342	1.48972	1.50327	1.48361	1.3207	1.384	1.75411	LumA
TCGA-E9-A1R7-11A-42R-A14M-07	1.42569	1.40277	1.36865	1.34718	1.53285	1.50157	1.59716	1.48586	1.43625	1.71655	NA
TCGA-E9-A1NF-01A-11R-A14D-07	1.36951	1.34395	1.28701	1.13131	1.47772	1.48383	1.50819	1.40812	1.39662	1.68282	LumB
TCGA-B6-A400-01A-11R-A239-07	1.36507	1.38984	1.27359	1.37361	1.36038	1.66799	1.46082	1.47365	1.29821	1.57615	Basal
TCGA-BH-A0DO-11A-22R-A12D-07	1.47202	1.36522	1.42146	1.39468	1.50999	1.42385	1.60044	1.50308	1.43407	1.71131	NA
TCGA-E9-A1RI-11A-41R-A169-07	1.37593	1.34839	1.32295	1.29768	1.53248	1.50015	1.63334	1.41183	1.41223	1.68501	NA
TCGA-BH-A0HW-01A-11R-A034-07	1.33141	1.2595	1.1824	1.05365	1.4693	1.45672	1.41294	1.48515	1.3532	1.69494	LumB
TCGA-A2-A0CV-01A-31R-A115-07	1.35333	1.34131	1.29019	1.35949	1.46959	1.42875	1.47672	1.38943	1.40405	1.6968	LumA
TCGA-EW-A1OZ-01A-11R-A144-07	1.31978	1.28052	1.2247	1.17531	1.47001	1.43558	1.46603	1.47118	1.35619	1.62994	LumB
TCGA-LL-A442-01A-11R-A24H-07	1.28644	1.32363	1.16362	0.969931	1.49881	1.42932	1.40881	1.50942	1.37379	1.75037	LumA
TCGA-S3-AA0Z-01A-11R-A41B-07	1.27774	1.37984	1.30346	1.13881	1.41644	1.67992	1.43596	1.4443	1.4414	1.64931	Basal
TCGA-E2-A1B4-01A-11R-A12P-07	1.307	1.30275	1.19596	1.19443	1.50001	1.36431	1.45079	1.43796	1.35826	1.73413	LumA
TCGA-AR-A1AX-01A-11R-A12P-07	1.41335	1.32717	1.3079	1.27636	1.50766	1.51536	1.51358	1.46502	1.48327	1.73112	LumA
TCGA-B6-A0WX-01A-11R-A109-07	1.32654	1.36772	1.3059	1.42693	1.40263	1.57589	1.4746	1.50046	1.48812	1.66748	Basal
TCGA-AO-A03P-01A-11R-A00Z-07	1.36892	1.25935	1.19259	1.09049	1.44019	1.45511	1.53658	1.46702	1.44824	1.68494	LumB
TCGA-A8-A08G-01A-11R-A00Z-07	1.38074	1.28919	1.2209	1.0978	1.49838	1.51499	1.42234	1.4259	1.39581	1.73218	LumB
TCGA-AR-A24P-01A-11R-A169-07	1.41729	1.31652	1.34577	1.25384	1.57141	1.50704	1.55714	1.47403	1.46556	1.73493	LumA
TCGA-D8-A1JT-01A-31R-A13Q-07	1.35818	1.16806	1.18719	1.14508	1.4676	1.47554	1.47347	1.45644	1.47747	1.60779	LumB
TCGA-AR-A1AL-01A-21R-A12P-07	1.47693	1.33508	1.38264	1.27677	1.50326	1.42079	1.57042	1.51064	1.50241	1.74846	LumA
TCGA-LL-A440-01A-11R-A24H-07	1.43814	1.35629	1.30555	1.33204	1.48378	1.4501	1.49248	1.48193	1.45724	1.66471	LumA
TCGA-D8-A1XL-01A-11R-A14M-07	1.33013	1.16356	1.13703	1.12914	1.42571	1.52599	1.38707	1.54971	1.45712	1.72725	LumB
TCGA-BH-A0HK-11A-11R-A089-07	1.44143	1.38476	1.36928	1.44333	1.48332	1.44879	1.5522	1.4259	1.38973	1.72829	NA
TCGA-AN-A0FD-01A-11R-A034-07	1.36497	1.31279	1.26842	1.27296	1.47248	1.50669	1.503	1.4499	1.29437	1.7059	LumA
TCGA-C8-A1HL-01A-11R-A137-07	1.35987	1.3871	1.24051	1.08465	1.4831	1.54333	1.56138	1.45278	1.43585	1.68834	LumB
TCGA-D8-A1JA-01A-11R-A13Q-07	1.38677	1.30276	1.26448	1.16839	1.49565	1.50821	1.5761	1.49867	1.51412	1.61757	Her2
TCGA-B6-A2IU-01A-32R-A18M-07	1.37328	1.32761	1.24223	1.22363	1.50265	1.36274	1.40854	1.42658	1.40473	1.68052	LumA
TCGA-D8-A1X5-01A-11R-A14D-07	1.37508	1.26568	1.26558	1.10351	1.50328	1.44776	1.44982	1.35309	1.3994	1.72115	LumB
TCGA-BH-A18M-01A-11R-A12D-07	1.4243	1.34691	1.34114	1.33203	1.53988	1.47669	1.51527	1.41648	1.4143	1.71721	LumA
TCGA-AR-A0TT-01A-31R-A084-07	1.39605	1.31074	1.20479	1.13715	1.46829	1.49903	1.49511	1.51251	1.49972	1.70233	LumB
TCGA-E9-A1R2-01A-11R-A14D-07	1.37628	1.3204	1.25396	1.19219	1.47358	1.42867	1.53656	1.41023	1.38144	1.703	LumA
TCGA-B6-A0IG-01A-11R-A034-07	1.35055	1.32889	1.20923	1.11664	1.46041	1.46071	1.43288	1.54179	1.30245	1.70477	LumA
TCGA-BH-A0DH-01A-11R-A084-07	1.36994	1.27222	1.20307	1.13059	1.49289	1.47869	1.41375	1.35556	1.32803	1.70127	LumA
TCGA-BH-A0HI-01A-11R-A084-07	1.38239	1.34117	1.26018	1.23414	1.49365	1.4355	1.4654	1.40624	1.38228	1.72816	LumA
TCGA-E2-A1L7-01A-11R-A144-07	1.40465	1.27107	1.16428	1.18861	1.45743	1.58096	1.55595	1.46451	1.46105	1.7148	LumB
TCGA-AR-A5QM-01A-11R-A27Q-07	1.37278	1.33856	1.23452	1.2329	1.47196	1.44325	1.41803	1.42439	1.34367	1.67405	LumA
TCGA-BH-A0BV-01A-11R-A00Z-07	1.32889	1.33697	1.21552	1.20876	1.48692	1.45517	1.498	1.43834	1.38663	1.71093	LumA
TCGA-AN-A0XV-01A-11R-A109-07	1.36767	1.28131	1.2846	1.2641	1.48832	1.421	1.54193	1.45878	1.42965	1.71806	LumA
TCGA-AC-A62V-01A-11R-A31O-07	1.24217	1.28293	1.04275	1.09914	1.41915	1.50045	1.32889	1.40543	1.28955	1.56397	NA
TCGA-D8-A1XY-01A-11R-A14M-07	1.42244	1.31562	1.30701	1.2096	1.48161	1.44232	1.50658	1.4114	1.44153	1.73639	LumA
TCGA-BH-A1FE-11B-14R-A13Q-07	1.46284	1.3172	1.41291	1.30785	1.46315	1.44252	1.66073	1.51451	1.5746	1.66385	NA
TCGA-D8-A13Z-01A-11R-A115-07	1.32098	1.32432	1.31423	1.30787	1.49547	1.61541	1.47681	1.49255	1.42551	1.65545	Her2
TCGA-OL-A6VO-01A-12R-A33J-07	1.29677	1.27177	1.19945	1.20624	1.44171	1.56533	1.36677	1.58815	1.39666	1.60083	Basal
TCGA-BH-A1EV-11A-24R-A137-07	1.47057	1.35476	1.41935	1.38306	1.50008	1.50788	1.59941	1.46687	1.53765	1.67528	NA
TCGA-A2-A1FV-01A-11R-A13Q-07	1.41734	1.28717	1.23704	1.22077	1.49552	1.37504	1.60408	1.53052	1.4342	1.7271	LumA
TCGA-AC-A3QQ-01B-06R-A22O-07	1.3226	1.12963	1.26669	1.05493	1.43026	1.32659	1.61367	1.33497	1.4297	1.4373	LumA
TCGA-AR-A1AV-01A-21R-A12P-07	1.37835	1.2767	1.28926	1.14009	1.50966	1.46804	1.48821	1.39735	1.44716	1.71374	NA
TCGA-BH-A1FD-11B-21R-A13Q-07	1.45647	1.35658	1.34036	1.37069	1.51185	1.47504	1.5978	1.49008	1.43883	1.70006	NA
TCGA-A8-A093-01A-11R-A00Z-07	1.39576	1.28954	1.29559	1.15281	1.54475	1.47732	1.47448	1.41365	1.3708	1.69572	LumA
TCGA-AO-A0J5-01A-11R-A034-07	1.41777	1.38522	1.29438	1.24456	1.51284	1.51282	1.58679	1.48138	1.41504	1.72022	LumA
TCGA-B6-A0WZ-01A-11R-A109-07	1.3662	1.3127	1.18941	1.08406	1.51088	1.425	1.44562	1.37404	1.35556	1.71028	LumA
TCGA-AN-A0FJ-01A-11R-A00Z-07	1.3934	1.41363	1.31478	1.40389	1.50016	1.72328	1.47155	1.49844	1.37705	1.74345	Basal
TCGA-A8-A096-01A-11R-A00Z-07	1.34714	1.31767	1.2498	1.17831	1.49844	1.47978	1.51081	1.44745	1.46965	1.74524	LumB
TCGA-XX-A89A-01A-11R-A36F-07	1.38711	1.31885	1.26579	1.24971	1.46277	1.49067	1.47877	1.42772	1.3995	1.66398	LumA
TCGA-A8-A08A-01A-11R-A32Y-07	1.3384	1.31195	1.21448	1.12966	1.47435	1.43083	1.45963	1.44828	1.3457	1.65117	LumA
TCGA-BH-A18U-11A-23R-A12D-07	1.472	1.38526	1.40015	1.41462	1.50363	1.51399	1.55345	1.44858	1.45331	1.71567	NA
TCGA-A2-A0T4-01A-31R-A084-07	1.39357	1.33285	1.26387	1.25095	1.45832	1.53536	1.48261	1.46019	1.36548	1.73687	LumA
TCGA-BH-A2L8-01A-11R-A18M-07	1.35685	1.26315	1.2503	1.22754	1.46804	1.47289	1.46932	1.38476	1.40292	1.69055	LumA
TCGA-A1-A0SB-01A-11R-A144-07	1.48322	1.40457	1.40785	1.43726	1.4824	1.4376	1.66948	1.45456	1.45056	1.68441	Normal
TCGA-AO-A0JJ-01A-11R-A056-07	1.39449	1.32456	1.29232	1.25211	1.47833	1.48003	1.54531	1.4223	1.41992	1.71502	LumA
TCGA-BH-A0HU-01A-11R-A034-07	1.26722	1.23666	1.18544	1.19081	1.46756	1.56507	1.38023	1.49862	1.35521	1.65484	LumB
TCGA-BH-A1F6-01A-11R-A13Q-07	1.36822	1.30638	1.32594	1.25307	1.43538	1.63081	1.45233	1.51955	1.47271	1.66132	Basal
TCGA-BH-A1FC-01A-11R-A13Q-07	1.31343	1.36685	1.2811	1.23217	1.46251	1.66378	1.47654	1.55187	1.34524	1.7078	Basal
TCGA-BH-A0AZ-01A-21R-A12P-07	1.43832	1.39132	1.35385	1.32715	1.48634	1.49396	1.53972	1.4608	1.39119	1.7079	LumA
TCGA-A8-A08C-01A-11R-A00Z-07	1.32519	1.32272	1.2566	1.13515	1.51008	1.40589	1.47189	1.47704	1.48325	1.73418	LumA
TCGA-D8-A1J8-01A-11R-A13Q-07	1.32668	1.26929	1.21342	1.04811	1.47331	1.57428	1.56198	1.49572	1.53408	1.73346	LumB
TCGA-E9-A3HO-01A-11R-A213-07	1.31981	1.27416	1.13098	1.14069	1.45944	1.56525	1.3916	1.4032	1.43499	1.63646	LumB
TCGA-A2-A3Y0-01A-11R-A239-07	1.24286	1.27811	1.16177	1.13623	1.35714	1.59497	1.29481	1.49209	1.32411	1.71189	Basal
TCGA-BH-A0AY-01A-21R-A00Z-07	1.36887	1.39409	1.23088	1.24458	1.46321	1.5025	1.46143	1.43234	1.34018	1.689	LumA
TCGA-AO-A12H-01A-11R-A115-07	1.27704	1.28107	1.15203	1.05124	1.47085	1.4258	1.46193	1.39562	1.38527	1.70033	LumA
TCGA-BH-A0DT-11A-12R-A12D-07	1.49837	1.34444	1.40239	1.37748	1.51874	1.42465	1.58068	1.46404	1.46333	1.72059	NA
TCGA-D8-A1X6-01A-11R-A14M-07	1.35647	1.18736	1.11939	1.0742	1.49704	1.45104	1.44208	1.3859	1.42197	1.71762	LumB
TCGA-BH-A0W3-01A-11R-A109-07	1.35515	1.28122	1.17719	1.19138	1.52144	1.48965	1.41975	1.39764	1.35092	1.74379	LumB
TCGA-C8-A273-01A-11R-A16F-07	1.39996	1.35666	1.29908	1.17582	1.51181	1.52456	1.37832	1.37416	1.42545	1.73274	LumA
TCGA-BH-A0BJ-01A-11R-A056-07	1.40324	1.35735	1.35187	1.22202	1.494	1.46334	1.51149	1.40196	1.37462	1.74101	LumA
TCGA-AR-A1AR-01A-31R-A137-07	1.32281	1.31431	1.33232	1.16675	1.47643	1.64925	1.52016	1.45469	1.52075	1.71919	Basal
TCGA-E2-A572-01A-13R-A31O-07	1.18813	1.20569	1.05356	1.06559	1.40634	1.38805	1.27694	1.28883	1.1833	1.60927	LumA
TCGA-A2-A3XU-01A-12R-A22U-07	1.19148	1.44306	1.1998	1.21775	1.43875	1.5744	1.23526	1.49946	1.37121	1.63219	Basal
TCGA-BH-A8FZ-01A-11R-A352-07	1.43497	1.36216	1.29296	1.33111	1.48081	1.46062	1.47228	1.43414	1.3557	1.73548	Normal
TCGA-E9-A2JS-01A-11R-A180-07	1.35183	1.25913	1.17139	1.08933	1.43241	1.50097	1.40183	1.41222	1.32749	1.68104	LumB
TCGA-E9-A22H-01A-11R-A157-07	1.4106	1.25758	1.19929	1.14048	1.49783	1.48602	1.45816	1.35767	1.41608	1.74412	LumB
TCGA-A8-A06U-01A-11R-A00Z-07	1.35533	1.25549	1.24723	1.18795	1.47041	1.4973	1.36034	1.48817	1.36137	1.71058	LumA
TCGA-A8-A09X-01A-11R-A00Z-07	1.33355	1.32964	1.24194	1.16476	1.46355	1.53527	1.45877	1.41511	1.43521	1.65376	Her2
TCGA-C8-A26Z-01A-11R-A16F-07	1.41756	1.31319	1.26348	1.14112	1.48777	1.4935	1.44046	1.48087	1.42316	1.60779	LumA
TCGA-B6-A0IH-01A-11R-A115-07	1.3957	1.37358	1.3949	1.40589	1.49593	1.44989	1.54641	1.46018	1.45899	1.73852	LumA
TCGA-A7-A6VW-01A-21R-A33J-07	1.24335	1.23676	1.17242	1.21966	1.38397	1.60276	1.25256	1.44226	1.34704	1.62694	Basal
TCGA-AO-A03R-01A-21R-A034-07	1.34183	1.23968	1.24218	1.19888	1.47684	1.48004	1.38937	1.35025	1.41711	1.72551	Normal
TCGA-EW-A1PA-01A-11R-A144-07	1.43022	1.31763	1.2298	1.19075	1.49397	1.43614	1.49928	1.47416	1.37388	1.69304	LumA
TCGA-AC-A6NO-01A-12R-A33J-07	1.37581	1.32862	1.21025	1.21044	1.47637	1.46581	1.38854	1.45238	1.40505	1.701	LumA
TCGA-BH-A0H5-11A-62R-A115-07	1.4848	1.34854	1.39273	1.38412	1.51815	1.3871	1.58873	1.44111	1.43966	1.72244	NA
TCGA-AN-A0XO-01A-11R-A109-07	1.39856	1.38028	1.33178	1.2529	1.55487	1.47863	1.5477	1.44558	1.35968	1.7497	LumA
TCGA-A8-A08X-01A-21R-A00Z-07	1.29457	1.35356	1.27729	1.2219	1.47586	1.56912	1.43431	1.44737	1.42766	1.63146	Her2
TCGA-A7-A0D9-01A-31R-A056-07	1.40451	1.30675	1.2544	1.13803	1.53434	1.43353	1.54953	1.4551	1.34305	1.75553	LumA
TCGA-A7-A13F-11A-42R-A12P-07	1.45269	1.37664	1.37803	1.35066	1.50358	1.46988	1.55068	1.45883	1.39481	1.68157	NA
TCGA-E2-A1IF-01A-11R-A144-07	1.33358	1.33338	1.22439	1.24282	1.44851	1.47747	1.44927	1.41578	1.36979	1.6627	LumA
TCGA-B6-A0X1-01A-11R-A109-07	1.32905	1.23254	1.25649	1.1532	1.43365	1.68524	1.38913	1.37315	1.37861	1.69649	Basal
TCGA-A2-A0T2-01A-11R-A084-07	1.24196	1.31844	1.25505	1.24717	1.41111	1.54878	1.46648	1.48314	1.33048	1.64738	Basal
TCGA-AC-A5XS-01A-11R-A29R-07	1.30167	1.24816	1.11554	1.13747	1.42105	1.52023	1.44044	1.38886	1.39432	1.67633	LumA
TCGA-AC-A3OD-01B-06R-A22O-07	1.33268	1.13912	1.23167	1.12108	1.47244	1.32011	1.52687	1.42013	1.56614	1.60602	LumA
TCGA-B6-A0WT-01A-11R-A109-07	1.47031	1.33802	1.28716	1.18026	1.52196	1.49235	1.5133	1.47504	1.43489	1.73334	LumA
TCGA-BH-A1EN-11A-23R-A13Q-07	1.44048	1.39304	1.36344	1.40481	1.52665	1.49547	1.57602	1.53318	1.41748	1.70293	NA
TCGA-E2-A1LA-01A-11R-A144-07	1.31574	1.18848	1.18253	1.15411	1.44898	1.51869	1.42644	1.39521	1.4097	1.696	LumA
TCGA-BH-A0BF-01A-21R-A12P-07	1.34379	1.26002	1.22835	1.21454	1.46375	1.49354	1.51747	1.47167	1.46194	1.69568	LumB
TCGA-A2-A0ET-01A-31R-A034-07	1.31299	1.20725	1.13829	1.04028	1.47541	1.40013	1.42879	1.44175	1.42957	1.75238	LumA
TCGA-C8-A12Q-01A-11R-A115-07	1.37138	1.35817	1.31862	1.24727	1.51462	1.49438	1.51153	1.38321	1.4083	1.73998	Her2
TCGA-A2-A4S0-01A-21R-A266-07	1.39011	1.34748	1.11061	1.15318	1.46277	1.42765	1.38641	1.45509	1.40485	1.69811	LumA
TCGA-A8-A076-01A-21R-A00Z-07	1.36299	1.30144	1.19318	1.05745	1.48773	1.47837	1.45774	1.41785	1.40227	1.66097	LumB
TCGA-D8-A147-01A-11R-A115-07	1.35095	1.27763	1.34248	1.20983	1.52094	1.639	1.47985	1.52543	1.49474	1.74417	Basal
TCGA-E2-A15P-01A-11R-A115-07	1.37358	1.31737	1.31946	1.23047	1.51377	1.44049	1.4813	1.44028	1.38093	1.7698	LumA
TCGA-BH-A0BR-01A-21R-A115-07	1.37297	1.33233	1.3201	1.23537	1.50159	1.57636	1.52691	1.37629	1.3668	1.70645	LumA
TCGA-BH-A0BM-01A-11R-A056-07	1.40691	1.332	1.2786	1.29524	1.4635	1.44409	1.5083	1.49194	1.38039	1.70003	LumA
TCGA-E9-A1N6-11A-32R-A144-07	1.45286	1.38657	1.39313	1.37427	1.50121	1.49666	1.54753	1.44938	1.41739	1.71669	NA
TCGA-E9-A1N3-01A-12R-A157-07	1.35348	1.2158	1.14718	1.07043	1.48206	1.4583	1.40772	1.46342	1.36134	1.72593	LumA
TCGA-BH-A0DQ-01A-11R-A084-07	1.40215	1.36775	1.27439	1.24283	1.49559	1.52912	1.47745	1.41324	1.42257	1.71654	LumA
TCGA-A8-A07W-01A-11R-A00Z-07	1.34875	1.29243	1.25768	1.23126	1.51076	1.55608	1.50932	1.40893	1.38339	1.65098	LumB
TCGA-EW-A2FW-01A-11R-A17B-07	1.3925	1.32237	1.12394	1.06369	1.45508	1.51225	1.42256	1.44714	1.44218	1.66981	LumB
TCGA-AR-A1AM-01A-41R-A22K-07	1.40479	1.33989	1.3141	1.30929	1.47831	1.46761	1.50713	1.45753	1.35249	1.69449	LumA
TCGA-D8-A27P-01A-11R-A16F-07	1.43302	1.39268	1.36454	1.28568	1.51275	1.44931	1.47427	1.41983	1.41171	1.73082	LumA
TCGA-A2-A3KD-01A-12R-A213-07	1.48525	1.32592	1.32155	1.29171	1.4971	1.45415	1.50762	1.45139	1.37994	1.6937	LumA
TCGA-GM-A2D9-01A-11R-A18M-07	1.31063	1.29932	1.20926	1.16025	1.45566	1.48968	1.47522	1.30708	1.43338	1.68059	LumA
TCGA-B6-A40B-01A-11R-A239-07	1.3155	1.28181	1.19244	1.19671	1.41222	1.47097	1.40325	1.54332	1.3175	1.69225	LumA
TCGA-AR-A24T-01A-11R-A169-07	1.42474	1.35307	1.36181	1.21925	1.49308	1.4922	1.61734	1.50304	1.45866	1.72893	LumA
TCGA-AN-A0XL-01A-11R-A10J-07	1.43132	1.39574	1.29069	1.331	1.53124	1.47516	1.59214	1.45564	1.3766	1.71218	LumA
TCGA-A2-A0EN-01A-13R-A084-07	1.37335	1.31127	1.28779	1.23551	1.45577	1.50389	1.50676	1.44866	1.41263	1.68586	LumA
TCGA-B6-A0IP-01A-11R-A034-07	1.37742	1.29124	1.31027	1.21141	1.50716	1.4625	1.49647	1.44833	1.4684	1.68206	LumA
TCGA-E2-A10E-01A-21R-A10J-07	1.35555	1.29708	1.28219	1.21388	1.48256	1.47437	1.44775	1.45872	1.43824	1.74527	LumA
TCGA-C8-A12O-01A-11R-A115-07	1.39075	1.3716	1.3329	1.24337	1.47998	1.52288	1.52701	1.42626	1.45108	1.63425	LumA
TCGA-E2-A9RU-01A-11R-A41B-07	1.25301	1.13038	1.16894	1.14504	1.46	1.5679	1.36575	1.4761	1.38044	1.637	LumB
TCGA-A8-A07I-01A-11R-A00Z-07	1.40161	1.3546	1.27829	1.18244	1.52671	1.51015	1.49716	1.46819	1.43007	1.73731	Her2
TCGA-E9-A1RB-11A-33R-A157-07	1.46124	1.33919	1.37404	1.37783	1.52447	1.5311	1.58971	1.50389	1.46501	1.71072	NA
TCGA-BH-A0BT-01A-11R-A12P-07	1.33	1.21185	1.20329	1.23768	1.44913	1.49888	1.4792	1.48474	1.38614	1.69128	LumA
TCGA-A2-A0CZ-01A-11R-A034-07	1.47023	1.3612	1.36449	1.27883	1.5055	1.46518	1.52722	1.48529	1.42071	1.67898	Normal
TCGA-LL-A7T0-01A-31R-A352-07	1.36406	1.25202	1.19103	1.15545	1.47491	1.52446	1.46983	1.50422	1.35486	1.63797	LumB
TCGA-BH-A6R9-01A-21R-A32P-07	1.35314	1.42251	1.35375	1.26367	1.46004	1.53456	1.5234	1.44465	1.44764	1.66216	Normal
TCGA-EW-A2FR-01A-11R-A21T-07	1.35973	1.35679	1.2951	1.22984	1.49227	1.53388	1.49618	1.45253	1.4066	1.65099	Her2
TCGA-D8-A1XT-01A-11R-A14M-07	1.33474	1.27662	1.2726	1.27986	1.48957	1.54586	1.51589	1.43849	1.41853	1.65131	Her2
TCGA-E2-A1IG-01A-11R-A144-07	1.41988	1.32031	1.29491	1.2275	1.51099	1.50012	1.55797	1.43368	1.41325	1.71117	LumA
TCGA-EW-A1OV-01A-11R-A144-07	1.34801	1.28995	1.23032	1.15948	1.45642	1.48628	1.44792	1.50298	1.48626	1.68032	Her2
TCGA-BH-A18V-01A-11R-A12D-07	1.33822	1.42947	1.36186	1.22507	1.44341	1.50335	1.43814	1.42688	1.38942	1.74171	Basal
TCGA-AC-A23H-11A-12R-A157-07	1.43293	1.35801	1.38341	1.40054	1.47979	1.46498	1.62133	1.53503	1.48501	1.66641	NA
TCGA-GM-A3XL-01A-11R-A22U-07	1.22049	1.07829	1.19706	1.15731	1.40707	1.59586	1.29774	1.32519	1.44239	1.6486	Basal
TCGA-A2-A0CP-01A-11R-A034-07	1.41121	1.31582	1.29343	1.34041	1.50751	1.45677	1.49088	1.44148	1.35298	1.68652	LumA
TCGA-BH-A0DH-11A-31R-A089-07	1.41326	1.36102	1.30146	1.39919	1.46529	1.46955	1.50122	1.47558	1.30955	1.68864	NA
TCGA-BH-A1FH-01A-12R-A13Q-07	1.4884	1.39561	1.41877	1.41662	1.53136	1.45437	1.60604	1.4757	1.4406	1.72483	LumA
TCGA-D8-A27M-01A-11R-A16F-07	1.38963	1.32074	1.36784	1.35262	1.48203	1.61256	1.4649	1.46124	1.42129	1.69773	Basal
TCGA-B6-A0RM-01A-11R-A084-07	1.35927	1.22055	1.18871	1.1594	1.4964	1.39268	1.50477	1.47361	1.42223	1.7204	LumA
TCGA-A8-A0AB-01A-11R-A034-07	1.35598	1.26697	1.3415	1.18399	1.54987	1.44056	1.55186	1.56436	1.48227	1.7428	LumA
TCGA-E2-A105-01A-11R-A10J-07	1.4321	1.24067	1.1066	1.12294	1.48859	1.46142	1.46961	1.36883	1.39606	1.69545	LumA
TCGA-E9-A248-01A-11R-A169-07	1.33143	1.30856	1.23515	1.25368	1.49735	1.56138	1.55348	1.51733	1.46329	1.68258	Her2
TCGA-BH-A1FN-11A-34R-A13Q-07	1.41558	1.35178	1.35044	1.40759	1.44988	1.44054	1.59598	1.53916	1.44655	1.67008	NA
TCGA-BH-A18H-01A-11R-A12D-07	1.37422	1.29387	1.21628	1.20228	1.4961	1.44101	1.43494	1.38519	1.38355	1.68198	LumA
TCGA-BH-A0DG-11A-43R-A12P-07	1.48179	1.34463	1.42029	1.39883	1.51996	1.41167	1.60167	1.48372	1.51977	1.72346	NA
TCGA-E9-A1RF-01A-11R-A157-07	1.35534	1.25714	1.20195	1.15351	1.475	1.48105	1.46587	1.47209	1.3703	1.68897	LumA
TCGA-BH-A0DP-11A-12R-A089-07	1.49454	1.34627	1.381	1.41226	1.517	1.40623	1.59289	1.482	1.36799	1.73132	NA
TCGA-D8-A143-01A-11R-A115-07	1.28784	1.30548	1.28777	1.35488	1.48854	1.55336	1.39925	1.52865	1.33343	1.61808	Basal
TCGA-AC-A3HN-01A-11R-A213-07	1.389	1.37587	1.30068	1.28325	1.50206	1.48827	1.51709	1.4046	1.38307	1.7223	LumA
TCGA-AR-A2LM-01A-11R-A180-07	1.47695	1.34018	1.40168	1.28686	1.55861	1.46897	1.57206	1.44147	1.46264	1.73473	LumA
TCGA-E2-A14W-01A-11R-A12D-07	1.26762	1.16645	1.20846	1.1378	1.47207	1.50164	1.41581	1.39776	1.44311	1.72157	NA
TCGA-E2-A1IJ-01A-11R-A144-07	1.41587	1.38333	1.32009	1.2789	1.46923	1.48991	1.53296	1.45391	1.40025	1.70489	LumA
TCGA-A7-A26G-01A-21R-A169-07	1.38912	1.33626	1.35922	1.36257	1.48889	1.58471	1.55375	1.47992	1.59101	1.72062	Basal
TCGA-AO-A0JD-01A-11R-A056-07	1.36833	1.22864	1.25051	1.2478	1.48131	1.54432	1.46309	1.39603	1.42318	1.73157	LumB
TCGA-BH-A0AU-11A-11R-A12P-07	1.45989	1.37936	1.398	1.3843	1.51864	1.37486	1.56151	1.49301	1.46773	1.71412	NA
TCGA-E2-A1LE-01A-12R-A19W-07	1.31318	1.36046	1.2294	1.22665	1.49702	1.54975	1.46316	1.41661	1.3431	1.71804	Her2
TCGA-EW-A3E8-01B-11R-A24H-07	1.37666	1.28555	1.1758	1.18058	1.46872	1.48217	1.43929	1.40809	1.37538	1.60227	LumA
TCGA-A2-A4S1-01A-21R-A266-07	1.23701	1.38376	1.20794	1.15985	1.43489	1.55559	1.43766	1.37864	1.39696	1.67741	Basal
TCGA-BH-A1F6-11B-94R-A13Q-07	1.46165	1.39229	1.39011	1.37575	1.49814	1.51777	1.62427	1.48608	1.54358	1.64905	NA
TCGA-BH-A0B5-11A-23R-A12P-07	1.38283	1.32962	1.29081	1.32621	1.53002	1.49526	1.56947	1.41737	1.34905	1.69946	NA
TCGA-A7-A425-01A-11R-A24H-07	1.33905	1.3233	1.20047	1.24986	1.4395	1.47386	1.39806	1.41748	1.29457	1.63863	LumA
TCGA-AN-A0XS-01A-22R-A109-07	1.38523	1.26888	1.27759	1.29891	1.5415	1.44722	1.60846	1.35377	1.37579	1.74	LumA
TCGA-AR-A0U4-01A-11R-A109-07	1.4131	1.28129	1.35487	1.21679	1.48264	1.51723	1.4964	1.47114	1.48238	1.68377	Basal
TCGA-A2-A04N-01A-11R-A115-07	1.34756	1.28724	1.28552	1.24862	1.52663	1.46233	1.54868	1.45309	1.37741	1.73045	LumA
TCGA-BH-A0BA-11A-22R-A19E-07	1.49046	1.37159	1.41954	1.36993	1.51108	1.49119	1.58026	1.49479	1.43137	1.69373	NA
TCGA-AO-A125-01A-11R-A10J-07	1.24726	1.27707	1.13189	0.865132	1.4634	1.31628	1.36385	1.39817	1.42777	1.65477	LumA
TCGA-AO-A1KS-01A-11R-A13Q-07	1.46965	1.28303	1.30274	1.22115	1.50876	1.50593	1.62343	1.49087	1.44762	1.63739	LumB
TCGA-OL-A66I-01A-21R-A29R-07	1.33507	1.26881	1.23571	1.28493	1.40317	1.73531	1.41346	1.45152	1.39817	1.65078	Basal
TCGA-D8-A1JE-01A-11R-A13Q-07	1.35862	1.26816	1.28028	1.15162	1.48002	1.49256	1.58467	1.36484	1.45501	1.70473	LumB
TCGA-AN-A0AK-01A-21R-A00Z-07	1.40404	1.30875	1.20532	1.0623	1.50145	1.55028	1.41956	1.47989	1.45541	1.77349	LumB
TCGA-A7-A26E-01B-06R-A277-07	1.30393	1.14347	1.18877	1.02707	1.51247	1.21872	1.60733	1.16069	1.51455	1.61505	LumA
TCGA-E2-A106-01A-11R-A10J-07	1.38756	1.24984	1.21129	1.15351	1.49071	1.43396	1.49267	1.453	1.31903	1.76213	LumA
TCGA-E2-A14U-01A-11R-A22K-07	1.42533	1.30566	1.27123	1.31739	1.49423	1.35231	1.51909	1.46392	1.41731	1.68133	LumA
TCGA-BH-A0BT-11A-21R-A12P-07	1.47872	1.35444	1.38979	1.39247	1.51952	1.39619	1.58031	1.49642	1.445	1.72444	NA
TCGA-GM-A2DH-01A-11R-A180-07	1.39525	1.27633	1.2198	1.18132	1.4799	1.63428	1.4683	1.49466	1.40822	1.65635	Her2
TCGA-BH-A0DZ-01A-11R-A00Z-07	1.37802	1.3505	1.26303	1.22069	1.45603	1.51099	1.55691	1.4587	1.31579	1.71333	LumA
TCGA-AR-A2LR-01A-12R-A18M-07	1.45668	1.35598	1.37004	1.39259	1.38551	1.64719	1.53039	1.48405	1.42319	1.58223	Basal
TCGA-E9-A1RD-01A-11R-A157-07	1.36658	1.25007	1.20122	1.16623	1.48667	1.41828	1.4881	1.34213	1.43113	1.7389	LumA
TCGA-A2-A0YD-01A-11R-A109-07	1.39953	1.38092	1.34536	1.26794	1.50759	1.49185	1.52389	1.43557	1.45175	1.7291	LumA
TCGA-AQ-A0Y5-01A-11R-A14M-07	1.39549	1.34194	1.327	1.18915	1.49322	1.45824	1.51128	1.4365	1.41006	1.71207	LumA
TCGA-E9-A3Q9-01A-11R-A21T-07	1.3355	1.22826	1.11155	1.11971	1.44818	1.3942	1.50965	1.41365	1.41594	1.73656	LumA
TCGA-AR-A5QN-01A-12R-A28M-07	1.37934	1.32514	1.26616	1.29599	1.45735	1.47692	1.49358	1.50838	1.34731	1.69923	LumA
TCGA-BH-A1EY-01A-11R-A13Q-07	1.42693	1.31635	1.25934	1.15297	1.49028	1.46145	1.52585	1.35552	1.42661	1.71121	LumA
TCGA-A8-A09B-01A-11R-A00Z-07	1.40762	1.32533	1.26	1.23423	1.53037	1.41037	1.45021	1.44221	1.44708	1.72006	LumA
TCGA-EW-A1P4-01A-21R-A144-07	1.40908	1.35425	1.33601	1.21245	1.44737	1.68016	1.4754	1.50564	1.39238	1.74189	Basal
TCGA-BH-A18P-11A-43R-A12D-07	1.46475	1.36223	1.40017	1.3655	1.54592	1.4749	1.57428	1.49319	1.41294	1.72094	NA
TCGA-A8-A08B-01A-11R-A00Z-07	1.29666	1.21782	1.17865	1.20698	1.43007	1.45932	1.41715	1.43319	1.37218	1.70162	Her2
TCGA-A2-A0YH-01A-11R-A109-07	1.44354	1.28325	1.28555	1.2538	1.50246	1.50698	1.46722	1.48857	1.42719	1.65591	LumB
TCGA-A8-A09V-01A-11R-A034-07	1.40855	1.28104	1.32442	1.20276	1.54376	1.37031	1.56943	1.38404	1.51293	1.72259	LumA
TCGA-BH-A18N-01A-11R-A12D-07	1.3661	1.31351	1.22926	1.07625	1.56426	1.40454	1.51749	1.42947	1.37412	1.72151	LumA
TCGA-BH-A18J-01A-11R-A12D-07	1.37717	1.31272	1.30147	1.22557	1.51815	1.52084	1.49628	1.39173	1.38909	1.73346	LumA
TCGA-E2-A108-01A-13R-A10J-07	1.42128	1.36862	1.32391	1.32549	1.48298	1.52872	1.51189	1.44096	1.43384	1.6825	Normal
TCGA-EW-A1P1-01A-31R-A14D-07	1.45707	1.37973	1.36662	1.36768	1.49166	1.51285	1.53882	1.46855	1.43859	1.71157	Normal
TCGA-S3-AA10-01A-21R-A41B-07	1.31324	1.36333	1.26175	1.32718	1.39729	1.73393	1.41419	1.58635	1.42223	1.66568	Basal
TCGA-A8-A07E-01A-11R-A034-07	1.43481	1.4656	1.3176	1.26554	1.51665	1.54462	1.54993	1.44901	1.41838	1.7362	LumA
TCGA-AO-A1KP-01A-11R-A13Q-07	1.31534	1.1304	1.1526	1.12318	1.46274	1.43968	1.4451	1.42686	1.45799	1.72205	LumB
TCGA-HN-A2NL-01A-11R-A18M-07	1.28818	1.22147	1.2241	1.26879	1.41307	1.60555	1.42865	1.59372	1.37437	1.58476	Basal
TCGA-D8-A27G-01A-11R-A16F-07	1.42242	1.32448	1.26433	1.18133	1.52386	1.45011	1.52334	1.36084	1.40431	1.71505	LumA
TCGA-PL-A8LX-01A-11R-A41B-07	1.28526	1.30882	1.07993	1.05351	1.44346	1.4671	1.43984	1.44821	1.35366	1.71335	LumA
TCGA-BH-A0W7-01A-11R-A115-07	1.37369	1.30657	1.21824	1.2188	1.4598	1.52826	1.47297	1.37714	1.36904	1.68603	LumA
TCGA-BH-A0RX-01A-21R-A084-07	1.34913	1.30593	1.24338	1.34737	1.4054	1.56623	1.42984	1.47686	1.4051	1.62603	Basal
TCGA-D8-A73X-01A-11R-A32P-07	1.36777	1.28841	1.26807	1.14668	1.51143	1.45348	1.4773	1.4556	1.42099	1.73395	LumA
TCGA-A8-A082-01A-11R-A00Z-07	1.29175	1.32371	1.16161	1.14359	1.50461	1.50947	1.43774	1.45702	1.44538	1.73541	LumB
TCGA-BH-A8G0-01A-11R-A352-07	1.41985	1.37024	1.2946	1.31991	1.48335	1.42944	1.49652	1.44366	1.4083	1.67811	LumA
TCGA-EW-A1P8-01A-11R-A144-07	1.32355	1.30372	1.29272	1.31109	1.4041	1.61386	1.40697	1.43688	1.41174	1.62082	Basal
TCGA-AC-A2BK-01A-11R-A21T-07	1.31393	1.28966	1.27542	1.3008	1.38295	1.63325	1.49583	1.63508	1.54693	1.74132	Basal
TCGA-E2-A1II-01A-11R-A144-07	1.33419	1.21432	1.27129	1.2699	1.44294	1.68546	1.44444	1.46576	1.55168	1.71514	Basal
TCGA-A2-A0ST-01A-12R-A084-07	1.39125	1.34298	1.32285	1.29626	1.43887	1.64395	1.44088	1.49795	1.48436	1.65825	Basal
TCGA-E2-A15D-01A-11R-A115-07	1.41361	1.30511	1.24408	1.24046	1.5159	1.39094	1.54252	1.45578	1.44084	1.71647	LumA
TCGA-PL-A8LZ-01A-31R-A36F-07	1.31612	1.32289	1.28889	1.22883	1.44333	1.6526	1.38584	1.45152	1.44	1.65072	Basal
TCGA-A7-A3J0-01A-11R-A213-07	1.39018	1.34044	1.15769	1.09694	1.42485	1.44173	1.30604	1.41366	1.38806	1.71407	LumA
TCGA-AC-A3YI-01A-21R-A239-07	1.4068	1.35933	1.3495	1.30698	1.4542	1.41658	1.55057	1.47576	1.40588	1.70366	Normal
TCGA-A8-A09Q-01A-11R-A00Z-07	1.37692	1.26557	1.23812	1.09995	1.5186	1.50534	1.44254	1.46201	1.45314	1.69052	LumB
TCGA-E9-A1R7-01A-11R-A14M-07	1.41687	1.30437	1.29026	1.16513	1.53257	1.49589	1.49034	1.37077	1.42315	1.79415	LumB
TCGA-A8-A08P-01A-11R-A00Z-07	1.36267	1.26089	1.19593	1.16593	1.46407	1.47164	1.44201	1.44843	1.36561	1.69288	LumB
TCGA-OL-A6VQ-01A-12R-A41B-07	1.44608	1.32786	1.37165	1.29138	1.49154	1.45283	1.47662	1.4516	1.38528	1.71515	LumA
TCGA-E2-A159-01A-11R-A115-07	1.3311	1.3195	1.26629	1.24709	1.4419	1.61139	1.41803	1.42993	1.4213	1.61676	Basal
TCGA-C8-A26V-01A-11R-A16F-07	1.30186	1.34809	1.28645	1.18604	1.53042	1.48662	1.45358	1.32073	1.41004	1.76236	LumB
TCGA-E9-A22A-01A-11R-A157-07	1.33738	1.30113	1.21544	1.17803	1.46164	1.5693	1.47346	1.43627	1.40711	1.72787	LumB
TCGA-E2-A573-01A-11R-A29R-07	1.28506	1.27818	1.2518	1.22786	1.38695	1.64072	1.3875	1.39331	1.45709	1.6243	Basal
TCGA-AO-A0J3-01A-11R-A034-07	1.35515	1.21342	1.07135	1.0171	1.45689	1.44546	1.40678	1.50404	1.31274	1.70414	LumB
TCGA-A8-A09A-01A-11R-A00Z-07	1.48929	1.36696	1.36735	1.28684	1.52191	1.52032	1.51926	1.45346	1.424	1.68125	LumA
TCGA-BH-A1F5-01A-12R-A13Q-07	1.36517	1.25439	1.24196	1.16627	1.52529	1.46117	1.58652	1.44141	1.47871	1.6668	LumA
TCGA-AC-A2FE-01A-11R-A19W-07	1.32849	1.30038	1.2694	1.23565	1.46474	1.47605	1.48901	1.44529	1.3895	1.72223	LumA
TCGA-BH-A0HK-01A-11R-A056-07	1.38072	1.34233	1.25555	1.25826	1.50587	1.45373	1.50515	1.44568	1.3828	1.70849	LumA
TCGA-AQ-A54N-01A-11R-A266-07	1.24126	1.31105	1.21401	1.149	1.37753	1.56918	1.29178	1.5038	1.32235	1.53734	Basal
TCGA-OL-A5RX-01A-11R-A28M-07	1.42457	1.30795	1.27427	1.295	1.47207	1.39704	1.45784	1.43546	1.38015	1.71564	LumA
TCGA-D8-A1XM-01A-21R-A14M-07	1.4498	1.31027	1.32298	1.26096	1.51435	1.51369	1.50434	1.43534	1.41095	1.74306	LumA
TCGA-E2-A1LS-11A-32R-A157-07	1.41141	1.3352	1.31958	1.33481	1.5244	1.48226	1.58368	1.46495	1.38841	1.71633	NA
TCGA-E2-A15T-01A-11R-A115-07	1.40543	1.29	1.17616	1.19263	1.50009	1.43947	1.47451	1.43353	1.42945	1.79305	LumB
TCGA-A8-A0A6-01A-12R-A056-07	1.4056	1.32267	1.2847	1.26004	1.49255	1.48534	1.53972	1.41466	1.45044	1.71743	LumA
TCGA-A2-A0EY-01A-11R-A034-07	1.34028	1.30911	1.23874	1.14184	1.4588	1.51677	1.44207	1.34154	1.40776	1.64518	LumB
TCGA-BH-A0H0-01A-11R-A056-07	1.30137	1.23861	1.17281	1.05018	1.49318	1.40967	1.45884	1.39203	1.46209	1.70968	LumB
TCGA-AC-A2FM-11B-32R-A19W-07	1.37384	1.333	1.2586	1.38648	1.44071	1.42031	1.45145	1.45414	1.32487	1.66943	NA
TCGA-A2-A04Q-01A-21R-A034-07	1.31631	1.24569	1.27614	1.27612	1.42919	1.63935	1.41733	1.42852	1.39972	1.64908	Basal
TCGA-E2-A14P-01A-31R-A12D-07	1.37159	1.26168	1.23504	1.1933	1.48735	1.45308	1.49336	1.42339	1.33641	1.62203	Her2
TCGA-BH-A0W4-01A-11R-A109-07	1.46053	1.34284	1.37392	1.28829	1.5476	1.4803	1.54213	1.40465	1.43369	1.7295	LumA
TCGA-E9-A245-01A-22R-A16F-07	1.29408	1.24936	1.09581	1.1662	1.46936	1.39302	1.41199	1.38981	1.36838	1.71629	LumA
TCGA-B6-A0X4-01A-11R-A109-07	1.32607	1.29231	1.11797	1.07432	1.45719	1.41305	1.38735	1.46797	1.42322	1.71146	LumA
TCGA-A2-A0ES-01A-11R-A115-07	1.50234	1.36778	1.37243	1.36102	1.5249	1.43884	1.57066	1.49265	1.45852	1.70473	LumA
TCGA-A1-A0SM-01A-11R-A084-07	1.38958	1.32487	1.29784	1.21241	1.48409	1.53322	1.51746	1.32856	1.41711	1.70387	NA
TCGA-UU-A93S-01A-21R-A41B-07	1.23209	1.20051	1.20952	1.10904	1.44208	1.58093	1.27397	1.39557	1.38563	1.67765	Her2
TCGA-BH-A0BQ-11A-33R-A115-07	1.51686	1.38001	1.4161	1.43213	1.50394	1.46258	1.57587	1.45906	1.47089	1.69646	NA
TCGA-BH-A1EW-01A-11R-A137-07	1.44077	1.31972	1.30285	1.26698	1.52176	1.4538	1.58766	1.48297	1.53903	1.7414	LumA
TCGA-AR-A24H-01A-11R-A169-07	1.38555	1.21418	1.12778	1.04557	1.45284	1.54289	1.48016	1.39431	1.36869	1.68343	LumB
TCGA-A7-A0CE-11A-21R-A089-07	1.43911	1.35588	1.32122	1.37729	1.45071	1.43702	1.49363	1.43018	1.37811	1.69398	NA
TCGA-A7-A6VV-01A-22R-A33J-07	1.3451	1.43684	1.31561	1.3176	1.47382	1.67838	1.47083	1.46051	1.32082	1.69665	Basal
TCGA-D8-A140-01A-11R-A115-07	1.42751	1.31441	1.23402	1.17259	1.53995	1.42216	1.48706	1.43815	1.48473	1.72642	LumA
TCGA-D8-A1J9-01A-11R-A13Q-07	1.34087	1.3411	1.28077	1.18659	1.52538	1.50316	1.51771	1.38157	1.37381	1.75268	LumB
TCGA-A7-A26J-01A-11R-A169-07	1.39569	1.30436	1.30406	1.22864	1.539	1.5276	1.59282	1.44837	1.45579	1.71891	LumA
TCGA-E2-A14Z-01A-11R-A115-07	1.38937	1.25943	1.24877	1.25429	1.47003	1.48945	1.43182	1.47137	1.43193	1.75269	LumA
TCGA-E9-A1N4-11A-33R-A14M-07	1.46886	1.39849	1.39521	1.36035	1.48172	1.38325	1.57143	1.5046	1.47213	1.72934	NA
TCGA-AN-A0FS-01A-11R-A034-07	1.43746	1.31612	1.32708	1.34032	1.48206	1.44972	1.57725	1.45909	1.40748	1.70084	LumA
TCGA-AO-A124-01A-11R-A10J-07	1.37027	1.30225	1.32037	1.26917	1.39912	1.5397	1.5004	1.45535	1.34331	1.70544	Basal
TCGA-A2-A0YF-01A-21R-A109-07	1.357	1.30128	1.23924	1.20093	1.47559	1.4581	1.59431	1.52941	1.46438	1.7494	LumA
TCGA-E2-A1LG-01A-21R-A14M-07	1.28402	1.28174	1.25058	1.13631	1.4473	1.63899	1.46631	1.47876	1.42776	1.81862	Basal
TCGA-D8-A1Y3-01A-11R-A157-07	1.23352	1.23137	1.11501	1.13278	1.41679	1.48837	1.35693	1.45628	1.31188	1.63159	LumB
TCGA-E2-A1LK-01A-21R-A14D-07	1.27253	1.25051	1.25072	1.23748	1.33376	1.55631	1.29204	1.51206	1.31525	1.61789	Basal
TCGA-A7-A26H-01A-11R-A169-07	1.40612	1.27644	1.3064	1.20766	1.5412	1.45354	1.50754	1.39888	1.46862	1.74135	LumA
TCGA-AR-A1AQ-01A-11R-A12P-07	1.2962	1.27016	1.27266	1.22582	1.41102	1.64277	1.43202	1.43501	1.39409	1.68232	Basal
TCGA-A8-A0A2-01A-11R-A034-07	1.36004	1.23488	1.26565	1.16431	1.45586	1.41545	1.54598	1.43523	1.44435	1.66189	LumA
TCGA-E9-A5UO-01A-11R-A28M-07	1.30946	1.2936	1.16808	0.845082	1.5093	1.4631	1.43406	1.36871	1.34651	1.69863	LumB
TCGA-A2-A1FX-01A-11R-A13Q-07	1.4136	1.32994	1.22657	1.21035	1.50092	1.51859	1.46439	1.38574	1.44597	1.72373	LumB
TCGA-AO-A0JM-01A-21R-A056-07	1.33932	1.30701	1.21444	1.12976	1.48211	1.52991	1.45778	1.39933	1.36271	1.67203	LumB
TCGA-EW-A423-01A-11R-A24H-07	1.24425	1.25485	1.14423	1.10802	1.43649	1.43709	1.35725	1.39708	1.36497	1.5614	LumA
TCGA-BH-A0B2-01A-11R-A10J-07	1.36856	1.33933	1.3073	1.29976	1.47114	1.48992	1.49379	1.47114	1.39194	1.66205	LumA
TCGA-A8-A092-01A-11R-A00Z-07	1.36677	1.23194	1.26528	1.23432	1.49698	1.52179	1.45919	1.45763	1.48794	1.61319	LumB
TCGA-MS-A51U-01A-31R-A266-07	1.42666	1.34583	1.32666	1.27964	1.54018	1.39517	1.47352	1.42605	1.40886	1.64394	LumA
TCGA-E9-A1R3-01A-31R-A14M-07	1.3464	1.32551	1.305	1.14743	1.4541	1.41226	1.52632	1.35038	1.47919	1.72431	LumA
TCGA-AR-A24N-01A-11R-A169-07	1.35495	1.26663	1.269	1.15354	1.518	1.46425	1.53328	1.36607	1.47839	1.71738	LumB
TCGA-AR-A0U0-01A-11R-A109-07	1.21479	1.28939	1.25363	1.11393	1.46026	1.63491	1.35697	1.46861	1.41731	1.66183	Basal
TCGA-A8-A08T-01A-21R-A00Z-07	1.38209	1.33919	1.28973	1.28859	1.5057	1.43938	1.533	1.5126	1.43373	1.69799	LumA
TCGA-3C-AALK-01A-11R-A41B-07	1.37846	1.35418	1.28096	1.30322	1.51208	1.51232	1.4814	1.38689	1.43809	1.66354	LumA
TCGA-BH-A1EW-11B-33R-A137-07	1.49488	1.33754	1.36573	1.26009	1.51362	1.45946	1.61196	1.47791	1.56086	1.74003	NA
TCGA-E9-A3X8-01A-31R-A22U-07	1.2466	1.30258	1.13685	1.21338	1.39324	1.4803	1.3222	1.35949	1.26666	1.53714	LumA
TCGA-AC-A7VC-01A-11R-A352-07	1.26733	1.41359	1.24495	1.19101	1.41194	1.64203	1.41659	1.42547	1.36808	1.53869	Basal
TCGA-D8-A27V-01A-12R-A17B-07	1.4248	1.3954	1.29707	1.2843	1.5517	1.45702	1.59886	1.48152	1.43641	1.74634	LumA
TCGA-A2-A4RX-01A-11R-A266-07	1.39858	1.42802	1.38598	1.39003	1.4735	1.61425	1.4971	1.46337	1.43041	1.64221	Basal
TCGA-AC-A3EH-01A-22R-A22K-07	1.36817	1.32188	1.30573	1.20271	1.518	1.49116	1.47127	1.49526	1.37428	1.73731	LumA
TCGA-AC-A6IX-06A-11R-A32P-07	1.3683	1.2742	1.21801	1.26078	1.45223	1.52116	1.46465	1.47101	1.42476	1.7008	NA
TCGA-A2-A0T7-01A-21R-A084-07	1.45516	1.3658	1.36829	1.39572	1.52284	1.50239	1.51894	1.4513	1.41681	1.70404	LumA
TCGA-LD-A7W6-01A-81R-A352-07	1.38221	1.31972	1.21368	1.28992	1.49941	1.40967	1.45908	1.41316	1.38783	1.7043	LumA
TCGA-AR-A0TS-01A-11R-A115-07	1.3892	1.32516	1.37094	1.30055	1.48292	1.59727	1.46596	1.48846	1.4705	1.63194	Basal
TCGA-E9-A22E-01A-11R-A157-07	1.34955	1.32059	1.26881	1.17697	1.46048	1.52587	1.54347	1.37498	1.38703	1.71505	LumB
TCGA-A2-A04U-01A-11R-A115-07	1.26884	1.21977	1.2059	1.30768	1.3839	1.65867	1.37383	1.58635	1.29503	1.66601	Basal
TCGA-A8-A07P-01A-11R-A00Z-07	1.39978	1.26264	1.20264	1.14563	1.51083	1.50374	1.49314	1.48778	1.37963	1.67552	LumA
TCGA-BH-A0DK-01A-21R-A056-07	1.41229	1.3587	1.28758	1.29769	1.49228	1.5182	1.50816	1.43471	1.43127	1.72527	LumA
TCGA-BH-A1FM-01A-11R-A13Q-07	1.38175	1.23291	1.25282	1.02382	1.474	1.52346	1.56666	1.41892	1.49513	1.63948	LumB
TCGA-LL-A6FP-01A-11R-A31O-07	1.21333	1.17704	1.10196	0.953802	1.42242	1.36336	1.39166	1.44171	1.26747	1.68124	LumA
TCGA-A2-A0EQ-01A-11R-A034-07	1.40019	1.234	1.19859	1.14006	1.45092	1.52716	1.4658	1.52115	1.46344	1.69209	Her2
TCGA-AR-A250-01A-31R-A169-07	1.37949	1.36675	1.29729	1.14914	1.48519	1.54398	1.54675	1.44098	1.41693	1.67673	LumB
TCGA-BH-A0DQ-11A-12R-A089-07	1.50402	1.36833	1.38468	1.40373	1.52005	1.39262	1.58458	1.49776	1.45719	1.73525	NA
TCGA-BH-A8FY-01A-11R-A36F-07	1.20667	1.24052	1.13155	1.07593	1.44725	1.38983	1.36887	1.33233	1.3555	1.64726	LumA
TCGA-AR-A2LH-01A-31R-A18M-07	1.38367	1.34068	1.29253	1.32643	1.47374	1.57251	1.5382	1.44792	1.37839	1.66786	Normal
TCGA-B6-A0IN-01A-11R-A034-07	1.38437	1.34804	1.17496	1.15028	1.45724	1.5123	1.46168	1.37992	1.37336	1.6496	LumB
TCGA-C8-A12V-01A-11R-A115-07	1.37027	1.28634	1.26899	1.34122	1.4306	1.55166	1.3887	1.45724	1.45878	1.72854	Basal
TCGA-E9-A54Y-01A-11R-A466-07	1.17557	1.19529	1.11516	0.912805	1.4256	1.4161	1.20846	1.23043	1.37223	1.53732	LumB
TCGA-D8-A1JI-01A-11R-A13Q-07	1.32481	1.199	1.11232	1.10617	1.47136	1.38614	1.39205	1.38682	1.40172	1.70171	LumB
TCGA-E2-A15F-01A-11R-A115-07	1.45363	1.29134	1.27021	1.21864	1.49373	1.46363	1.44607	1.50138	1.479	1.74634	LumA
TCGA-GI-A2C9-01A-11R-A21T-07	1.4128	1.34828	1.37429	1.42557	1.45377	1.60492	1.39015	1.38405	1.49337	1.71217	Basal
TCGA-LL-A9Q3-01A-11R-A41B-07	1.35816	1.30896	1.16134	1.18549	1.43466	1.42625	1.34805	1.43031	1.2523	1.67031	LumA
TCGA-A7-A6VX-01A-12R-A33J-07	1.28496	1.263	1.25324	1.23509	1.47637	1.54453	1.48773	1.35371	1.41153	1.67352	LumB
TCGA-B6-A0IK-01A-12R-A056-07	1.42392	1.35922	1.21955	1.247	1.51039	1.56975	1.47111	1.43475	1.40322	1.71254	Her2
TCGA-A7-A0CH-01A-21R-A00Z-07	1.36027	1.31574	1.28594	1.21936	1.49394	1.42138	1.51421	1.4696	1.43876	1.74332	LumA
TCGA-E2-A1IL-01A-11R-A14D-07	1.40318	1.33384	1.28055	1.24902	1.5335	1.44987	1.52116	1.4262	1.34094	1.72981	LumA
TCGA-E2-A570-01A-11R-A29R-07	1.36121	1.29566	1.22226	1.19777	1.46148	1.50806	1.4298	1.38483	1.41656	1.7	LumA
TCGA-C8-A12L-01A-11R-A115-07	1.37266	1.40123	1.28722	1.23236	1.50123	1.4997	1.47845	1.48483	1.53137	1.69979	Her2
TCGA-A7-A5ZX-01A-12R-A29R-07	1.40491	1.35758	1.30879	1.39096	1.49748	1.43108	1.54416	1.39904	1.3878	1.70264	LumA
TCGA-E9-A1N5-11A-41R-A14D-07	1.45941	1.41926	1.42803	1.40368	1.48008	1.53025	1.56096	1.50424	1.45547	1.68482	NA
TCGA-A1-A0SD-01A-11R-A115-07	1.45461	1.35258	1.34567	1.29894	1.5021	1.50751	1.53153	1.51537	1.3706	1.71699	LumA
TCGA-B6-A0X7-01A-11R-A10J-07	1.3626	1.32352	1.29944	1.2271	1.51927	1.43507	1.55609	1.50434	1.48941	1.7036	LumA
TCGA-AC-A62X-01A-11R-A29R-07	1.31444	1.29964	1.26422	1.39901	1.43349	1.6527	1.36774	1.40769	1.41987	1.65627	Basal
TCGA-A2-A04X-01A-21R-A034-07	1.2299	1.23107	1.07883	1.07608	1.45493	1.52921	1.45098	1.36496	1.38402	1.6992	Her2
TCGA-AN-A0FL-01A-11R-A034-07	1.2953	1.2362	1.31292	1.3248	1.46266	1.52614	1.45151	1.51033	1.26435	1.70609	Basal
TCGA-A2-A3XW-01A-11R-A239-07	1.30576	1.37231	1.19725	1.35372	1.38156	1.47079	1.46951	1.46684	1.32076	1.66492	Normal
TCGA-BH-A1FG-11B-12R-A13Q-07	1.42673	1.30285	1.32867	1.30877	1.44836	1.44771	1.63346	1.53537	1.48482	1.60782	NA
TCGA-A7-A4SC-01A-12R-A266-07	1.35127	1.34142	1.3002	1.32319	1.48578	1.44276	1.46126	1.45613	1.36691	1.66516	LumA
TCGA-BH-A1EO-11A-31R-A137-07	1.3482	1.35973	1.20915	1.36303	1.46948	1.51237	1.55255	1.47749	1.39374	1.71334	NA
TCGA-EW-A1IZ-01A-11R-A13Q-07	1.36575	1.24055	1.16868	1.10557	1.41986	1.52565	1.45769	1.49838	1.47431	1.70195	LumA
TCGA-AO-A03T-01A-21R-A034-07	1.3856	1.23853	1.19703	1.2526	1.43604	1.48429	1.41106	1.41468	1.37566	1.65089	Normal
TCGA-E9-A6HE-01A-11R-A31O-07	1.28678	1.24894	1.16144	1.21237	1.43199	1.51722	1.4035	1.33121	1.25618	1.63531	LumA
TCGA-A1-A0SG-01A-11R-A144-07	1.43959	1.32398	1.3008	1.23417	1.54272	1.4862	1.48228	1.3781	1.39186	1.70335	LumA
TCGA-BH-A0AY-11A-23R-A089-07	1.45092	1.39019	1.35697	1.38287	1.49996	1.48351	1.56494	1.45935	1.40115	1.71583	NA
TCGA-A2-A259-01A-11R-A16F-07	1.43304	1.34854	1.34904	1.31795	1.52086	1.41617	1.56216	1.4786	1.47647	1.72098	LumA
TCGA-A7-A0DB-01A-11R-A00Z-07	1.34188	1.28387	1.26897	1.25378	1.48382	1.47655	1.46782	1.49955	1.37511	1.69967	LumA
TCGA-AN-A04A-01A-21R-A034-07	1.39389	1.33747	1.32585	1.22798	1.4868	1.52064	1.49893	1.5159	1.3752	1.70116	LumA
TCGA-C8-A134-01A-11R-A115-07	1.36303	1.20725	1.26123	1.30006	1.42247	1.62168	1.52132	1.44175	1.44983	1.66237	Basal
TCGA-BH-A1ES-01A-11R-A137-07	1.40539	1.38323	1.30142	1.21219	1.55657	1.55278	1.55851	1.52066	1.45955	1.69921	LumA
TCGA-GI-A2C9-11A-22R-A21T-07	1.42591	1.39298	1.3864	1.36782	1.47099	1.47024	1.55172	1.45581	1.45179	1.71199	NA
TCGA-A8-A09W-01A-11R-A00Z-07	1.33635	1.27886	1.20285	1.14712	1.47434	1.51947	1.45544	1.39362	1.41829	1.68487	LumB
TCGA-BH-A0B0-01A-21R-A115-07	1.37445	1.33948	1.23925	1.2185	1.47194	1.50377	1.45656	1.4659	1.3653	1.71194	LumA

## Sheet: Fig_2C
	RTK_RAS	NOTCH	HIPPO	WNT	CELL_CYCLE	TGF_Beta	MYC	TP53
RTK_RAS	149	92	102	90	1	117	44	39
NOTCH	92	149	107	122	12	83	63	15
HIPPO	102	107	149	114	15	93	72	36
WNT	90	122	114	149	18	78	74	18
CELL_CYCLE	1	12	15	18	149	0	55	9
TGF_Beta	117	83	93	78	0	149	35	52
MYC	44	63	72	74	55	35	149	18
TP53	39	15	36	18	9	52	18	149

## Sheet: Fig_2F
Gene	HR	lower.95	upper.95	conf	p.value
LINC00987	1.53605	1.20163	1.848	1.9 (1.3-2.6)	0.00022
LINC00398	1.48543	1.20163	1.80735	1.8 (1.3-2.5)	0.00042
MLLT4_AS1	0.650765	0.495695	0.831877	0.57 (0.41-0.78)	0.00044
AC016995.3	1.43296	1.20163	1.76553	1.7 (1.3-2.4)	0.00087
AC092580.4	2.32193	1.48543	3.33628	4 (1.8-9.1)	0.00087
LINC00667	2.67807	1.58496	4	5.4 (2-15)	0.00089
ZNF888	0.641546	0.485427	0.847997	0.56 (0.4-0.8)	0.0012
LINC01235	0.678072	0.526069	0.863938	0.6 (0.44-0.82)	0.0014
LINC00958	1.53605	1.20163	1.926	1.9 (1.3-2.8)	0.0017
AC009495.2	1.48543	1.20163	1.88753	1.8 (1.3-2.7)	0.0018
AF131215.8	1.43296	1.1375	1.72247	1.7 (1.2-2.3)	0.002
CTC_459F4.1	1.43296	1.1375	1.72247	1.7 (1.2-2.3)	0.002
LL0XNC01_237H1.2	0.669027	0.505891	0.879706	0.59 (0.42-0.84)	0.003
MIR4435_1HG	0.632268	0.454176	0.863938	0.55 (0.37-0.82)	0.0031
EDNRB_AS1	1.48543	1.1375	1.848	1.8 (1.2-2.6)	0.0034
AC092431.3	0.687061	0.526069	0.887525	0.61 (0.44-0.85)	0.0036
CTA_384D8.34	2.26303	1.32193	3.3505	3.8 (1.5-9.2)	0.0036
AC016735.1	1.37851	1.1375	1.67807	1.6 (1.2-2.2)	0.0041
LINC00346	0.704872	0.545968	0.903038	0.63 (0.46-0.87)	0.0043
CTC_498J12.1	1.37851	1.1375	1.67807	1.6 (1.2-2.2)	0.0043
LINC00327	1.48543	1.1375	1.848	1.8 (1.2-2.6)	0.0048
CTA_384D8.35	1.53605	1.1375	1.96347	1.9 (1.2-2.9)	0.005
GATA6_AS1	1.48543	1.1375	1.88753	1.8 (1.2-2.7)	0.0055
LINC01508	0.713696	0.555816	0.910733	0.64 (0.47-0.88)	0.0061
CTD_2554C21.2	1.37851	1.07039	1.63227	1.6 (1.1-2.1)	0.0063
LINC00707	1.43296	1.1375	1.76553	1.7 (1.2-2.4)	0.0072
SFTA1P	0.722466	0.565597	0.918386	0.65 (0.48-0.89)	0.0076
MIAT	1.58496	1.1375	2.16993	2 (1.2-3.5)	0.0084
AL022344.7	1.43296	1.07039	1.80735	1.7 (1.1-2.5)	0.011

## Sheet: Fig_2G
ID	Description	GeneRatio	BgRatio	pvalue	p.adjust	qvalue	geneID	Count
GO:0042110	T cell activation	58/1038	474/18862	9.28377e-09	4.51563e-05	4.40833e-05	GNRH1/VNN1/TGFBR2/DPP4/PAK3/NCK2/FZD7/MR1/KIF13B/RORC/PELI1/THY1/HHLA2/PLA2G2F/LIG4/IFNK/IFNE/PIK3R1/IFNA1/PTPN2/CD70/CCND3/TBX21/PDCD1/CD7/CD3D/CCL5/SLA2/CD2/CD8A/IFNG/SIRPG/IL12RB1/HLA-DRA/HLA-DPB1/LCK/ZAP70/CD74/IRF1/CD3E/TIGIT/CEBPB/LYN/LAG3/LGALS1/NLRC3/KLRK1/DOCK2/LAT/JAK3/CARD11/ITK/EOMES/CTLA4/RASAL3/WDFY4/PTPRC/GRAP2	58
GO:0050863	regulation of T cell activation	40/1038	327/18862	1.87603e-06	0.00414798	0.00404942	GNRH1/VNN1/TGFBR2/DPP4/PAK3/NCK2/PELI1/THY1/HHLA2/PLA2G2F/PIK3R1/PTPN2/CD70/TBX21/PDCD1/CCL5/CD2/IFNG/SIRPG/IL12RB1/HLA-DRA/HLA-DPB1/LCK/ZAP70/CD74/IRF1/CD3E/TIGIT/CEBPB/LYN/LAG3/LGALS1/KLRK1/LAT/JAK3/CARD11/CTLA4/RASAL3/PTPRC/GRAP2	40
GO:0050852	T cell receptor signaling pathway	29/1038	204/18862	2.55838e-06	0.00414798	0.00404942	BTN1A1/TXK/PAK3/KCNN4/PVRIG/THY1/HHLA2/PIK3R1/PTPN2/CD3D/SLA2/HLA-DRA/HLA-DPB1/CD247/PSMB9/LCK/ZAP70/UBASH3A/CD3E/GBP1/PSMB8/PSME2/LAT/CARD11/ITK/CTLA4/LCP2/PTPRC/GRAP2	29
GO:0045059	positive thymic T cell selection	7/1038	14/18862	3.65422e-06	0.00444354	0.00433795	PTPN2/CD3D/ZAP70/CD74/CD3E/DOCK2/PTPRC	7
GO:0050870	positive regulation of T cell activation	29/1038	212/18862	5.55666e-06	0.00470335	0.00459159	VNN1/TGFBR2/DPP4/PAK3/NCK2/THY1/HHLA2/PIK3R1/CD70/PDCD1/CCL5/IFNG/SIRPG/IL12RB1/HLA-DRA/HLA-DPB1/LCK/ZAP70/CD74/CD3E/LYN/LGALS1/KLRK1/JAK3/CARD11/CTLA4/RASAL3/PTPRC/GRAP2	29
GO:1903037	regulation of leukocyte cell-cell adhesion	39/1038	330/18862	5.80183e-06	0.00470335	0.00459159	GNRH1/VNN1/TGFBR2/DPP4/PAK3/NCK2/PELI1/THY1/HHLA2/PLA2G2F/PPARA/PIK3R1/PTPN2/CD70/TBX21/PDCD1/CCL5/IFNG/SIRPG/IL12RB1/HLA-DRA/HLA-DPB1/LCK/ZAP70/CD74/IRF1/CD3E/TIGIT/CEBPB/LYN/LAG3/LGALS1/KLRK1/JAK3/CARD11/CTLA4/RASAL3/PTPRC/GRAP2	39
GO:0031295	T cell costimulation	13/1038	57/18862	1.00265e-05	0.006967	0.00680145	DPP4/PAK3/HHLA2/PIK3R1/PDCD1/LCK/CD3E/LYN/LGALS1/KLRK1/CARD11/CTLA4/GRAP2	13
GO:0045061	thymic T cell selection	8/1038	22/18862	1.30975e-05	0.0072777	0.00710477	PTPN2/CD3D/ZAP70/CD74/CD3E/DOCK2/CARD11/PTPRC	8
GO:0071346	cellular response to interferon-gamma	25/1038	177/18862	1.38157e-05	0.0072777	0.00710477	TLR2/TXK/VIM/RAB7B/MID1/DAPK1/PTPN2/FASLG/CCL5/IFNG/IL12RB1/HLA-DRA/HLA-DPB1/CCL4/XCL2/IRF1/HLA-F/GBP1/NMI/PML/GBP5/GBP4/GBP2/STAT1/CIITA	25
GO:0031294	lymphocyte costimulation	13/1038	59/18862	1.49624e-05	0.0072777	0.00710477	DPP4/PAK3/HHLA2/PIK3R1/PDCD1/LCK/CD3E/LYN/LGALS1/KLRK1/CARD11/CTLA4/GRAP2	13
