# Supplementary material for: Oncogenic signaling pathway-related long non-coding RNAs for predicting prognosis and immunotherapy response in breast cancer
Source: Front Immunol. 2022 Aug 4;13:891175. doi: 10.3389/fimmu.2022.891175 (PMC9386474; doi:10.3389/fimmu.2022.891175)
Supplement: Supplementary Table 1 — Cancer type and sample information. [file DataSheet_1.zip › Figure.data/Fig.3.xlsx]

## Sheet: Fig_3A
	AF131215.8	LINC01235	LINC00987	LINC00398	LINC00667	CTD-2554C21.2	ZNF888	LL0XNC01-237H1.2	AC016995.3	SFTA1P	AL022344.7	LINC00958	LINC00327	LINC00346	AC016735.1	AC009495.2	AC092431.3	CTC-498J12.1	LINC01508	LINC00707	GATA6-AS1	AC092580.4	CTA-384D8.35	CTA-384D8.34	MIR4435-1HG	MLLT4-AS1	EDNRB-AS1	CTC-459F4.1	MIAT
AF131215.8	1	0.0306597	0.137163	-0.0132429	0.150809	0.0490472	-0.0976549	-0.0274165	0.0825289	0.0947697	0.0851902	0.0743052	0.0801423	0.017101	0.127956	0.124676	0.00555764	0.0945146	-0.0117585	-0.00230768	0.0886172	0.0182736	-0.0293108	-0.0195502	0.00105218	0.134996	0.0213945	0.0638298	-0.0126404
LINC01235	0.0306597	1	0.0915942	-0.0115154	-0.00304532	0.0462834	-0.0772987	-0.0414795	0.102775	0.041808	0.0591409	0.0190583	-0.00382115	0.0664164	0.119526	0.132015	0.0584294	0.124408	0.0630403	0.0885671	0.0601784	0.0590679	0.086884	-0.00202532	0.08098	0.0836136	0.00496875	0.0010344	-0.0188383
LINC00987	0.137163	0.0915942	1	-0.0743095	0.0979409	0.0443289	-0.0941269	-0.0443218	0.218619	0.0158502	0.117469	0.0436509	0.123943	-0.0212465	0.12528	0.18808	0.000615965	0.100932	0.0122435	-0.0104162	0.134815	0.0993917	0.00733277	-0.0173414	0.0115412	0.155668	0.0110085	-0.00235676	0.00507201
LINC00398	-0.0132429	-0.0115154	-0.0743095	1	0.0936568	-0.0213271	0.0819876	0.119517	-0.123998	-0.080589	-0.0941475	-0.0199112	0.0254344	-0.0308591	-0.0608057	-0.0800767	0.109173	-0.0588788	-0.173831	-0.0811639	-0.115816	-0.140561	-0.138503	-0.0672585	-0.114779	-0.112701	0.00997597	0.0347273	0.0208644
LINC00667	0.150809	-0.00304532	0.0979409	0.0936568	1	0.127384	-0.0136161	0.177131	0.157541	0.00579095	0.0430466	0.0476949	0.0602554	-0.0524721	0.0824244	0.13481	0.112044	-0.00123474	-0.025203	-0.0575002	0.0658108	0.0176765	-0.0533959	-0.0597586	-0.0671862	0.136556	0.135148	0.130344	0.102567
CTD-2554C21.2	0.0490472	0.0462834	0.0443289	-0.0213271	0.127384	1	0.144942	0.182808	0.126616	-0.0494274	0.12539	0.043943	0.0761792	0.128916	0.181614	0.185259	0.112851	-0.0201109	0.151804	0.119827	0.125377	-0.0313235	0.0337615	-0.0113245	-0.0474984	0.181149	0.0344429	0.178292	0.00809049
ZNF888	-0.0976549	-0.0772987	-0.0941269	0.0819876	-0.0136161	0.144942	1	0.398047	-0.104612	-0.139859	-0.106355	-0.0218273	-0.0491881	-0.0236345	0.0139117	-0.0163765	0.078515	-0.0137998	-0.0787809	-0.0482195	-0.112958	-0.105521	-0.143026	-0.0830846	-0.0921959	-0.077419	0.182252	0.21059	0.107861
LL0XNC01-237H1.2	-0.0274165	-0.0414795	-0.0443218	0.119517	0.177131	0.182808	0.398047	1	-0.0594506	-0.0740419	-0.0356842	-0.0455483	0.106016	-0.0267377	0.138498	0.0559768	0.381804	0.0537326	-0.0709312	-0.034125	-0.0832645	-0.105851	-0.125971	-0.0809505	0.0909901	0.0165524	0.5218	0.555407	0.2777
AC016995.3	0.0825289	0.102775	0.218619	-0.123998	0.157541	0.126616	-0.104612	-0.0594506	1	0.0236335	0.16614	0.0425403	0.0525336	0.0572112	0.0985035	0.284302	-0.0100674	0.092982	0.214428	0.0614775	0.284264	0.199675	0.261031	0.0681594	0.0171363	0.230806	0.0184211	0.057917	0.00310747
SFTA1P	0.0947697	0.041808	0.0158502	-0.080589	0.00579095	-0.0494274	-0.139859	-0.0740419	0.0236335	1	0.0179708	0.0140047	0.0340493	0.0462797	0.0363895	-0.00437555	0.00992738	0.0175274	-0.0177006	-0.00386282	0.033413	0.0205939	0.0115679	0.00558791	0.302263	0.00336903	0.0532314	0.0621604	0.0172396
AL022344.7	0.0851902	0.0591409	0.117469	-0.0941475	0.0430466	0.12539	-0.106355	-0.0356842	0.16614	0.0179708	1	-0.00816528	0.0723427	0.0499674	0.0755328	0.182324	0.109243	0.0187218	0.210968	0.182953	0.267861	0.0302377	0.125859	0.00563461	0.118546	0.204904	0.0275981	0.0555763	0.0439985
LINC00958	0.0743052	0.0190583	0.0436509	-0.0199112	0.0476949	0.043943	-0.0218273	-0.0455483	0.0425403	0.0140047	-0.00816528	1	0.00526102	0.0385521	0.000405749	0.08154	-0.0109687	0.15424	0.144914	-0.0162835	0.0272292	-0.00248387	-0.00418806	-0.0202076	-0.0387294	-0.00322999	-0.0182844	-0.00466464	-0.042297
LINC00327	0.0801423	-0.00382115	0.123943	0.0254344	0.0602554	0.0761792	-0.0491881	0.106016	0.0525336	0.0340493	0.0723427	0.00526102	1	-0.00379816	0.119129	0.13944	0.0947732	0.0606864	0.0227143	-0.0163043	0.0521794	0.0276445	-0.0558949	-0.0403936	0.0816002	-0.053567	0.114478	0.127731	0.0629542
LINC00346	0.017101	0.0664164	-0.0212465	-0.0308591	-0.0524721	0.128916	-0.0236345	-0.0267377	0.0572112	0.0462797	0.0499674	0.0385521	-0.00379816	1	0.0422564	0.124915	0.0279644	0.0703233	0.0984337	0.212184	0.0812101	-0.0442999	0.127717	0.0110367	0.0800115	0.144182	-0.00396726	0.0204411	-0.0228128
AC016735.1	0.127956	0.119526	0.12528	-0.0608057	0.0824244	0.181614	0.0139117	0.138498	0.0985035	0.0363895	0.0755328	0.000405749	0.119129	0.0422564	1	0.177865	0.10578	0.0791889	0.0665727	0.102291	0.0834383	0.0605252	0.103898	0.0266836	0.210486	0.199468	0.0585451	0.355317	0.00514472
AC009495.2	0.124676	0.132015	0.18808	-0.0800767	0.13481	0.185259	-0.0163765	0.0559768	0.284302	-0.00437555	0.182324	0.08154	0.13944	0.124915	0.177865	1	0.11465	0.177178	0.267888	0.0836465	0.159824	0.199661	0.235996	0.099014	0.101235	0.24552	0.126657	0.192847	0.111923
AC092431.3	0.00555764	0.0584294	0.000615965	0.109173	0.112044	0.112851	0.078515	0.381804	-0.0100674	0.00992738	0.109243	-0.0109687	0.0947732	0.0279644	0.10578	0.11465	1	0.0543228	0.0234088	-0.0171728	0.00025622	-0.0537735	-0.0462191	-0.0421731	0.093199	0.126377	0.203432	0.308387	0.150114
CTC-498J12.1	0.0945146	0.124408	0.100932	-0.0588788	-0.00123474	-0.0201109	-0.0137998	0.0537326	0.092982	0.0175274	0.0187218	0.15424	0.0606864	0.0703233	0.0791889	0.177178	0.0543228	1	0.168537	-0.0110712	0.046766	0.111512	0.0841499	0.0299068	0.197806	0.088904	0.163393	0.086771	0.0980172
LINC01508	-0.0117585	0.0630403	0.0122435	-0.173831	-0.025203	0.151804	-0.0787809	-0.0709312	0.214428	-0.0177006	0.210968	0.144914	0.0227143	0.0984337	0.0665727	0.267888	0.0234088	0.168537	1	0.138184	0.176374	0.165515	0.267698	0.0964559	0.0270565	0.170316	0.0305561	0.0460564	-0.00483272
LINC00707	-0.00230768	0.0885671	-0.0104162	-0.0811639	-0.0575002	0.119827	-0.0482195	-0.034125	0.0614775	-0.00386282	0.182953	-0.0162835	-0.0163043	0.212184	0.102291	0.0836465	-0.0171728	-0.0110712	0.138184	1	0.081911	0.015987	0.210595	0.0262436	0.0314442	0.124893	0.00835971	0.0269878	-0.0303962
GATA6-AS1	0.0886172	0.0601784	0.134815	-0.115816	0.0658108	0.125377	-0.112958	-0.0832645	0.284264	0.033413	0.267861	0.0272292	0.0521794	0.0812101	0.0834383	0.159824	0.00025622	0.046766	0.176374	0.081911	1	0.0883611	0.224765	0.0520544	0.105791	0.343623	0.023222	0.0395289	0.02893
AC092580.4	0.0182736	0.0590679	0.0993917	-0.140561	0.0176765	-0.0313235	-0.105521	-0.105851	0.199675	0.0205939	0.0302377	-0.00248387	0.0276445	-0.0442999	0.0605252	0.199661	-0.0537735	0.111512	0.165515	0.015987	0.0883611	1	0.256405	0.248914	0.0778826	0.0423487	0.0547892	-0.0228497	0.294184
CTA-384D8.35	-0.0293108	0.086884	0.00733277	-0.138503	-0.0533959	0.0337615	-0.143026	-0.125971	0.261031	0.0115679	0.125859	-0.00418806	-0.0558949	0.127717	0.103898	0.235996	-0.0462191	0.0841499	0.267698	0.210595	0.224765	0.256405	1	0.628244	0.119107	0.100999	-0.000914046	-0.00199557	0.0586269
CTA-384D8.34	-0.0195502	-0.00202532	-0.0173414	-0.0672585	-0.0597586	-0.0113245	-0.0830846	-0.0809505	0.0681594	0.00558791	0.00563461	-0.0202076	-0.0403936	0.0110367	0.0266836	0.099014	-0.0421731	0.0299068	0.0964559	0.0262436	0.0520544	0.248914	0.628244	1	0.0335186	-0.00876078	-0.011218	-0.0153783	0.090481
MIR4435-1HG	0.00105218	0.08098	0.0115412	-0.114779	-0.0671862	-0.0474984	-0.0921959	0.0909901	0.0171363	0.302263	0.118546	-0.0387294	0.0816002	0.0800115	0.210486	0.101235	0.093199	0.197806	0.0270565	0.0314442	0.105791	0.0778826	0.119107	0.0335186	1	0.10657	0.240415	0.309562	0.180501
MLLT4-AS1	0.134996	0.0836136	0.155668	-0.112701	0.136556	0.181149	-0.077419	0.0165524	0.230806	0.00336903	0.204904	-0.00322999	-0.053567	0.144182	0.199468	0.24552	0.126377	0.088904	0.170316	0.124893	0.343623	0.0423487	0.100999	-0.00876078	0.10657	1	0.0576992	0.117962	0.00219818
EDNRB-AS1	0.0213945	0.00496875	0.0110085	0.00997597	0.135148	0.0344429	0.182252	0.5218	0.0184211	0.0532314	0.0275981	-0.0182844	0.114478	-0.00396726	0.0585451	0.126657	0.203432	0.163393	0.0305561	0.00835971	0.023222	0.0547892	-0.000914046	-0.011218	0.240415	0.0576992	1	0.584795	0.263713
CTC-459F4.1	0.0638298	0.0010344	-0.00235676	0.0347273	0.130344	0.178292	0.21059	0.555407	0.057917	0.0621604	0.0555763	-0.00466464	0.127731	0.0204411	0.355317	0.192847	0.308387	0.086771	0.0460564	0.0269878	0.0395289	-0.0228497	-0.00199557	-0.0153783	0.309562	0.117962	0.584795	1	0.163463
MIAT	-0.0126404	-0.0188383	0.00507201	0.0208644	0.102567	0.00809049	0.107861	0.2777	0.00310747	0.0172396	0.0439985	-0.042297	0.0629542	-0.0228128	0.00514472	0.111923	0.150114	0.0980172	-0.00483272	-0.0303962	0.02893	0.294184	0.0586269	0.090481	0.180501	0.00219818	0.263713	0.163463	1

## Sheet: Fig_3B
patient	vital_status	days_to_death	days_to_last_follow_up	Sur	Time	Groups
TCGA-LL-A9Q3	Alive	NA	532	FALSE	1.45753	FALSE
TCGA-A8-A08S	Alive	NA	1004	FALSE	2.75068	FALSE
TCGA-LD-A7W6	Alive	NA	404	FALSE	1.10685	FALSE
TCGA-AO-A128	Alive	NA	3248	FALSE	8.89863	FALSE
TCGA-E2-A14O	Alive	NA	1359	FALSE	3.72329	FALSE
TCGA-B6-A0RU	Alive	NA	8605	FALSE	23.5753	FALSE
TCGA-A8-A07B	Alive	NA	1308	FALSE	3.58356	FALSE
TCGA-A7-A4SC	Alive	NA	446	FALSE	1.22192	FALSE
TCGA-EW-A2FS	Alive	NA	1604	FALSE	4.39452	FALSE
TCGA-A8-A08F	Alive	NA	1004	FALSE	2.75068	TRUE
TCGA-A8-A09N	Alive	NA	31	FALSE	0.0849315	FALSE
TCGA-AO-A03N	Alive	NA	2031	FALSE	5.56438	FALSE
TCGA-A2-A25E	Alive	NA	3204	FALSE	8.77808	FALSE
TCGA-E9-A1QZ	Alive	NA	755	FALSE	2.06849	FALSE
TCGA-E9-A245	Dead	NA	26	TRUE	NA	FALSE
TCGA-A2-A0EM	Alive	NA	3094	FALSE	8.47671	FALSE
TCGA-AN-A0FJ	Alive	NA	242	FALSE	0.663014	FALSE
TCGA-5L-AAT0	Alive	NA	1477	FALSE	4.04658	FALSE
TCGA-AC-A2FG	Alive	NA	1853	FALSE	5.07671	FALSE
TCGA-E9-A2JT	Alive	NA	288	FALSE	0.789041	FALSE
TCGA-A2-A0SW	Dead	1365	NA	TRUE	3.73973	FALSE
TCGA-A2-A0CV	Alive	NA	3011	FALSE	8.24932	FALSE
TCGA-A8-A099	Alive	NA	304	FALSE	0.832877	TRUE
TCGA-A8-A09B	Alive	NA	365	FALSE	1	TRUE
TCGA-A2-A0T5	Alive	NA	531	FALSE	1.45479	FALSE
TCGA-AO-A0JC	Alive	NA	1547	FALSE	4.23836	FALSE
TCGA-D8-A1J8	Alive	NA	431	FALSE	1.18082	FALSE
TCGA-E2-A159	Alive	NA	762	FALSE	2.08767	TRUE
TCGA-B6-A2IU	Alive	NA	5176	FALSE	14.1808	FALSE
TCGA-BH-A0E7	Alive	NA	1363	FALSE	3.73425	TRUE
TCGA-E2-A153	Alive	NA	707	FALSE	1.93699	TRUE
TCGA-A8-A06X	Dead	943	NA	TRUE	2.58356	TRUE
TCGA-B6-A1KI	Alive	NA	2236	FALSE	6.12603	FALSE
TCGA-C8-A1HE	Alive	NA	375	FALSE	1.0274	TRUE
TCGA-AR-A0U4	Alive	NA	3261	FALSE	8.93425	FALSE
TCGA-E2-A14Y	Alive	NA	2109	FALSE	5.77808	FALSE
TCGA-BH-A0H5	Alive	NA	1620	FALSE	4.43836	FALSE
TCGA-A8-A09T	Alive	NA	579	FALSE	1.5863	FALSE
TCGA-BH-A201	Alive	NA	856	FALSE	2.34521	FALSE
TCGA-E9-A1RB	Dead	976	633	TRUE	2.67397	FALSE
TCGA-AR-A0TQ	Alive	NA	2991	FALSE	8.19452	FALSE
TCGA-EW-A1P5	Alive	NA	703	FALSE	1.92603	FALSE
TCGA-E9-A1R6	Alive	NA	339	FALSE	0.928767	TRUE
TCGA-A2-A0EW	Dead	1884	905	TRUE	5.16164	FALSE
TCGA-AN-A0AL	Alive	NA	227	FALSE	0.621918	FALSE
TCGA-EW-A1PB	Alive	NA	608	FALSE	1.66575	FALSE
TCGA-AN-A0AS	Alive	NA	10	FALSE	0.0273973	TRUE
TCGA-D8-A1J9	Alive	NA	532	FALSE	1.45753	FALSE
TCGA-GM-A2DN	Alive	NA	3091	FALSE	8.46849	FALSE
TCGA-E2-A1AZ	Alive	NA	2329	FALSE	6.38082	FALSE
TCGA-B6-A40C	Alive	NA	2164	FALSE	5.92877	FALSE
TCGA-A2-A0EX	Alive	NA	752	FALSE	2.06027	FALSE
TCGA-B6-A0IJ	Alive	NA	7106	FALSE	19.4685	FALSE
TCGA-A2-A1G4	Alive	NA	595	FALSE	1.63014	TRUE
TCGA-B6-A401	Alive	NA	2596	FALSE	7.11233	FALSE
TCGA-AC-A6IX	Alive	NA	373	FALSE	1.02192	FALSE
TCGA-BH-A0W4	Alive	NA	759	FALSE	2.07945	FALSE
TCGA-AR-A2LN	Alive	NA	1161	FALSE	3.18082	FALSE
TCGA-AO-A0J2	Alive	NA	997	FALSE	2.73151	FALSE
TCGA-C8-A137	Alive	NA	379	FALSE	1.03836	FALSE
TCGA-AR-A24T	Alive	NA	3202	FALSE	8.7726	FALSE
TCGA-A7-A0CJ	Alive	NA	931	FALSE	2.55068	FALSE
TCGA-AN-A041	Alive	NA	7	FALSE	0.0191781	FALSE
TCGA-E9-A1N3	Alive	NA	1059	FALSE	2.90137	TRUE
TCGA-E2-A15E	Alive	NA	630	FALSE	1.72603	FALSE
TCGA-E2-A15K	Alive	NA	275	FALSE	0.753425	FALSE
TCGA-BH-A18K	Dead	2763	NA	TRUE	7.56986	FALSE
TCGA-BH-A0B5	Alive	NA	2136	FALSE	5.85205	FALSE
TCGA-E9-A247	Alive	NA	1186	FALSE	3.24932	FALSE
TCGA-A8-A08B	Alive	NA	1156	FALSE	3.16712	FALSE
TCGA-AO-A0JL	Alive	NA	1683	FALSE	4.61096	TRUE
TCGA-3C-AALJ	Alive	NA	1474	FALSE	4.03836	FALSE
TCGA-E9-A1RE	Alive	NA	1419	FALSE	3.88767	TRUE
TCGA-C8-A26X	Alive	NA	376	FALSE	1.03014	FALSE
TCGA-BH-A0AZ	Alive	NA	1919	FALSE	5.25753	FALSE
TCGA-B6-A0I9	Dead	362	NA	TRUE	0.991781	FALSE
TCGA-Z7-A8R5	Alive	NA	3287	FALSE	9.00548	FALSE
TCGA-AC-A2BM	Alive	NA	3022	FALSE	8.27945	FALSE
TCGA-OL-A5D8	Alive	NA	973	FALSE	2.66575	FALSE
TCGA-GM-A5PV	Alive	NA	412	FALSE	1.12877	FALSE
TCGA-A8-A09D	Alive	NA	1522	FALSE	4.16986	TRUE
TCGA-E9-A2JS	Dead	904	540	TRUE	2.47671	TRUE
TCGA-A2-A0D4	Alive	NA	767	FALSE	2.10137	FALSE
TCGA-BH-A0WA	Alive	NA	701	FALSE	1.92055	FALSE
TCGA-PL-A8LV	Alive	NA	-7	FALSE	-0.0191781	TRUE
TCGA-AR-A24M	Alive	NA	3660	FALSE	10.0274	FALSE
TCGA-BH-A5IZ	Alive	NA	567	FALSE	1.55342	FALSE
TCGA-A2-A0CR	Alive	NA	3283	FALSE	8.99452	FALSE
TCGA-BH-A28Q	Alive	NA	1119	FALSE	3.06575	FALSE
TCGA-AC-A4ZE	Alive	NA	890	FALSE	2.43836	FALSE
TCGA-AO-A125	Alive	NA	3456	FALSE	9.46849	FALSE
TCGA-E2-A1LB	Alive	NA	2306	FALSE	6.31781	FALSE
TCGA-BH-A0BQ	Alive	NA	2255	FALSE	6.17808	FALSE
TCGA-BH-A0HI	Alive	NA	620	FALSE	1.69863	FALSE
TCGA-B6-A400	Alive	NA	215	FALSE	0.589041	FALSE
TCGA-EW-A1J5	Alive	NA	477	FALSE	1.30685	FALSE
TCGA-AR-A24R	Alive	NA	3430	FALSE	9.39726	FALSE
TCGA-OL-A5DA	Alive	NA	1783	FALSE	4.88493	FALSE
TCGA-3C-AALK	Alive	NA	1448	FALSE	3.96712	FALSE
TCGA-AN-A0XT	Alive	NA	10	FALSE	0.0273973	FALSE
TCGA-A8-A07O	Alive	NA	304	FALSE	0.832877	FALSE
TCGA-BH-A1FN	Dead	2192	NA	TRUE	6.00548	TRUE
TCGA-A2-A1FV	Alive	NA	714	FALSE	1.95616	FALSE
TCGA-A2-A0YJ	Alive	NA	566	FALSE	1.55068	FALSE
TCGA-B6-A0IO	Alive	NA	5042	FALSE	13.8137	FALSE
TCGA-E2-A1IO	Alive	NA	1855	FALSE	5.08219	FALSE
TCGA-AO-A0JJ	Alive	NA	1887	FALSE	5.16986	FALSE
TCGA-AO-A03T	Alive	NA	2124	FALSE	5.81918	FALSE
TCGA-D8-A146	Alive	NA	643	FALSE	1.76164	FALSE
TCGA-AO-A12E	Alive	NA	2142	FALSE	5.86849	FALSE
TCGA-E2-A152	Alive	NA	2128	FALSE	5.83014	FALSE
TCGA-AR-A24Z	Alive	NA	3001	FALSE	8.22192	FALSE
TCGA-A7-A3IZ	Alive	NA	322	FALSE	0.882192	FALSE
TCGA-AQ-A04L	Alive	NA	3957	FALSE	10.8411	FALSE
TCGA-A8-A097	Alive	NA	365	FALSE	1	FALSE
TCGA-D8-A1XL	Alive	NA	606	FALSE	1.66027	FALSE
TCGA-BH-A0DS	Alive	NA	78	FALSE	0.213699	FALSE
TCGA-AR-A1AU	Alive	NA	2868	FALSE	7.85753	FALSE
TCGA-D8-A1JM	Alive	NA	590	FALSE	1.61644	FALSE
TCGA-AR-A1AH	Alive	NA	3807	FALSE	10.4301	FALSE
TCGA-D8-A1Y3	Alive	NA	430	FALSE	1.17808	FALSE
TCGA-AR-A2LE	Alive	NA	5062	FALSE	13.8685	FALSE
TCGA-A7-A26J	Alive	NA	627	FALSE	1.71781	FALSE
TCGA-AR-A255	Alive	NA	2161	FALSE	5.92055	FALSE
TCGA-B6-A0IB	Dead	3941	NA	TRUE	10.7973	FALSE
TCGA-D8-A143	Alive	NA	431	FALSE	1.18082	TRUE
TCGA-A7-A26E	Alive	NA	954	FALSE	2.6137	FALSE
TCGA-BH-A0HX	Alive	NA	829	FALSE	2.27123	FALSE
TCGA-D8-A1XK	Alive	NA	441	FALSE	1.20822	FALSE
TCGA-A2-A0T7	Alive	NA	631	FALSE	1.72877	TRUE
TCGA-A2-A0EN	Alive	NA	4088	FALSE	11.2	FALSE
TCGA-A7-A3J0	Alive	NA	313	FALSE	0.857534	FALSE
TCGA-E9-A1R3	Alive	NA	78	FALSE	0.213699	FALSE
TCGA-D8-A1XA	Alive	NA	839	FALSE	2.29863	FALSE
TCGA-E2-A15H	Alive	NA	393	FALSE	1.07671	FALSE
TCGA-A8-A08G	Alive	NA	607	FALSE	1.66301	FALSE
TCGA-A1-A0SE	Alive	NA	1321	FALSE	3.61918	FALSE
TCGA-EW-A2FR	Alive	NA	1673	FALSE	4.58356	FALSE
TCGA-E9-A1N8	Alive	NA	1039	FALSE	2.84658	FALSE
TCGA-A8-A0A4	Alive	NA	396	FALSE	1.08493	FALSE
TCGA-E2-A14Z	Dead	563	518	TRUE	1.54247	FALSE
TCGA-AO-A0JI	Alive	NA	1528	FALSE	4.1863	FALSE
TCGA-BH-A0W7	Alive	NA	1363	FALSE	3.73425	FALSE
TCGA-BH-A0DI	Alive	NA	912	FALSE	2.49863	FALSE
TCGA-A2-A0EV	Alive	NA	968	FALSE	2.65205	FALSE
TCGA-EW-A3U0	Alive	NA	532	FALSE	1.45753	FALSE
TCGA-D8-A1JG	Alive	NA	1612	FALSE	4.41644	FALSE
TCGA-BH-A0AY	Alive	NA	777	FALSE	2.12877	FALSE
TCGA-BH-A0H9	Alive	NA	1247	FALSE	3.41644	FALSE
TCGA-AN-A0G0	Alive	NA	16	FALSE	0.0438356	FALSE
TCGA-A8-A08L	Dead	30	NA	TRUE	0.0821918	TRUE
TCGA-E2-A1B1	Alive	NA	2653	FALSE	7.26849	FALSE
TCGA-BH-A0DH	Alive	NA	1156	FALSE	3.16712	FALSE
TCGA-AN-A03X	Alive	NA	10	FALSE	0.0273973	TRUE
TCGA-A2-A0CS	Dead	2348	2298	TRUE	6.43288	FALSE
TCGA-A2-A04X	Alive	NA	1686	FALSE	4.61918	FALSE
TCGA-E2-A107	Alive	NA	1047	FALSE	2.86849	FALSE
TCGA-AR-A1AP	Alive	NA	2856	FALSE	7.82466	FALSE
TCGA-AN-A0XV	Alive	NA	162	FALSE	0.443836	TRUE
TCGA-AN-A0AR	Alive	NA	10	FALSE	0.0273973	FALSE
TCGA-A2-A1FW	Alive	NA	528	FALSE	1.44658	FALSE
TCGA-AC-A6NO	Alive	NA	51	FALSE	0.139726	FALSE
TCGA-A7-A4SF	Alive	NA	545	FALSE	1.49315	FALSE
TCGA-B6-A0WV	Dead	2417	NA	TRUE	6.62192	FALSE
TCGA-LL-A7SZ	Alive	NA	594	FALSE	1.6274	FALSE
TCGA-B6-A0RG	Alive	NA	2082	FALSE	5.70411	FALSE
TCGA-LQ-A4E4	Alive	NA	849	FALSE	2.32603	FALSE
TCGA-AO-A0JE	Alive	NA	2335	FALSE	6.39726	FALSE
TCGA-BH-A204	Dead	2534	NA	TRUE	6.94247	TRUE
TCGA-LL-A441	Alive	NA	996	FALSE	2.72877	FALSE
TCGA-AC-A3QP	Alive	NA	675	FALSE	1.84932	FALSE
TCGA-D8-A1JU	Alive	NA	447	FALSE	1.22466	FALSE
TCGA-AC-A3HN	Alive	NA	496	FALSE	1.3589	FALSE
TCGA-D8-A1XY	Alive	NA	503	FALSE	1.37808	FALSE
TCGA-OL-A66N	Alive	NA	792	FALSE	2.16986	FALSE
TCGA-A2-A04Q	Alive	NA	2385	FALSE	6.53425	FALSE
TCGA-A2-A0CY	Alive	NA	1673	FALSE	4.58356	FALSE
TCGA-AR-A1AK	Alive	NA	3159	FALSE	8.65479	FALSE
TCGA-A8-A082	Alive	NA	549	FALSE	1.50411	TRUE
TCGA-BH-A1FC	Dead	3472	NA	TRUE	9.51233	TRUE
TCGA-BH-A0C7	Alive	NA	2767	FALSE	7.58082	FALSE
TCGA-A2-A0ET	Alive	NA	1066	FALSE	2.92055	FALSE
TCGA-A7-A0CH	Alive	NA	1079	FALSE	2.95616	TRUE
TCGA-BH-A18Q	Dead	1692	NA	TRUE	4.63562	FALSE
TCGA-E2-A572	Alive	NA	1208	FALSE	3.30959	FALSE
TCGA-E2-A1BD	Alive	NA	1133	FALSE	3.10411	FALSE
TCGA-C8-A278	Alive	NA	297	FALSE	0.813699	FALSE
TCGA-BH-A0E9	Alive	NA	2489	FALSE	6.81918	FALSE
TCGA-AO-A12F	Alive	NA	1842	FALSE	5.04658	FALSE
TCGA-E2-A14Q	Alive	NA	1163	FALSE	3.1863	FALSE
TCGA-B6-A408	Alive	NA	2072	FALSE	5.67671	FALSE
TCGA-E9-A24A	Alive	NA	747	FALSE	2.04658	TRUE
TCGA-AR-A24W	Alive	NA	1550	FALSE	4.24658	FALSE
TCGA-D8-A27N	Alive	NA	519	FALSE	1.42192	FALSE
TCGA-A2-A0YK	Alive	NA	588	FALSE	1.61096	FALSE
TCGA-D8-A1Y0	Alive	NA	472	FALSE	1.29315	FALSE
TCGA-OL-A66P	Alive	NA	428	FALSE	1.1726	FALSE
TCGA-LL-A73Y	Alive	NA	477	FALSE	1.30685	FALSE
TCGA-BH-A1FM	Dead	1388	NA	TRUE	3.80274	FALSE
TCGA-V7-A7HQ	Alive	NA	2033	FALSE	5.56986	FALSE
TCGA-BH-A0B2	NA	NA	NA	NA	NA	FALSE
TCGA-A2-A1FZ	Alive	NA	683	FALSE	1.87123	TRUE
TCGA-GM-A3NW	Alive	NA	3361	FALSE	9.20822	FALSE
TCGA-BH-A0AU	Alive	NA	1914	FALSE	5.24384	FALSE
TCGA-BH-A42T	Dead	320	30	TRUE	0.876712	TRUE
TCGA-A7-A13F	Alive	NA	765	FALSE	2.09589	FALSE
TCGA-A1-A0SF	Alive	NA	1463	FALSE	4.00822	FALSE
TCGA-E2-A10B	Alive	NA	1141	FALSE	3.12603	FALSE
TCGA-BH-A1FE	Dead	2273	NA	TRUE	6.2274	FALSE
TCGA-A2-A0CM	Dead	754	NA	TRUE	2.06575	TRUE
TCGA-E9-A1RG	Alive	NA	647	FALSE	1.7726	FALSE
TCGA-AC-A2FF	Alive	NA	2759	FALSE	7.5589	FALSE
TCGA-S3-A6ZG	Alive	NA	562	FALSE	1.53973	FALSE
TCGA-BH-A1FH	Dead	1034	NA	TRUE	2.83288	FALSE
TCGA-GM-A3XG	Alive	NA	1330	FALSE	3.64384	FALSE
TCGA-XX-A89A	Alive	NA	488	FALSE	1.33699	FALSE
TCGA-A1-A0SN	Alive	NA	1196	FALSE	3.27671	FALSE
TCGA-E9-A1RI	Alive	NA	1449	FALSE	3.96986	FALSE
TCGA-A7-A26J	Alive	NA	627	FALSE	1.71781	FALSE
TCGA-AR-A0TS	Alive	NA	2558	FALSE	7.00822	FALSE
TCGA-BH-A0HB	Alive	NA	806	FALSE	2.20822	FALSE
TCGA-BH-A0EB	Alive	NA	745	FALSE	2.0411	FALSE
TCGA-EW-A1PE	Alive	NA	320	FALSE	0.876712	FALSE
TCGA-AC-A2BK	Alive	NA	2222	FALSE	6.08767	FALSE
TCGA-AR-A0TR	Dead	160	NA	TRUE	0.438356	FALSE
TCGA-A8-A081	Alive	NA	0	FALSE	0	FALSE
TCGA-E9-A1NE	Alive	NA	1088	FALSE	2.98082	FALSE
TCGA-E2-A2P5	Dead	821	515	TRUE	2.24932	FALSE
TCGA-AR-A1AM	Alive	NA	2991	FALSE	8.19452	FALSE
TCGA-E9-A3Q9	Alive	NA	1001	FALSE	2.74247	TRUE
TCGA-AO-A0JB	Alive	NA	1542	FALSE	4.22466	FALSE
TCGA-BH-A0E6	Alive	NA	293	FALSE	0.80274	TRUE
TCGA-D8-A1XC	Dead	377	81	TRUE	1.03288	TRUE
TCGA-AC-A3EH	Dead	197	17	TRUE	0.539726	FALSE
TCGA-A8-A085	Alive	NA	1124	FALSE	3.07945	FALSE
TCGA-Z7-A8R6	Alive	NA	3256	FALSE	8.92055	FALSE
TCGA-A8-A07S	Alive	NA	243	FALSE	0.665753	FALSE
TCGA-LL-A442	Alive	NA	889	FALSE	2.43562	TRUE
TCGA-BH-A42U	Alive	NA	3364	FALSE	9.21644	FALSE
TCGA-D8-A1XB	Alive	NA	552	FALSE	1.51233	TRUE
TCGA-AO-A12B	Alive	NA	2989	FALSE	8.18904	FALSE
TCGA-AR-A5QN	Alive	NA	1013	FALSE	2.77534	FALSE
TCGA-E9-A22G	Alive	NA	1239	FALSE	3.39452	FALSE
TCGA-AR-A1AS	Alive	NA	1150	FALSE	3.15068	FALSE
TCGA-BH-A0W3	Alive	NA	728	FALSE	1.99452	TRUE
TCGA-E2-A155	Alive	NA	640	FALSE	1.75342	TRUE
TCGA-AN-A0FN	Alive	NA	218	FALSE	0.59726	FALSE
TCGA-E9-A22D	Alive	NA	1248	FALSE	3.41918	FALSE
TCGA-C8-A27B	Alive	NA	439	FALSE	1.20274	FALSE
TCGA-C8-A8HQ	Alive	NA	380	FALSE	1.0411	TRUE
TCGA-AR-A1AT	Dead	1272	NA	TRUE	3.48493	FALSE
TCGA-A2-A04R	Alive	NA	3709	FALSE	10.1616	FALSE
TCGA-C8-A12Z	Alive	NA	382	FALSE	1.04658	FALSE
TCGA-AR-A1AI	Alive	NA	3296	FALSE	9.03014	FALSE
TCGA-EW-A1PD	Alive	NA	424	FALSE	1.16164	FALSE
TCGA-A8-A09W	Alive	NA	30	FALSE	0.0821918	FALSE
TCGA-BH-A0GZ	Alive	NA	328	FALSE	0.89863	FALSE
TCGA-E2-A1LI	Alive	NA	3121	FALSE	8.55068	FALSE
TCGA-D8-A4Z1	Alive	NA	659	FALSE	1.80548	FALSE
TCGA-E9-A1N9	Alive	NA	1101	FALSE	3.01644	FALSE
TCGA-OL-A6VQ	Alive	NA	600	FALSE	1.64384	FALSE
TCGA-C8-A3M8	Alive	NA	394	FALSE	1.07945	FALSE
TCGA-AR-A1AY	Alive	NA	1026	FALSE	2.81096	FALSE
TCGA-BH-A0AV	Alive	NA	1820	FALSE	4.9863	TRUE
TCGA-LL-A50Y	Alive	NA	762	FALSE	2.08767	FALSE
TCGA-AO-A03P	Dead	2911	2576	TRUE	7.97534	TRUE
TCGA-A2-A0T4	Alive	NA	624	FALSE	1.70959	FALSE
TCGA-E2-A1B6	Alive	NA	867	FALSE	2.37534	FALSE
TCGA-HN-A2OB	Dead	1900	1883	TRUE	5.20548	FALSE
TCGA-A2-A25F	Alive	NA	322	FALSE	0.882192	FALSE
TCGA-AO-A03V	Alive	NA	1351	FALSE	3.70137	TRUE
TCGA-AO-A0J8	Alive	NA	680	FALSE	1.86301	FALSE
TCGA-E2-A1LL	Alive	NA	1309	FALSE	3.5863	TRUE
TCGA-B6-A0X0	Dead	3945	NA	TRUE	10.8082	FALSE
TCGA-A8-A09Z	Alive	NA	0	FALSE	0	FALSE
TCGA-AR-A2LO	Alive	NA	1198	FALSE	3.28219	FALSE
TCGA-D8-A27L	Alive	NA	499	FALSE	1.36712	FALSE
TCGA-AR-A0U3	Alive	NA	4080	FALSE	11.1781	FALSE
TCGA-OK-A5Q2	Alive	NA	64	FALSE	0.175342	FALSE
TCGA-AC-A2FE	Dead	2636	2240	TRUE	7.22192	FALSE
TCGA-EW-A1PF	Alive	NA	439	FALSE	1.20274	FALSE
TCGA-AC-A3W7	Alive	NA	471	FALSE	1.29041	FALSE
TCGA-A8-A08P	Alive	NA	943	FALSE	2.58356	FALSE
TCGA-A1-A0SD	Alive	NA	437	FALSE	1.19726	FALSE
TCGA-AO-A12H	Alive	NA	1234	FALSE	3.38082	TRUE
TCGA-C8-A273	Alive	NA	513	FALSE	1.40548	FALSE
TCGA-AQ-A0Y5	Dead	172	NA	TRUE	0.471233	TRUE
TCGA-A8-A09V	Alive	NA	457	FALSE	1.25205	FALSE
TCGA-E2-A15D	Alive	NA	526	FALSE	1.4411	FALSE
TCGA-D8-A1JI	Alive	NA	577	FALSE	1.58082	FALSE
TCGA-C8-A12P	Alive	NA	358	FALSE	0.980822	FALSE
TCGA-C8-A135	Alive	NA	393	FALSE	1.07671	FALSE
TCGA-A7-A3RF	Alive	NA	408	FALSE	1.11781	FALSE
TCGA-A7-A6VY	Alive	NA	266	FALSE	0.728767	FALSE
TCGA-E2-A15T	Alive	NA	1563	FALSE	4.28219	FALSE
TCGA-WT-AB41	Alive	NA	1611	FALSE	4.4137	FALSE
TCGA-GM-A2DK	Alive	NA	2645	FALSE	7.24658	FALSE
TCGA-BH-A5J0	Alive	NA	715	FALSE	1.9589	FALSE
TCGA-BH-A8FY	Dead	295	NA	TRUE	0.808219	FALSE
TCGA-A7-A26H	Alive	NA	724	FALSE	1.98356	FALSE
TCGA-AQ-A54N	Alive	NA	78	FALSE	0.213699	TRUE
TCGA-BH-A0EA	Dead	991	NA	TRUE	2.71507	FALSE
TCGA-B6-A0IC	Dead	0	NA	TRUE	0	TRUE
TCGA-AC-A3YI	Alive	NA	707	FALSE	1.93699	FALSE
TCGA-EW-A1OZ	Alive	NA	1229	FALSE	3.36712	FALSE
TCGA-AR-A24O	Alive	NA	3607	FALSE	9.88219	FALSE
TCGA-E9-A1N5	Alive	NA	1120	FALSE	3.06849	FALSE
TCGA-D8-A1X5	Alive	NA	565	FALSE	1.54795	TRUE
TCGA-A2-A0YT	Dead	723	NA	TRUE	1.98082	FALSE
TCGA-B6-A402	Alive	NA	2281	FALSE	6.24932	FALSE
TCGA-BH-A18M	Dead	2207	NA	TRUE	6.04658	FALSE
TCGA-AR-A251	Alive	NA	3030	FALSE	8.30137	FALSE
TCGA-A2-A4RW	Alive	NA	222	FALSE	0.608219	FALSE
TCGA-AR-A1AR	Dead	524	NA	TRUE	1.43562	TRUE
TCGA-5L-AAT1	Alive	NA	1471	FALSE	4.03014	FALSE
TCGA-AC-A3TN	Alive	NA	456	FALSE	1.24932	FALSE
TCGA-E9-A1NF	Dead	1072	610	TRUE	2.93699	TRUE
TCGA-E2-A1LK	Dead	266	NA	TRUE	0.728767	TRUE
TCGA-C8-A12Y	Alive	NA	1476	FALSE	4.04384	FALSE
TCGA-C8-A1HJ	Alive	NA	5	FALSE	0.0136986	FALSE
TCGA-AR-A2LK	Dead	1649	1304	TRUE	4.51781	TRUE
TCGA-B6-A1KN	Alive	NA	4233	FALSE	11.5973	FALSE
TCGA-BH-A18L	Dead	811	NA	TRUE	2.22192	TRUE
TCGA-B6-A0IH	Dead	2965	NA	TRUE	8.12329	FALSE
TCGA-AO-A12D	Alive	NA	2515	FALSE	6.89041	FALSE
TCGA-AN-A0FY	Alive	NA	10	FALSE	0.0273973	FALSE
TCGA-PE-A5DC	Dead	1430	NA	TRUE	3.91781	FALSE
TCGA-A1-A0SO	Alive	NA	852	FALSE	2.33425	FALSE
TCGA-BH-A1ES	Dead	3462	NA	TRUE	9.48493	TRUE
TCGA-EW-A424	Alive	NA	715	FALSE	1.9589	FALSE
TCGA-A1-A0SK	Dead	967	NA	TRUE	2.64932	TRUE
TCGA-B6-A0RQ	Dead	4267	NA	TRUE	11.6904	FALSE
TCGA-BH-A1FB	Dead	3669	NA	TRUE	10.0521	FALSE
TCGA-AO-A1KP	Alive	NA	2953	FALSE	8.09041	FALSE
TCGA-E2-A15R	Alive	NA	1732	FALSE	4.74521	FALSE
TCGA-BH-A0E1	Alive	NA	477	FALSE	1.30685	FALSE
TCGA-E9-A22A	Alive	NA	1189	FALSE	3.25753	FALSE
TCGA-AQ-A7U7	Dead	584	304	TRUE	1.6	FALSE
TCGA-AN-A0XL	Alive	NA	163	FALSE	0.446575	FALSE
TCGA-OL-A66O	Alive	NA	528	FALSE	1.44658	FALSE
TCGA-E9-A229	Alive	NA	1148	FALSE	3.14521	FALSE
TCGA-BH-A0EI	Alive	NA	1926	FALSE	5.27671	FALSE
TCGA-AN-A0XS	Alive	NA	10	FALSE	0.0273973	FALSE
TCGA-A7-A13D	Alive	NA	965	FALSE	2.64384	FALSE
TCGA-EW-A1P7	Alive	NA	915	FALSE	2.50685	FALSE
TCGA-A8-A07R	Alive	NA	273	FALSE	0.747945	FALSE
TCGA-BH-A0DT	Alive	NA	2403	FALSE	6.58356	FALSE
TCGA-D8-A1JK	Alive	NA	0	FALSE	0	FALSE
TCGA-A8-A09G	Alive	NA	0	FALSE	0	FALSE
TCGA-AR-A1AJ	Alive	NA	2383	FALSE	6.52877	FALSE
TCGA-AR-A1AQ	Alive	NA	3021	FALSE	8.27671	FALSE
TCGA-C8-A1HM	Alive	NA	375	FALSE	1.0274	FALSE
TCGA-A7-A26E	Alive	NA	954	FALSE	2.6137	FALSE
TCGA-E9-A54Y	Alive	NA	725	FALSE	1.9863	FALSE
TCGA-D8-A1XU	Alive	NA	395	FALSE	1.08219	FALSE
TCGA-S3-AA11	Alive	NA	421	FALSE	1.15342	FALSE
TCGA-BH-A0H7	Alive	NA	702	FALSE	1.92329	FALSE
TCGA-BH-A0C1	Dead	1411	1339	TRUE	3.86575	TRUE
TCGA-D8-A1XM	Alive	NA	538	FALSE	1.47397	FALSE
TCGA-A7-A13E	Dead	614	326	TRUE	1.68219	TRUE
TCGA-A8-A08J	Dead	1127	NA	TRUE	3.08767	FALSE
TCGA-D8-A1JB	Alive	NA	1688	FALSE	4.62466	FALSE
TCGA-B6-A0RE	Alive	NA	7777	FALSE	21.3068	FALSE
TCGA-AR-A0U0	Alive	NA	1988	FALSE	5.44658	FALSE
TCGA-E9-A1R7	Alive	NA	1467	FALSE	4.01918	TRUE
TCGA-AR-A5QQ	Dead	322	NA	TRUE	0.882192	FALSE
TCGA-A2-A3XW	Alive	NA	1712	FALSE	4.69041	FALSE
TCGA-S3-A6ZH	Alive	NA	641	FALSE	1.75616	FALSE
TCGA-A8-A07E	Alive	NA	608	FALSE	1.66575	FALSE
TCGA-B6-A3ZX	Dead	1152	1132	TRUE	3.15616	FALSE
TCGA-A7-A0DA	Alive	NA	1085	FALSE	2.9726	FALSE
TCGA-A8-A08I	Alive	NA	365	FALSE	1	FALSE
TCGA-BH-A1FG	Dead	577	NA	TRUE	1.58082	TRUE
TCGA-GM-A2DL	Alive	NA	3519	FALSE	9.6411	FALSE
TCGA-BH-A18V	Dead	1556	NA	TRUE	4.26301	TRUE
TCGA-EW-A1IW	Alive	NA	371	FALSE	1.01644	FALSE
TCGA-AC-A2QH	Alive	NA	1005	FALSE	2.75342	FALSE
TCGA-B6-A0RN	Alive	NA	8008	FALSE	21.9397	FALSE
TCGA-A2-A259	Alive	NA	1596	FALSE	4.3726	FALSE
TCGA-BH-AB28	Alive	NA	287	FALSE	0.786301	FALSE
TCGA-D8-A1Y1	Dead	302	116	TRUE	0.827397	FALSE
TCGA-A2-A0CU	Dead	158	NA	TRUE	0.432877	FALSE
TCGA-AR-A2LR	Alive	NA	1742	FALSE	4.7726	FALSE
TCGA-A8-A095	Alive	NA	1277	FALSE	3.49863	FALSE
TCGA-AC-A3OD	Alive	NA	451	FALSE	1.23562	FALSE
TCGA-B6-A0IM	Dead	3873	3836	TRUE	10.611	FALSE
TCGA-A8-A09Q	Alive	NA	761	FALSE	2.08493	FALSE
TCGA-BH-A1ET	Dead	2520	NA	TRUE	6.90411	FALSE
TCGA-D8-A1XT	Alive	NA	506	FALSE	1.3863	FALSE
TCGA-D8-A1JJ	Alive	NA	611	FALSE	1.67397	TRUE
TCGA-A7-A6VX	Alive	NA	317	FALSE	0.868493	FALSE
TCGA-B6-A0X4	Dead	860	NA	TRUE	2.35616	TRUE
TCGA-A2-A0SY	Alive	NA	1347	FALSE	3.69041	FALSE
TCGA-BH-A0B1	Alive	NA	1148	FALSE	3.14521	FALSE
TCGA-OL-A5RV	Alive	NA	1062	FALSE	2.90959	FALSE
TCGA-EW-A1IZ	Alive	NA	554	FALSE	1.51781	FALSE
TCGA-A8-A0A9	Alive	NA	822	FALSE	2.25205	FALSE
TCGA-D8-A27V	Alive	NA	381	FALSE	1.04384	FALSE
TCGA-A8-A093	Alive	NA	546	FALSE	1.49589	FALSE
TCGA-BH-A0HW	Alive	NA	1561	FALSE	4.27671	FALSE
TCGA-D8-A1XR	Alive	NA	482	FALSE	1.32055	FALSE
TCGA-E2-A15J	Alive	NA	1640	FALSE	4.49315	FALSE
TCGA-E2-A1L7	Alive	NA	1836	FALSE	5.03014	FALSE
TCGA-BH-A8FZ	Alive	NA	574	FALSE	1.5726	FALSE
TCGA-BH-A0HP	Alive	NA	414	FALSE	1.13425	FALSE
TCGA-AC-A6IV	Alive	NA	568	FALSE	1.55616	FALSE
TCGA-BH-A0E2	Alive	NA	435	FALSE	1.19178	TRUE
TCGA-E2-A105	Alive	NA	1308	FALSE	3.58356	FALSE
TCGA-A7-A13E	Dead	614	326	TRUE	1.68219	TRUE
TCGA-D8-A3Z6	Alive	NA	563	FALSE	1.54247	FALSE
TCGA-D8-A1JH	Alive	NA	426	FALSE	1.16712	FALSE
TCGA-A2-A0T1	Alive	NA	521	FALSE	1.4274	FALSE
TCGA-E2-A1LG	Alive	NA	1523	FALSE	4.1726	FALSE
TCGA-AR-A24U	Alive	NA	3128	FALSE	8.56986	FALSE
TCGA-E9-A1RF	Alive	NA	200	FALSE	0.547945	TRUE
TCGA-A8-A09I	Alive	NA	1371	FALSE	3.75616	FALSE
TCGA-D8-A27W	Alive	NA	373	FALSE	1.02192	FALSE
TCGA-AO-A1KQ	Alive	NA	1882	FALSE	5.15616	FALSE
TCGA-AO-A03M	Alive	NA	1866	FALSE	5.11233	FALSE
TCGA-EW-A1PG	Alive	NA	1051	FALSE	2.87945	FALSE
TCGA-E9-A1R4	Alive	NA	186	FALSE	0.509589	FALSE
TCGA-A7-A0DB	Alive	NA	1007	FALSE	2.7589	FALSE
TCGA-BH-A0HO	Alive	NA	76	FALSE	0.208219	FALSE
TCGA-A2-A04N	Alive	NA	4354	FALSE	11.9288	FALSE
TCGA-C8-A1HL	Alive	NA	317	FALSE	0.868493	FALSE
TCGA-WT-AB44	Alive	NA	883	FALSE	2.41918	FALSE
TCGA-BH-A0HL	Alive	NA	72	FALSE	0.19726	TRUE
TCGA-OL-A66I	Alive	NA	714	FALSE	1.95616	FALSE
TCGA-AN-A04D	Alive	NA	52	FALSE	0.142466	FALSE
TCGA-AO-A1KT	Alive	NA	541	FALSE	1.48219	FALSE
TCGA-AC-A62Y	Alive	NA	530	FALSE	1.45205	FALSE
TCGA-AO-A12A	Alive	NA	3112	FALSE	8.52603	FALSE
TCGA-D8-A1JA	Alive	NA	502	FALSE	1.37534	FALSE
TCGA-AO-A0J4	Alive	NA	1587	FALSE	4.34795	FALSE
TCGA-A2-A0YM	Alive	NA	965	FALSE	2.64384	FALSE
TCGA-E2-A1B4	Dead	1004	911	TRUE	2.75068	FALSE
TCGA-C8-A12Q	Dead	385	2	TRUE	1.05479	TRUE
TCGA-AN-A04A	Alive	NA	90	FALSE	0.246575	TRUE
TCGA-D8-A140	Alive	NA	403	FALSE	1.10411	FALSE
TCGA-GM-A3XL	Alive	NA	2108	FALSE	5.77534	FALSE
TCGA-W8-A86G	Alive	NA	347	FALSE	0.950685	FALSE
TCGA-LL-A5YL	Alive	NA	519	FALSE	1.42192	FALSE
TCGA-A8-A07Z	Alive	NA	1371	FALSE	3.75616	FALSE
TCGA-AN-A0FX	Alive	NA	10	FALSE	0.0273973	FALSE
TCGA-BH-A0DG	Alive	NA	2041	FALSE	5.59178	FALSE
TCGA-BH-A0BA	Alive	NA	1132	FALSE	3.10137	TRUE
TCGA-AO-A1KS	Alive	NA	350	FALSE	0.958904	FALSE
TCGA-AC-A23G	Alive	NA	2248	FALSE	6.1589	FALSE
TCGA-AC-A5EH	Alive	NA	511	FALSE	1.4	FALSE
TCGA-C8-A12O	Alive	NA	385	FALSE	1.05479	FALSE
TCGA-BH-A203	Dead	1174	NA	TRUE	3.21644	FALSE
TCGA-D8-A1XD	Alive	NA	522	FALSE	1.43014	TRUE
TCGA-AQ-A54O	Alive	NA	1001	FALSE	2.74247	FALSE
TCGA-AC-A2FK	Alive	NA	2650	FALSE	7.26027	FALSE
TCGA-AN-A0FV	Alive	NA	10	FALSE	0.0273973	TRUE
TCGA-E9-A1RA	Alive	NA	1369	FALSE	3.75068	FALSE
TCGA-C8-A26V	Alive	NA	616	FALSE	1.68767	TRUE
TCGA-C8-A26Z	Alive	NA	470	FALSE	1.28767	FALSE
TCGA-A2-A0D2	Alive	NA	1027	FALSE	2.8137	FALSE
TCGA-A2-A0EQ	Alive	NA	2426	FALSE	6.64658	FALSE
TCGA-A8-A08A	Alive	NA	30	FALSE	0.0821918	FALSE
TCGA-BH-A18G	Alive	NA	149	FALSE	0.408219	TRUE
TCGA-A2-A0CQ	Alive	NA	2695	FALSE	7.38356	FALSE
TCGA-A2-A0YF	Alive	NA	1535	FALSE	4.20548	FALSE
TCGA-E9-A54X	Alive	NA	727	FALSE	1.99178	FALSE
TCGA-BH-A0HK	Alive	NA	178	FALSE	0.487671	FALSE
TCGA-EW-A423	Alive	NA	533	FALSE	1.46027	FALSE
TCGA-E9-A1RC	Alive	NA	1224	FALSE	3.35342	TRUE
TCGA-BH-A0C3	Alive	NA	2709	FALSE	7.42192	FALSE
TCGA-LD-A9QF	Alive	NA	323	FALSE	0.884932	FALSE
TCGA-E9-A5FK	Alive	NA	812	FALSE	2.22466	FALSE
TCGA-B6-A409	Dead	573	NA	TRUE	1.56986	TRUE
TCGA-D8-A145	Alive	NA	410	FALSE	1.12329	FALSE
TCGA-AR-A0TV	Alive	NA	2288	FALSE	6.26849	TRUE
TCGA-GM-A2DB	Alive	NA	2406	FALSE	6.59178	FALSE
TCGA-E9-A249	Alive	NA	217	FALSE	0.594521	FALSE
TCGA-A2-A0CW	Alive	NA	3283	FALSE	8.99452	FALSE
TCGA-D8-A1JC	Alive	NA	480	FALSE	1.31507	TRUE
TCGA-B6-A0RO	Alive	NA	4929	FALSE	13.5041	FALSE
TCGA-A2-A25A	Alive	NA	3276	FALSE	8.97534	FALSE
TCGA-A2-A0CL	Alive	NA	3015	FALSE	8.26027	FALSE
TCGA-A2-A0YG	Alive	NA	666	FALSE	1.82466	TRUE
TCGA-B6-A0I1	Dead	2361	NA	TRUE	6.46849	TRUE
TCGA-AN-A03Y	Alive	NA	10	FALSE	0.0273973	FALSE
TCGA-AR-A5QM	Alive	NA	2231	FALSE	6.11233	FALSE
TCGA-AR-A1AL	Alive	NA	2971	FALSE	8.13973	FALSE
TCGA-E9-A5UO	Alive	NA	785	FALSE	2.15068	FALSE
TCGA-E2-A1IJ	Alive	NA	865	FALSE	2.36986	FALSE
TCGA-E9-A22E	Alive	NA	1269	FALSE	3.47671	FALSE
TCGA-AN-A0XO	Alive	NA	375	FALSE	1.0274	FALSE
TCGA-C8-A12K	Alive	NA	0	FALSE	0	FALSE
TCGA-PE-A5DE	Alive	NA	2645	FALSE	7.24658	FALSE
TCGA-OL-A66L	Alive	NA	1301	FALSE	3.56438	FALSE
TCGA-A8-A07J	Alive	NA	365	FALSE	1	FALSE
TCGA-B6-A0IG	Dead	4456	NA	TRUE	12.2082	FALSE
TCGA-E2-A1IG	Alive	NA	2140	FALSE	5.86301	FALSE
TCGA-B6-A0RM	Dead	2373	NA	TRUE	6.50137	FALSE
TCGA-OL-A5RZ	Alive	NA	679	FALSE	1.86027	FALSE
TCGA-LD-A66U	Alive	NA	646	FALSE	1.76986	FALSE
TCGA-E9-A248	Alive	NA	59	FALSE	0.161644	FALSE
TCGA-EW-A1OW	Alive	NA	694	FALSE	1.90137	FALSE
TCGA-A7-A13G	Alive	NA	718	FALSE	1.96712	FALSE
TCGA-A7-A4SA	Alive	NA	454	FALSE	1.24384	FALSE
TCGA-A2-A0T6	Alive	NA	575	FALSE	1.57534	FALSE
TCGA-A7-A13D	Alive	NA	965	FALSE	2.64384	FALSE
TCGA-E9-A1NC	Alive	NA	1203	FALSE	3.29589	FALSE
TCGA-AQ-A04J	Alive	NA	819	FALSE	2.24384	FALSE
TCGA-AO-A0J3	Alive	NA	651	FALSE	1.78356	FALSE
TCGA-AN-A0FT	Alive	NA	214	FALSE	0.586301	FALSE
TCGA-BH-A18H	Alive	NA	652	FALSE	1.7863	FALSE
TCGA-AO-A12C	Alive	NA	2372	FALSE	6.49863	FALSE
TCGA-BH-A18S	Dead	2009	NA	TRUE	5.50411	FALSE
TCGA-AO-A0JF	Alive	NA	1980	FALSE	5.42466	FALSE
TCGA-E9-A22B	Alive	NA	1167	FALSE	3.19726	FALSE
TCGA-A2-A25C	Alive	NA	523	FALSE	1.43288	FALSE
TCGA-E9-A1RD	Alive	NA	34	FALSE	0.0931507	FALSE
TCGA-BH-A0HN	Alive	NA	516	FALSE	1.4137	FALSE
TCGA-A2-A25D	Alive	NA	0	FALSE	0	FALSE
TCGA-C8-A8HR	Alive	NA	408	FALSE	1.11781	FALSE
TCGA-AR-A2LL	Alive	NA	2012	FALSE	5.51233	TRUE
TCGA-B6-A0I8	Dead	749	NA	TRUE	2.05205	TRUE
TCGA-AO-A03U	Dead	1793	NA	TRUE	4.91233	TRUE
TCGA-C8-A1HG	Alive	NA	345	FALSE	0.945205	FALSE
TCGA-C8-A12X	Alive	NA	385	FALSE	1.05479	FALSE
TCGA-BH-A0B7	Alive	NA	2559	FALSE	7.01096	FALSE
TCGA-E9-A1NI	Alive	NA	300	FALSE	0.821918	FALSE
TCGA-BH-A0B9	Alive	NA	1572	FALSE	4.30685	FALSE
TCGA-BH-A18F	Alive	NA	1001	FALSE	2.74247	FALSE
TCGA-AR-A2LJ	Alive	NA	2632	FALSE	7.21096	FALSE
TCGA-BH-A1F6	Dead	2965	NA	TRUE	8.12329	FALSE
TCGA-C8-A12V	Alive	NA	385	FALSE	1.05479	FALSE
TCGA-EW-A1PH	Alive	NA	607	FALSE	1.66301	FALSE
TCGA-E2-A1IF	Alive	NA	1138	FALSE	3.11781	FALSE
TCGA-AC-A8OP	Alive	NA	614	FALSE	1.68219	FALSE
TCGA-S3-AA15	Alive	NA	525	FALSE	1.43836	FALSE
TCGA-A1-A0SG	Alive	NA	434	FALSE	1.18904	TRUE
TCGA-A1-A0SI	Alive	NA	635	FALSE	1.73973	FALSE
TCGA-AR-A1AN	Alive	NA	2920	FALSE	8	FALSE
TCGA-BH-A0B0	Alive	NA	2477	FALSE	6.7863	FALSE
TCGA-C8-A12L	Alive	NA	363	FALSE	0.994521	FALSE
TCGA-C8-A26Y	Alive	NA	0	FALSE	0	TRUE
TCGA-A2-A4RX	Alive	NA	742	FALSE	2.03288	FALSE
TCGA-GI-A2C9	Alive	NA	3342	FALSE	9.15616	FALSE
TCGA-A8-A07F	Alive	NA	577	FALSE	1.58082	FALSE
TCGA-AN-A046	Alive	NA	10	FALSE	0.0273973	FALSE
TCGA-AR-A24P	Alive	NA	84	FALSE	0.230137	FALSE
TCGA-BH-A0BR	Alive	NA	2330	FALSE	6.38356	FALSE
TCGA-D8-A27H	Alive	NA	397	FALSE	1.08767	FALSE
TCGA-AO-A03R	Alive	NA	2091	FALSE	5.72877	FALSE
TCGA-A2-A3XY	Dead	1093	1064	TRUE	2.99452	FALSE
TCGA-AR-A0TW	Alive	NA	3009	FALSE	8.24384	FALSE
TCGA-C8-A12W	Alive	NA	385	FALSE	1.05479	FALSE
TCGA-AC-A6IW	Alive	NA	413	FALSE	1.13151	FALSE
TCGA-D8-A27E	Alive	NA	530	FALSE	1.45205	FALSE

## Sheet: Fig_3C
patient	vital_status	days_to_death	days_to_last_follow_up	Sur	Time	Groups
TCGA-E2-A15G	Alive	NA	554	FALSE	1.51781	FALSE
TCGA-E2-A1B5	Alive	NA	984	FALSE	2.69589	FALSE
TCGA-LL-A5YO	Alive	NA	440	FALSE	1.20548	FALSE
TCGA-E9-A1NG	Dead	786	656	TRUE	2.15342	TRUE
TCGA-A2-A0CX	Alive	NA	1728	FALSE	4.73425	FALSE
TCGA-A2-A3XT	Alive	NA	2770	FALSE	7.58904	FALSE
TCGA-OL-A5RY	Alive	NA	752	FALSE	2.06027	FALSE
TCGA-A7-A26I	Alive	NA	661	FALSE	1.81096	FALSE
TCGA-C8-A1HO	Alive	NA	375	FALSE	1.0274	FALSE
TCGA-AR-A24L	Dead	2866	2221	TRUE	7.85205	FALSE
TCGA-A7-A13H	Alive	NA	899	FALSE	2.46301	FALSE
TCGA-A8-A06N	Alive	NA	0	FALSE	0	FALSE
TCGA-E2-A150	Alive	NA	1935	FALSE	5.30137	FALSE
TCGA-AC-A23H	Dead	0	0	TRUE	0	TRUE
TCGA-A7-A0DC	Alive	NA	906	FALSE	2.48219	FALSE
TCGA-A2-A4S2	Alive	NA	643	FALSE	1.76164	FALSE
TCGA-A7-A0CE	Alive	NA	1074	FALSE	2.94247	FALSE
TCGA-A8-A091	Alive	NA	1004	FALSE	2.75068	TRUE
TCGA-UL-AAZ6	Alive	NA	518	FALSE	1.41918	FALSE
TCGA-E2-A576	Alive	NA	1043	FALSE	2.85753	FALSE
TCGA-AN-A0XN	Alive	NA	10	FALSE	0.0273973	FALSE
TCGA-E9-A1R5	Alive	NA	92	FALSE	0.252055	TRUE
TCGA-D8-A1X8	Alive	NA	783	FALSE	2.14521	TRUE
TCGA-A2-A0D0	Alive	NA	2048	FALSE	5.61096	FALSE
TCGA-A7-A0DB	Alive	NA	1007	FALSE	2.7589	FALSE
TCGA-C8-A26W	Alive	NA	381	FALSE	1.04384	FALSE
TCGA-E2-A1IN	Alive	NA	675	FALSE	1.84932	FALSE
TCGA-E2-A15A	Alive	NA	710	FALSE	1.94521	TRUE
TCGA-PE-A5DD	Alive	NA	1953	FALSE	5.35068	FALSE
TCGA-BH-A0BC	Alive	NA	974	FALSE	2.66849	FALSE
TCGA-D8-A27F	Alive	NA	488	FALSE	1.33699	FALSE
TCGA-A8-A08O	Alive	NA	943	FALSE	2.58356	TRUE
TCGA-EW-A6S9	Alive	NA	463	FALSE	1.26849	FALSE
TCGA-E9-A1R0	Alive	NA	860	FALSE	2.35616	FALSE
TCGA-E9-A1NH	Alive	NA	576	FALSE	1.57808	FALSE
TCGA-B6-A0RV	Alive	NA	5156	FALSE	14.126	FALSE
TCGA-OL-A5RU	Alive	NA	1219	FALSE	3.33973	FALSE
TCGA-E2-A1B0	Alive	NA	1631	FALSE	4.46849	FALSE
TCGA-E2-A154	Alive	NA	591	FALSE	1.61918	TRUE
TCGA-BH-A0HA	Alive	NA	1611	FALSE	4.4137	FALSE
TCGA-E2-A1IU	Alive	NA	337	FALSE	0.923288	TRUE
TCGA-BH-A18T	Dead	224	NA	TRUE	0.613699	FALSE
TCGA-B6-A0RL	Dead	2469	NA	TRUE	6.76438	TRUE
TCGA-A2-A0SU	Alive	NA	1662	FALSE	4.55342	TRUE
TCGA-AO-A1KR	Alive	NA	2513	FALSE	6.88493	FALSE
TCGA-3C-AALI	Alive	NA	4005	FALSE	10.9726	TRUE
TCGA-BH-A0B6	Alive	NA	2483	FALSE	6.80274	FALSE
TCGA-AC-A7VB	Alive	NA	250	FALSE	0.684932	TRUE
TCGA-D8-A27R	Alive	NA	307	FALSE	0.841096	TRUE
TCGA-EW-A6SB	Alive	NA	760	FALSE	2.08219	FALSE
TCGA-AR-A1AO	Alive	NA	2618	FALSE	7.1726	FALSE
TCGA-AN-A049	Alive	NA	19	FALSE	0.0520548	FALSE
TCGA-E9-A244	Alive	NA	21	FALSE	0.0575342	FALSE
TCGA-C8-A12M	Alive	NA	358	FALSE	0.980822	FALSE
TCGA-E9-A227	Alive	NA	975	FALSE	2.67123	FALSE
TCGA-C8-A12T	Alive	NA	0	FALSE	0	TRUE
TCGA-AC-A8OS	Alive	NA	70	FALSE	0.191781	FALSE
TCGA-A8-A090	Alive	NA	0	FALSE	0	FALSE
TCGA-AC-A2FO	Alive	NA	2255	FALSE	6.17808	FALSE
TCGA-E2-A15A	Alive	NA	710	FALSE	1.94521	TRUE
TCGA-A2-A0ER	Alive	NA	2263	FALSE	6.2	TRUE
TCGA-AN-A0FZ	Alive	NA	10	FALSE	0.0273973	FALSE
TCGA-LL-A6FR	Alive	NA	489	FALSE	1.33973	TRUE
TCGA-OL-A66J	Alive	NA	1996	FALSE	5.46849	FALSE
TCGA-BH-A1FR	Dead	1642	NA	TRUE	4.49863	TRUE
TCGA-B6-A0RS	Dead	3063	NA	TRUE	8.39178	FALSE
TCGA-LL-A5YP	Alive	NA	450	FALSE	1.23288	TRUE
TCGA-AO-A03O	Dead	2483	NA	TRUE	6.80274	TRUE
TCGA-D8-A1JN	Alive	NA	620	FALSE	1.69863	FALSE
TCGA-AN-A0XR	Alive	NA	10	FALSE	0.0273973	FALSE
TCGA-D8-A1XV	Alive	NA	461	FALSE	1.26301	TRUE
TCGA-E9-A1N6	Dead	678	410	TRUE	1.85753	TRUE
TCGA-B6-A0WY	Dead	3461	NA	TRUE	9.48219	FALSE
TCGA-BH-A1EV	Dead	365	NA	TRUE	1	TRUE
TCGA-C8-A12U	Alive	NA	385	FALSE	1.05479	FALSE
TCGA-D8-A1XW	Alive	NA	1309	FALSE	3.5863	TRUE
TCGA-AO-A0JG	Alive	NA	798	FALSE	2.1863	FALSE
TCGA-D8-A27I	Alive	NA	439	FALSE	1.20274	FALSE
TCGA-JL-A3YW	Alive	NA	360	FALSE	0.986301	TRUE
TCGA-BH-A1ES	Dead	3462	NA	TRUE	9.48493	TRUE
TCGA-B6-A0RI	Alive	NA	7126	FALSE	19.5233	FALSE
TCGA-D8-A1Y2	Alive	NA	433	FALSE	1.1863	TRUE
TCGA-E9-A1NA	Alive	NA	1112	FALSE	3.04658	TRUE
TCGA-AC-A5XU	Alive	NA	455	FALSE	1.24658	TRUE
TCGA-E9-A1N4	Alive	NA	1000	FALSE	2.73973	FALSE
TCGA-C8-A138	Alive	NA	380	FALSE	1.0411	FALSE
TCGA-OL-A66H	Alive	NA	812	FALSE	2.22466	TRUE
TCGA-AR-A0TZ	Dead	3262	2316	TRUE	8.93699	TRUE
TCGA-BH-A28O	Alive	NA	1120	FALSE	3.06849	FALSE
TCGA-AR-A0TY	Dead	1699	NA	TRUE	4.65479	TRUE
TCGA-AN-A0FW	Alive	NA	11	FALSE	0.030137	TRUE
TCGA-A8-A0A1	Alive	NA	365	FALSE	1	FALSE
TCGA-E9-A243	Alive	NA	612	FALSE	1.67671	FALSE
TCGA-EW-A1IY	Alive	NA	258	FALSE	0.706849	FALSE
TCGA-AR-A254	Alive	NA	2605	FALSE	7.13699	TRUE
TCGA-EW-A1IX	Alive	NA	1208	FALSE	3.30959	FALSE
TCGA-GM-A2DC	Alive	NA	2535	FALSE	6.94521	FALSE
TCGA-A1-A0SJ	Alive	NA	416	FALSE	1.13973	TRUE
TCGA-BH-A18R	Dead	1142	NA	TRUE	3.12877	FALSE
TCGA-A8-A08H	Alive	NA	0	FALSE	0	FALSE
TCGA-AR-A24Q	Alive	NA	3172	FALSE	8.69041	FALSE
TCGA-C8-A1HF	Alive	NA	332	FALSE	0.909589	FALSE
TCGA-B6-A0I5	Alive	NA	8556	FALSE	23.4411	FALSE
TCGA-A7-A4SB	Alive	NA	418	FALSE	1.14521	TRUE
TCGA-A2-A04T	Alive	NA	2246	FALSE	6.15342	FALSE
TCGA-BH-A0DP	Alive	NA	476	FALSE	1.30411	FALSE
TCGA-OL-A5RW	Alive	NA	1106	FALSE	3.03014	TRUE
TCGA-GM-A5PX	Alive	NA	551	FALSE	1.50959	FALSE
TCGA-BH-A0DL	Alive	NA	2381	FALSE	6.52329	FALSE
TCGA-AO-A126	Alive	NA	3307	FALSE	9.06027	FALSE
TCGA-AN-A0AJ	Alive	NA	303	FALSE	0.830137	FALSE
TCGA-A7-A2KD	Alive	NA	679	FALSE	1.86027	FALSE
TCGA-B6-A1KC	Alive	NA	1326	FALSE	3.63288	TRUE
TCGA-D8-A142	Alive	NA	425	FALSE	1.16438	TRUE
TCGA-BH-A18P	Dead	921	NA	TRUE	2.52329	TRUE
TCGA-GM-A2DI	Alive	NA	2590	FALSE	7.09589	FALSE
TCGA-AN-A0AM	Alive	NA	5	FALSE	0.0136986	FALSE
TCGA-BH-A0H3	Alive	NA	1928	FALSE	5.28219	FALSE
TCGA-3C-AAAU	Alive	NA	4047	FALSE	11.0877	TRUE
TCGA-S3-AA12	Alive	NA	574	FALSE	1.5726	FALSE
TCGA-AC-A2FM	Dead	792	NA	TRUE	2.16986	TRUE
TCGA-A8-A07C	Alive	NA	1034	FALSE	2.83288	FALSE
TCGA-D8-A3Z5	Alive	NA	1015	FALSE	2.78082	FALSE
TCGA-BH-A0B4	Alive	NA	1191	FALSE	3.26301	FALSE
TCGA-D8-A141	Alive	NA	626	FALSE	1.71507	FALSE
TCGA-A8-A075	Alive	NA	518	FALSE	1.41918	FALSE
TCGA-A7-A0CG	Alive	NA	1043	FALSE	2.85753	TRUE
TCGA-A7-A5ZW	Alive	NA	326	FALSE	0.893151	TRUE
TCGA-AR-A2LQ	Alive	NA	1233	FALSE	3.37808	FALSE
TCGA-E2-A15C	Alive	NA	694	FALSE	1.90137	FALSE
TCGA-LL-A8F5	Alive	NA	596	FALSE	1.63288	FALSE
TCGA-A8-A06P	Alive	NA	396	FALSE	1.08493	TRUE
TCGA-E2-A15K	Alive	NA	275	FALSE	0.753425	FALSE
TCGA-A2-A3XZ	Alive	NA	1532	FALSE	4.19726	FALSE
TCGA-OL-A66K	Dead	1275	1021	TRUE	3.49315	TRUE
TCGA-AQ-A1H3	Alive	NA	989	FALSE	2.70959	TRUE
TCGA-BH-A0B3	Alive	NA	1203	FALSE	3.29589	FALSE
TCGA-A7-A0CD	Alive	NA	1165	FALSE	3.19178	FALSE
TCGA-A8-A08Z	Alive	NA	1217	FALSE	3.33425	FALSE
TCGA-A2-A1G0	Alive	NA	616	FALSE	1.68767	TRUE
TCGA-A2-A0SV	Dead	825	NA	TRUE	2.26027	TRUE
TCGA-D8-A13Y	Alive	NA	1728	FALSE	4.73425	FALSE
TCGA-A7-A0DB	Alive	NA	1007	FALSE	2.7589	FALSE
TCGA-A7-A26E	Alive	NA	954	FALSE	2.6137	FALSE
TCGA-B6-A0IA	Alive	NA	8391	FALSE	22.989	FALSE
TCGA-AC-A2B8	Alive	NA	677	FALSE	1.85479	FALSE
TCGA-S3-AA14	Alive	NA	529	FALSE	1.44932	FALSE
TCGA-EW-A1J1	Alive	NA	575	FALSE	1.57534	TRUE
TCGA-GM-A3XN	Alive	NA	2019	FALSE	5.53151	FALSE
TCGA-E2-A3DX	Alive	NA	1325	FALSE	3.63014	FALSE
TCGA-EW-A6SD	Alive	NA	1010	FALSE	2.76712	FALSE
TCGA-EW-A6SC	Alive	NA	952	FALSE	2.60822	FALSE
TCGA-D8-A1XF	Alive	NA	463	FALSE	1.26849	TRUE
TCGA-LD-A74U	Alive	NA	402	FALSE	1.10137	FALSE
TCGA-E2-A1LS	Alive	NA	1604	FALSE	4.39452	FALSE
TCGA-E2-A10A	Alive	NA	1229	FALSE	3.36712	FALSE
TCGA-A2-A0D1	Alive	NA	1051	FALSE	2.87945	FALSE
TCGA-JL-A3YX	Alive	NA	352	FALSE	0.964384	FALSE
TCGA-BH-A0DE	Alive	NA	2372	FALSE	6.49863	FALSE
TCGA-A7-A426	Alive	NA	364	FALSE	0.99726	FALSE
TCGA-BH-A0BL	Alive	NA	2278	FALSE	6.2411	TRUE
TCGA-D8-A1XZ	Alive	NA	466	FALSE	1.27671	FALSE
TCGA-BH-A1EN	Dead	2127	NA	TRUE	5.8274	FALSE
TCGA-B6-A0WW	Dead	558	NA	TRUE	1.52877	FALSE
TCGA-A2-A04W	Alive	NA	3102	FALSE	8.49863	TRUE
TCGA-AR-A252	Alive	NA	2838	FALSE	7.77534	FALSE
TCGA-E9-A295	Alive	NA	375	FALSE	1.0274	FALSE
TCGA-BH-A1EX	Dead	1508	NA	TRUE	4.13151	TRUE
TCGA-AR-A24X	Alive	NA	3004	FALSE	8.23014	FALSE
TCGA-D8-A73W	Dead	385	244	TRUE	1.05479	TRUE
TCGA-AC-A2QJ	Dead	446	69	TRUE	1.22192	FALSE
TCGA-BH-A0BD	Alive	NA	554	FALSE	1.51781	TRUE
TCGA-EW-A1OX	Alive	NA	911	FALSE	2.49589	FALSE
TCGA-A7-A26J	Alive	NA	627	FALSE	1.71781	TRUE
TCGA-AN-A0FK	Alive	NA	213	FALSE	0.583562	TRUE
TCGA-BH-A0DO	Alive	NA	1644	FALSE	4.50411	FALSE
TCGA-BH-A1FD	Dead	1009	NA	TRUE	2.76438	TRUE
TCGA-AN-A0FF	Alive	NA	172	FALSE	0.471233	FALSE
TCGA-5T-A9QA	Alive	NA	303	FALSE	0.830137	TRUE
TCGA-AN-A0AT	Alive	NA	10	FALSE	0.0273973	FALSE
TCGA-AR-A0TP	Alive	NA	4275	FALSE	11.7123	FALSE
TCGA-E2-A15S	Alive	NA	428	FALSE	1.1726	FALSE
TCGA-EW-A1J6	Alive	NA	875	FALSE	2.39726	TRUE
TCGA-LL-A5YM	Alive	NA	394	FALSE	1.07945	FALSE
TCGA-E9-A228	Alive	NA	1285	FALSE	3.52055	FALSE
TCGA-A2-A0CO	Dead	1468	1468	TRUE	4.02192	FALSE
TCGA-A2-A4RY	Alive	NA	648	FALSE	1.77534	FALSE
TCGA-AC-A8OR	Alive	NA	40	FALSE	0.109589	TRUE
TCGA-E2-A10F	Alive	NA	878	FALSE	2.40548	TRUE
TCGA-B6-A1KF	Alive	NA	3088	FALSE	8.46027	TRUE
TCGA-EW-A6SA	Alive	NA	510	FALSE	1.39726	TRUE
TCGA-C8-A8HP	Alive	NA	396	FALSE	1.08493	FALSE
TCGA-BH-A1FJ	Dead	1927	NA	TRUE	5.27945	TRUE
TCGA-AC-A8OQ	Alive	NA	34	FALSE	0.0931507	FALSE
TCGA-A2-A04P	Dead	548	NA	TRUE	1.50137	TRUE
TCGA-LL-A5YN	Alive	NA	447	FALSE	1.22466	FALSE
TCGA-AC-A3BB	Alive	NA	987	FALSE	2.70411	FALSE
TCGA-AR-A24S	Alive	NA	2976	FALSE	8.15342	FALSE
TCGA-AC-A3W5	Alive	NA	504	FALSE	1.38082	FALSE
TCGA-A7-A4SD	Alive	NA	441	FALSE	1.20822	FALSE
TCGA-B6-A0I6	Dead	991	NA	TRUE	2.71507	TRUE
TCGA-E2-A15E	Alive	NA	630	FALSE	1.72603	FALSE
TCGA-AO-A129	Alive	NA	3286	FALSE	9.00274	FALSE
TCGA-AC-A6IX	Alive	NA	373	FALSE	1.02192	FALSE
TCGA-A8-A06Q	Alive	NA	31	FALSE	0.0849315	TRUE
TCGA-EW-A1PC	Alive	NA	187	FALSE	0.512329	FALSE
TCGA-AC-A3YJ	Alive	NA	754	FALSE	2.06575	TRUE
TCGA-AN-A0XU	Alive	NA	10	FALSE	0.0273973	FALSE
TCGA-C8-A1HN	Alive	NA	394	FALSE	1.07945	TRUE
TCGA-BH-A0BG	Alive	NA	1871	FALSE	5.12603	FALSE
TCGA-E2-A156	Alive	NA	726	FALSE	1.98904	TRUE
TCGA-E2-A1LH	Alive	NA	3247	FALSE	8.89589	FALSE
TCGA-LL-A740	Alive	NA	441	FALSE	1.20822	FALSE
TCGA-E2-A1IE	Alive	NA	2362	FALSE	6.47123	FALSE
TCGA-BH-A0BO	Alive	NA	2197	FALSE	6.01918	FALSE
TCGA-E2-A14T	Alive	NA	2311	FALSE	6.33151	FALSE
TCGA-BH-A0W5	Alive	NA	1288	FALSE	3.52877	FALSE
TCGA-BH-A6R8	Alive	NA	293	FALSE	0.80274	FALSE
TCGA-GI-A2C8	Alive	NA	225	FALSE	0.616438	FALSE
TCGA-EW-A1J2	Alive	NA	403	FALSE	1.10411	FALSE
TCGA-BH-A0GY	Alive	NA	923	FALSE	2.52877	FALSE
TCGA-B6-A0I2	Alive	NA	4361	FALSE	11.9479	FALSE
TCGA-A8-A083	Alive	NA	0	FALSE	0	TRUE
TCGA-BH-A1EU	Dead	1286	NA	TRUE	3.52329	FALSE
TCGA-A2-A3XS	Dead	1032	NA	TRUE	2.8274	TRUE
TCGA-E2-A10C	Alive	NA	1220	FALSE	3.34247	FALSE
TCGA-AO-A0J7	Alive	NA	618	FALSE	1.69315	FALSE
TCGA-A2-A0YC	Alive	NA	990	FALSE	2.71233	FALSE
TCGA-BH-A1FL	Dead	1673	NA	TRUE	4.58356	TRUE
TCGA-AR-A0TX	Alive	NA	1972	FALSE	5.40274	FALSE
TCGA-A2-A0T0	Alive	NA	533	FALSE	1.46027	TRUE
TCGA-OL-A97C	Alive	NA	271	FALSE	0.742466	TRUE
TCGA-A1-A0SP	Alive	NA	584	FALSE	1.6	FALSE
TCGA-E2-A15O	Alive	NA	289	FALSE	0.791781	FALSE
TCGA-E2-A14N	Alive	NA	1434	FALSE	3.92877	FALSE
TCGA-A7-A26F	Alive	NA	738	FALSE	2.02192	FALSE
TCGA-BH-A0B8	Alive	NA	1569	FALSE	4.29863	FALSE
TCGA-E2-A1BC	Alive	NA	501	FALSE	1.3726	FALSE
TCGA-GM-A2DD	Alive	NA	2282	FALSE	6.25205	FALSE
TCGA-A8-A0A7	Alive	NA	30	FALSE	0.0821918	FALSE
TCGA-A2-A0EO	Alive	NA	2442	FALSE	6.69041	FALSE
TCGA-B6-A0X5	Dead	2097	NA	TRUE	5.74521	FALSE
TCGA-D8-A73U	Alive	NA	492	FALSE	1.34795	FALSE
TCGA-AR-A5QP	Alive	NA	1185	FALSE	3.24658	TRUE
TCGA-A8-A07L	Alive	NA	975	FALSE	2.67123	TRUE
TCGA-AO-A0JA	Alive	NA	655	FALSE	1.79452	TRUE
TCGA-A2-A0YE	Alive	NA	554	FALSE	1.51781	FALSE
TCGA-E2-A14R	Alive	NA	1174	FALSE	3.21644	FALSE
TCGA-EW-A1P0	Alive	NA	1251	FALSE	3.4274	FALSE
TCGA-A8-A07G	Alive	NA	577	FALSE	1.58082	TRUE
TCGA-A2-A3KC	Alive	NA	1102	FALSE	3.01918	FALSE
TCGA-D8-A1JD	Alive	NA	552	FALSE	1.51233	FALSE
TCGA-A8-A086	Alive	NA	396	FALSE	1.08493	FALSE
TCGA-GM-A2DM	Alive	NA	3226	FALSE	8.83836	TRUE
TCGA-BH-A0AW	Alive	NA	622	FALSE	1.70411	TRUE
TCGA-GM-A3NY	Alive	NA	1162	FALSE	3.18356	FALSE
TCGA-AC-A3W6	Alive	NA	0	FALSE	0	FALSE
TCGA-EW-A2FV	Alive	NA	788	FALSE	2.1589	FALSE
TCGA-D8-A27T	Alive	NA	398	FALSE	1.09041	FALSE
TCGA-AR-A24V	Alive	NA	3203	FALSE	8.77534	FALSE
TCGA-A8-A094	Alive	NA	0	FALSE	0	FALSE
TCGA-BH-A1FU	Dead	1688	NA	TRUE	4.62466	FALSE
TCGA-A7-A4SE	Alive	NA	644	FALSE	1.76438	FALSE
TCGA-E9-A5UP	Alive	NA	803	FALSE	2.2	FALSE
TCGA-GM-A2DF	Alive	NA	2155	FALSE	5.90411	FALSE
TCGA-C8-A12N	Alive	NA	358	FALSE	0.980822	FALSE
TCGA-AC-A23E	Alive	NA	698	FALSE	1.91233	FALSE
TCGA-E2-A15I	Alive	NA	1692	FALSE	4.63562	FALSE
TCGA-BH-A0BP	Dead	2296	1481	TRUE	6.29041	FALSE
TCGA-E2-A15M	Dead	336	235	TRUE	0.920548	FALSE
TCGA-A8-A06Y	Alive	NA	791	FALSE	2.16712	FALSE
TCGA-BH-A0H6	Alive	NA	747	FALSE	2.04658	TRUE
TCGA-EW-A1P3	Alive	NA	1611	FALSE	4.4137	FALSE
TCGA-A2-A25B	Alive	NA	1291	FALSE	3.53699	FALSE
TCGA-AN-A0XW	Alive	NA	170	FALSE	0.465753	FALSE
TCGA-BH-A0E0	Alive	NA	134	FALSE	0.367123	FALSE
TCGA-D8-A1X9	Alive	NA	727	FALSE	1.99178	FALSE
TCGA-BH-A0HY	Alive	NA	1545	FALSE	4.23288	FALSE
TCGA-A2-A0EP	Alive	NA	3603	FALSE	9.87123	FALSE
TCGA-C8-A132	Alive	NA	383	FALSE	1.04932	FALSE
TCGA-A8-A09M	Alive	NA	1006	FALSE	2.75616	FALSE
TCGA-A7-A0DC	Alive	NA	906	FALSE	2.48219	TRUE
TCGA-PL-A8LY	Alive	NA	8	FALSE	0.0219178	FALSE
TCGA-GM-A4E0	Alive	NA	2191	FALSE	6.00274	FALSE
TCGA-C8-A275	Alive	NA	1	FALSE	0.00273973	FALSE
TCGA-BH-A202	Alive	NA	795	FALSE	2.17808	FALSE
TCGA-AO-A12G	Alive	NA	1639	FALSE	4.49041	FALSE
TCGA-AO-A0J6	Alive	NA	1140	FALSE	3.12329	FALSE
TCGA-E9-A226	Dead	1048	1038	TRUE	2.87123	TRUE
TCGA-A2-A3XV	Alive	NA	996	FALSE	2.72877	FALSE
TCGA-E2-A1IK	Alive	NA	1800	FALSE	4.93151	FALSE
TCGA-BH-A0HQ	Alive	NA	1121	FALSE	3.07123	FALSE
TCGA-EW-A1P6	Alive	NA	562	FALSE	1.53973	FALSE
TCGA-AR-A24K	Alive	NA	1548	FALSE	4.2411	TRUE
TCGA-D8-A1JS	Alive	NA	371	FALSE	1.01644	FALSE
TCGA-E2-A2P6	Alive	NA	1051	FALSE	2.87945	TRUE
TCGA-E2-A56Z	Alive	NA	252	FALSE	0.690411	FALSE
TCGA-GM-A2DA	Dead	6593	5909	TRUE	18.063	FALSE
TCGA-E2-A15L	Alive	NA	626	FALSE	1.71507	FALSE
TCGA-OL-A5S0	Alive	NA	620	FALSE	1.69863	FALSE
TCGA-OL-A5D6	Dead	1104	385	TRUE	3.02466	TRUE
TCGA-BH-A18U	Dead	1563	NA	TRUE	4.28219	TRUE
TCGA-B6-A0IQ	Alive	NA	4285	FALSE	11.7397	TRUE
TCGA-BH-A0DX	Alive	NA	2156	FALSE	5.90685	FALSE
TCGA-A1-A0SH	Alive	NA	1437	FALSE	3.93699	FALSE
TCGA-A8-A09K	Alive	NA	912	FALSE	2.49863	TRUE
TCGA-B6-A0RH	Dead	6456	5749	TRUE	17.6877	FALSE
TCGA-D8-A27K	Alive	NA	1461	FALSE	4.00274	TRUE
TCGA-A2-A4S3	Alive	NA	666	FALSE	1.82466	TRUE
TCGA-AR-A1AW	Alive	NA	2632	FALSE	7.21096	FALSE
TCGA-LL-A73Z	Dead	227	137	TRUE	0.621918	TRUE
TCGA-E2-A1L8	Alive	NA	2240	FALSE	6.13699	TRUE
TCGA-D8-A1XQ	Alive	NA	499	FALSE	1.36712	FALSE
TCGA-E2-A1IH	Alive	NA	1026	FALSE	2.81096	FALSE
TCGA-A8-A06O	Alive	NA	396	FALSE	1.08493	TRUE
TCGA-A2-A1G1	Alive	NA	584	FALSE	1.6	FALSE
TCGA-BH-A1F8	Dead	1	NA	TRUE	0.00273973	TRUE
TCGA-BH-A1EO	Dead	2798	NA	TRUE	7.66575	FALSE
TCGA-A8-A08R	Alive	NA	30	FALSE	0.0821918	FALSE
TCGA-A7-A13D	Alive	NA	965	FALSE	2.64384	FALSE
TCGA-BH-A0DV	Alive	NA	2064	FALSE	5.65479	FALSE
TCGA-B6-A0RP	Dead	3126	NA	TRUE	8.56438	TRUE
TCGA-C8-A3M7	Dead	1034	1	TRUE	2.83288	FALSE
TCGA-A2-A0CT	Alive	NA	2289	FALSE	6.27123	FALSE
TCGA-E2-A14V	Alive	NA	1042	FALSE	2.85479	FALSE
TCGA-A2-A0EU	Alive	NA	1043	FALSE	2.85753	TRUE
TCGA-S3-AA17	Alive	NA	424	FALSE	1.16164	FALSE
TCGA-A2-A0SX	Alive	NA	1534	FALSE	4.20274	TRUE
TCGA-A7-A56D	Alive	NA	448	FALSE	1.2274	TRUE
TCGA-E2-A158	Alive	NA	450	FALSE	1.23288	FALSE
TCGA-AO-A03L	Alive	NA	2442	FALSE	6.69041	FALSE
TCGA-C8-A1HI	Alive	NA	343	FALSE	0.939726	FALSE
TCGA-BH-A18I	Alive	NA	1093	FALSE	2.99452	FALSE
TCGA-C8-A27A	Alive	NA	747	FALSE	2.04658	FALSE
TCGA-BH-A208	Dead	1759	NA	TRUE	4.81918	FALSE
TCGA-B6-A0WS	Dead	2965	NA	TRUE	8.12329	FALSE
TCGA-AO-A0J9	Alive	NA	1613	FALSE	4.41918	FALSE
TCGA-A1-A0SQ	Alive	NA	554	FALSE	1.51781	FALSE
TCGA-A7-A13E	Dead	614	326	TRUE	1.68219	TRUE
TCGA-AC-A3TM	Alive	NA	762	FALSE	2.08767	FALSE
TCGA-A2-A0YI	Alive	NA	1505	FALSE	4.12329	FALSE
TCGA-AC-A23C	Alive	NA	585	FALSE	1.60274	TRUE
TCGA-XX-A899	Alive	NA	467	FALSE	1.27945	FALSE
TCGA-BH-A209	Dead	3959	NA	TRUE	10.8466	FALSE
TCGA-AC-A2QI	Alive	NA	588	FALSE	1.61096	FALSE
TCGA-D8-A1XO	Alive	NA	1682	FALSE	4.60822	TRUE
TCGA-A2-A0CK	Alive	NA	4159	FALSE	11.3945	FALSE
TCGA-E2-A1L9	Alive	NA	598	FALSE	1.63836	FALSE
TCGA-BH-A1F2	Dead	959	NA	TRUE	2.6274	FALSE
TCGA-AN-A04C	Alive	NA	54	FALSE	0.147945	FALSE
TCGA-A2-A04Y	Alive	NA	1099	FALSE	3.01096	FALSE
TCGA-A2-A0YL	Alive	NA	1474	FALSE	4.03836	FALSE
TCGA-AQ-A1H2	Alive	NA	475	FALSE	1.30137	FALSE
TCGA-A2-A04V	Dead	1920	NA	TRUE	5.26027	FALSE
TCGA-D8-A1JL	Alive	NA	611	FALSE	1.67397	FALSE
TCGA-A8-A09E	Alive	NA	1492	FALSE	4.08767	FALSE
TCGA-E9-A5FL	Alive	NA	24	FALSE	0.0657534	TRUE
TCGA-A2-A3XX	Dead	1439	1168	TRUE	3.94247	TRUE
TCGA-A2-A1G6	Alive	NA	501	FALSE	1.3726	FALSE
TCGA-A8-A07U	Alive	NA	760	FALSE	2.08219	FALSE
TCGA-A8-A06Z	Alive	NA	31	FALSE	0.0849315	FALSE
TCGA-BH-A18V	Dead	1556	NA	TRUE	4.26301	TRUE
TCGA-D8-A1JF	Alive	NA	366	FALSE	1.00274	FALSE
TCGA-S3-A6ZF	Alive	NA	572	FALSE	1.56712	TRUE
TCGA-BH-A0HF	Alive	NA	727	FALSE	1.99178	TRUE
TCGA-AR-A256	Dead	2854	NA	TRUE	7.81918	TRUE
TCGA-B6-A0RT	Alive	NA	2721	FALSE	7.45479	FALSE
TCGA-BH-A1F0	Dead	785	NA	TRUE	2.15068	FALSE
TCGA-A7-A5ZV	Alive	NA	368	FALSE	1.00822	TRUE
TCGA-A8-A084	Alive	NA	458	FALSE	1.25479	FALSE
TCGA-BH-A1FE	Dead	2273	NA	TRUE	6.2274	FALSE
TCGA-A8-A09R	Alive	NA	273	FALSE	0.747945	FALSE
TCGA-OL-A6VR	Alive	NA	1220	FALSE	3.34247	FALSE
TCGA-C8-A274	Alive	NA	508	FALSE	1.39178	TRUE
TCGA-D8-A1XS	Alive	NA	496	FALSE	1.3589	TRUE
TCGA-OL-A5D7	Alive	NA	1780	FALSE	4.87671	FALSE
TCGA-C8-A131	Alive	NA	411	FALSE	1.12603	TRUE
TCGA-BH-A0BZ	Alive	NA	2255	FALSE	6.17808	FALSE
TCGA-E2-A14X	Alive	NA	972	FALSE	2.66301	TRUE
TCGA-BH-A0BW	Alive	NA	2371	FALSE	6.49589	FALSE
TCGA-E9-A3QA	Alive	NA	918	FALSE	2.51507	FALSE
TCGA-BH-A0C0	Alive	NA	1270	FALSE	3.47945	FALSE
TCGA-AR-A0TU	Alive	NA	709	FALSE	1.94247	FALSE
TCGA-EW-A1OY	Alive	NA	908	FALSE	2.48767	FALSE
TCGA-A8-A06T	Alive	NA	1614	FALSE	4.42192	TRUE
TCGA-4H-AAAK	Alive	NA	348	FALSE	0.953425	FALSE
TCGA-D8-A1X7	Alive	NA	509	FALSE	1.39452	FALSE
TCGA-A2-A0D3	Alive	NA	1873	FALSE	5.13151	TRUE
TCGA-BH-A0DD	Alive	NA	2486	FALSE	6.81096	FALSE
TCGA-C8-A130	Alive	NA	370	FALSE	1.0137	TRUE
TCGA-A8-A06R	Alive	NA	547	FALSE	1.49863	FALSE
TCGA-A8-A079	Alive	NA	274	FALSE	0.750685	FALSE
TCGA-AO-A1KO	Alive	NA	622	FALSE	1.70411	FALSE
TCGA-A7-A3J1	Alive	NA	343	FALSE	0.939726	FALSE
TCGA-BH-A42V	Alive	NA	635	FALSE	1.73973	FALSE
TCGA-E9-A1ND	Alive	NA	1266	FALSE	3.46849	FALSE
TCGA-C8-A133	Alive	NA	0	FALSE	0	FALSE
TCGA-B6-A0IE	Dead	1993	NA	TRUE	5.46027	TRUE
TCGA-D8-A1XG	Alive	NA	448	FALSE	1.2274	TRUE
TCGA-E2-A574	Alive	NA	1179	FALSE	3.23014	FALSE
TCGA-C8-A1HK	Alive	NA	366	FALSE	1.00274	FALSE
TCGA-AN-A0XP	Alive	NA	9	FALSE	0.0246575	FALSE
TCGA-LL-A6FQ	Alive	NA	80	FALSE	0.219178	FALSE
TCGA-A2-A0T3	Alive	NA	1516	FALSE	4.15342	FALSE
TCGA-AQ-A04H	Alive	NA	754	FALSE	2.06575	FALSE
TCGA-A8-A0AD	Alive	NA	1157	FALSE	3.16986	FALSE
TCGA-D8-A1JP	Alive	NA	639	FALSE	1.75068	TRUE
TCGA-GM-A2DO	Alive	NA	2596	FALSE	7.11233	FALSE
TCGA-EW-A1J3	Alive	NA	504	FALSE	1.38082	FALSE
TCGA-E2-A109	Alive	NA	1417	FALSE	3.88219	FALSE
TCGA-D8-A1XJ	Alive	NA	664	FALSE	1.81918	FALSE
TCGA-E2-A1L6	Alive	NA	1648	FALSE	4.51507	FALSE
TCGA-E9-A1RH	Alive	NA	1417	FALSE	3.88219	TRUE
TCGA-A7-A3IY	Alive	NA	345	FALSE	0.945205	TRUE
TCGA-AC-A2FB	Alive	NA	1234	FALSE	3.38082	FALSE
TCGA-AR-A0U2	Dead	2551	NA	TRUE	6.98904	TRUE
TCGA-BH-A0EE	Alive	NA	943	FALSE	2.58356	FALSE
TCGA-S3-AA0Z	Alive	NA	629	FALSE	1.72329	FALSE
TCGA-AR-A1AX	Alive	NA	2629	FALSE	7.20274	FALSE
TCGA-B6-A0WX	Dead	639	NA	TRUE	1.75068	TRUE
TCGA-D8-A1JT	Alive	NA	405	FALSE	1.10959	TRUE
TCGA-LL-A440	Alive	NA	759	FALSE	2.07945	FALSE
TCGA-AN-A0FD	Alive	NA	196	FALSE	0.536986	FALSE
TCGA-AR-A0TT	Alive	NA	3316	FALSE	9.08493	FALSE
TCGA-E9-A1R2	Alive	NA	1063	FALSE	2.91233	FALSE
TCGA-BH-A0BV	Alive	NA	1519	FALSE	4.16164	FALSE
TCGA-AC-A62V	Dead	348	2	TRUE	0.953425	TRUE
TCGA-D8-A13Z	Alive	NA	635	FALSE	1.73973	FALSE
TCGA-OL-A6VO	Alive	NA	858	FALSE	2.35068	TRUE
TCGA-AC-A3QQ	Alive	NA	734	FALSE	2.01096	FALSE
TCGA-AR-A1AV	Alive	NA	1864	FALSE	5.10685	TRUE
TCGA-AO-A0J5	Dead	792	735	TRUE	2.16986	TRUE
TCGA-B6-A0WZ	Alive	NA	6292	FALSE	17.2384	FALSE
TCGA-A8-A096	Alive	NA	0	FALSE	0	TRUE
TCGA-BH-A2L8	Alive	NA	612	FALSE	1.67671	FALSE
TCGA-A1-A0SB	Alive	NA	259	FALSE	0.709589	FALSE
TCGA-BH-A0HU	Alive	NA	392	FALSE	1.07397	FALSE
TCGA-A8-A08C	Alive	NA	881	FALSE	2.4137	TRUE
TCGA-E9-A3HO	Alive	NA	1158	FALSE	3.1726	FALSE
TCGA-A2-A3Y0	Alive	NA	1546	FALSE	4.23562	FALSE
TCGA-D8-A1X6	Alive	NA	541	FALSE	1.48219	TRUE
TCGA-BH-A0BJ	Alive	NA	660	FALSE	1.80822	FALSE
TCGA-A2-A3XU	Dead	912	NA	TRUE	2.49863	TRUE
TCGA-E9-A22H	Alive	NA	1232	FALSE	3.37534	FALSE
TCGA-A8-A06U	Dead	883	NA	TRUE	2.41918	FALSE
TCGA-A8-A09X	Dead	426	NA	TRUE	1.16712	FALSE
TCGA-A7-A6VW	Alive	NA	285	FALSE	0.780822	TRUE
TCGA-EW-A1PA	Alive	NA	575	FALSE	1.57534	FALSE
TCGA-A8-A08X	Alive	NA	1308	FALSE	3.58356	TRUE
TCGA-A7-A0D9	Alive	NA	1139	FALSE	3.12055	TRUE
TCGA-B6-A0X1	Dead	7455	5677	TRUE	20.4247	FALSE
TCGA-A2-A0T2	Dead	255	NA	TRUE	0.69863	TRUE
TCGA-AC-A5XS	Alive	NA	588	FALSE	1.61096	FALSE
TCGA-B6-A0WT	Alive	NA	5739	FALSE	15.7233	TRUE
TCGA-E2-A1LA	Alive	NA	748	FALSE	2.04932	FALSE
TCGA-BH-A0BF	Dead	1324	782	TRUE	3.6274	TRUE
TCGA-A2-A4S0	Alive	NA	706	FALSE	1.93425	TRUE
TCGA-A8-A076	Alive	NA	1642	FALSE	4.49863	FALSE
TCGA-D8-A147	Alive	NA	584	FALSE	1.6	FALSE
TCGA-E2-A15P	Alive	NA	595	FALSE	1.63014	FALSE
TCGA-BH-A0BM	Alive	NA	1876	FALSE	5.13973	FALSE
TCGA-BH-A0DQ	Alive	NA	98	FALSE	0.268493	FALSE
TCGA-A8-A07W	Alive	NA	304	FALSE	0.832877	FALSE
TCGA-EW-A2FW	Alive	NA	672	FALSE	1.8411	FALSE
TCGA-D8-A27P	Alive	NA	49	FALSE	0.134247	FALSE
TCGA-A2-A3KD	Alive	NA	1206	FALSE	3.30411	FALSE
TCGA-GM-A2D9	Dead	1812	NA	TRUE	4.96438	TRUE
TCGA-B6-A40B	Alive	NA	3152	FALSE	8.63562	FALSE
TCGA-B6-A0IP	Dead	3926	3374	TRUE	10.7562	FALSE
TCGA-E2-A10E	Alive	NA	865	FALSE	2.36986	TRUE
TCGA-E2-A9RU	Alive	NA	0	FALSE	0	FALSE
TCGA-A8-A07I	Alive	NA	426	FALSE	1.16712	FALSE
TCGA-BH-A0BT	Alive	NA	2365	FALSE	6.47945	FALSE
TCGA-A2-A0CZ	Alive	NA	1616	FALSE	4.4274	FALSE
TCGA-LL-A7T0	Alive	NA	376	FALSE	1.03014	FALSE
TCGA-BH-A6R9	Alive	NA	160	FALSE	0.438356	TRUE
TCGA-EW-A1OV	Alive	NA	789	FALSE	2.16164	FALSE
TCGA-A2-A0CP	Alive	NA	2813	FALSE	7.70685	FALSE
TCGA-D8-A27M	Alive	NA	410	FALSE	1.12329	FALSE
TCGA-A8-A0AB	Alive	NA	518	FALSE	1.41918	TRUE
TCGA-AR-A2LM	Alive	NA	1935	FALSE	5.30137	FALSE
TCGA-E2-A14W	Alive	NA	974	FALSE	2.66849	TRUE
TCGA-A7-A26G	Alive	NA	722	FALSE	1.97808	FALSE
TCGA-AO-A0JD	Alive	NA	2190	FALSE	6	FALSE
TCGA-E2-A1LE	Dead	879	NA	TRUE	2.40822	TRUE
TCGA-EW-A3E8	Alive	NA	1035	FALSE	2.83562	FALSE
TCGA-A2-A4S1	Alive	NA	820	FALSE	2.24658	FALSE
TCGA-A7-A425	Alive	NA	447	FALSE	1.22466	FALSE
TCGA-D8-A1JE	Alive	NA	575	FALSE	1.57534	TRUE
TCGA-AN-A0AK	Alive	NA	224	FALSE	0.613699	TRUE
TCGA-E2-A106	Alive	NA	2541	FALSE	6.96164	FALSE
TCGA-E2-A14U	Alive	NA	1318	FALSE	3.61096	FALSE
TCGA-GM-A2DH	Alive	NA	2193	FALSE	6.00822	FALSE
TCGA-BH-A0DZ	Alive	NA	495	FALSE	1.35616	TRUE
TCGA-A2-A0YD	Alive	NA	769	FALSE	2.10685	FALSE
TCGA-BH-A1EY	Dead	538	NA	TRUE	1.47397	FALSE
TCGA-EW-A1P4	Alive	NA	907	FALSE	2.48493	FALSE
TCGA-A2-A0YH	Alive	NA	659	FALSE	1.80548	FALSE
TCGA-BH-A18N	Dead	468	NA	TRUE	1.28219	TRUE
TCGA-BH-A18J	Dead	612	NA	TRUE	1.67671	TRUE
TCGA-E2-A108	Alive	NA	837	FALSE	2.29315	FALSE
TCGA-EW-A1P1	Alive	NA	1210	FALSE	3.31507	FALSE
TCGA-S3-AA10	Alive	NA	586	FALSE	1.60548	FALSE
TCGA-HN-A2NL	Alive	NA	79	FALSE	0.216438	FALSE
TCGA-D8-A27G	Alive	NA	409	FALSE	1.12055	TRUE
TCGA-PL-A8LX	Alive	NA	5	FALSE	0.0136986	TRUE
TCGA-BH-A0RX	Alive	NA	170	FALSE	0.465753	FALSE
TCGA-D8-A73X	Alive	NA	767	FALSE	2.10137	FALSE
TCGA-BH-A8G0	Alive	NA	662	FALSE	1.8137	TRUE
TCGA-EW-A1P8	Dead	239	NA	TRUE	0.654795	TRUE
TCGA-E2-A1II	Alive	NA	1025	FALSE	2.80822	FALSE
TCGA-A2-A0ST	Alive	NA	3017	FALSE	8.26575	FALSE
TCGA-PL-A8LZ	Alive	NA	302	FALSE	0.827397	FALSE
TCGA-E2-A573	Alive	NA	1062	FALSE	2.90959	FALSE
TCGA-A8-A09A	Alive	NA	304	FALSE	0.832877	FALSE
TCGA-BH-A1F5	Dead	2712	NA	TRUE	7.43014	TRUE
TCGA-OL-A5RX	Alive	NA	878	FALSE	2.40548	FALSE
TCGA-A8-A0A6	Alive	NA	640	FALSE	1.75342	FALSE
TCGA-A2-A0EY	Alive	NA	1925	FALSE	5.27397	FALSE
TCGA-BH-A0H0	Alive	NA	461	FALSE	1.26301	FALSE
TCGA-E2-A14P	Alive	NA	1246	FALSE	3.4137	TRUE
TCGA-A2-A0ES	Alive	NA	2190	FALSE	6	TRUE
TCGA-A1-A0SM	Alive	NA	242	FALSE	0.663014	FALSE
TCGA-UU-A93S	Dead	116	NA	TRUE	0.317808	TRUE
TCGA-BH-A1EW	Dead	1694	NA	TRUE	4.6411	FALSE
TCGA-AR-A24H	Alive	NA	4894	FALSE	13.4082	FALSE
TCGA-A7-A6VV	Alive	NA	313	FALSE	0.857534	FALSE
TCGA-AN-A0FS	Alive	NA	210	FALSE	0.575342	FALSE
TCGA-AO-A124	Alive	NA	3506	FALSE	9.60548	FALSE
TCGA-A8-A0A2	Alive	NA	579	FALSE	1.5863	TRUE
TCGA-A2-A1FX	Alive	NA	1847	FALSE	5.06027	FALSE
TCGA-AO-A0JM	Alive	NA	2184	FALSE	5.98356	FALSE
TCGA-A8-A092	Alive	NA	942	FALSE	2.58082	TRUE
TCGA-MS-A51U	Alive	NA	681	FALSE	1.86575	TRUE
TCGA-AR-A24N	Alive	NA	3035	FALSE	8.31507	TRUE
TCGA-A8-A08T	Dead	3409	2830	TRUE	9.33973	TRUE
TCGA-E9-A3X8	Alive	NA	926	FALSE	2.53699	FALSE
TCGA-AC-A7VC	Alive	NA	1	FALSE	0.00273973	TRUE
TCGA-A2-A04U	Alive	NA	2654	FALSE	7.27123	FALSE
TCGA-A8-A07P	Alive	NA	334	FALSE	0.915068	FALSE
TCGA-BH-A0DK	Alive	NA	423	FALSE	1.1589	TRUE
TCGA-LL-A6FP	Alive	NA	0	FALSE	0	FALSE
TCGA-AR-A250	Alive	NA	2707	FALSE	7.41644	FALSE
TCGA-AR-A2LH	Dead	616	NA	TRUE	1.68767	FALSE
TCGA-B6-A0IN	Dead	2573	NA	TRUE	7.04932	FALSE
TCGA-E2-A15F	Alive	NA	658	FALSE	1.80274	TRUE
TCGA-B6-A0IK	Dead	571	NA	TRUE	1.56438	TRUE
TCGA-E2-A1IL	Alive	NA	118	FALSE	0.323288	FALSE
TCGA-E2-A570	Alive	NA	931	FALSE	2.55068	FALSE
TCGA-A7-A5ZX	Alive	NA	336	FALSE	0.920548	TRUE
TCGA-B6-A0X7	Dead	1781	NA	TRUE	4.87945	FALSE
TCGA-AC-A62X	Alive	NA	417	FALSE	1.14247	FALSE
TCGA-AN-A0FL	Alive	NA	231	FALSE	0.632877	FALSE
TCGA-E9-A6HE	Alive	NA	847	FALSE	2.32055	FALSE
TCGA-C8-A134	Alive	NA	383	FALSE	1.04932	FALSE

## Sheet: Fig_3D
patient	vital_status	days_to_death	days_to_last_follow_up	Sur	Time	Groups
TCGA-E2-A15G	Alive	NA	554	FALSE	1.51781	FALSE
TCGA-E2-A1B5	Alive	NA	984	FALSE	2.69589	FALSE
TCGA-EW-A2FS	Alive	NA	1604	FALSE	4.39452	FALSE
TCGA-EW-A1P7	Alive	NA	915	FALSE	2.50685	FALSE
TCGA-LL-A5YO	Alive	NA	440	FALSE	1.20548	FALSE
TCGA-BH-A1FN	Dead	2192	NA	TRUE	6.00548	TRUE
TCGA-A7-A3RF	Alive	NA	408	FALSE	1.11781	FALSE
TCGA-E9-A1NG	Dead	786	656	TRUE	2.15342	TRUE
TCGA-D8-A1XB	Alive	NA	552	FALSE	1.51233	TRUE
TCGA-A2-A0CX	Alive	NA	1728	FALSE	4.73425	FALSE
TCGA-A8-A07F	Alive	NA	577	FALSE	1.58082	FALSE
TCGA-AR-A5QQ	Dead	322	NA	TRUE	0.882192	FALSE
TCGA-A2-A3XT	Alive	NA	2770	FALSE	7.58904	FALSE
TCGA-OL-A5RY	Alive	NA	752	FALSE	2.06027	FALSE
TCGA-A7-A26I	Alive	NA	661	FALSE	1.81096	FALSE
TCGA-LL-A50Y	Alive	NA	762	FALSE	2.08767	FALSE
TCGA-C8-A1HO	Alive	NA	375	FALSE	1.0274	FALSE
TCGA-AR-A24L	Dead	2866	2221	TRUE	7.85205	FALSE
TCGA-AN-A0FX	Alive	NA	10	FALSE	0.0273973	FALSE
TCGA-A7-A13H	Alive	NA	899	FALSE	2.46301	FALSE
TCGA-A8-A06N	Alive	NA	0	FALSE	0	FALSE
TCGA-E2-A150	Alive	NA	1935	FALSE	5.30137	FALSE
TCGA-AC-A23H	Dead	0	0	TRUE	0	TRUE
TCGA-A7-A0DC	Alive	NA	906	FALSE	2.48219	FALSE
TCGA-BH-A0BA	Alive	NA	1132	FALSE	3.10137	TRUE
TCGA-EW-A1PB	Alive	NA	608	FALSE	1.66575	FALSE
TCGA-A2-A4S2	Alive	NA	643	FALSE	1.76164	FALSE
TCGA-A7-A0CE	Alive	NA	1074	FALSE	2.94247	FALSE
TCGA-A8-A091	Alive	NA	1004	FALSE	2.75068	TRUE
TCGA-A2-A0EV	Alive	NA	968	FALSE	2.65205	FALSE
TCGA-UL-AAZ6	Alive	NA	518	FALSE	1.41918	FALSE
TCGA-AR-A0TW	Alive	NA	3009	FALSE	8.24384	FALSE
TCGA-E2-A576	Alive	NA	1043	FALSE	2.85753	FALSE
TCGA-A8-A07S	Alive	NA	243	FALSE	0.665753	FALSE
TCGA-C8-A12P	Alive	NA	358	FALSE	0.980822	FALSE
TCGA-EW-A1PF	Alive	NA	439	FALSE	1.20274	FALSE
TCGA-AN-A0XN	Alive	NA	10	FALSE	0.0273973	FALSE
TCGA-E9-A1R5	Alive	NA	92	FALSE	0.252055	TRUE
TCGA-LL-A5YL	Alive	NA	519	FALSE	1.42192	FALSE
TCGA-AR-A2LL	Alive	NA	2012	FALSE	5.51233	FALSE
TCGA-AO-A1KQ	Alive	NA	1882	FALSE	5.15616	FALSE
TCGA-BH-A0DI	Alive	NA	912	FALSE	2.49863	FALSE
TCGA-D8-A1X8	Alive	NA	783	FALSE	2.14521	FALSE
TCGA-A2-A0D0	Alive	NA	2048	FALSE	5.61096	FALSE
TCGA-E9-A54X	Alive	NA	727	FALSE	1.99178	FALSE
TCGA-A7-A0DB	Alive	NA	1007	FALSE	2.7589	FALSE
TCGA-C8-A26W	Alive	NA	381	FALSE	1.04384	FALSE
TCGA-E2-A1IN	Alive	NA	675	FALSE	1.84932	FALSE
TCGA-GM-A2DK	Alive	NA	2645	FALSE	7.24658	FALSE
TCGA-E2-A15A	Alive	NA	710	FALSE	1.94521	FALSE
TCGA-EW-A3U0	Alive	NA	532	FALSE	1.45753	FALSE
TCGA-PE-A5DD	Alive	NA	1953	FALSE	5.35068	FALSE
TCGA-BH-A0BC	Alive	NA	974	FALSE	2.66849	FALSE
TCGA-AR-A0U3	Alive	NA	4080	FALSE	11.1781	FALSE
TCGA-D8-A27F	Alive	NA	488	FALSE	1.33699	FALSE
TCGA-BH-A0EB	Alive	NA	745	FALSE	2.0411	FALSE
TCGA-A8-A08O	Alive	NA	943	FALSE	2.58356	TRUE
TCGA-BH-A0HB	Alive	NA	806	FALSE	2.20822	FALSE
TCGA-BH-A1FB	Dead	3669	NA	TRUE	10.0521	FALSE
TCGA-EW-A6S9	Alive	NA	463	FALSE	1.26849	FALSE
TCGA-D8-A1JM	Alive	NA	590	FALSE	1.61644	FALSE
TCGA-E9-A1R0	Alive	NA	860	FALSE	2.35616	FALSE
TCGA-BH-A0HN	Alive	NA	516	FALSE	1.4137	FALSE
TCGA-E9-A1NH	Alive	NA	576	FALSE	1.57808	FALSE
TCGA-D8-A3Z6	Alive	NA	563	FALSE	1.54247	FALSE
TCGA-B6-A0RV	Alive	NA	5156	FALSE	14.126	FALSE
TCGA-A2-A0T1	Alive	NA	521	FALSE	1.4274	FALSE
TCGA-A8-A09G	Alive	NA	0	FALSE	0	FALSE
TCGA-OL-A5RU	Alive	NA	1219	FALSE	3.33973	FALSE
TCGA-E2-A1B0	Alive	NA	1631	FALSE	4.46849	FALSE
TCGA-B6-A401	Alive	NA	2596	FALSE	7.11233	FALSE
TCGA-E2-A154	Alive	NA	591	FALSE	1.61918	FALSE
TCGA-AO-A0JI	Alive	NA	1528	FALSE	4.1863	FALSE
TCGA-BH-A0HA	Alive	NA	1611	FALSE	4.4137	FALSE
TCGA-E2-A1IU	Alive	NA	337	FALSE	0.923288	FALSE
TCGA-BH-A18T	Dead	224	NA	TRUE	0.613699	FALSE
TCGA-BH-A203	Dead	1174	NA	TRUE	3.21644	FALSE
TCGA-AR-A2LO	Alive	NA	1198	FALSE	3.28219	FALSE
TCGA-E2-A15K	Alive	NA	275	FALSE	0.753425	FALSE
TCGA-BH-A201	Alive	NA	856	FALSE	2.34521	FALSE
TCGA-C8-A8HQ	Alive	NA	380	FALSE	1.0411	TRUE
TCGA-B6-A0RL	Dead	2469	NA	TRUE	6.76438	FALSE
TCGA-A2-A0SU	Alive	NA	1662	FALSE	4.55342	FALSE
TCGA-AO-A1KR	Alive	NA	2513	FALSE	6.88493	FALSE
TCGA-GM-A3XG	Alive	NA	1330	FALSE	3.64384	FALSE
TCGA-E9-A1R6	Alive	NA	339	FALSE	0.928767	FALSE
TCGA-3C-AALI	Alive	NA	4005	FALSE	10.9726	FALSE
TCGA-BH-A0B6	Alive	NA	2483	FALSE	6.80274	FALSE
TCGA-AR-A24W	Alive	NA	1550	FALSE	4.24658	FALSE
TCGA-AC-A7VB	Alive	NA	250	FALSE	0.684932	FALSE
TCGA-AR-A2LE	Alive	NA	5062	FALSE	13.8685	FALSE
TCGA-AN-A041	Alive	NA	7	FALSE	0.0191781	FALSE
TCGA-D8-A27R	Alive	NA	307	FALSE	0.841096	TRUE
TCGA-AR-A1AS	Alive	NA	1150	FALSE	3.15068	FALSE
TCGA-A7-A4SA	Alive	NA	454	FALSE	1.24384	FALSE
TCGA-E9-A247	Alive	NA	1186	FALSE	3.24932	FALSE
TCGA-EW-A6SB	Alive	NA	760	FALSE	2.08219	FALSE
TCGA-AR-A1AO	Alive	NA	2618	FALSE	7.1726	FALSE
TCGA-AN-A049	Alive	NA	19	FALSE	0.0520548	FALSE
TCGA-E9-A244	Alive	NA	21	FALSE	0.0575342	FALSE
TCGA-C8-A12M	Alive	NA	358	FALSE	0.980822	FALSE
TCGA-E9-A227	Alive	NA	975	FALSE	2.67123	FALSE
TCGA-GM-A5PV	Alive	NA	412	FALSE	1.12877	FALSE
TCGA-AR-A1AN	Alive	NA	2920	FALSE	8	FALSE
TCGA-C8-A12T	Alive	NA	0	FALSE	0	TRUE
TCGA-AC-A8OS	Alive	NA	70	FALSE	0.191781	FALSE
TCGA-BH-A0H9	Alive	NA	1247	FALSE	3.41644	FALSE
TCGA-BH-A0E2	Alive	NA	435	FALSE	1.19178	TRUE
TCGA-A8-A090	Alive	NA	0	FALSE	0	FALSE
TCGA-AC-A2FO	Alive	NA	2255	FALSE	6.17808	FALSE
TCGA-A8-A0A9	Alive	NA	822	FALSE	2.25205	FALSE
TCGA-E2-A15A	Alive	NA	710	FALSE	1.94521	FALSE
TCGA-A2-A0ER	Alive	NA	2263	FALSE	6.2	FALSE
TCGA-BH-A0C1	Dead	1411	1339	TRUE	3.86575	TRUE
TCGA-AO-A12B	Alive	NA	2989	FALSE	8.18904	FALSE
TCGA-AN-A0FZ	Alive	NA	10	FALSE	0.0273973	FALSE
TCGA-EW-A1OW	Alive	NA	694	FALSE	1.90137	FALSE
TCGA-LL-A6FR	Alive	NA	489	FALSE	1.33973	TRUE
TCGA-AN-A046	Alive	NA	10	FALSE	0.0273973	FALSE
TCGA-OL-A66L	Alive	NA	1301	FALSE	3.56438	FALSE
TCGA-OL-A66J	Alive	NA	1996	FALSE	5.46849	FALSE
TCGA-D8-A1JU	Alive	NA	447	FALSE	1.22466	FALSE
TCGA-BH-A1FR	Dead	1642	NA	TRUE	4.49863	TRUE
TCGA-BH-A0H7	Alive	NA	702	FALSE	1.92329	FALSE
TCGA-B6-A0RS	Dead	3063	NA	TRUE	8.39178	FALSE
TCGA-LL-A5YP	Alive	NA	450	FALSE	1.23288	FALSE
TCGA-AC-A2QH	Alive	NA	1005	FALSE	2.75342	FALSE
TCGA-A2-A0YK	Alive	NA	588	FALSE	1.61096	FALSE
TCGA-AO-A03O	Dead	2483	NA	TRUE	6.80274	FALSE
TCGA-D8-A1JN	Alive	NA	620	FALSE	1.69863	FALSE
TCGA-AN-A0XR	Alive	NA	10	FALSE	0.0273973	FALSE
TCGA-D8-A1XV	Alive	NA	461	FALSE	1.26301	TRUE
TCGA-AR-A1AH	Alive	NA	3807	FALSE	10.4301	FALSE
TCGA-E9-A1N6	Dead	678	410	TRUE	1.85753	TRUE
TCGA-W8-A86G	Alive	NA	347	FALSE	0.950685	FALSE
TCGA-A2-A1G4	Alive	NA	595	FALSE	1.63014	TRUE
TCGA-B6-A0WY	Dead	3461	NA	TRUE	9.48219	FALSE
TCGA-BH-A1EV	Dead	365	NA	TRUE	1	FALSE
TCGA-B6-A0IO	Alive	NA	5042	FALSE	13.8137	FALSE
TCGA-C8-A12U	Alive	NA	385	FALSE	1.05479	FALSE
TCGA-D8-A1XW	Alive	NA	1309	FALSE	3.5863	TRUE
TCGA-AO-A0JG	Alive	NA	798	FALSE	2.1863	FALSE
TCGA-A8-A07J	Alive	NA	365	FALSE	1	FALSE
TCGA-OL-A66O	Alive	NA	528	FALSE	1.44658	FALSE
TCGA-D8-A27I	Alive	NA	439	FALSE	1.20274	FALSE
TCGA-JL-A3YW	Alive	NA	360	FALSE	0.986301	TRUE
TCGA-B6-A0IM	Dead	3873	3836	TRUE	10.611	TRUE
TCGA-A7-A13D	Alive	NA	965	FALSE	2.64384	FALSE
TCGA-BH-A1ES	Dead	3462	NA	TRUE	9.48493	TRUE
TCGA-AC-A23G	Alive	NA	2248	FALSE	6.1589	FALSE
TCGA-B6-A0RI	Alive	NA	7126	FALSE	19.5233	FALSE
TCGA-D8-A1Y2	Alive	NA	433	FALSE	1.1863	FALSE
TCGA-AR-A255	Alive	NA	2161	FALSE	5.92055	FALSE
TCGA-E9-A1NA	Alive	NA	1112	FALSE	3.04658	TRUE
TCGA-E9-A1RA	Alive	NA	1369	FALSE	3.75068	FALSE
TCGA-AC-A5XU	Alive	NA	455	FALSE	1.24658	TRUE
TCGA-BH-A18K	Dead	2763	NA	TRUE	7.56986	TRUE
TCGA-E9-A1N4	Alive	NA	1000	FALSE	2.73973	FALSE
TCGA-C8-A138	Alive	NA	380	FALSE	1.0411	FALSE
TCGA-OL-A66H	Alive	NA	812	FALSE	2.22466	FALSE
TCGA-OL-A66N	Alive	NA	792	FALSE	2.16986	FALSE
TCGA-AR-A0TZ	Dead	3262	2316	TRUE	8.93699	TRUE
TCGA-AN-A03Y	Alive	NA	10	FALSE	0.0273973	FALSE
TCGA-BH-A28O	Alive	NA	1120	FALSE	3.06849	FALSE
TCGA-AQ-A54O	Alive	NA	1001	FALSE	2.74247	FALSE
TCGA-AR-A0TY	Dead	1699	NA	TRUE	4.65479	TRUE
TCGA-AN-A0FW	Alive	NA	11	FALSE	0.030137	TRUE
TCGA-A8-A0A1	Alive	NA	365	FALSE	1	FALSE
TCGA-E9-A243	Alive	NA	612	FALSE	1.67671	FALSE
TCGA-AR-A251	Alive	NA	3030	FALSE	8.30137	FALSE
TCGA-A8-A09T	Alive	NA	579	FALSE	1.5863	FALSE
TCGA-EW-A1IY	Alive	NA	258	FALSE	0.706849	FALSE
TCGA-C8-A26X	Alive	NA	376	FALSE	1.03014	FALSE
TCGA-AO-A12A	Alive	NA	3112	FALSE	8.52603	FALSE
TCGA-BH-A0B9	Alive	NA	1572	FALSE	4.30685	FALSE
TCGA-AO-A0JB	Alive	NA	1542	FALSE	4.22466	FALSE
TCGA-AR-A254	Alive	NA	2605	FALSE	7.13699	FALSE
TCGA-B6-A402	Alive	NA	2281	FALSE	6.24932	FALSE
TCGA-EW-A1IX	Alive	NA	1208	FALSE	3.30959	FALSE
TCGA-BH-A204	Dead	2534	NA	TRUE	6.94247	TRUE
TCGA-GM-A2DC	Alive	NA	2535	FALSE	6.94521	FALSE
TCGA-B6-A0RU	Alive	NA	8605	FALSE	23.5753	FALSE
TCGA-E9-A1NI	Alive	NA	300	FALSE	0.821918	FALSE
TCGA-AC-A2FG	Alive	NA	1853	FALSE	5.07671	FALSE
TCGA-A1-A0SJ	Alive	NA	416	FALSE	1.13973	FALSE
TCGA-D8-A27N	Alive	NA	519	FALSE	1.42192	FALSE
TCGA-BH-A18R	Dead	1142	NA	TRUE	3.12877	FALSE
TCGA-A8-A08H	Alive	NA	0	FALSE	0	FALSE
TCGA-GM-A2DL	Alive	NA	3519	FALSE	9.6411	FALSE
TCGA-AR-A24Q	Alive	NA	3172	FALSE	8.69041	FALSE
TCGA-E2-A14Q	Alive	NA	1163	FALSE	3.1863	FALSE
TCGA-C8-A1HF	Alive	NA	332	FALSE	0.909589	FALSE
TCGA-D8-A1Y0	Alive	NA	472	FALSE	1.29315	FALSE
TCGA-B6-A0I5	Alive	NA	8556	FALSE	23.4411	FALSE
TCGA-A7-A4SB	Alive	NA	418	FALSE	1.14521	TRUE
TCGA-B6-A1KI	Alive	NA	2236	FALSE	6.12603	FALSE
TCGA-D8-A1JB	Alive	NA	1688	FALSE	4.62466	FALSE
TCGA-A2-A04T	Alive	NA	2246	FALSE	6.15342	FALSE
TCGA-BH-A0DP	Alive	NA	476	FALSE	1.30411	FALSE
TCGA-OL-A5RW	Alive	NA	1106	FALSE	3.03014	TRUE
TCGA-A8-A08I	Alive	NA	365	FALSE	1	FALSE
TCGA-GM-A5PX	Alive	NA	551	FALSE	1.50959	FALSE
TCGA-BH-A0DL	Alive	NA	2381	FALSE	6.52329	FALSE
TCGA-AO-A126	Alive	NA	3307	FALSE	9.06027	FALSE
TCGA-E9-A22B	Alive	NA	1167	FALSE	3.19726	FALSE
TCGA-BH-A0H5	Alive	NA	1620	FALSE	4.43836	FALSE
TCGA-AN-A0AJ	Alive	NA	303	FALSE	0.830137	FALSE
TCGA-B6-A0RG	Alive	NA	2082	FALSE	5.70411	FALSE
TCGA-D8-A4Z1	Alive	NA	659	FALSE	1.80548	FALSE
TCGA-B6-A0IJ	Alive	NA	7106	FALSE	19.4685	FALSE
TCGA-A7-A2KD	Alive	NA	679	FALSE	1.86027	FALSE
TCGA-B6-A1KC	Alive	NA	1326	FALSE	3.63288	TRUE
TCGA-A2-A0CU	Dead	158	NA	TRUE	0.432877	FALSE
TCGA-D8-A142	Alive	NA	425	FALSE	1.16438	TRUE
TCGA-A2-A0CW	Alive	NA	3283	FALSE	8.99452	FALSE
TCGA-BH-A0GZ	Alive	NA	328	FALSE	0.89863	FALSE
TCGA-BH-A18P	Dead	921	NA	TRUE	2.52329	TRUE
TCGA-D8-A1JC	Alive	NA	480	FALSE	1.31507	TRUE
TCGA-A8-A0A4	Alive	NA	396	FALSE	1.08493	FALSE
TCGA-A2-A25E	Alive	NA	3204	FALSE	8.77808	FALSE
TCGA-GM-A2DI	Alive	NA	2590	FALSE	7.09589	FALSE
TCGA-AN-A0AM	Alive	NA	5	FALSE	0.0136986	FALSE
TCGA-E9-A1RG	Alive	NA	647	FALSE	1.7726	FALSE
TCGA-E2-A1IO	Alive	NA	1855	FALSE	5.08219	FALSE
TCGA-A2-A0D2	Alive	NA	1027	FALSE	2.8137	FALSE
TCGA-BH-A0H3	Alive	NA	1928	FALSE	5.28219	FALSE
TCGA-D8-A1XD	Alive	NA	522	FALSE	1.43014	TRUE
TCGA-3C-AAAU	Alive	NA	4047	FALSE	11.0877	FALSE
TCGA-AC-A6IV	Alive	NA	568	FALSE	1.55616	FALSE
TCGA-S3-AA12	Alive	NA	574	FALSE	1.5726	FALSE
TCGA-BH-A42T	Dead	320	30	TRUE	0.876712	TRUE
TCGA-AC-A2FM	Dead	792	NA	TRUE	2.16986	TRUE
TCGA-A8-A07C	Alive	NA	1034	FALSE	2.83288	FALSE
TCGA-A8-A08S	Alive	NA	1004	FALSE	2.75068	FALSE
TCGA-A7-A13F	Alive	NA	765	FALSE	2.09589	FALSE
TCGA-D8-A1XK	Alive	NA	441	FALSE	1.20822	FALSE
TCGA-E2-A14O	Alive	NA	1359	FALSE	3.72329	FALSE
TCGA-D8-A3Z5	Alive	NA	1015	FALSE	2.78082	FALSE
TCGA-A8-A09N	Alive	NA	31	FALSE	0.0849315	FALSE
TCGA-BH-A0B4	Alive	NA	1191	FALSE	3.26301	FALSE
TCGA-D8-A141	Alive	NA	626	FALSE	1.71507	FALSE
TCGA-A8-A075	Alive	NA	518	FALSE	1.41918	FALSE
TCGA-AR-A0TV	Alive	NA	2288	FALSE	6.26849	FALSE
TCGA-A7-A0CG	Alive	NA	1043	FALSE	2.85753	FALSE
TCGA-A7-A5ZW	Alive	NA	326	FALSE	0.893151	TRUE
TCGA-AR-A2LQ	Alive	NA	1233	FALSE	3.37808	FALSE
TCGA-D8-A27E	Alive	NA	530	FALSE	1.45205	FALSE
TCGA-AR-A24R	Alive	NA	3430	FALSE	9.39726	FALSE
TCGA-C8-A135	Alive	NA	393	FALSE	1.07671	FALSE
TCGA-E2-A15C	Alive	NA	694	FALSE	1.90137	FALSE
TCGA-LL-A8F5	Alive	NA	596	FALSE	1.63288	FALSE
TCGA-A8-A06P	Alive	NA	396	FALSE	1.08493	TRUE
TCGA-E2-A15K	Alive	NA	275	FALSE	0.753425	FALSE
TCGA-A2-A3XZ	Alive	NA	1532	FALSE	4.19726	FALSE
TCGA-OL-A66K	Dead	1275	1021	TRUE	3.49315	FALSE
TCGA-AQ-A1H3	Alive	NA	989	FALSE	2.70959	FALSE
TCGA-BH-A18Q	Dead	1692	NA	TRUE	4.63562	FALSE
TCGA-BH-A0B3	Alive	NA	1203	FALSE	3.29589	FALSE
TCGA-A8-A07O	Alive	NA	304	FALSE	0.832877	TRUE
TCGA-A7-A0CD	Alive	NA	1165	FALSE	3.19178	FALSE
TCGA-A8-A08Z	Alive	NA	1217	FALSE	3.33425	FALSE
TCGA-A2-A25D	Alive	NA	0	FALSE	0	FALSE
TCGA-BH-A0B7	Alive	NA	2559	FALSE	7.01096	FALSE
TCGA-AO-A03V	Alive	NA	1351	FALSE	3.70137	TRUE
TCGA-A2-A1G0	Alive	NA	616	FALSE	1.68767	FALSE
TCGA-A2-A0SV	Dead	825	NA	TRUE	2.26027	TRUE
TCGA-B6-A1KN	Alive	NA	4233	FALSE	11.5973	FALSE
TCGA-D8-A13Y	Alive	NA	1728	FALSE	4.73425	FALSE
TCGA-A7-A0DB	Alive	NA	1007	FALSE	2.7589	FALSE
TCGA-A7-A26E	Alive	NA	954	FALSE	2.6137	FALSE
TCGA-AC-A3QP	Alive	NA	675	FALSE	1.84932	FALSE
TCGA-EW-A1IW	Alive	NA	371	FALSE	1.01644	FALSE
TCGA-B6-A0IA	Alive	NA	8391	FALSE	22.989	FALSE
TCGA-AC-A2B8	Alive	NA	677	FALSE	1.85479	FALSE
TCGA-S3-AA14	Alive	NA	529	FALSE	1.44932	FALSE
TCGA-EW-A1J1	Alive	NA	575	FALSE	1.57534	FALSE
TCGA-A8-A08L	Dead	30	NA	TRUE	0.0821918	TRUE
TCGA-AO-A0J4	Alive	NA	1587	FALSE	4.34795	FALSE
TCGA-GM-A3XN	Alive	NA	2019	FALSE	5.53151	FALSE
TCGA-C8-A1HE	Alive	NA	375	FALSE	1.0274	TRUE
TCGA-E9-A1RE	Alive	NA	1419	FALSE	3.88767	TRUE
TCGA-E2-A3DX	Alive	NA	1325	FALSE	3.63014	FALSE
TCGA-EW-A6SD	Alive	NA	1010	FALSE	2.76712	FALSE
TCGA-AR-A24Z	Alive	NA	3001	FALSE	8.22192	FALSE
TCGA-EW-A6SC	Alive	NA	952	FALSE	2.60822	FALSE
TCGA-S3-A6ZH	Alive	NA	641	FALSE	1.75616	FALSE
TCGA-D8-A1XF	Alive	NA	463	FALSE	1.26849	TRUE
TCGA-E9-A1RB	Dead	976	633	TRUE	2.67397	FALSE
TCGA-LD-A74U	Alive	NA	402	FALSE	1.10137	FALSE
TCGA-A2-A25F	Alive	NA	322	FALSE	0.882192	FALSE
TCGA-C8-A12X	Alive	NA	385	FALSE	1.05479	FALSE
TCGA-E2-A1LS	Alive	NA	1604	FALSE	4.39452	FALSE
TCGA-BH-A0DS	Alive	NA	78	FALSE	0.213699	TRUE
TCGA-AC-A2FF	Alive	NA	2759	FALSE	7.5589	FALSE
TCGA-BH-A18S	Dead	2009	NA	TRUE	5.50411	FALSE
TCGA-E2-A10A	Alive	NA	1229	FALSE	3.36712	FALSE
TCGA-A2-A0D1	Alive	NA	1051	FALSE	2.87945	FALSE
TCGA-AR-A1AK	Alive	NA	3159	FALSE	8.65479	FALSE
TCGA-JL-A3YX	Alive	NA	352	FALSE	0.964384	FALSE
TCGA-PE-A5DC	Dead	1430	NA	TRUE	3.91781	FALSE
TCGA-D8-A1XA	Alive	NA	839	FALSE	2.29863	FALSE
TCGA-BH-A0DE	Alive	NA	2372	FALSE	6.49863	FALSE
TCGA-A7-A426	Alive	NA	364	FALSE	0.99726	FALSE
TCGA-B6-A0RN	Alive	NA	8008	FALSE	21.9397	FALSE
TCGA-A8-A097	Alive	NA	365	FALSE	1	FALSE
TCGA-BH-A0BL	Alive	NA	2278	FALSE	6.2411	FALSE
TCGA-AR-A1AY	Alive	NA	1026	FALSE	2.81096	FALSE
TCGA-D8-A1XZ	Alive	NA	466	FALSE	1.27671	FALSE
TCGA-BH-A1EN	Dead	2127	NA	TRUE	5.8274	TRUE
TCGA-AN-A0AS	Alive	NA	10	FALSE	0.0273973	TRUE
TCGA-B6-A0WW	Dead	558	NA	TRUE	1.52877	TRUE
TCGA-A2-A04W	Alive	NA	3102	FALSE	8.49863	TRUE
TCGA-AR-A252	Alive	NA	2838	FALSE	7.77534	FALSE
TCGA-BH-A0HO	Alive	NA	76	FALSE	0.208219	FALSE
TCGA-BH-A18G	Alive	NA	149	FALSE	0.408219	TRUE
TCGA-E9-A295	Alive	NA	375	FALSE	1.0274	FALSE
TCGA-BH-A1EX	Dead	1508	NA	TRUE	4.13151	TRUE
TCGA-AR-A24X	Alive	NA	3004	FALSE	8.23014	FALSE
TCGA-LD-A66U	Alive	NA	646	FALSE	1.76986	FALSE
TCGA-OL-A5RV	Alive	NA	1062	FALSE	2.90959	FALSE
TCGA-5L-AAT0	Alive	NA	1477	FALSE	4.04658	FALSE
TCGA-BH-A0DG	Alive	NA	2041	FALSE	5.59178	FALSE
TCGA-AR-A24M	Alive	NA	3660	FALSE	10.0274	FALSE
TCGA-D8-A73W	Dead	385	244	TRUE	1.05479	TRUE
TCGA-AC-A2QJ	Dead	446	69	TRUE	1.22192	FALSE
TCGA-BH-A0BD	Alive	NA	554	FALSE	1.51781	FALSE
TCGA-BH-A5IZ	Alive	NA	567	FALSE	1.55342	FALSE
TCGA-S3-AA11	Alive	NA	421	FALSE	1.15342	FALSE
TCGA-AR-A1AP	Alive	NA	2856	FALSE	7.82466	FALSE
TCGA-EW-A1OX	Alive	NA	911	FALSE	2.49589	FALSE
TCGA-A7-A26J	Alive	NA	627	FALSE	1.71781	FALSE
TCGA-AN-A0FK	Alive	NA	213	FALSE	0.583562	TRUE
TCGA-BH-A0DO	Alive	NA	1644	FALSE	4.50411	FALSE
TCGA-BH-A1FD	Dead	1009	NA	TRUE	2.76438	TRUE
TCGA-C8-A1HM	Alive	NA	375	FALSE	1.0274	FALSE
TCGA-AN-A0FF	Alive	NA	172	FALSE	0.471233	FALSE
TCGA-BH-A0E9	Alive	NA	2489	FALSE	6.81918	FALSE
TCGA-5T-A9QA	Alive	NA	303	FALSE	0.830137	TRUE
TCGA-AN-A0AT	Alive	NA	10	FALSE	0.0273973	FALSE
TCGA-AR-A0TP	Alive	NA	4275	FALSE	11.7123	FALSE
TCGA-A2-A0YM	Alive	NA	965	FALSE	2.64384	FALSE
TCGA-C8-A1HJ	Alive	NA	5	FALSE	0.0136986	FALSE
TCGA-E2-A15S	Alive	NA	428	FALSE	1.1726	FALSE
TCGA-B6-A3ZX	Dead	1152	1132	TRUE	3.15616	FALSE
TCGA-E9-A1NC	Alive	NA	1203	FALSE	3.29589	FALSE
TCGA-EW-A1J6	Alive	NA	875	FALSE	2.39726	FALSE
TCGA-LL-A5YM	Alive	NA	394	FALSE	1.07945	FALSE
TCGA-AN-A0FY	Alive	NA	10	FALSE	0.0273973	TRUE
TCGA-A7-A13D	Alive	NA	965	FALSE	2.64384	FALSE
TCGA-E9-A228	Alive	NA	1285	FALSE	3.52055	FALSE
TCGA-BH-A42U	Alive	NA	3364	FALSE	9.21644	FALSE
TCGA-A2-A0CO	Dead	1468	1468	TRUE	4.02192	FALSE
TCGA-E2-A1LI	Alive	NA	3121	FALSE	8.55068	FALSE
TCGA-AN-A0AL	Alive	NA	227	FALSE	0.621918	FALSE
TCGA-A2-A4RY	Alive	NA	648	FALSE	1.77534	FALSE
TCGA-AC-A8OR	Alive	NA	40	FALSE	0.109589	FALSE
TCGA-HN-A2OB	Dead	1900	1883	TRUE	5.20548	FALSE
TCGA-E2-A10F	Alive	NA	878	FALSE	2.40548	FALSE
TCGA-3C-AALJ	Alive	NA	1474	FALSE	4.03836	FALSE
TCGA-B6-A1KF	Alive	NA	3088	FALSE	8.46027	TRUE
TCGA-B6-A0RQ	Dead	4267	NA	TRUE	11.6904	FALSE
TCGA-AR-A2LN	Alive	NA	1161	FALSE	3.18082	FALSE
TCGA-B6-A408	Alive	NA	2072	FALSE	5.67671	FALSE
TCGA-D8-A27H	Alive	NA	397	FALSE	1.08767	FALSE
TCGA-EW-A1J5	Alive	NA	477	FALSE	1.30685	FALSE
TCGA-D8-A146	Alive	NA	643	FALSE	1.76164	FALSE
TCGA-E2-A1LL	Alive	NA	1309	FALSE	3.5863	TRUE
TCGA-AN-A04D	Alive	NA	52	FALSE	0.142466	FALSE
TCGA-EW-A6SA	Alive	NA	510	FALSE	1.39726	TRUE
TCGA-C8-A8HP	Alive	NA	396	FALSE	1.08493	FALSE
TCGA-BH-A1FJ	Dead	1927	NA	TRUE	5.27945	FALSE
TCGA-B6-A0I8	Dead	749	NA	TRUE	2.05205	TRUE
TCGA-AC-A8OQ	Alive	NA	34	FALSE	0.0931507	FALSE
TCGA-B6-A0WV	Dead	2417	NA	TRUE	6.62192	FALSE
TCGA-A2-A04P	Dead	548	NA	TRUE	1.50137	TRUE
TCGA-LL-A5YN	Alive	NA	447	FALSE	1.22466	FALSE
TCGA-D8-A27W	Alive	NA	373	FALSE	1.02192	FALSE
TCGA-AC-A3BB	Alive	NA	987	FALSE	2.70411	FALSE
TCGA-AO-A03U	Dead	1793	NA	TRUE	4.91233	TRUE
TCGA-AR-A24S	Alive	NA	2976	FALSE	8.15342	FALSE
TCGA-AN-A0XT	Alive	NA	10	FALSE	0.0273973	TRUE
TCGA-EW-A1PE	Alive	NA	320	FALSE	0.876712	FALSE
TCGA-A2-A0CY	Alive	NA	1673	FALSE	4.58356	FALSE
TCGA-A8-A08F	Alive	NA	1004	FALSE	2.75068	TRUE
TCGA-AC-A2FK	Alive	NA	2650	FALSE	7.26027	FALSE
TCGA-E9-A1N5	Alive	NA	1120	FALSE	3.06849	FALSE
TCGA-AC-A3W5	Alive	NA	504	FALSE	1.38082	FALSE
TCGA-A7-A4SD	Alive	NA	441	FALSE	1.20822	FALSE
TCGA-E2-A1AZ	Alive	NA	2329	FALSE	6.38082	FALSE
TCGA-B6-A0I6	Dead	991	NA	TRUE	2.71507	TRUE
TCGA-E2-A15E	Alive	NA	630	FALSE	1.72603	FALSE
TCGA-D8-A1JG	Alive	NA	1612	FALSE	4.41644	FALSE
TCGA-A7-A26E	Alive	NA	954	FALSE	2.6137	FALSE
TCGA-AO-A129	Alive	NA	3286	FALSE	9.00274	FALSE
TCGA-AO-A0JF	Alive	NA	1980	FALSE	5.42466	FALSE
TCGA-BH-A28Q	Alive	NA	1119	FALSE	3.06575	FALSE
TCGA-AC-A6IX	Alive	NA	373	FALSE	1.02192	FALSE
TCGA-E2-A15H	Alive	NA	393	FALSE	1.07671	FALSE
TCGA-A8-A06Q	Alive	NA	31	FALSE	0.0849315	TRUE
TCGA-EW-A1PC	Alive	NA	187	FALSE	0.512329	FALSE
TCGA-AC-A3YJ	Alive	NA	754	FALSE	2.06575	FALSE
TCGA-AN-A0XU	Alive	NA	10	FALSE	0.0273973	FALSE
TCGA-C8-A1HN	Alive	NA	394	FALSE	1.07945	TRUE
TCGA-BH-A0BG	Alive	NA	1871	FALSE	5.12603	FALSE
TCGA-E2-A156	Alive	NA	726	FALSE	1.98904	FALSE
TCGA-E2-A1LH	Alive	NA	3247	FALSE	8.89589	FALSE
TCGA-LL-A740	Alive	NA	441	FALSE	1.20822	FALSE
TCGA-A1-A0SF	Alive	NA	1463	FALSE	4.00822	FALSE
TCGA-AO-A0J8	Alive	NA	680	FALSE	1.86301	FALSE
TCGA-A7-A13E	Dead	614	326	TRUE	1.68219	TRUE
TCGA-A8-A08J	Dead	1127	NA	TRUE	3.08767	FALSE
TCGA-AN-A0G0	Alive	NA	16	FALSE	0.0438356	FALSE
TCGA-E2-A1IE	Alive	NA	2362	FALSE	6.47123	FALSE
TCGA-BH-A0BO	Alive	NA	2197	FALSE	6.01918	FALSE
TCGA-E2-A14T	Alive	NA	2311	FALSE	6.33151	FALSE
TCGA-BH-A0W5	Alive	NA	1288	FALSE	3.52877	FALSE
TCGA-BH-A6R8	Alive	NA	293	FALSE	0.80274	FALSE
TCGA-B6-A0X0	Dead	3945	NA	TRUE	10.8082	FALSE
TCGA-GI-A2C8	Alive	NA	225	FALSE	0.616438	FALSE
TCGA-B6-A0IC	Dead	0	NA	TRUE	0	FALSE
TCGA-EW-A1J2	Alive	NA	403	FALSE	1.10411	FALSE
TCGA-BH-A0GY	Alive	NA	923	FALSE	2.52877	FALSE
TCGA-OK-A5Q2	Alive	NA	64	FALSE	0.175342	FALSE
TCGA-B6-A0I2	Alive	NA	4361	FALSE	11.9479	FALSE
TCGA-AQ-A04L	Alive	NA	3957	FALSE	10.8411	FALSE
TCGA-A8-A083	Alive	NA	0	FALSE	0	FALSE
TCGA-BH-A1EU	Dead	1286	NA	TRUE	3.52329	FALSE
TCGA-A2-A3XS	Dead	1032	NA	TRUE	2.8274	TRUE
TCGA-BH-A0BQ	Alive	NA	2255	FALSE	6.17808	FALSE
TCGA-E2-A10C	Alive	NA	1220	FALSE	3.34247	FALSE
TCGA-E2-A2P5	Dead	821	515	TRUE	2.24932	FALSE
TCGA-AO-A0J7	Alive	NA	618	FALSE	1.69315	FALSE
TCGA-E9-A1N9	Alive	NA	1101	FALSE	3.01644	FALSE
TCGA-BH-A0E7	Alive	NA	1363	FALSE	3.73425	FALSE
TCGA-A2-A0YC	Alive	NA	990	FALSE	2.71233	FALSE
TCGA-BH-A1FL	Dead	1673	NA	TRUE	4.58356	FALSE
TCGA-AR-A0TX	Alive	NA	1972	FALSE	5.40274	FALSE
TCGA-AO-A0JC	Alive	NA	1547	FALSE	4.23836	FALSE
TCGA-A2-A0T0	Alive	NA	533	FALSE	1.46027	TRUE
TCGA-AC-A3TN	Alive	NA	456	FALSE	1.24932	FALSE
TCGA-E9-A22G	Alive	NA	1239	FALSE	3.39452	FALSE
TCGA-OL-A97C	Alive	NA	271	FALSE	0.742466	TRUE
TCGA-E2-A1B1	Alive	NA	2653	FALSE	7.26849	FALSE
TCGA-BH-A18F	Alive	NA	1001	FALSE	2.74247	TRUE
TCGA-A8-A085	Alive	NA	1124	FALSE	3.07945	FALSE
TCGA-AC-A8OP	Alive	NA	614	FALSE	1.68219	FALSE
TCGA-A1-A0SP	Alive	NA	584	FALSE	1.6	FALSE
TCGA-Z7-A8R6	Alive	NA	3256	FALSE	8.92055	FALSE
TCGA-E2-A15O	Alive	NA	289	FALSE	0.791781	FALSE
TCGA-E2-A14N	Alive	NA	1434	FALSE	3.92877	FALSE
TCGA-A2-A0YG	Alive	NA	666	FALSE	1.82466	TRUE
TCGA-A7-A26F	Alive	NA	738	FALSE	2.02192	FALSE
TCGA-BH-A0B8	Alive	NA	1569	FALSE	4.29863	FALSE
TCGA-E2-A1BC	Alive	NA	501	FALSE	1.3726	FALSE
TCGA-E2-A14Y	Alive	NA	2109	FALSE	5.77808	FALSE
TCGA-A7-A4SF	Alive	NA	545	FALSE	1.49315	FALSE
TCGA-A2-A4RW	Alive	NA	222	FALSE	0.608219	FALSE
TCGA-AN-A03X	Alive	NA	10	FALSE	0.0273973	TRUE
TCGA-GM-A2DD	Alive	NA	2282	FALSE	6.25205	FALSE
TCGA-A8-A0A7	Alive	NA	30	FALSE	0.0821918	FALSE
TCGA-D8-A1XC	Dead	377	81	TRUE	1.03288	TRUE
TCGA-AO-A12F	Alive	NA	1842	FALSE	5.04658	FALSE
TCGA-A2-A0EO	Alive	NA	2442	FALSE	6.69041	FALSE
TCGA-B6-A0X5	Dead	2097	NA	TRUE	5.74521	FALSE
TCGA-D8-A73U	Alive	NA	492	FALSE	1.34795	FALSE
TCGA-AR-A5QP	Alive	NA	1185	FALSE	3.24658	FALSE
TCGA-BH-A1ET	Dead	2520	NA	TRUE	6.90411	FALSE
TCGA-E2-A15E	Alive	NA	630	FALSE	1.72603	FALSE
TCGA-D8-A1XR	Alive	NA	482	FALSE	1.32055	FALSE
TCGA-A8-A07L	Alive	NA	975	FALSE	2.67123	TRUE
TCGA-AO-A0JA	Alive	NA	655	FALSE	1.79452	FALSE
TCGA-A2-A0YE	Alive	NA	554	FALSE	1.51781	FALSE
TCGA-E2-A14R	Alive	NA	1174	FALSE	3.21644	FALSE
TCGA-EW-A1P5	Alive	NA	703	FALSE	1.92603	FALSE
TCGA-A8-A07R	Alive	NA	273	FALSE	0.747945	FALSE
TCGA-AR-A1AJ	Alive	NA	2383	FALSE	6.52877	FALSE
TCGA-EW-A1P0	Alive	NA	1251	FALSE	3.4274	FALSE
TCGA-C8-A27B	Alive	NA	439	FALSE	1.20274	FALSE
TCGA-A2-A0EX	Alive	NA	752	FALSE	2.06027	FALSE
TCGA-A8-A07G	Alive	NA	577	FALSE	1.58082	FALSE
TCGA-A2-A3KC	Alive	NA	1102	FALSE	3.01918	FALSE
TCGA-D8-A1JD	Alive	NA	552	FALSE	1.51233	FALSE
TCGA-E2-A107	Alive	NA	1047	FALSE	2.86849	FALSE
TCGA-A8-A086	Alive	NA	396	FALSE	1.08493	FALSE
TCGA-BH-A0AU	Alive	NA	1914	FALSE	5.24384	TRUE
TCGA-GM-A2DM	Alive	NA	3226	FALSE	8.83836	FALSE
TCGA-BH-A0AW	Alive	NA	622	FALSE	1.70411	TRUE
TCGA-GM-A3NY	Alive	NA	1162	FALSE	3.18356	FALSE
TCGA-AC-A3W6	Alive	NA	0	FALSE	0	FALSE
TCGA-A1-A0SN	Alive	NA	1196	FALSE	3.27671	FALSE
TCGA-EW-A2FV	Alive	NA	788	FALSE	2.1589	FALSE
TCGA-AC-A62Y	Alive	NA	530	FALSE	1.45205	FALSE
TCGA-A2-A0YT	Dead	723	NA	TRUE	1.98082	TRUE
TCGA-D8-A27T	Alive	NA	398	FALSE	1.09041	FALSE
TCGA-AR-A24V	Alive	NA	3203	FALSE	8.77534	FALSE
TCGA-AR-A2LK	Dead	1649	1304	TRUE	4.51781	TRUE
TCGA-A8-A094	Alive	NA	0	FALSE	0	FALSE
TCGA-A8-A081	Alive	NA	0	FALSE	0	TRUE
TCGA-AR-A24O	Alive	NA	3607	FALSE	9.88219	FALSE
TCGA-A7-A6VY	Alive	NA	266	FALSE	0.728767	FALSE
TCGA-BH-A1FU	Dead	1688	NA	TRUE	4.62466	FALSE
TCGA-E9-A1QZ	Alive	NA	755	FALSE	2.06849	FALSE
TCGA-AC-A2BM	Alive	NA	3022	FALSE	8.27945	FALSE
TCGA-A7-A4SE	Alive	NA	644	FALSE	1.76438	FALSE
TCGA-C8-A12W	Alive	NA	385	FALSE	1.05479	FALSE
TCGA-A1-A0SK	Dead	967	NA	TRUE	2.64932	TRUE
TCGA-E2-A10B	Alive	NA	1141	FALSE	3.12603	FALSE
TCGA-E9-A5UP	Alive	NA	803	FALSE	2.2	FALSE
TCGA-GM-A2DF	Alive	NA	2155	FALSE	5.90411	FALSE
TCGA-C8-A12N	Alive	NA	358	FALSE	0.980822	FALSE
TCGA-AC-A5EH	Alive	NA	511	FALSE	1.4	FALSE
TCGA-A7-A13E	Dead	614	326	TRUE	1.68219	TRUE
TCGA-AC-A23E	Alive	NA	698	FALSE	1.91233	FALSE
TCGA-E9-A1RI	Alive	NA	1449	FALSE	3.96986	FALSE
TCGA-C8-A278	Alive	NA	297	FALSE	0.813699	FALSE
TCGA-D8-A1JJ	Alive	NA	611	FALSE	1.67397	TRUE
TCGA-AO-A0JE	Alive	NA	2335	FALSE	6.39726	FALSE
TCGA-E2-A15I	Alive	NA	1692	FALSE	4.63562	FALSE
TCGA-D8-A145	Alive	NA	410	FALSE	1.12329	FALSE
TCGA-BH-A0BP	Dead	2296	1481	TRUE	6.29041	FALSE
TCGA-E2-A15M	Dead	336	235	TRUE	0.920548	FALSE
TCGA-C8-A137	Alive	NA	379	FALSE	1.03836	FALSE
TCGA-A8-A06Y	Alive	NA	791	FALSE	2.16712	FALSE
TCGA-A2-A0EW	Dead	1884	905	TRUE	5.16164	FALSE
TCGA-AR-A0TQ	Alive	NA	2991	FALSE	8.19452	FALSE
TCGA-LD-A9QF	Alive	NA	323	FALSE	0.884932	FALSE
TCGA-BH-A0H6	Alive	NA	747	FALSE	2.04658	FALSE
TCGA-EW-A1P3	Alive	NA	1611	FALSE	4.4137	FALSE
TCGA-B6-A0IB	Dead	3941	NA	TRUE	10.7973	FALSE
TCGA-A2-A25B	Alive	NA	1291	FALSE	3.53699	FALSE
TCGA-AN-A0XW	Alive	NA	170	FALSE	0.465753	FALSE
TCGA-BH-A0E0	Alive	NA	134	FALSE	0.367123	FALSE
TCGA-A2-A0CM	Dead	754	NA	TRUE	2.06575	TRUE
TCGA-D8-A1X9	Alive	NA	727	FALSE	1.99178	FALSE
TCGA-BH-A0HY	Alive	NA	1545	FALSE	4.23288	FALSE
TCGA-A7-A0CJ	Alive	NA	931	FALSE	2.55068	FALSE
TCGA-AR-A2LJ	Alive	NA	2632	FALSE	7.21096	FALSE
TCGA-B6-A40C	Alive	NA	2164	FALSE	5.92877	FALSE
TCGA-A2-A0EP	Alive	NA	3603	FALSE	9.87123	FALSE
TCGA-B6-A0RO	Alive	NA	4929	FALSE	13.5041	FALSE
TCGA-GM-A3NW	Alive	NA	3361	FALSE	9.20822	FALSE
TCGA-A1-A0SO	Alive	NA	852	FALSE	2.33425	FALSE
TCGA-C8-A132	Alive	NA	383	FALSE	1.04932	FALSE
TCGA-A8-A09M	Alive	NA	1006	FALSE	2.75616	FALSE
TCGA-BH-A0E1	Alive	NA	477	FALSE	1.30685	FALSE
TCGA-A7-A0DC	Alive	NA	906	FALSE	2.48219	TRUE
TCGA-EW-A424	Alive	NA	715	FALSE	1.9589	FALSE
TCGA-PL-A8LY	Alive	NA	8	FALSE	0.0219178	FALSE
TCGA-AR-A1AI	Alive	NA	3296	FALSE	9.03014	FALSE
TCGA-GM-A4E0	Alive	NA	2191	FALSE	6.00274	FALSE
TCGA-S3-AA15	Alive	NA	525	FALSE	1.43836	FALSE
TCGA-C8-A275	Alive	NA	1	FALSE	0.00273973	FALSE
TCGA-B6-A0RE	Alive	NA	7777	FALSE	21.3068	FALSE
TCGA-AO-A12E	Alive	NA	2142	FALSE	5.86849	FALSE
TCGA-AQ-A7U7	Dead	584	304	TRUE	1.6	FALSE
TCGA-BH-A202	Alive	NA	795	FALSE	2.17808	FALSE
TCGA-AN-A0AR	Alive	NA	10	FALSE	0.0273973	FALSE
TCGA-AC-A6IW	Alive	NA	413	FALSE	1.13151	FALSE
TCGA-AO-A12G	Alive	NA	1639	FALSE	4.49041	FALSE
TCGA-A8-A06X	Dead	943	NA	TRUE	2.58356	TRUE
TCGA-AO-A0J6	Alive	NA	1140	FALSE	3.12329	FALSE
TCGA-LL-A7SZ	Alive	NA	594	FALSE	1.6274	FALSE
TCGA-B6-A0I1	Dead	2361	NA	TRUE	6.46849	TRUE
TCGA-E9-A5FK	Alive	NA	812	FALSE	2.22466	FALSE
TCGA-LL-A441	Alive	NA	996	FALSE	2.72877	FALSE
TCGA-E9-A226	Dead	1048	1038	TRUE	2.87123	FALSE
TCGA-C8-A12Z	Alive	NA	382	FALSE	1.04658	FALSE
TCGA-PE-A5DE	Alive	NA	2645	FALSE	7.24658	FALSE
TCGA-A2-A3XV	Alive	NA	996	FALSE	2.72877	TRUE
TCGA-E2-A1IK	Alive	NA	1800	FALSE	4.93151	FALSE
TCGA-BH-A0HQ	Alive	NA	1121	FALSE	3.07123	FALSE
TCGA-E9-A249	Alive	NA	217	FALSE	0.594521	FALSE
TCGA-BH-A0C7	Alive	NA	2767	FALSE	7.58082	FALSE
TCGA-EW-A1P6	Alive	NA	562	FALSE	1.53973	FALSE
TCGA-AR-A24K	Alive	NA	1548	FALSE	4.2411	FALSE
TCGA-E2-A1BD	Alive	NA	1133	FALSE	3.10411	FALSE
TCGA-D8-A1JS	Alive	NA	371	FALSE	1.01644	FALSE
TCGA-D8-A1Y1	Dead	302	116	TRUE	0.827397	TRUE
TCGA-E2-A2P6	Alive	NA	1051	FALSE	2.87945	FALSE
TCGA-A8-A09D	Alive	NA	1522	FALSE	4.16986	TRUE
TCGA-E2-A56Z	Alive	NA	252	FALSE	0.690411	FALSE
TCGA-C8-A12Y	Alive	NA	1476	FALSE	4.04384	FALSE
TCGA-A8-A09I	Alive	NA	1371	FALSE	3.75616	FALSE
TCGA-GM-A2DA	Dead	6593	5909	TRUE	18.063	FALSE
TCGA-C8-A3M8	Alive	NA	394	FALSE	1.07945	FALSE
TCGA-A2-A0SY	Alive	NA	1347	FALSE	3.69041	FALSE
TCGA-D8-A1JK	Alive	NA	0	FALSE	0	FALSE
TCGA-E2-A15L	Alive	NA	626	FALSE	1.71507	FALSE
TCGA-C8-A8HR	Alive	NA	408	FALSE	1.11781	FALSE
TCGA-OL-A5RZ	Alive	NA	679	FALSE	1.86027	FALSE
TCGA-A2-A04R	Alive	NA	3709	FALSE	10.1616	FALSE
TCGA-A2-A0EM	Alive	NA	3094	FALSE	8.47671	FALSE
TCGA-E2-A15J	Alive	NA	1640	FALSE	4.49315	FALSE
TCGA-E9-A1N8	Alive	NA	1039	FALSE	2.84658	FALSE
TCGA-AO-A0J2	Alive	NA	997	FALSE	2.73151	FALSE
TCGA-A7-A26J	Alive	NA	627	FALSE	1.71781	FALSE
TCGA-OL-A5S0	Alive	NA	620	FALSE	1.69863	FALSE
TCGA-OL-A5D6	Dead	1104	385	TRUE	3.02466	FALSE
TCGA-BH-A18U	Dead	1563	NA	TRUE	4.28219	TRUE
TCGA-B6-A0IQ	Alive	NA	4285	FALSE	11.7397	FALSE
TCGA-E2-A1LB	Alive	NA	2306	FALSE	6.31781	FALSE
TCGA-BH-A0EA	Dead	991	NA	TRUE	2.71507	FALSE
TCGA-BH-A0DX	Alive	NA	2156	FALSE	5.90685	FALSE
TCGA-A1-A0SH	Alive	NA	1437	FALSE	3.93699	FALSE
TCGA-A8-A09K	Alive	NA	912	FALSE	2.49863	FALSE
TCGA-BH-A0B5	Alive	NA	2136	FALSE	5.85205	FALSE
TCGA-AR-A1AU	Alive	NA	2868	FALSE	7.85753	FALSE
TCGA-B6-A0RH	Dead	6456	5749	TRUE	17.6877	FALSE
TCGA-D8-A27K	Alive	NA	1461	FALSE	4.00274	FALSE
TCGA-LL-A73Y	Alive	NA	477	FALSE	1.30685	FALSE
TCGA-A2-A0CS	Dead	2348	2298	TRUE	6.43288	FALSE
TCGA-A2-A4S3	Alive	NA	666	FALSE	1.82466	FALSE
TCGA-AR-A1AW	Alive	NA	2632	FALSE	7.21096	FALSE
TCGA-A2-A0YJ	Alive	NA	566	FALSE	1.55068	FALSE
TCGA-LL-A73Z	Dead	227	137	TRUE	0.621918	TRUE
TCGA-S3-A6ZG	Alive	NA	562	FALSE	1.53973	FALSE
TCGA-E2-A1L8	Alive	NA	2240	FALSE	6.13699	FALSE
TCGA-D8-A1XQ	Alive	NA	499	FALSE	1.36712	FALSE
TCGA-E2-A1IH	Alive	NA	1026	FALSE	2.81096	FALSE
TCGA-A8-A06O	Alive	NA	396	FALSE	1.08493	TRUE
TCGA-A2-A1G1	Alive	NA	584	FALSE	1.6	FALSE
TCGA-BH-A1F8	Dead	1	NA	TRUE	0.00273973	TRUE
TCGA-E9-A24A	Alive	NA	747	FALSE	2.04658	TRUE
TCGA-E9-A1NE	Alive	NA	1088	FALSE	2.98082	FALSE
TCGA-BH-A1EO	Dead	2798	NA	TRUE	7.66575	FALSE
TCGA-A8-A08R	Alive	NA	30	FALSE	0.0821918	FALSE
TCGA-E2-A153	Alive	NA	707	FALSE	1.93699	TRUE
TCGA-C8-A1HG	Alive	NA	345	FALSE	0.945205	FALSE
TCGA-A7-A13D	Alive	NA	965	FALSE	2.64384	FALSE
TCGA-BH-A0DT	Alive	NA	2403	FALSE	6.58356	FALSE
TCGA-A2-A3XY	Dead	1093	1064	TRUE	2.99452	FALSE
TCGA-BH-A0DV	Alive	NA	2064	FALSE	5.65479	FALSE
TCGA-A2-A0CQ	Alive	NA	2695	FALSE	7.38356	FALSE
TCGA-AO-A12D	Alive	NA	2515	FALSE	6.89041	FALSE
TCGA-EW-A1PG	Alive	NA	1051	FALSE	2.87945	FALSE
TCGA-B6-A0RP	Dead	3126	NA	TRUE	8.56438	FALSE
TCGA-C8-A3M7	Dead	1034	1	TRUE	2.83288	FALSE
TCGA-A2-A0CT	Alive	NA	2289	FALSE	6.27123	FALSE
TCGA-A2-A0SW	Dead	1365	NA	TRUE	3.73973	FALSE
TCGA-E2-A14V	Alive	NA	1042	FALSE	2.85479	FALSE
TCGA-AQ-A04J	Alive	NA	819	FALSE	2.24384	FALSE
TCGA-A2-A0EU	Alive	NA	1043	FALSE	2.85753	FALSE
TCGA-S3-AA17	Alive	NA	424	FALSE	1.16164	FALSE
TCGA-A2-A0SX	Alive	NA	1534	FALSE	4.20274	FALSE
TCGA-A7-A56D	Alive	NA	448	FALSE	1.2274	TRUE
TCGA-E2-A158	Alive	NA	450	FALSE	1.23288	FALSE
TCGA-BH-A1FG	Dead	577	NA	TRUE	1.58082	FALSE
TCGA-E2-A15R	Alive	NA	1732	FALSE	4.74521	FALSE
TCGA-BH-A0E6	Alive	NA	293	FALSE	0.80274	FALSE
TCGA-AO-A03L	Alive	NA	2442	FALSE	6.69041	FALSE
TCGA-C8-A1HI	Alive	NA	343	FALSE	0.939726	FALSE
TCGA-A7-A3IZ	Alive	NA	322	FALSE	0.882192	FALSE
TCGA-BH-A18I	Alive	NA	1093	FALSE	2.99452	FALSE
TCGA-C8-A12K	Alive	NA	0	FALSE	0	FALSE
TCGA-C8-A27A	Alive	NA	747	FALSE	2.04658	FALSE
TCGA-EW-A1PD	Alive	NA	424	FALSE	1.16164	FALSE
TCGA-AR-A0TR	Dead	160	NA	TRUE	0.438356	FALSE
TCGA-BH-A0HL	Alive	NA	72	FALSE	0.19726	TRUE
TCGA-OL-A66P	Alive	NA	428	FALSE	1.1726	FALSE
TCGA-BH-A18L	Dead	811	NA	TRUE	2.22192	TRUE
TCGA-BH-A208	Dead	1759	NA	TRUE	4.81918	FALSE
TCGA-B6-A0WS	Dead	2965	NA	TRUE	8.12329	FALSE
TCGA-AO-A03N	Alive	NA	2031	FALSE	5.56438	FALSE
TCGA-E9-A2JT	Alive	NA	288	FALSE	0.789041	FALSE
TCGA-A2-A0T6	Alive	NA	575	FALSE	1.57534	FALSE
TCGA-AO-A0J9	Alive	NA	1613	FALSE	4.41918	FALSE
TCGA-C8-A26Y	Alive	NA	0	FALSE	0	TRUE
TCGA-A1-A0SQ	Alive	NA	554	FALSE	1.51781	FALSE
TCGA-A7-A13E	Dead	614	326	TRUE	1.68219	TRUE
TCGA-AC-A3TM	Alive	NA	762	FALSE	2.08767	FALSE
TCGA-A2-A0YI	Alive	NA	1505	FALSE	4.12329	FALSE
TCGA-A2-A25A	Alive	NA	3276	FALSE	8.97534	FALSE
TCGA-AC-A23C	Alive	NA	585	FALSE	1.60274	FALSE
TCGA-XX-A899	Alive	NA	467	FALSE	1.27945	FALSE
TCGA-BH-A209	Dead	3959	NA	TRUE	10.8466	FALSE
TCGA-BH-A0C3	Alive	NA	2709	FALSE	7.42192	FALSE
TCGA-E2-A155	Alive	NA	640	FALSE	1.75342	TRUE
TCGA-BH-A0HP	Alive	NA	414	FALSE	1.13425	FALSE
TCGA-AC-A2QI	Alive	NA	588	FALSE	1.61096	FALSE
TCGA-E9-A1R4	Alive	NA	186	FALSE	0.509589	FALSE
TCGA-D8-A1XO	Alive	NA	1682	FALSE	4.60822	FALSE
TCGA-A2-A0D4	Alive	NA	767	FALSE	2.10137	TRUE
TCGA-A2-A0CK	Alive	NA	4159	FALSE	11.3945	FALSE
TCGA-B6-A409	Dead	573	NA	TRUE	1.56986	TRUE
TCGA-E2-A1L9	Alive	NA	598	FALSE	1.63836	FALSE
TCGA-BH-A1F2	Dead	959	NA	TRUE	2.6274	FALSE
TCGA-AC-A3W7	Alive	NA	471	FALSE	1.29041	FALSE
TCGA-AN-A04C	Alive	NA	54	FALSE	0.147945	FALSE
TCGA-A2-A25C	Alive	NA	523	FALSE	1.43288	FALSE
TCGA-A2-A04Y	Alive	NA	1099	FALSE	3.01096	FALSE
TCGA-A2-A0YL	Alive	NA	1474	FALSE	4.03836	FALSE
TCGA-AQ-A1H2	Alive	NA	475	FALSE	1.30137	FALSE
TCGA-A2-A04V	Dead	1920	NA	TRUE	5.26027	FALSE
TCGA-PL-A8LV	Alive	NA	-7	FALSE	-0.0191781	TRUE
TCGA-BH-A0AV	Alive	NA	1820	FALSE	4.9863	TRUE
TCGA-E9-A22D	Alive	NA	1248	FALSE	3.41918	FALSE
TCGA-D8-A1JH	Alive	NA	426	FALSE	1.16712	FALSE
TCGA-AO-A12C	Alive	NA	2372	FALSE	6.49863	FALSE
TCGA-OL-A5D8	Alive	NA	973	FALSE	2.66575	FALSE
TCGA-D8-A1JL	Alive	NA	611	FALSE	1.67397	FALSE
TCGA-A8-A09E	Alive	NA	1492	FALSE	4.08767	FALSE
TCGA-E9-A5FL	Alive	NA	24	FALSE	0.0657534	TRUE
TCGA-A2-A3XX	Dead	1439	1168	TRUE	3.94247	TRUE
TCGA-A2-A1G6	Alive	NA	501	FALSE	1.3726	FALSE
TCGA-AN-A0FN	Alive	NA	218	FALSE	0.59726	FALSE
TCGA-A8-A07U	Alive	NA	760	FALSE	2.08219	FALSE
TCGA-BH-A0EI	Alive	NA	1926	FALSE	5.27671	FALSE
TCGA-GM-A2DN	Alive	NA	3091	FALSE	8.46849	FALSE
TCGA-A8-A06Z	Alive	NA	31	FALSE	0.0849315	FALSE
TCGA-OL-A5DA	Alive	NA	1783	FALSE	4.88493	FALSE
TCGA-AO-A128	Alive	NA	3248	FALSE	8.89863	FALSE
TCGA-GM-A2DB	Alive	NA	2406	FALSE	6.59178	FALSE
TCGA-BH-A18V	Dead	1556	NA	TRUE	4.26301	TRUE
TCGA-BH-A1FE	Dead	2273	NA	TRUE	6.2274	FALSE
TCGA-D8-A1JF	Alive	NA	366	FALSE	1.00274	FALSE
TCGA-AN-A0FT	Alive	NA	214	FALSE	0.586301	TRUE
TCGA-S3-A6ZF	Alive	NA	572	FALSE	1.56712	TRUE
TCGA-EW-A1PH	Alive	NA	607	FALSE	1.66301	TRUE
TCGA-BH-A0HF	Alive	NA	727	FALSE	1.99178	FALSE
TCGA-AR-A256	Dead	2854	NA	TRUE	7.81918	TRUE
TCGA-B6-A0RT	Alive	NA	2721	FALSE	7.45479	FALSE
TCGA-A2-A1FW	Alive	NA	528	FALSE	1.44658	FALSE
TCGA-A7-A0DA	Alive	NA	1085	FALSE	2.9726	TRUE
TCGA-AN-A0FV	Alive	NA	10	FALSE	0.0273973	TRUE
TCGA-BH-A1F0	Dead	785	NA	TRUE	2.15068	FALSE
TCGA-A7-A5ZV	Alive	NA	368	FALSE	1.00822	TRUE
TCGA-A8-A084	Alive	NA	458	FALSE	1.25479	FALSE
TCGA-BH-A1FE	Dead	2273	NA	TRUE	6.2274	TRUE
TCGA-A8-A095	Alive	NA	1277	FALSE	3.49863	FALSE
TCGA-A2-A0CR	Alive	NA	3283	FALSE	8.99452	FALSE
TCGA-A8-A09R	Alive	NA	273	FALSE	0.747945	FALSE
TCGA-A2-A0CL	Alive	NA	3015	FALSE	8.26027	FALSE
TCGA-OL-A6VR	Alive	NA	1220	FALSE	3.34247	FALSE
TCGA-C8-A274	Alive	NA	508	FALSE	1.39178	FALSE
TCGA-D8-A1XS	Alive	NA	496	FALSE	1.3589	FALSE
TCGA-OL-A5D7	Alive	NA	1780	FALSE	4.87671	FALSE
TCGA-C8-A131	Alive	NA	411	FALSE	1.12603	TRUE
TCGA-AR-A1AT	Dead	1272	NA	TRUE	3.48493	FALSE
TCGA-BH-A0BZ	Alive	NA	2255	FALSE	6.17808	FALSE
TCGA-E2-A152	Alive	NA	2128	FALSE	5.83014	FALSE
TCGA-E2-A14X	Alive	NA	972	FALSE	2.66301	TRUE
TCGA-A8-A07B	Alive	NA	1308	FALSE	3.58356	FALSE
TCGA-BH-A0BW	Alive	NA	2371	FALSE	6.49589	FALSE
TCGA-A8-A07Z	Alive	NA	1371	FALSE	3.75616	FALSE
TCGA-E9-A3QA	Alive	NA	918	FALSE	2.51507	FALSE
TCGA-A2-A1FZ	Alive	NA	683	FALSE	1.87123	TRUE
TCGA-LQ-A4E4	Alive	NA	849	FALSE	2.32603	FALSE
TCGA-BH-A0C0	Alive	NA	1270	FALSE	3.47945	FALSE
TCGA-AR-A24U	Alive	NA	3128	FALSE	8.56986	FALSE
TCGA-AR-A0TU	Alive	NA	709	FALSE	1.94247	FALSE
TCGA-A8-A099	Alive	NA	304	FALSE	0.832877	TRUE
TCGA-EW-A1OY	Alive	NA	908	FALSE	2.48767	FALSE
TCGA-A8-A06T	Alive	NA	1614	FALSE	4.42192	FALSE
TCGA-E9-A229	Alive	NA	1148	FALSE	3.14521	FALSE
TCGA-BH-A0B1	Alive	NA	1148	FALSE	3.14521	TRUE
TCGA-BH-A0WA	Alive	NA	701	FALSE	1.92055	FALSE
TCGA-AO-A0JL	Alive	NA	1683	FALSE	4.61096	TRUE
TCGA-A1-A0SI	Alive	NA	635	FALSE	1.73973	FALSE
TCGA-4H-AAAK	Alive	NA	348	FALSE	0.953425	FALSE
TCGA-D8-A1X7	Alive	NA	509	FALSE	1.39452	FALSE
TCGA-A2-A0D3	Alive	NA	1873	FALSE	5.13151	FALSE
TCGA-E9-A1RC	Alive	NA	1224	FALSE	3.35342	TRUE
TCGA-BH-A0DD	Alive	NA	2486	FALSE	6.81096	FALSE
TCGA-A2-A0T5	Alive	NA	531	FALSE	1.45479	FALSE
TCGA-C8-A130	Alive	NA	370	FALSE	1.0137	FALSE
TCGA-A8-A06R	Alive	NA	547	FALSE	1.49863	FALSE
TCGA-Z7-A8R5	Alive	NA	3287	FALSE	9.00548	FALSE
TCGA-A8-A079	Alive	NA	274	FALSE	0.750685	FALSE
TCGA-A7-A13G	Alive	NA	718	FALSE	1.96712	FALSE
TCGA-AO-A1KO	Alive	NA	622	FALSE	1.70411	FALSE
TCGA-A7-A3J1	Alive	NA	343	FALSE	0.939726	FALSE
TCGA-BH-A42V	Alive	NA	635	FALSE	1.73973	FALSE
TCGA-E9-A1ND	Alive	NA	1266	FALSE	3.46849	FALSE
TCGA-C8-A133	Alive	NA	0	FALSE	0	FALSE
TCGA-AO-A1KT	Alive	NA	541	FALSE	1.48219	FALSE
TCGA-B6-A0IE	Dead	1993	NA	TRUE	5.46027	TRUE
TCGA-D8-A1XG	Alive	NA	448	FALSE	1.2274	TRUE
TCGA-A8-A09Z	Alive	NA	0	FALSE	0	FALSE
TCGA-E2-A574	Alive	NA	1179	FALSE	3.23014	FALSE
TCGA-C8-A1HK	Alive	NA	366	FALSE	1.00274	FALSE
TCGA-A1-A0SE	Alive	NA	1321	FALSE	3.61918	FALSE
TCGA-WT-AB44	Alive	NA	883	FALSE	2.41918	FALSE
TCGA-AC-A4ZE	Alive	NA	890	FALSE	2.43836	FALSE
TCGA-AN-A0XP	Alive	NA	9	FALSE	0.0246575	FALSE
TCGA-V7-A7HQ	Alive	NA	2033	FALSE	5.56986	TRUE
TCGA-LL-A6FQ	Alive	NA	80	FALSE	0.219178	FALSE
TCGA-A2-A0T3	Alive	NA	1516	FALSE	4.15342	FALSE
TCGA-BH-AB28	Alive	NA	287	FALSE	0.786301	FALSE
TCGA-D8-A27L	Alive	NA	499	FALSE	1.36712	FALSE
TCGA-BH-A0HX	Alive	NA	829	FALSE	2.27123	FALSE
TCGA-WT-AB41	Alive	NA	1611	FALSE	4.4137	FALSE
TCGA-5L-AAT1	Alive	NA	1471	FALSE	4.03014	FALSE
TCGA-AQ-A04H	Alive	NA	754	FALSE	2.06575	FALSE
TCGA-A8-A0AD	Alive	NA	1157	FALSE	3.16986	FALSE
TCGA-D8-A1JP	Alive	NA	639	FALSE	1.75068	TRUE
TCGA-BH-A5J0	Alive	NA	715	FALSE	1.9589	FALSE
TCGA-GM-A2DO	Alive	NA	2596	FALSE	7.11233	FALSE
TCGA-EW-A1J3	Alive	NA	504	FALSE	1.38082	FALSE
TCGA-E2-A109	Alive	NA	1417	FALSE	3.88219	FALSE
TCGA-D8-A1XJ	Alive	NA	664	FALSE	1.81918	FALSE
TCGA-E2-A1L6	Alive	NA	1648	FALSE	4.51507	FALSE
TCGA-AO-A03M	Alive	NA	1866	FALSE	5.11233	FALSE
TCGA-E9-A1RH	Alive	NA	1417	FALSE	3.88219	TRUE
TCGA-E2-A1B6	Alive	NA	867	FALSE	2.37534	FALSE
TCGA-B6-A0I9	Dead	362	NA	TRUE	0.991781	FALSE
TCGA-A7-A3IY	Alive	NA	345	FALSE	0.945205	FALSE
TCGA-AC-A2FB	Alive	NA	1234	FALSE	3.38082	FALSE
TCGA-AR-A0U2	Dead	2551	NA	TRUE	6.98904	FALSE
TCGA-BH-A0EE	Alive	NA	943	FALSE	2.58356	FALSE
TCGA-D8-A1XU	Alive	NA	395	FALSE	1.08219	TRUE
TCGA-E9-A1NF	Dead	1072	610	TRUE	2.93699	TRUE
TCGA-B6-A400	Alive	NA	215	FALSE	0.589041	FALSE
TCGA-BH-A0HW	Alive	NA	1561	FALSE	4.27671	FALSE
TCGA-A2-A0CV	Alive	NA	3011	FALSE	8.24932	FALSE
TCGA-EW-A1OZ	Alive	NA	1229	FALSE	3.36712	FALSE
TCGA-LL-A442	Alive	NA	889	FALSE	2.43562	FALSE
TCGA-S3-AA0Z	Alive	NA	629	FALSE	1.72329	FALSE
TCGA-E2-A1B4	Dead	1004	911	TRUE	2.75068	FALSE
TCGA-AR-A1AX	Alive	NA	2629	FALSE	7.20274	FALSE
TCGA-B6-A0WX	Dead	639	NA	TRUE	1.75068	TRUE
TCGA-AO-A03P	Dead	2911	2576	TRUE	7.97534	FALSE
TCGA-A8-A08G	Alive	NA	607	FALSE	1.66301	FALSE
TCGA-AR-A24P	Alive	NA	84	FALSE	0.230137	FALSE
TCGA-D8-A1JT	Alive	NA	405	FALSE	1.10959	FALSE
TCGA-AR-A1AL	Alive	NA	2971	FALSE	8.13973	FALSE
TCGA-LL-A440	Alive	NA	759	FALSE	2.07945	FALSE
TCGA-D8-A1XL	Alive	NA	606	FALSE	1.66027	FALSE
TCGA-AN-A0FD	Alive	NA	196	FALSE	0.536986	FALSE
TCGA-C8-A1HL	Alive	NA	317	FALSE	0.868493	FALSE
TCGA-D8-A1JA	Alive	NA	502	FALSE	1.37534	TRUE
TCGA-B6-A2IU	Alive	NA	5176	FALSE	14.1808	FALSE
TCGA-D8-A1X5	Alive	NA	565	FALSE	1.54795	TRUE
TCGA-BH-A18M	Dead	2207	NA	TRUE	6.04658	FALSE
TCGA-AR-A0TT	Alive	NA	3316	FALSE	9.08493	FALSE
TCGA-E9-A1R2	Alive	NA	1063	FALSE	2.91233	FALSE
TCGA-B6-A0IG	Dead	4456	NA	TRUE	12.2082	FALSE
TCGA-BH-A0DH	Alive	NA	1156	FALSE	3.16712	FALSE
TCGA-BH-A0HI	Alive	NA	620	FALSE	1.69863	FALSE
TCGA-E2-A1L7	Alive	NA	1836	FALSE	5.03014	FALSE
TCGA-AR-A5QM	Alive	NA	2231	FALSE	6.11233	FALSE
TCGA-BH-A0BV	Alive	NA	1519	FALSE	4.16164	FALSE
TCGA-AN-A0XV	Alive	NA	162	FALSE	0.443836	TRUE
TCGA-AC-A62V	Dead	348	2	TRUE	0.953425	TRUE
TCGA-D8-A1XY	Alive	NA	503	FALSE	1.37808	FALSE
TCGA-D8-A13Z	Alive	NA	635	FALSE	1.73973	FALSE
TCGA-OL-A6VO	Alive	NA	858	FALSE	2.35068	FALSE
TCGA-A2-A1FV	Alive	NA	714	FALSE	1.95616	FALSE
TCGA-AC-A3QQ	Alive	NA	734	FALSE	2.01096	FALSE
TCGA-AR-A1AV	Alive	NA	1864	FALSE	5.10685	FALSE
TCGA-A8-A093	Alive	NA	546	FALSE	1.49589	FALSE
TCGA-AO-A0J5	Dead	792	735	TRUE	2.16986	TRUE
TCGA-B6-A0WZ	Alive	NA	6292	FALSE	17.2384	FALSE
TCGA-AN-A0FJ	Alive	NA	242	FALSE	0.663014	FALSE
TCGA-A8-A096	Alive	NA	0	FALSE	0	TRUE
TCGA-XX-A89A	Alive	NA	488	FALSE	1.33699	FALSE
TCGA-A8-A08A	Alive	NA	30	FALSE	0.0821918	FALSE
TCGA-A2-A0T4	Alive	NA	624	FALSE	1.70959	TRUE
TCGA-BH-A2L8	Alive	NA	612	FALSE	1.67671	FALSE
TCGA-A1-A0SB	Alive	NA	259	FALSE	0.709589	FALSE
TCGA-AO-A0JJ	Alive	NA	1887	FALSE	5.16986	FALSE
TCGA-BH-A0HU	Alive	NA	392	FALSE	1.07397	FALSE
TCGA-BH-A1F6	Dead	2965	NA	TRUE	8.12329	FALSE
TCGA-BH-A1FC	Dead	3472	NA	TRUE	9.51233	FALSE
TCGA-BH-A0AZ	Alive	NA	1919	FALSE	5.25753	FALSE
TCGA-A8-A08C	Alive	NA	881	FALSE	2.4137	TRUE
TCGA-D8-A1J8	Alive	NA	431	FALSE	1.18082	FALSE
TCGA-E9-A3HO	Alive	NA	1158	FALSE	3.1726	FALSE
TCGA-A2-A3Y0	Alive	NA	1546	FALSE	4.23562	FALSE
TCGA-BH-A0AY	Alive	NA	777	FALSE	2.12877	FALSE
TCGA-AO-A12H	Alive	NA	1234	FALSE	3.38082	FALSE
TCGA-D8-A1X6	Alive	NA	541	FALSE	1.48219	FALSE
TCGA-BH-A0W3	Alive	NA	728	FALSE	1.99452	TRUE
TCGA-C8-A273	Alive	NA	513	FALSE	1.40548	FALSE
TCGA-BH-A0BJ	Alive	NA	660	FALSE	1.80822	FALSE
TCGA-AR-A1AR	Dead	524	NA	TRUE	1.43562	TRUE
TCGA-E2-A572	Alive	NA	1208	FALSE	3.30959	FALSE
TCGA-A2-A3XU	Dead	912	NA	TRUE	2.49863	TRUE
TCGA-BH-A8FZ	Alive	NA	574	FALSE	1.5726	FALSE
TCGA-E9-A2JS	Dead	904	540	TRUE	2.47671	TRUE
TCGA-E9-A22H	Alive	NA	1232	FALSE	3.37534	FALSE
TCGA-A8-A06U	Dead	883	NA	TRUE	2.41918	FALSE
TCGA-A8-A09X	Dead	426	NA	TRUE	1.16712	FALSE
TCGA-C8-A26Z	Alive	NA	470	FALSE	1.28767	FALSE
TCGA-B6-A0IH	Dead	2965	NA	TRUE	8.12329	FALSE
TCGA-A7-A6VW	Alive	NA	285	FALSE	0.780822	TRUE
TCGA-AO-A03R	Alive	NA	2091	FALSE	5.72877	FALSE
TCGA-EW-A1PA	Alive	NA	575	FALSE	1.57534	FALSE
TCGA-AC-A6NO	Alive	NA	51	FALSE	0.139726	FALSE
TCGA-AN-A0XO	Alive	NA	375	FALSE	1.0274	FALSE
TCGA-A8-A08X	Alive	NA	1308	FALSE	3.58356	TRUE
TCGA-A7-A0D9	Alive	NA	1139	FALSE	3.12055	TRUE
TCGA-E2-A1IF	Alive	NA	1138	FALSE	3.11781	FALSE
TCGA-B6-A0X1	Dead	7455	5677	TRUE	20.4247	FALSE
TCGA-A2-A0T2	Dead	255	NA	TRUE	0.69863	FALSE
TCGA-AC-A5XS	Alive	NA	588	FALSE	1.61096	FALSE
TCGA-AC-A3OD	Alive	NA	451	FALSE	1.23562	FALSE
TCGA-B6-A0WT	Alive	NA	5739	FALSE	15.7233	FALSE
TCGA-E2-A1LA	Alive	NA	748	FALSE	2.04932	FALSE
TCGA-BH-A0BF	Dead	1324	782	TRUE	3.6274	FALSE
TCGA-A2-A0ET	Alive	NA	1066	FALSE	2.92055	FALSE
TCGA-C8-A12Q	Dead	385	2	TRUE	1.05479	TRUE
TCGA-A2-A4S0	Alive	NA	706	FALSE	1.93425	FALSE
TCGA-A8-A076	Alive	NA	1642	FALSE	4.49863	FALSE
TCGA-D8-A147	Alive	NA	584	FALSE	1.6	FALSE
TCGA-E2-A15P	Alive	NA	595	FALSE	1.63014	FALSE
TCGA-BH-A0BR	Alive	NA	2330	FALSE	6.38356	FALSE
TCGA-BH-A0BM	Alive	NA	1876	FALSE	5.13973	FALSE
TCGA-E9-A1N3	Alive	NA	1059	FALSE	2.90137	TRUE
TCGA-BH-A0DQ	Alive	NA	98	FALSE	0.268493	FALSE
TCGA-A8-A07W	Alive	NA	304	FALSE	0.832877	FALSE
TCGA-EW-A2FW	Alive	NA	672	FALSE	1.8411	FALSE
TCGA-AR-A1AM	Alive	NA	2991	FALSE	8.19452	FALSE
TCGA-D8-A27P	Alive	NA	49	FALSE	0.134247	FALSE
TCGA-A2-A3KD	Alive	NA	1206	FALSE	3.30411	FALSE
TCGA-GM-A2D9	Dead	1812	NA	TRUE	4.96438	TRUE
TCGA-B6-A40B	Alive	NA	3152	FALSE	8.63562	FALSE
TCGA-AR-A24T	Alive	NA	3202	FALSE	8.7726	FALSE
TCGA-AN-A0XL	Alive	NA	163	FALSE	0.446575	TRUE
TCGA-A2-A0EN	Alive	NA	4088	FALSE	11.2	FALSE
TCGA-B6-A0IP	Dead	3926	3374	TRUE	10.7562	FALSE
TCGA-E2-A10E	Alive	NA	865	FALSE	2.36986	FALSE
TCGA-C8-A12O	Alive	NA	385	FALSE	1.05479	FALSE
TCGA-E2-A9RU	Alive	NA	0	FALSE	0	FALSE
TCGA-A8-A07I	Alive	NA	426	FALSE	1.16712	FALSE
TCGA-BH-A0BT	Alive	NA	2365	FALSE	6.47945	FALSE
TCGA-A2-A0CZ	Alive	NA	1616	FALSE	4.4274	FALSE
TCGA-LL-A7T0	Alive	NA	376	FALSE	1.03014	FALSE
TCGA-BH-A6R9	Alive	NA	160	FALSE	0.438356	FALSE
TCGA-EW-A2FR	Alive	NA	1673	FALSE	4.58356	FALSE
TCGA-D8-A1XT	Alive	NA	506	FALSE	1.3863	TRUE
TCGA-E2-A1IG	Alive	NA	2140	FALSE	5.86301	FALSE
TCGA-EW-A1OV	Alive	NA	789	FALSE	2.16164	FALSE
TCGA-BH-A18V	Dead	1556	NA	TRUE	4.26301	TRUE
TCGA-GM-A3XL	Alive	NA	2108	FALSE	5.77534	FALSE
TCGA-A2-A0CP	Alive	NA	2813	FALSE	7.70685	FALSE
TCGA-BH-A1FH	Dead	1034	NA	TRUE	2.83288	FALSE
TCGA-D8-A27M	Alive	NA	410	FALSE	1.12329	FALSE
TCGA-B6-A0RM	Dead	2373	NA	TRUE	6.50137	FALSE
TCGA-A8-A0AB	Alive	NA	518	FALSE	1.41918	TRUE
TCGA-E2-A105	Alive	NA	1308	FALSE	3.58356	FALSE
TCGA-E9-A248	Alive	NA	59	FALSE	0.161644	FALSE
TCGA-BH-A18H	Alive	NA	652	FALSE	1.7863	FALSE
TCGA-E9-A1RF	Alive	NA	200	FALSE	0.547945	TRUE
TCGA-D8-A143	Alive	NA	431	FALSE	1.18082	TRUE
TCGA-AC-A3HN	Alive	NA	496	FALSE	1.3589	FALSE
TCGA-AR-A2LM	Alive	NA	1935	FALSE	5.30137	FALSE
TCGA-E2-A14W	Alive	NA	974	FALSE	2.66849	FALSE
TCGA-E2-A1IJ	Alive	NA	865	FALSE	2.36986	FALSE
TCGA-A7-A26G	Alive	NA	722	FALSE	1.97808	FALSE
TCGA-AO-A0JD	Alive	NA	2190	FALSE	6	FALSE
TCGA-E2-A1LE	Dead	879	NA	TRUE	2.40822	TRUE
TCGA-EW-A3E8	Alive	NA	1035	FALSE	2.83562	FALSE
TCGA-A2-A4S1	Alive	NA	820	FALSE	2.24658	FALSE
TCGA-A7-A425	Alive	NA	447	FALSE	1.22466	FALSE
TCGA-AN-A0XS	Alive	NA	10	FALSE	0.0273973	FALSE
TCGA-AR-A0U4	Alive	NA	3261	FALSE	8.93425	FALSE
TCGA-A2-A04N	Alive	NA	4354	FALSE	11.9288	FALSE
TCGA-AO-A125	Alive	NA	3456	FALSE	9.46849	FALSE
TCGA-AO-A1KS	Alive	NA	350	FALSE	0.958904	FALSE
TCGA-OL-A66I	Alive	NA	714	FALSE	1.95616	FALSE
TCGA-D8-A1JE	Alive	NA	575	FALSE	1.57534	FALSE
TCGA-AN-A0AK	Alive	NA	224	FALSE	0.613699	FALSE
TCGA-A7-A26E	Alive	NA	954	FALSE	2.6137	FALSE
TCGA-E2-A106	Alive	NA	2541	FALSE	6.96164	FALSE
TCGA-E2-A14U	Alive	NA	1318	FALSE	3.61096	FALSE
TCGA-GM-A2DH	Alive	NA	2193	FALSE	6.00822	FALSE
TCGA-BH-A0DZ	Alive	NA	495	FALSE	1.35616	FALSE
TCGA-AR-A2LR	Alive	NA	1742	FALSE	4.7726	FALSE
TCGA-E9-A1RD	Alive	NA	34	FALSE	0.0931507	FALSE
TCGA-A2-A0YD	Alive	NA	769	FALSE	2.10685	FALSE
TCGA-AQ-A0Y5	Dead	172	NA	TRUE	0.471233	TRUE
TCGA-E9-A3Q9	Alive	NA	1001	FALSE	2.74247	FALSE
TCGA-AR-A5QN	Alive	NA	1013	FALSE	2.77534	FALSE
TCGA-BH-A1EY	Dead	538	NA	TRUE	1.47397	FALSE
TCGA-A8-A09B	Alive	NA	365	FALSE	1	FALSE
TCGA-EW-A1P4	Alive	NA	907	FALSE	2.48493	FALSE
TCGA-A8-A08B	Alive	NA	1156	FALSE	3.16712	TRUE
TCGA-A2-A0YH	Alive	NA	659	FALSE	1.80548	FALSE
TCGA-A8-A09V	Alive	NA	457	FALSE	1.25205	FALSE
TCGA-BH-A18N	Dead	468	NA	TRUE	1.28219	TRUE
TCGA-BH-A18J	Dead	612	NA	TRUE	1.67671	TRUE
TCGA-E2-A108	Alive	NA	837	FALSE	2.29315	FALSE
TCGA-EW-A1P1	Alive	NA	1210	FALSE	3.31507	FALSE
TCGA-S3-AA10	Alive	NA	586	FALSE	1.60548	FALSE
TCGA-A8-A07E	Alive	NA	608	FALSE	1.66575	FALSE
TCGA-AO-A1KP	Alive	NA	2953	FALSE	8.09041	FALSE
TCGA-HN-A2NL	Alive	NA	79	FALSE	0.216438	FALSE
TCGA-D8-A27G	Alive	NA	409	FALSE	1.12055	FALSE
TCGA-PL-A8LX	Alive	NA	5	FALSE	0.0136986	TRUE
TCGA-BH-A0W7	Alive	NA	1363	FALSE	3.73425	FALSE
TCGA-BH-A0RX	Alive	NA	170	FALSE	0.465753	FALSE
TCGA-D8-A73X	Alive	NA	767	FALSE	2.10137	FALSE
TCGA-A8-A082	Alive	NA	549	FALSE	1.50411	TRUE
TCGA-BH-A8G0	Alive	NA	662	FALSE	1.8137	FALSE
TCGA-EW-A1P8	Dead	239	NA	TRUE	0.654795	FALSE
TCGA-AC-A2BK	Alive	NA	2222	FALSE	6.08767	FALSE
TCGA-E2-A1II	Alive	NA	1025	FALSE	2.80822	FALSE
TCGA-A2-A0ST	Alive	NA	3017	FALSE	8.26575	FALSE
TCGA-E2-A15D	Alive	NA	526	FALSE	1.4411	FALSE
TCGA-PL-A8LZ	Alive	NA	302	FALSE	0.827397	FALSE
TCGA-A7-A3J0	Alive	NA	313	FALSE	0.857534	FALSE
TCGA-AC-A3YI	Alive	NA	707	FALSE	1.93699	FALSE
TCGA-A8-A09Q	Alive	NA	761	FALSE	2.08493	FALSE
TCGA-E9-A1R7	Alive	NA	1467	FALSE	4.01918	TRUE
TCGA-A8-A08P	Alive	NA	943	FALSE	2.58356	FALSE
TCGA-OL-A6VQ	Alive	NA	600	FALSE	1.64384	FALSE
TCGA-E2-A159	Alive	NA	762	FALSE	2.08767	FALSE
TCGA-C8-A26V	Alive	NA	616	FALSE	1.68767	TRUE
TCGA-E9-A22A	Alive	NA	1189	FALSE	3.25753	FALSE
TCGA-E2-A573	Alive	NA	1062	FALSE	2.90959	FALSE
TCGA-AO-A0J3	Alive	NA	651	FALSE	1.78356	FALSE
TCGA-A8-A09A	Alive	NA	304	FALSE	0.832877	FALSE
TCGA-BH-A1F5	Dead	2712	NA	TRUE	7.43014	FALSE
TCGA-AC-A2FE	Dead	2636	2240	TRUE	7.22192	FALSE
TCGA-BH-A0HK	Alive	NA	178	FALSE	0.487671	FALSE
TCGA-AQ-A54N	Alive	NA	78	FALSE	0.213699	TRUE
TCGA-OL-A5RX	Alive	NA	878	FALSE	2.40548	FALSE
TCGA-D8-A1XM	Alive	NA	538	FALSE	1.47397	FALSE
TCGA-E2-A15T	Alive	NA	1563	FALSE	4.28219	FALSE
TCGA-A8-A0A6	Alive	NA	640	FALSE	1.75342	FALSE
TCGA-A2-A0EY	Alive	NA	1925	FALSE	5.27397	FALSE
TCGA-BH-A0H0	Alive	NA	461	FALSE	1.26301	FALSE
TCGA-A2-A04Q	Alive	NA	2385	FALSE	6.53425	FALSE
TCGA-E2-A14P	Alive	NA	1246	FALSE	3.4137	FALSE
TCGA-BH-A0W4	Alive	NA	759	FALSE	2.07945	FALSE
TCGA-E9-A245	Dead	NA	26	TRUE	NA	FALSE
TCGA-B6-A0X4	Dead	860	NA	TRUE	2.35616	FALSE
TCGA-A2-A0ES	Alive	NA	2190	FALSE	6	FALSE
TCGA-A1-A0SM	Alive	NA	242	FALSE	0.663014	FALSE
TCGA-UU-A93S	Dead	116	NA	TRUE	0.317808	TRUE
TCGA-BH-A1EW	Dead	1694	NA	TRUE	4.6411	FALSE
TCGA-AR-A24H	Alive	NA	4894	FALSE	13.4082	FALSE
TCGA-A7-A6VV	Alive	NA	313	FALSE	0.857534	FALSE
TCGA-D8-A140	Alive	NA	403	FALSE	1.10411	FALSE
TCGA-D8-A1J9	Alive	NA	532	FALSE	1.45753	FALSE
TCGA-A7-A26J	Alive	NA	627	FALSE	1.71781	FALSE
TCGA-E2-A14Z	Dead	563	518	TRUE	1.54247	FALSE
TCGA-AN-A0FS	Alive	NA	210	FALSE	0.575342	FALSE
TCGA-AO-A124	Alive	NA	3506	FALSE	9.60548	FALSE
TCGA-A2-A0YF	Alive	NA	1535	FALSE	4.20548	FALSE
TCGA-E2-A1LG	Alive	NA	1523	FALSE	4.1726	FALSE
TCGA-D8-A1Y3	Alive	NA	430	FALSE	1.17808	FALSE
TCGA-E2-A1LK	Dead	266	NA	TRUE	0.728767	TRUE
TCGA-A7-A26H	Alive	NA	724	FALSE	1.98356	FALSE
TCGA-AR-A1AQ	Alive	NA	3021	FALSE	8.27671	FALSE
TCGA-A8-A0A2	Alive	NA	579	FALSE	1.5863	FALSE
TCGA-E9-A5UO	Alive	NA	785	FALSE	2.15068	FALSE
TCGA-A2-A1FX	Alive	NA	1847	FALSE	5.06027	FALSE
TCGA-AO-A0JM	Alive	NA	2184	FALSE	5.98356	FALSE
TCGA-EW-A423	Alive	NA	533	FALSE	1.46027	FALSE
TCGA-BH-A0B2	NA	NA	NA	NA	NA	FALSE
TCGA-A8-A092	Alive	NA	942	FALSE	2.58082	FALSE
TCGA-MS-A51U	Alive	NA	681	FALSE	1.86575	FALSE
TCGA-E9-A1R3	Alive	NA	78	FALSE	0.213699	FALSE
TCGA-AR-A24N	Alive	NA	3035	FALSE	8.31507	FALSE
TCGA-AR-A0U0	Alive	NA	1988	FALSE	5.44658	FALSE
TCGA-A8-A08T	Dead	3409	2830	TRUE	9.33973	TRUE
TCGA-3C-AALK	Alive	NA	1448	FALSE	3.96712	FALSE
TCGA-E9-A3X8	Alive	NA	926	FALSE	2.53699	FALSE
TCGA-AC-A7VC	Alive	NA	1	FALSE	0.00273973	TRUE
TCGA-D8-A27V	Alive	NA	381	FALSE	1.04384	FALSE
TCGA-A2-A4RX	Alive	NA	742	FALSE	2.03288	FALSE
TCGA-AC-A3EH	Dead	197	17	TRUE	0.539726	FALSE
TCGA-AC-A6IX	Alive	NA	373	FALSE	1.02192	FALSE
TCGA-A2-A0T7	Alive	NA	631	FALSE	1.72877	TRUE
TCGA-LD-A7W6	Alive	NA	404	FALSE	1.10685	FALSE
TCGA-AR-A0TS	Alive	NA	2558	FALSE	7.00822	FALSE
TCGA-E9-A22E	Alive	NA	1269	FALSE	3.47671	FALSE
TCGA-A2-A04U	Alive	NA	2654	FALSE	7.27123	FALSE
TCGA-A8-A07P	Alive	NA	334	FALSE	0.915068	FALSE
TCGA-BH-A0DK	Alive	NA	423	FALSE	1.1589	FALSE
TCGA-BH-A1FM	Dead	1388	NA	TRUE	3.80274	FALSE
TCGA-LL-A6FP	Alive	NA	0	FALSE	0	FALSE
TCGA-A2-A0EQ	Alive	NA	2426	FALSE	6.64658	FALSE
TCGA-AR-A250	Alive	NA	2707	FALSE	7.41644	FALSE
TCGA-BH-A8FY	Dead	295	NA	TRUE	0.808219	FALSE
TCGA-AR-A2LH	Dead	616	NA	TRUE	1.68767	FALSE
TCGA-B6-A0IN	Dead	2573	NA	TRUE	7.04932	FALSE
TCGA-C8-A12V	Alive	NA	385	FALSE	1.05479	FALSE
TCGA-E9-A54Y	Alive	NA	725	FALSE	1.9863	FALSE
TCGA-D8-A1JI	Alive	NA	577	FALSE	1.58082	FALSE
TCGA-E2-A15F	Alive	NA	658	FALSE	1.80274	FALSE
TCGA-GI-A2C9	Alive	NA	3342	FALSE	9.15616	FALSE
TCGA-LL-A9Q3	Alive	NA	532	FALSE	1.45753	FALSE
TCGA-A7-A6VX	Alive	NA	317	FALSE	0.868493	FALSE
TCGA-B6-A0IK	Dead	571	NA	TRUE	1.56438	TRUE
TCGA-A7-A0CH	Alive	NA	1079	FALSE	2.95616	FALSE
TCGA-E2-A1IL	Alive	NA	118	FALSE	0.323288	FALSE
TCGA-E2-A570	Alive	NA	931	FALSE	2.55068	FALSE
TCGA-C8-A12L	Alive	NA	363	FALSE	0.994521	FALSE
TCGA-A7-A5ZX	Alive	NA	336	FALSE	0.920548	FALSE
TCGA-A1-A0SD	Alive	NA	437	FALSE	1.19726	FALSE
TCGA-B6-A0X7	Dead	1781	NA	TRUE	4.87945	FALSE
TCGA-AC-A62X	Alive	NA	417	FALSE	1.14247	FALSE
TCGA-A2-A04X	Alive	NA	1686	FALSE	4.61918	FALSE
TCGA-AN-A0FL	Alive	NA	231	FALSE	0.632877	FALSE
TCGA-A2-A3XW	Alive	NA	1712	FALSE	4.69041	FALSE
TCGA-A7-A4SC	Alive	NA	446	FALSE	1.22192	FALSE
TCGA-EW-A1IZ	Alive	NA	554	FALSE	1.51781	FALSE
TCGA-AO-A03T	Alive	NA	2124	FALSE	5.81918	FALSE
TCGA-E9-A6HE	Alive	NA	847	FALSE	2.32055	FALSE
TCGA-A1-A0SG	Alive	NA	434	FALSE	1.18904	TRUE
TCGA-A2-A259	Alive	NA	1596	FALSE	4.3726	FALSE
TCGA-A7-A0DB	Alive	NA	1007	FALSE	2.7589	FALSE
TCGA-AN-A04A	Alive	NA	90	FALSE	0.246575	TRUE
TCGA-C8-A134	Alive	NA	383	FALSE	1.04932	FALSE
TCGA-BH-A1ES	Dead	3462	NA	TRUE	9.48493	TRUE
TCGA-A8-A09W	Alive	NA	30	FALSE	0.0821918	FALSE
TCGA-BH-A0B0	Alive	NA	2477	FALSE	6.7863	FALSE

## Sheet: Fig_3F
patient	vital_status	days_to_death	days_to_last_follow_up	Sur	Time	Groups	Score	Class
TCGA-A7-A13D-01B-04R-A277-07	Alive	NA	965	FALSE	2.64384	FALSE	-4.04165	Low risk
TCGA-A7-A26J-01B-02R-A277-07	Alive	NA	627	FALSE	1.71781	FALSE	-4.01385	Low risk
TCGA-E9-A22G-01A-11R-A157-07	Alive	NA	1239	FALSE	3.39452	FALSE	-3.50284	Low risk
TCGA-A2-A04U-01A-11R-A115-07	Alive	NA	2654	FALSE	7.27123	FALSE	-3.29569	Low risk
TCGA-B6-A0I2-01A-11R-A034-07	Alive	NA	4361	FALSE	11.9479	FALSE	-3.14519	Low risk
TCGA-AR-A0U4-01A-11R-A109-07	Alive	NA	3261	FALSE	8.93425	FALSE	-2.79074	Low risk
TCGA-AR-A24Q-01A-12R-A169-07	Alive	NA	3172	FALSE	8.69041	FALSE	-2.60785	Low risk
TCGA-AC-A3OD-01B-06R-A22O-07	Alive	NA	451	FALSE	1.23562	FALSE	-2.56101	Low risk
TCGA-AO-A1KR-01A-12R-A144-07	Alive	NA	2513	FALSE	6.88493	FALSE	-2.50873	Low risk
TCGA-EW-A6SB-01A-12R-A32P-07	Alive	NA	760	FALSE	2.08219	FALSE	-2.39976	Low risk
TCGA-BH-A18T-01A-11R-A12D-07	Dead	224	NA	TRUE	0.613699	FALSE	-2.36476	Low risk
TCGA-A2-A3XY-01A-11R-A239-07	Dead	1093	1064	TRUE	2.99452	FALSE	-2.35016	Low risk
TCGA-A2-A0ST-01A-12R-A084-07	Alive	NA	3017	FALSE	8.26575	FALSE	-2.3217	Low risk
TCGA-AN-A0FJ-01A-11R-A00Z-07	Alive	NA	242	FALSE	0.663014	FALSE	-2.28279	Low risk
TCGA-LL-A8F5-01A-11R-A36F-07	Alive	NA	596	FALSE	1.63288	FALSE	-2.27893	Low risk
TCGA-A7-A26F-01B-04R-A22O-07	Alive	NA	738	FALSE	2.02192	FALSE	-2.25996	Low risk
TCGA-D8-A1XR-01A-11R-A14M-07	Alive	NA	482	FALSE	1.32055	FALSE	-2.21084	Low risk
TCGA-A7-A26I-01B-06R-A22O-07	Alive	NA	661	FALSE	1.81096	FALSE	-2.18028	Low risk
TCGA-A7-A26E-01B-06R-A277-07	Alive	NA	954	FALSE	2.6137	FALSE	-2.1296	Low risk
TCGA-LL-A441-01A-11R-A24H-07	Alive	NA	996	FALSE	2.72877	FALSE	-2.04475	Low risk
TCGA-A2-A04Q-01A-21R-A034-07	Alive	NA	2385	FALSE	6.53425	FALSE	-2.03516	Low risk
TCGA-GM-A3XL-01A-11R-A22U-07	Alive	NA	2108	FALSE	5.77534	FALSE	-1.91851	Low risk
TCGA-HN-A2NL-01A-11R-A18M-07	Alive	NA	79	FALSE	0.216438	FALSE	-1.90082	Low risk
TCGA-E2-A14N-01A-31R-A137-07	Alive	NA	1434	FALSE	3.92877	FALSE	-1.89407	Low risk
TCGA-AO-A0JC-01A-11R-A056-07	Alive	NA	1547	FALSE	4.23836	FALSE	-1.86961	Low risk
TCGA-A7-A0CE-01A-11R-A00Z-07	Alive	NA	1074	FALSE	2.94247	FALSE	-1.86116	Low risk
TCGA-C8-A12V-01A-11R-A115-07	Alive	NA	385	FALSE	1.05479	FALSE	-1.8097	Low risk
TCGA-AQ-A7U7-01A-22R-A352-07	Dead	584	304	TRUE	1.6	FALSE	-1.76885	Low risk
TCGA-AR-A0TU-01A-31R-A109-07	Alive	NA	709	FALSE	1.94247	FALSE	-1.70791	Low risk
TCGA-A2-A0D0-01A-11R-A00Z-07	Alive	NA	2048	FALSE	5.61096	FALSE	-1.66575	Low risk
TCGA-EW-A1P4-01A-21R-A144-07	Alive	NA	907	FALSE	2.48493	FALSE	-1.63609	Low risk
TCGA-E2-A1II-01A-11R-A144-07	Alive	NA	1025	FALSE	2.80822	FALSE	-1.63439	Low risk
TCGA-AR-A1AQ-01A-11R-A12P-07	Alive	NA	3021	FALSE	8.27671	FALSE	-1.6155	Low risk
TCGA-A2-A04T-01A-21R-A034-07	Alive	NA	2246	FALSE	6.15342	FALSE	-1.61177	Low risk
TCGA-AR-A1AW-01A-21R-A12P-07	Alive	NA	2632	FALSE	7.21096	FALSE	-1.60311	Low risk
TCGA-E2-A1LH-01A-11R-A14D-07	Alive	NA	3247	FALSE	8.89589	FALSE	-1.59516	Low risk
TCGA-E2-A15O-01A-11R-A115-07	Alive	NA	289	FALSE	0.791781	FALSE	-1.54512	Low risk
TCGA-BH-A5IZ-01A-11R-A27Q-07	Alive	NA	567	FALSE	1.55342	FALSE	-1.51869	Low risk
TCGA-D8-A27F-01A-11R-A16F-07	Alive	NA	488	FALSE	1.33699	FALSE	-1.50686	Low risk
TCGA-AR-A1AY-01A-21R-A12P-07	Alive	NA	1026	FALSE	2.81096	FALSE	-1.46501	Low risk
TCGA-C8-A1HK-01A-21R-A13Q-07	Alive	NA	366	FALSE	1.00274	FALSE	-1.41596	Low risk
TCGA-E2-A1B6-01A-31R-A12P-07	Alive	NA	867	FALSE	2.37534	FALSE	-1.40579	Low risk
TCGA-E9-A1NC-01A-21R-A26B-07	Alive	NA	1203	FALSE	3.29589	FALSE	-1.35393	Low risk
TCGA-B6-A1KN-01A-11R-A13Q-07	Alive	NA	4233	FALSE	11.5973	FALSE	-1.34473	Low risk
TCGA-B6-A0RT-01A-21R-A084-07	Alive	NA	2721	FALSE	7.45479	FALSE	-1.3269	Low risk
TCGA-A2-A0ET-01A-31R-A034-07	Alive	NA	1066	FALSE	2.92055	FALSE	-1.3182	Low risk
TCGA-A1-A0SP-01A-11R-A084-07	Alive	NA	584	FALSE	1.6	FALSE	-1.28702	Low risk
TCGA-BH-A0DP-01A-21R-A056-07	Alive	NA	476	FALSE	1.30411	FALSE	-1.25322	Low risk
TCGA-BH-A202-01A-11R-A14M-07	Alive	NA	795	FALSE	2.17808	FALSE	-1.23957	Low risk
TCGA-A7-A426-01A-22R-A24H-07	Alive	NA	364	FALSE	0.99726	FALSE	-1.23842	Low risk
TCGA-C8-A1HF-01A-11R-A137-07	Alive	NA	332	FALSE	0.909589	FALSE	-1.22843	Low risk
TCGA-D8-A27P-01A-11R-A16F-07	Alive	NA	49	FALSE	0.134247	FALSE	-1.21366	Low risk
TCGA-BH-A0B9-01A-11R-A056-07	Alive	NA	1572	FALSE	4.30685	FALSE	-1.21067	Low risk
TCGA-EW-A1OW-01A-21R-A144-07	Alive	NA	694	FALSE	1.90137	FALSE	-1.20968	Low risk
TCGA-A2-A0CR-01A-11R-A22K-07	Alive	NA	3283	FALSE	8.99452	FALSE	-1.1793	Low risk
TCGA-A2-A0YK-01A-22R-A109-07	Alive	NA	588	FALSE	1.61096	FALSE	-1.16063	Low risk
TCGA-AC-A2QH-01B-04R-A22O-07	Alive	NA	1005	FALSE	2.75342	FALSE	-1.13845	Low risk
TCGA-BH-A0BM-01A-11R-A056-07	Alive	NA	1876	FALSE	5.13973	FALSE	-1.12007	Low risk
TCGA-C8-A12U-01A-11R-A115-07	Alive	NA	385	FALSE	1.05479	FALSE	-1.1032	Low risk
TCGA-E2-A1B5-01A-21R-A12P-07	Alive	NA	984	FALSE	2.69589	FALSE	-1.10141	Low risk
TCGA-A1-A0SO-01A-22R-A084-07	Alive	NA	852	FALSE	2.33425	FALSE	-1.09847	Low risk
TCGA-E2-A150-01A-11R-A12D-07	Alive	NA	1935	FALSE	5.30137	FALSE	-1.06119	Low risk
TCGA-A2-A0YE-01A-11R-A109-07	Alive	NA	554	FALSE	1.51781	FALSE	-1.05392	Low risk
TCGA-AN-A0AR-01A-11R-A00Z-07	Alive	NA	10	FALSE	0.0273973	FALSE	-1.04962	Low risk
TCGA-E9-A248-01A-11R-A169-07	Alive	NA	59	FALSE	0.161644	FALSE	-1.04192	Low risk
TCGA-C8-A134-01A-11R-A115-07	Alive	NA	383	FALSE	1.04932	FALSE	-1.03923	Low risk
TCGA-C8-A26X-01A-31R-A16F-07	Alive	NA	376	FALSE	1.03014	FALSE	-1.03239	Low risk
TCGA-B6-A0X1-01A-11R-A109-07	Dead	7455	5677	TRUE	20.4247	FALSE	-1.03042	Low risk
TCGA-E9-A1N8-01A-11R-A144-07	Alive	NA	1039	FALSE	2.84658	FALSE	-1.02473	Low risk
TCGA-LL-A5YN-01A-11R-A28M-07	Alive	NA	447	FALSE	1.22466	FALSE	-1.01763	Low risk
TCGA-BH-A0W7-01A-11R-A115-07	Alive	NA	1363	FALSE	3.73425	FALSE	-0.986714	Low risk
TCGA-C8-A138-01A-11R-A115-07	Alive	NA	380	FALSE	1.0411	FALSE	-0.983759	Low risk
TCGA-E9-A2JT-01A-22R-A18M-07	Alive	NA	288	FALSE	0.789041	FALSE	-0.976704	Low risk
TCGA-PL-A8LY-01A-11R-A41B-07	Alive	NA	8	FALSE	0.0219178	FALSE	-0.922976	Low risk
TCGA-AN-A0G0-01A-11R-A034-07	Alive	NA	16	FALSE	0.0438356	FALSE	-0.920076	Low risk
TCGA-GM-A2DN-01A-11R-A180-07	Alive	NA	3091	FALSE	8.46849	FALSE	-0.909579	Low risk
TCGA-E9-A22D-01A-11R-A157-07	Alive	NA	1248	FALSE	3.41918	FALSE	-0.899359	Low risk
TCGA-PE-A5DE-01A-11R-A27Q-07	Alive	NA	2645	FALSE	7.24658	FALSE	-0.889721	Low risk
TCGA-E9-A3QA-01A-61R-A22K-07	Alive	NA	918	FALSE	2.51507	FALSE	-0.88452	Low risk
TCGA-D8-A1JB-01A-11R-A13Q-07	Alive	NA	1688	FALSE	4.62466	FALSE	-0.877913	Low risk
TCGA-OL-A5DA-01A-11R-A27Q-07	Alive	NA	1783	FALSE	4.88493	FALSE	-0.872107	Low risk
TCGA-B6-A40B-01A-11R-A239-07	Alive	NA	3152	FALSE	8.63562	FALSE	-0.850537	Low risk
TCGA-EW-A1P7-01A-21R-A144-07	Alive	NA	915	FALSE	2.50685	FALSE	-0.843121	Low risk
TCGA-EW-A1PE-01A-11R-A144-07	Alive	NA	320	FALSE	0.876712	FALSE	-0.836763	Low risk
TCGA-AR-A1AI-01A-11R-A12P-07	Alive	NA	3296	FALSE	9.03014	FALSE	-0.831415	Low risk
TCGA-E9-A3HO-01A-11R-A213-07	Alive	NA	1158	FALSE	3.1726	FALSE	-0.807157	Low risk
TCGA-EW-A3E8-01B-11R-A24H-07	Alive	NA	1035	FALSE	2.83562	FALSE	-0.778868	Low risk
TCGA-AR-A1AO-01A-11R-A12P-07	Alive	NA	2618	FALSE	7.1726	FALSE	-0.775896	Low risk
TCGA-E2-A10C-01A-21R-A10J-07	Alive	NA	1220	FALSE	3.34247	FALSE	-0.773155	Low risk
TCGA-GM-A2DO-01A-11R-A18M-07	Alive	NA	2596	FALSE	7.11233	FALSE	-0.772939	Low risk
TCGA-E2-A1LS-01A-12R-A157-07	Alive	NA	1604	FALSE	4.39452	FALSE	-0.76896	Low risk
TCGA-A2-A0YM-01A-11R-A109-07	Alive	NA	965	FALSE	2.64384	FALSE	-0.763583	Low risk
TCGA-A2-A3XW-01A-11R-A239-07	Alive	NA	1712	FALSE	4.69041	FALSE	-0.755891	Low risk
TCGA-B6-A0X7-01A-11R-A10J-07	Dead	1781	NA	TRUE	4.87945	FALSE	-0.742621	Low risk
TCGA-AR-A24Z-01A-11R-A169-07	Alive	NA	3001	FALSE	8.22192	FALSE	-0.741089	Low risk
TCGA-AO-A12F-01A-11R-A115-07	Alive	NA	1842	FALSE	5.04658	FALSE	-0.736097	Low risk
TCGA-C8-A12M-01A-11R-A115-07	Alive	NA	358	FALSE	0.980822	FALSE	-0.71775	Low risk
TCGA-GM-A4E0-01A-12R-A266-07	Alive	NA	2191	FALSE	6.00274	FALSE	-0.70723	Low risk
TCGA-GM-A3XG-01A-31R-A24H-07	Alive	NA	1330	FALSE	3.64384	FALSE	-0.706609	Low risk
TCGA-GM-A2DI-01A-31R-A18M-07	Alive	NA	2590	FALSE	7.09589	FALSE	-0.702765	Low risk
TCGA-LD-A66U-01A-11R-A31O-07	Alive	NA	646	FALSE	1.76986	FALSE	-0.700799	Low risk
TCGA-BH-A28O-01A-11R-A22K-07	Alive	NA	1120	FALSE	3.06849	FALSE	-0.698848	Low risk
TCGA-A8-A07C-01A-11R-A034-07	Alive	NA	1034	FALSE	2.83288	FALSE	-0.680957	Low risk
TCGA-A8-A08I-01A-11R-A00Z-07	Alive	NA	365	FALSE	1	FALSE	-0.680455	Low risk
TCGA-B6-A0RU-01A-11R-A084-07	Alive	NA	8605	FALSE	23.5753	FALSE	-0.676856	Low risk
TCGA-A2-A4RX-01A-11R-A266-07	Alive	NA	742	FALSE	2.03288	FALSE	-0.675423	Low risk
TCGA-E9-A1ND-01A-11R-A144-07	Alive	NA	1266	FALSE	3.46849	FALSE	-0.664755	Low risk
TCGA-LL-A7SZ-01A-32R-A352-07	Alive	NA	594	FALSE	1.6274	FALSE	-0.661193	Low risk
TCGA-EW-A6S9-01A-22R-A33J-07	Alive	NA	463	FALSE	1.26849	FALSE	-0.657278	Low risk
TCGA-A2-A3XZ-01A-42R-A239-07	Alive	NA	1532	FALSE	4.19726	FALSE	-0.656629	Low risk
TCGA-AC-A6IW-01A-12R-A33J-07	Alive	NA	413	FALSE	1.13151	FALSE	-0.654939	Low risk
TCGA-C8-A275-01A-21R-A16F-07	Alive	NA	1	FALSE	0.00273973	FALSE	-0.653329	Low risk
TCGA-AC-A2BK-01A-11R-A21T-07	Alive	NA	2222	FALSE	6.08767	FALSE	-0.650803	Low risk
TCGA-AO-A129-01A-21R-A10J-07	Alive	NA	3286	FALSE	9.00274	FALSE	-0.648185	Low risk
TCGA-E2-A1LG-01A-21R-A14M-07	Alive	NA	1523	FALSE	4.1726	FALSE	-0.647524	Low risk
TCGA-GM-A2DA-01A-11R-A18M-07	Dead	6593	5909	TRUE	18.063	FALSE	-0.643949	Low risk
TCGA-EW-A1IY-01A-11R-A13Q-07	Alive	NA	258	FALSE	0.706849	FALSE	-0.633686	Low risk
TCGA-D8-A73U-01A-11R-A33J-07	Alive	NA	492	FALSE	1.34795	FALSE	-0.618844	Low risk
TCGA-C8-A137-01A-11R-A115-07	Alive	NA	379	FALSE	1.03836	FALSE	-0.602531	Low risk
TCGA-BH-A0H5-01A-21R-A115-07	Alive	NA	1620	FALSE	4.43836	FALSE	-0.598757	Low risk
TCGA-AC-A8OQ-01A-11R-A41B-07	Alive	NA	34	FALSE	0.0931507	FALSE	-0.596042	Low risk
TCGA-AQ-A04L-01B-21R-A10J-07	Alive	NA	3957	FALSE	10.8411	FALSE	-0.584897	Low risk
TCGA-AR-A5QM-01A-11R-A27Q-07	Alive	NA	2231	FALSE	6.11233	FALSE	-0.574771	Low risk
TCGA-AN-A0FX-01A-11R-A034-07	Alive	NA	10	FALSE	0.0273973	FALSE	-0.573052	Low risk
TCGA-GM-A2DD-01A-11R-A180-07	Alive	NA	2282	FALSE	6.25205	FALSE	-0.566527	Low risk
TCGA-OL-A5D7-01A-11R-A27Q-07	Alive	NA	1780	FALSE	4.87671	FALSE	-0.558026	Low risk
TCGA-AN-A0XS-01A-22R-A109-07	Alive	NA	10	FALSE	0.0273973	FALSE	-0.556749	Low risk
TCGA-OL-A66I-01A-21R-A29R-07	Alive	NA	714	FALSE	1.95616	FALSE	-0.552373	Low risk
TCGA-C8-A1HJ-01A-11R-A13Q-07	Alive	NA	5	FALSE	0.0136986	FALSE	-0.552315	Low risk
TCGA-D8-A1JI-01A-11R-A13Q-07	Alive	NA	577	FALSE	1.58082	FALSE	-0.548728	Low risk
TCGA-AO-A0JE-01A-11R-A056-07	Alive	NA	2335	FALSE	6.39726	FALSE	-0.540885	Low risk
TCGA-D8-A1JN-01A-11R-A13Q-07	Alive	NA	620	FALSE	1.69863	FALSE	-0.540836	Low risk
TCGA-E2-A15I-01A-21R-A137-07	Alive	NA	1692	FALSE	4.63562	FALSE	-0.533294	Low risk
TCGA-OL-A5RX-01A-11R-A28M-07	Alive	NA	878	FALSE	2.40548	FALSE	-0.530682	Low risk
TCGA-BH-A0RX-01A-21R-A084-07	Alive	NA	170	FALSE	0.465753	FALSE	-0.529203	Low risk
TCGA-E2-A574-01A-11R-A29R-07	Alive	NA	1179	FALSE	3.23014	FALSE	-0.528357	Low risk
TCGA-E9-A1NE-01A-21R-A14M-07	Alive	NA	1088	FALSE	2.98082	FALSE	-0.527993	Low risk
TCGA-S3-AA15-01A-11R-A41B-07	Alive	NA	525	FALSE	1.43836	FALSE	-0.522908	Low risk
TCGA-AR-A0TS-01A-11R-A115-07	Alive	NA	2558	FALSE	7.00822	FALSE	-0.521073	Low risk
TCGA-E9-A243-01A-21R-A169-07	Alive	NA	612	FALSE	1.67671	FALSE	-0.513105	Low risk
TCGA-E9-A1QZ-01A-21R-A169-07	Alive	NA	755	FALSE	2.06849	FALSE	-0.511583	Low risk
TCGA-A2-A0CT-01A-31R-A056-07	Alive	NA	2289	FALSE	6.27123	FALSE	-0.506785	Low risk
TCGA-C8-A1HM-01A-12R-A137-07	Alive	NA	375	FALSE	1.0274	FALSE	-0.486444	Low risk
TCGA-A2-A25F-01A-11R-A169-07	Alive	NA	322	FALSE	0.882192	FALSE	-0.485273	Low risk
TCGA-A8-A0A4-01A-11R-A00Z-07	Alive	NA	396	FALSE	1.08493	FALSE	-0.477815	Low risk
TCGA-W8-A86G-01A-21R-A36F-07	Alive	NA	347	FALSE	0.950685	FALSE	-0.476904	Low risk
TCGA-D8-A1JM-01A-11R-A13Q-07	Alive	NA	590	FALSE	1.61644	FALSE	-0.47558	Low risk
TCGA-AQ-A1H2-01A-11R-A13Q-07	Alive	NA	475	FALSE	1.30137	FALSE	-0.473696	Low risk
TCGA-A2-A4RY-01A-31R-A266-07	Alive	NA	648	FALSE	1.77534	FALSE	-0.473055	Low risk
TCGA-B6-A401-01A-11R-A239-07	Alive	NA	2596	FALSE	7.11233	FALSE	-0.470284	Low risk
TCGA-BH-A0BT-01A-11R-A12P-07	Alive	NA	2365	FALSE	6.47945	FALSE	-0.464086	Low risk
TCGA-A2-A0CO-01A-13R-A22K-07	Dead	1468	1468	TRUE	4.02192	FALSE	-0.463499	Low risk
TCGA-E2-A108-01A-13R-A10J-07	Alive	NA	837	FALSE	2.29315	FALSE	-0.461719	Low risk
TCGA-C8-A27B-01A-11R-A169-07	Alive	NA	439	FALSE	1.20274	FALSE	-0.449717	Low risk
TCGA-E2-A14Y-01A-21R-A12D-07	Alive	NA	2109	FALSE	5.77808	FALSE	-0.445883	Low risk
TCGA-5L-AAT0-01A-12R-A41B-07	Alive	NA	1477	FALSE	4.04658	FALSE	-0.443497	Low risk
TCGA-BH-A6R8-01A-21R-A33J-07	Alive	NA	293	FALSE	0.80274	FALSE	-0.441569	Low risk
TCGA-A8-A06N-01A-11R-A00Z-07	Alive	NA	0	FALSE	0	FALSE	-0.438503	Low risk
TCGA-OL-A5RY-01A-21R-A28M-07	Alive	NA	752	FALSE	2.06027	FALSE	-0.418293	Low risk
TCGA-A2-A1FW-01A-11R-A13Q-07	Alive	NA	528	FALSE	1.44658	FALSE	-0.417723	Low risk
TCGA-OL-A5RU-01A-11R-A28M-07	Alive	NA	1219	FALSE	3.33973	FALSE	-0.398329	Low risk
TCGA-D8-A1XZ-01A-11R-A14M-07	Alive	NA	466	FALSE	1.27671	FALSE	-0.395943	Low risk
TCGA-EW-A1IZ-01A-11R-A13Q-07	Alive	NA	554	FALSE	1.51781	FALSE	-0.387448	Low risk
TCGA-BH-A0E6-01A-11R-A034-07	Alive	NA	293	FALSE	0.80274	FALSE	-0.380153	Low risk
TCGA-EW-A2FS-01A-11R-A17B-07	Alive	NA	1604	FALSE	4.39452	FALSE	-0.378775	Low risk
TCGA-BH-A0BO-01A-23R-A12D-07	Alive	NA	2197	FALSE	6.01918	FALSE	-0.365406	Low risk
TCGA-AR-A1AK-01A-21R-A12P-07	Alive	NA	3159	FALSE	8.65479	FALSE	-0.363034	Low risk
TCGA-A2-A1G6-01A-11R-A13Q-07	Alive	NA	501	FALSE	1.3726	FALSE	-0.357626	Low risk
TCGA-D8-A1JL-01A-11R-A13Q-07	Alive	NA	611	FALSE	1.67397	FALSE	-0.35687	Low risk
TCGA-5L-AAT1-01A-12R-A41B-07	Alive	NA	1471	FALSE	4.03014	FALSE	-0.352536	Low risk
TCGA-BH-A2L8-01A-11R-A18M-07	Alive	NA	612	FALSE	1.67671	FALSE	-0.351639	Low risk
TCGA-EW-A1J5-01A-11R-A13Q-07	Alive	NA	477	FALSE	1.30685	FALSE	-0.345893	Low risk
TCGA-BH-A0BG-01A-11R-A115-07	Alive	NA	1871	FALSE	5.12603	FALSE	-0.341753	Low risk
TCGA-A2-A0D2-01A-21R-A034-07	Alive	NA	1027	FALSE	2.8137	FALSE	-0.330239	Low risk
TCGA-XX-A89A-01A-11R-A36F-07	Alive	NA	488	FALSE	1.33699	FALSE	-0.32664	Low risk
TCGA-EW-A1PB-01A-11R-A144-07	Alive	NA	608	FALSE	1.66575	FALSE	-0.323252	Low risk
TCGA-GM-A3NY-01A-11R-A21T-07	Alive	NA	1162	FALSE	3.18356	FALSE	-0.318013	Low risk
TCGA-EW-A1J3-01A-11R-A13Q-07	Alive	NA	504	FALSE	1.38082	FALSE	-0.313275	Low risk
TCGA-C8-A12K-01A-21R-A115-07	Alive	NA	0	FALSE	0	FALSE	-0.310404	Low risk
TCGA-AR-A0TX-01A-11R-A084-07	Alive	NA	1972	FALSE	5.40274	FALSE	-0.304431	Low risk
TCGA-BH-A0B5-01A-11R-A12P-07	Alive	NA	2136	FALSE	5.85205	FALSE	-0.300521	Low risk
TCGA-C8-A3M8-01A-11R-A213-07	Alive	NA	394	FALSE	1.07945	FALSE	-0.299579	Low risk
TCGA-BH-A42U-01A-12R-A24H-07	Alive	NA	3364	FALSE	9.21644	FALSE	-0.298485	Low risk
TCGA-E9-A1N9-01A-11R-A14D-07	Alive	NA	1101	FALSE	3.01644	FALSE	-0.297146	Low risk
TCGA-EW-A1OV-01A-11R-A144-07	Alive	NA	789	FALSE	2.16164	FALSE	-0.290033	Low risk
TCGA-A8-A09G-01A-21R-A00Z-07	Alive	NA	0	FALSE	0	FALSE	-0.281757	Low risk
TCGA-AO-A03R-01A-21R-A034-07	Alive	NA	2091	FALSE	5.72877	FALSE	-0.281245	Low risk
TCGA-AC-A2FO-01A-11R-A180-07	Alive	NA	2255	FALSE	6.17808	FALSE	-0.280166	Low risk
TCGA-GM-A5PV-01A-11R-A28M-07	Alive	NA	412	FALSE	1.12877	FALSE	-0.279744	Low risk
TCGA-A7-A0DC-01B-04R-A22O-07	Alive	NA	906	FALSE	2.48219	FALSE	-0.273823	Low risk
TCGA-AN-A04D-01A-21R-A034-07	Alive	NA	52	FALSE	0.142466	FALSE	-0.267373	Low risk
TCGA-E2-A1IK-01A-11R-A144-07	Alive	NA	1800	FALSE	4.93151	FALSE	-0.264912	Low risk
TCGA-D8-A3Z5-01A-41R-A24H-07	Alive	NA	1015	FALSE	2.78082	FALSE	-0.261024	Low risk
TCGA-A2-A0CV-01A-31R-A115-07	Alive	NA	3011	FALSE	8.24932	FALSE	-0.257735	Low risk
TCGA-A7-A4SE-01A-11R-A266-07	Alive	NA	644	FALSE	1.76438	FALSE	-0.255468	Low risk
TCGA-D8-A147-01A-11R-A115-07	Alive	NA	584	FALSE	1.6	FALSE	-0.253167	Low risk
TCGA-AN-A0AM-01A-11R-A034-07	Alive	NA	5	FALSE	0.0136986	FALSE	-0.247237	Low risk
TCGA-BH-A0BR-01A-21R-A115-07	Alive	NA	2330	FALSE	6.38356	FALSE	-0.246055	Low risk
TCGA-BH-A0WA-01A-11R-A109-07	Alive	NA	701	FALSE	1.92055	FALSE	-0.224498	Low risk
TCGA-A8-A07R-01A-21R-A034-07	Alive	NA	273	FALSE	0.747945	FALSE	-0.220942	Low risk
TCGA-AC-A62X-01A-11R-A29R-07	Alive	NA	417	FALSE	1.14247	FALSE	-0.214509	Low risk
TCGA-A8-A07U-01A-11R-A034-07	Alive	NA	760	FALSE	2.08219	FALSE	-0.212492	Low risk
TCGA-AC-A8OS-01A-12R-A41B-07	Alive	NA	70	FALSE	0.191781	FALSE	-0.212423	Low risk
TCGA-AR-A1AJ-01A-21R-A12P-07	Alive	NA	2383	FALSE	6.52877	FALSE	-0.211969	Low risk
TCGA-AR-A1AH-01A-11R-A12D-07	Alive	NA	3807	FALSE	10.4301	FALSE	-0.202704	Low risk
TCGA-AC-A3QP-01A-11R-A22U-07	Alive	NA	675	FALSE	1.84932	FALSE	-0.194583	Low risk
TCGA-AR-A2LN-01A-21R-A18M-07	Alive	NA	1161	FALSE	3.18082	FALSE	-0.193757	Low risk
TCGA-BH-A0DE-01A-11R-A115-07	Alive	NA	2372	FALSE	6.49863	FALSE	-0.191018	Low risk
TCGA-AR-A2LJ-01A-12R-A19W-07	Alive	NA	2632	FALSE	7.21096	FALSE	-0.184606	Low risk
TCGA-A8-A0A6-01A-12R-A056-07	Alive	NA	640	FALSE	1.75342	FALSE	-0.17926	Low risk
TCGA-B6-A2IU-01A-32R-A18M-07	Alive	NA	5176	FALSE	14.1808	FALSE	-0.177878	Low risk
TCGA-AO-A12B-01A-11R-A10J-07	Alive	NA	2989	FALSE	8.18904	FALSE	-0.175956	Low risk
TCGA-BH-A0GY-01A-11R-A056-07	Alive	NA	923	FALSE	2.52877	FALSE	-0.173162	Low risk
TCGA-E2-A15K-06A-11R-A12P-07	Alive	NA	275	FALSE	0.753425	FALSE	-0.168528	Low risk
TCGA-AR-A1AT-01A-11R-A12P-07	Dead	1272	NA	TRUE	3.48493	FALSE	-0.157653	Low risk
TCGA-E2-A106-01A-11R-A10J-07	Alive	NA	2541	FALSE	6.96164	FALSE	-0.157308	Low risk
TCGA-A2-A4S2-01A-12R-A266-07	Alive	NA	643	FALSE	1.76164	FALSE	-0.156037	Low risk
TCGA-C8-A1HO-01A-11R-A13Q-07	Alive	NA	375	FALSE	1.0274	FALSE	-0.154356	Low risk
TCGA-AQ-A04J-01A-02R-A034-07	Alive	NA	819	FALSE	2.24384	FALSE	-0.153902	Low risk
TCGA-GM-A2DB-01A-31R-A18M-07	Alive	NA	2406	FALSE	6.59178	FALSE	-0.147302	Low risk
TCGA-LD-A9QF-01A-32R-A41B-07	Alive	NA	323	FALSE	0.884932	FALSE	-0.145801	Low risk
TCGA-AC-A3W6-01A-12R-A22K-07	Alive	NA	0	FALSE	0	FALSE	-0.143109	Low risk
TCGA-BH-A1FH-01A-12R-A13Q-07	Dead	1034	NA	TRUE	2.83288	FALSE	-0.142467	Low risk
TCGA-C8-A278-01A-11R-A169-07	Alive	NA	297	FALSE	0.813699	FALSE	-0.138906	Low risk
TCGA-B6-A408-01A-12R-A24H-07	Alive	NA	2072	FALSE	5.67671	FALSE	-0.127824	Low risk
TCGA-D8-A1XL-01A-11R-A14M-07	Alive	NA	606	FALSE	1.66027	FALSE	-0.124681	Low risk
TCGA-LL-A7T0-01A-31R-A352-07	Alive	NA	376	FALSE	1.03014	FALSE	-0.123917	Low risk
TCGA-C8-A1HG-01A-11R-A137-07	Alive	NA	345	FALSE	0.945205	FALSE	-0.122476	Low risk
TCGA-AO-A0JI-01A-21R-A056-07	Alive	NA	1528	FALSE	4.1863	FALSE	-0.116386	Low risk
TCGA-AO-A0J2-01A-11R-A034-07	Alive	NA	997	FALSE	2.73151	FALSE	-0.115375	Low risk
TCGA-BH-A8FZ-01A-11R-A352-07	Alive	NA	574	FALSE	1.5726	FALSE	-0.114483	Low risk
TCGA-E2-A1B4-01A-11R-A12P-07	Dead	1004	911	TRUE	2.75068	FALSE	-0.105315	Low risk
TCGA-AC-A8OP-01A-11R-A36F-07	Alive	NA	614	FALSE	1.68219	FALSE	-0.0997513	Low risk
TCGA-AO-A03N-01B-11R-A10J-07	Alive	NA	2031	FALSE	5.56438	FALSE	-0.0993223	Low risk
TCGA-AR-A24H-01A-11R-A169-07	Alive	NA	4894	FALSE	13.4082	FALSE	-0.0987923	Low risk
TCGA-GM-A5PX-01A-12R-A28M-07	Alive	NA	551	FALSE	1.50959	FALSE	-0.0957645	Low risk
TCGA-EW-A1PC-01B-11R-A21T-07	Alive	NA	187	FALSE	0.512329	FALSE	-0.0957596	Low risk
TCGA-BH-A0AZ-01A-21R-A12P-07	Alive	NA	1919	FALSE	5.25753	FALSE	-0.0926635	Low risk
TCGA-AN-A0FF-01A-11R-A034-07	Alive	NA	172	FALSE	0.471233	FALSE	-0.0853561	Low risk
TCGA-E9-A5UP-01A-11R-A28M-07	Alive	NA	803	FALSE	2.2	FALSE	-0.0753396	Low risk
TCGA-OL-A5D8-01A-11R-A27Q-07	Alive	NA	973	FALSE	2.66575	FALSE	-0.0748936	Low risk
TCGA-E2-A14U-01A-11R-A22K-07	Alive	NA	1318	FALSE	3.61096	FALSE	-0.0722232	Low risk
TCGA-E2-A15T-01A-11R-A115-07	Alive	NA	1563	FALSE	4.28219	FALSE	-0.0717759	Low risk
TCGA-D8-A145-01A-11R-A115-07	Alive	NA	410	FALSE	1.12329	FALSE	-0.0703914	Low risk
TCGA-BH-A18I-01A-11R-A12D-07	Alive	NA	1093	FALSE	2.99452	FALSE	-0.0692856	Low risk
TCGA-BH-A1F6-01A-11R-A13Q-07	Dead	2965	NA	TRUE	8.12329	FALSE	-0.0591619	Low risk
TCGA-AC-A3BB-01A-21R-A19W-07	Alive	NA	987	FALSE	2.70411	FALSE	-0.0588394	Low risk
TCGA-D8-A1JG-01B-11R-A13Q-07	Alive	NA	1612	FALSE	4.41644	FALSE	-0.0530068	Low risk
TCGA-AO-A0J7-01A-11R-A034-07	Alive	NA	618	FALSE	1.69315	FALSE	-0.048102	Low risk
TCGA-WT-AB41-01A-11R-A41B-07	Alive	NA	1611	FALSE	4.4137	FALSE	-0.0479735	Low risk
TCGA-A2-A0EX-01A-21R-A034-07	Alive	NA	752	FALSE	2.06027	FALSE	-0.0465607	Low risk
TCGA-Z7-A8R5-01A-42R-A41B-07	Alive	NA	3287	FALSE	9.00548	FALSE	-0.0424087	Low risk
TCGA-D8-A4Z1-01A-21R-A266-07	Alive	NA	659	FALSE	1.80548	FALSE	-0.0415591	Low risk
TCGA-AN-A0XR-01A-11R-A109-07	Alive	NA	10	FALSE	0.0273973	FALSE	-0.0410074	Low risk
TCGA-WT-AB44-01A-11R-A41B-07	Alive	NA	883	FALSE	2.41918	FALSE	-0.0398939	Low risk
TCGA-A8-A076-01A-21R-A00Z-07	Alive	NA	1642	FALSE	4.49863	FALSE	-0.0395391	Low risk
TCGA-AR-A0TP-01A-11R-A084-07	Alive	NA	4275	FALSE	11.7123	FALSE	-0.0373834	Low risk
TCGA-A1-A0SF-01A-11R-A144-07	Alive	NA	1463	FALSE	4.00822	FALSE	-0.0338954	Low risk
TCGA-A8-A08R-01A-11R-A034-07	Alive	NA	30	FALSE	0.0821918	FALSE	-0.0315286	Low risk
TCGA-E2-A56Z-01A-12R-A29R-07	Alive	NA	252	FALSE	0.690411	FALSE	-0.0308514	Low risk
TCGA-Z7-A8R6-01A-11R-A41B-07	Alive	NA	3256	FALSE	8.92055	FALSE	-0.0306762	Low risk
TCGA-B6-A3ZX-01A-11R-A239-07	Dead	1152	1132	TRUE	3.15616	FALSE	-0.0290478	Low risk
TCGA-D8-A1XA-01A-11R-A14D-07	Alive	NA	839	FALSE	2.29863	FALSE	-0.0261017	Low risk
TCGA-OL-A6VR-01A-32R-A33J-07	Alive	NA	1220	FALSE	3.34247	FALSE	-0.0251448	Low risk
TCGA-A7-A425-01A-11R-A24H-07	Alive	NA	447	FALSE	1.22466	FALSE	-0.0243142	Low risk
TCGA-AN-A0FN-01A-11R-A034-07	Alive	NA	218	FALSE	0.59726	FALSE	-0.0228447	Low risk
TCGA-B6-A0RE-01A-11R-A056-07	Alive	NA	7777	FALSE	21.3068	FALSE	-0.0107467	Low risk
TCGA-D8-A13Z-01A-11R-A115-07	Alive	NA	635	FALSE	1.73973	FALSE	-0.00936995	Low risk
TCGA-A7-A13H-01A-11R-A22K-07	Alive	NA	899	FALSE	2.46301	FALSE	-0.00578531	Low risk
TCGA-A8-A09M-01A-11R-A00Z-07	Alive	NA	1006	FALSE	2.75616	FALSE	-0.005445	Low risk
TCGA-AO-A128-01A-11R-A10J-07	Alive	NA	3248	FALSE	8.89863	FALSE	-0.000711741	Low risk
TCGA-A2-A25A-01A-12R-A16F-07	Alive	NA	3276	FALSE	8.97534	FALSE	0.00460449	Low risk
TCGA-A2-A0YI-01A-31R-A10J-07	Alive	NA	1505	FALSE	4.12329	FALSE	0.00463255	Low risk
TCGA-AN-A0XU-01A-11R-A109-07	Alive	NA	10	FALSE	0.0273973	FALSE	0.0057207	Low risk
TCGA-BH-A0DL-01A-11R-A115-07	Alive	NA	2381	FALSE	6.52329	FALSE	0.00663476	Low risk
TCGA-C8-A12L-01A-11R-A115-07	Alive	NA	363	FALSE	0.994521	FALSE	0.0109424	Low risk
TCGA-C8-A12Y-01A-11R-A12D-07	Alive	NA	1476	FALSE	4.04384	FALSE	0.0197111	Low risk
TCGA-AN-A0AL-01A-11R-A00Z-07	Alive	NA	227	FALSE	0.621918	FALSE	0.0216891	Low risk
TCGA-AC-A2FK-01A-12R-A180-07	Alive	NA	2650	FALSE	7.26027	FALSE	0.02172	Low risk
TCGA-E9-A247-01A-11R-A169-07	Alive	NA	1186	FALSE	3.24932	FALSE	0.0260635	Low risk
TCGA-B6-A400-01A-11R-A239-07	Alive	NA	215	FALSE	0.589041	FALSE	0.0278148	Low risk
TCGA-D8-A3Z6-01A-11R-A239-07	Alive	NA	563	FALSE	1.54247	FALSE	0.0317481	Low risk
TCGA-AO-A1KS-01A-11R-A13Q-07	Alive	NA	350	FALSE	0.958904	FALSE	0.0346371	Low risk
TCGA-A2-A0CP-01A-11R-A034-07	Alive	NA	2813	FALSE	7.70685	FALSE	0.0377259	Low risk
TCGA-OL-A5RZ-01A-11R-A28M-07	Alive	NA	679	FALSE	1.86027	FALSE	0.0456662	Low risk
TCGA-BH-A0B6-01A-11R-A19W-07	Alive	NA	2483	FALSE	6.80274	FALSE	0.0478251	Low risk
TCGA-A7-A26G-01A-21R-A169-07	Alive	NA	722	FALSE	1.97808	FALSE	0.0501822	Low risk
TCGA-A8-A09T-01A-11R-A00Z-07	Alive	NA	579	FALSE	1.5863	FALSE	0.0528438	Low risk
TCGA-E9-A1RD-01A-11R-A157-07	Alive	NA	34	FALSE	0.0931507	FALSE	0.0555475	Low risk
TCGA-AR-A1AM-01A-41R-A22K-07	Alive	NA	2991	FALSE	8.19452	FALSE	0.0585377	Low risk
TCGA-A2-A0EP-01A-52R-A22U-07	Alive	NA	3603	FALSE	9.87123	FALSE	0.0593497	Low risk
TCGA-AC-A5XS-01A-11R-A29R-07	Alive	NA	588	FALSE	1.61096	FALSE	0.0615482	Low risk
TCGA-A7-A0CD-01A-11R-A00Z-07	Alive	NA	1165	FALSE	3.19178	FALSE	0.0643709	Low risk
TCGA-A1-A0SN-01A-11R-A144-07	Alive	NA	1196	FALSE	3.27671	FALSE	0.0663783	Low risk
TCGA-BH-A0HW-01A-11R-A034-07	Alive	NA	1561	FALSE	4.27671	FALSE	0.068655	Low risk
TCGA-A1-A0SQ-01A-21R-A144-07	Alive	NA	554	FALSE	1.51781	FALSE	0.0708664	Low risk
TCGA-A7-A13G-01B-04R-A22O-07	Alive	NA	718	FALSE	1.96712	FALSE	0.0720072	Low risk
TCGA-S3-AA14-01A-11R-A41B-07	Alive	NA	529	FALSE	1.44932	FALSE	0.0763187	Low risk
TCGA-AC-A2FG-01A-11R-A17B-07	Alive	NA	1853	FALSE	5.07671	FALSE	0.078926	Low risk
TCGA-OL-A5S0-01A-11R-A28M-07	Alive	NA	620	FALSE	1.69863	FALSE	0.080962	Low risk
TCGA-BH-A18S-01A-11R-A12D-07	Dead	2009	NA	TRUE	5.50411	FALSE	0.0819971	Low risk
TCGA-LL-A9Q3-01A-11R-A41B-07	Alive	NA	532	FALSE	1.45753	FALSE	0.0832854	Low risk
TCGA-A2-A3Y0-01A-11R-A239-07	Alive	NA	1546	FALSE	4.23562	FALSE	0.0864768	Low risk
TCGA-BH-A18H-01A-11R-A12D-07	Alive	NA	652	FALSE	1.7863	FALSE	0.0869267	Low risk
TCGA-A7-A4SD-01A-11R-A266-07	Alive	NA	441	FALSE	1.20822	FALSE	0.0919619	Low risk
TCGA-E9-A229-01A-31R-A157-07	Alive	NA	1148	FALSE	3.14521	FALSE	0.0935862	Low risk
TCGA-BH-A0HU-01A-11R-A034-07	Alive	NA	392	FALSE	1.07397	FALSE	0.0937537	Low risk
TCGA-BH-A0EB-01A-11R-A034-07	Alive	NA	745	FALSE	2.0411	FALSE	0.0982374	Low risk
TCGA-A1-A0SH-01A-11R-A084-07	Alive	NA	1437	FALSE	3.93699	FALSE	0.108814	Low risk
TCGA-OL-A66O-01A-11R-A31O-07	Alive	NA	528	FALSE	1.44658	FALSE	0.110331	Low risk
TCGA-E2-A14R-01A-11R-A115-07	Alive	NA	1174	FALSE	3.21644	FALSE	0.114613	Low risk
TCGA-AR-A5QQ-01A-11R-A28M-07	Dead	322	NA	TRUE	0.882192	FALSE	0.12018	Low risk
TCGA-E9-A1RB-01A-11R-A157-07	Dead	976	633	TRUE	2.67397	FALSE	0.120314	Low risk
TCGA-C8-A133-01A-32R-A12D-07	Alive	NA	0	FALSE	0	FALSE	0.125121	Low risk
TCGA-AO-A03M-01B-11R-A10J-07	Alive	NA	1866	FALSE	5.11233	FALSE	0.127254	Low risk
TCGA-LD-A74U-01A-13R-A33J-07	Alive	NA	402	FALSE	1.10137	FALSE	0.128464	Low risk
TCGA-D8-A27T-01A-11R-A16F-07	Alive	NA	398	FALSE	1.09041	FALSE	0.129111	Low risk
TCGA-D8-A27V-01A-12R-A17B-07	Alive	NA	381	FALSE	1.04384	FALSE	0.132027	Low risk
TCGA-BH-A0EE-01A-11R-A034-07	Alive	NA	943	FALSE	2.58356	FALSE	0.138047	Low risk
TCGA-A8-A07I-01A-11R-A00Z-07	Alive	NA	426	FALSE	1.16712	FALSE	0.13805	Low risk
TCGA-B6-A0X0-01A-21R-A115-07	Dead	3945	NA	TRUE	10.8082	FALSE	0.139779	Low risk
TCGA-E9-A227-01A-11R-A157-07	Alive	NA	975	FALSE	2.67123	FALSE	0.145108	Low risk
TCGA-A2-A0CZ-01A-11R-A034-07	Alive	NA	1616	FALSE	4.4274	FALSE	0.145241	Low risk
TCGA-E9-A244-01A-11R-A169-07	Alive	NA	21	FALSE	0.0575342	FALSE	0.153284	Low risk
TCGA-A7-A4SA-01A-11R-A266-07	Alive	NA	454	FALSE	1.24384	FALSE	0.155285	Low risk
TCGA-C8-A26W-01A-11R-A16F-07	Alive	NA	381	FALSE	1.04384	FALSE	0.157174	Low risk
TCGA-E2-A105-01A-11R-A10J-07	Alive	NA	1308	FALSE	3.58356	FALSE	0.158794	Low risk
TCGA-OL-A6VQ-01A-12R-A41B-07	Alive	NA	600	FALSE	1.64384	FALSE	0.16173	Low risk
TCGA-AN-A0AT-01A-11R-A034-07	Alive	NA	10	FALSE	0.0273973	FALSE	0.164299	Low risk
TCGA-BH-A0E0-01A-11R-A056-07	Alive	NA	134	FALSE	0.367123	FALSE	0.165553	Low risk
TCGA-3C-AALK-01A-11R-A41B-07	Alive	NA	1448	FALSE	3.96712	FALSE	0.166877	Low risk
TCGA-A1-A0SE-01A-11R-A084-07	Alive	NA	1321	FALSE	3.61918	FALSE	0.170642	Low risk
TCGA-A2-A0CX-01A-21R-A00Z-07	Alive	NA	1728	FALSE	4.73425	FALSE	0.171551	Low risk
TCGA-AO-A12C-01A-11R-A10J-07	Alive	NA	2372	FALSE	6.49863	FALSE	0.173758	Low risk
TCGA-AC-A3HN-01A-11R-A213-07	Alive	NA	496	FALSE	1.3589	FALSE	0.174581	Low risk
TCGA-E2-A15H-01A-11R-A12D-07	Alive	NA	393	FALSE	1.07671	FALSE	0.175312	Low risk
TCGA-AC-A2FB-01A-11R-A17B-07	Alive	NA	1234	FALSE	3.38082	FALSE	0.177316	Low risk
TCGA-AR-A0U3-01A-11R-A109-07	Alive	NA	4080	FALSE	11.1781	FALSE	0.177608	Low risk
TCGA-BH-A0HQ-01A-11R-A034-07	Alive	NA	1121	FALSE	3.07123	FALSE	0.177884	Low risk
TCGA-B6-A0IA-01A-11R-A034-07	Alive	NA	8391	FALSE	22.989	FALSE	0.182848	Low risk
TCGA-AR-A2LR-01A-12R-A18M-07	Alive	NA	1742	FALSE	4.7726	FALSE	0.18286	Low risk
TCGA-A2-A0SY-01A-31R-A084-07	Alive	NA	1347	FALSE	3.69041	FALSE	0.183055	Low risk
TCGA-AR-A250-01A-31R-A169-07	Alive	NA	2707	FALSE	7.41644	FALSE	0.183421	Low risk
TCGA-AN-A0XW-01A-11R-A109-07	Alive	NA	170	FALSE	0.465753	FALSE	0.184223	Low risk
TCGA-BH-A0BQ-01A-21R-A115-07	Alive	NA	2255	FALSE	6.17808	FALSE	0.189102	Low risk
TCGA-B6-A0WY-01A-11R-A109-07	Dead	3461	NA	TRUE	9.48219	FALSE	0.194713	Low risk
TCGA-C8-A1HL-01A-11R-A137-07	Alive	NA	317	FALSE	0.868493	FALSE	0.196079	Low risk
TCGA-E2-A1AZ-01A-11R-A12P-07	Alive	NA	2329	FALSE	6.38082	FALSE	0.197743	Low risk
TCGA-B6-A0IB-01A-11R-A034-07	Dead	3941	NA	TRUE	10.7973	FALSE	0.202194	Low risk
TCGA-A2-A25D-01A-12R-A16F-07	Alive	NA	0	FALSE	0	FALSE	0.202222	Low risk
TCGA-E2-A1LA-01A-11R-A144-07	Alive	NA	748	FALSE	2.04932	FALSE	0.2069	Low risk
TCGA-AN-A04C-01A-21R-A034-07	Alive	NA	54	FALSE	0.147945	FALSE	0.207055	Low risk
TCGA-C8-A132-01A-31R-A115-07	Alive	NA	383	FALSE	1.04932	FALSE	0.21957	Low risk
TCGA-E2-A15G-01A-11R-A12D-07	Alive	NA	554	FALSE	1.51781	FALSE	0.220371	Low risk
TCGA-MS-A51U-01A-31R-A266-07	Alive	NA	681	FALSE	1.86575	FALSE	0.221425	Low risk
TCGA-A8-A08H-01A-21R-A00Z-07	Alive	NA	0	FALSE	0	FALSE	0.223049	Low risk
TCGA-BH-A0C0-01A-21R-A056-07	Alive	NA	1270	FALSE	3.47945	FALSE	0.223609	Low risk
TCGA-B6-A0IJ-01A-11R-A034-07	Alive	NA	7106	FALSE	19.4685	FALSE	0.225484	Low risk
TCGA-A7-A6VY-01A-12R-A33J-07	Alive	NA	266	FALSE	0.728767	FALSE	0.229165	Low risk
TCGA-E2-A1IN-01A-11R-A13Q-07	Alive	NA	675	FALSE	1.84932	FALSE	0.235552	Low risk
TCGA-D8-A1Y3-01A-11R-A157-07	Alive	NA	430	FALSE	1.17808	FALSE	0.236552	Low risk
TCGA-E9-A5UO-01A-11R-A28M-07	Alive	NA	785	FALSE	2.15068	FALSE	0.242003	Low risk
TCGA-A2-A0EQ-01A-11R-A034-07	Alive	NA	2426	FALSE	6.64658	FALSE	0.244937	Low risk
TCGA-E9-A5FK-01A-11R-A27Q-07	Alive	NA	812	FALSE	2.22466	FALSE	0.246431	Low risk
TCGA-LD-A7W6-01A-81R-A352-07	Alive	NA	404	FALSE	1.10685	FALSE	0.249041	Low risk
TCGA-AO-A03L-01A-41R-A056-07	Alive	NA	2442	FALSE	6.69041	FALSE	0.250798	Low risk
TCGA-LL-A73Y-01A-11R-A33J-07	Alive	NA	477	FALSE	1.30685	FALSE	0.250911	Low risk
TCGA-BH-A0DH-01A-11R-A084-07	Alive	NA	1156	FALSE	3.16712	FALSE	0.251942	Low risk
TCGA-EW-A1PG-01A-11R-A144-07	Alive	NA	1051	FALSE	2.87945	FALSE	0.252815	Low risk
TCGA-AR-A2LM-01A-11R-A180-07	Alive	NA	1935	FALSE	5.30137	FALSE	0.256235	Low risk
TCGA-E2-A573-01A-11R-A29R-07	Alive	NA	1062	FALSE	2.90959	FALSE	0.256384	Low risk
TCGA-BH-A0HN-01A-11R-A10U-07	Alive	NA	516	FALSE	1.4137	FALSE	0.259099	Low risk
TCGA-E2-A1IL-01A-11R-A14D-07	Alive	NA	118	FALSE	0.323288	FALSE	0.261921	Low risk
TCGA-D8-A27E-01A-11R-A16F-07	Alive	NA	530	FALSE	1.45205	FALSE	0.266703	Low risk
TCGA-AO-A0J8-01A-21R-A034-07	Alive	NA	680	FALSE	1.86301	FALSE	0.267971	Low risk
TCGA-E2-A158-01A-11R-A12D-07	Alive	NA	450	FALSE	1.23288	FALSE	0.270199	Low risk
TCGA-AR-A0TW-01A-11R-A084-07	Alive	NA	3009	FALSE	8.24384	FALSE	0.270428	Low risk
TCGA-A2-A0CL-01A-11R-A115-07	Alive	NA	3015	FALSE	8.26027	FALSE	0.281439	Low risk
TCGA-BH-A0B3-01A-11R-A056-07	Alive	NA	1203	FALSE	3.29589	FALSE	0.28576	Low risk
TCGA-E9-A245-01A-22R-A16F-07	Dead	NA	26	TRUE	NA	FALSE	0.286015	Low risk
TCGA-AC-A2FF-01A-11R-A17B-07	Alive	NA	2759	FALSE	7.5589	FALSE	0.287523	Low risk
TCGA-EW-A1P3-01A-11R-A144-07	Alive	NA	1611	FALSE	4.4137	FALSE	0.28797	Low risk
TCGA-E2-A3DX-01A-21R-A213-07	Alive	NA	1325	FALSE	3.63014	FALSE	0.289532	Low risk
TCGA-EW-A1IX-01A-12R-A144-07	Alive	NA	1208	FALSE	3.30959	FALSE	0.29016	Low risk
TCGA-E2-A15K-01A-11R-A12P-07	Alive	NA	275	FALSE	0.753425	FALSE	0.294854	Low risk
TCGA-AO-A0JG-01A-31R-A084-07	Alive	NA	798	FALSE	2.1863	FALSE	0.304551	Low risk
TCGA-BH-A1F2-01A-31R-A13Q-07	Dead	959	NA	TRUE	2.6274	FALSE	0.30507	Low risk
TCGA-EW-A3U0-01A-11R-A22K-07	Alive	NA	532	FALSE	1.45753	FALSE	0.307231	Low risk
TCGA-BH-A0DO-01B-11R-A12D-07	Alive	NA	1644	FALSE	4.50411	FALSE	0.309504	Low risk
TCGA-AR-A2LQ-01A-22R-A18M-07	Alive	NA	1233	FALSE	3.37808	FALSE	0.309721	Low risk
TCGA-A2-A0CW-01A-21R-A115-07	Alive	NA	3283	FALSE	8.99452	FALSE	0.310828	Low risk
TCGA-BH-A0HB-01A-11R-A056-07	Alive	NA	806	FALSE	2.20822	FALSE	0.312905	Low risk
TCGA-A2-A0CY-01A-12R-A034-07	Alive	NA	1673	FALSE	4.58356	FALSE	0.313285	Low risk
TCGA-D8-A141-01A-11R-A115-07	Alive	NA	626	FALSE	1.71507	FALSE	0.31794	Low risk
TCGA-AO-A126-01A-11R-A10J-07	Alive	NA	3307	FALSE	9.06027	FALSE	0.32235	Low risk
TCGA-A2-A0YL-01A-21R-A109-07	Alive	NA	1474	FALSE	4.03836	FALSE	0.323268	Low risk
TCGA-D8-A73X-01A-11R-A32P-07	Alive	NA	767	FALSE	2.10137	FALSE	0.323981	Low risk
TCGA-B6-A0IO-01A-11R-A034-07	Alive	NA	5042	FALSE	13.8137	FALSE	0.326804	Low risk
TCGA-HN-A2OB-01A-21R-A27Q-07	Dead	1900	1883	TRUE	5.20548	FALSE	0.331906	Low risk
TCGA-D8-A1JK-01A-11R-A13Q-07	Alive	NA	0	FALSE	0	FALSE	0.331961	Low risk
TCGA-A2-A0EW-01A-21R-A115-07	Dead	1884	905	TRUE	5.16164	FALSE	0.334773	Low risk
TCGA-LL-A6FP-01A-11R-A31O-07	Alive	NA	0	FALSE	0	FALSE	0.338885	Low risk
TCGA-BH-A0BC-01A-22R-A084-07	Alive	NA	974	FALSE	2.66849	FALSE	0.339359	Low risk
TCGA-AO-A0JB-01A-11R-A32Y-07	Alive	NA	1542	FALSE	4.22466	FALSE	0.343034	Low risk
TCGA-PE-A5DD-01A-12R-A27Q-07	Alive	NA	1953	FALSE	5.35068	FALSE	0.34341	Low risk
TCGA-UL-AAZ6-01A-11R-A41B-07	Alive	NA	518	FALSE	1.41918	FALSE	0.343745	Low risk
TCGA-AN-A0FD-01A-11R-A034-07	Alive	NA	196	FALSE	0.536986	FALSE	0.347221	Low risk
TCGA-A8-A08S-01A-11R-A034-07	Alive	NA	1004	FALSE	2.75068	FALSE	0.348841	Low risk
TCGA-S3-AA17-01A-11R-A41B-07	Alive	NA	424	FALSE	1.16164	FALSE	0.348954	Low risk
TCGA-D8-A1J9-01A-11R-A13Q-07	Alive	NA	532	FALSE	1.45753	FALSE	0.348964	Low risk
TCGA-A1-A0SB-01A-11R-A144-07	Alive	NA	259	FALSE	0.709589	FALSE	0.352549	Low risk
TCGA-D8-A146-01A-31R-A115-07	Alive	NA	643	FALSE	1.76164	FALSE	0.35553	Low risk
TCGA-LL-A440-01A-11R-A24H-07	Alive	NA	759	FALSE	2.07945	FALSE	0.361134	Low risk
TCGA-A2-A0EN-01A-13R-A084-07	Alive	NA	4088	FALSE	11.2	FALSE	0.36654	Low risk
TCGA-GI-A2C9-01A-11R-A21T-07	Alive	NA	3342	FALSE	9.15616	FALSE	0.370865	Low risk
TCGA-A2-A4RW-01A-21R-A266-07	Alive	NA	222	FALSE	0.608219	FALSE	0.372925	Low risk
TCGA-E9-A1NH-01A-11R-A14D-07	Alive	NA	576	FALSE	1.57808	FALSE	0.377732	Low risk
TCGA-AR-A2LH-01A-31R-A18M-07	Dead	616	NA	TRUE	1.68767	FALSE	0.380862	Low risk
TCGA-PL-A8LZ-01A-31R-A36F-07	Alive	NA	302	FALSE	0.827397	FALSE	0.383615	Low risk
TCGA-A7-A0DB-01A-11R-A277-07	Alive	NA	1007	FALSE	2.7589	FALSE	0.38825	Low risk
TCGA-B6-A0RV-01A-11R-A084-07	Alive	NA	5156	FALSE	14.126	FALSE	0.389364	Low risk
TCGA-A2-A25B-01A-11R-A169-07	Alive	NA	1291	FALSE	3.53699	FALSE	0.390242	Low risk
TCGA-E9-A1RI-01A-11R-A169-07	Alive	NA	1449	FALSE	3.96986	FALSE	0.393316	Low risk
TCGA-D8-A1X9-01A-12R-A157-07	Alive	NA	727	FALSE	1.99178	FALSE	0.395375	Low risk
TCGA-E2-A1LB-01A-11R-A144-07	Alive	NA	2306	FALSE	6.31781	FALSE	0.396374	Low risk
TCGA-A2-A0D1-01A-11R-A034-07	Alive	NA	1051	FALSE	2.87945	FALSE	0.397713	Low risk
TCGA-A7-A3IZ-01A-11R-A213-07	Alive	NA	322	FALSE	0.882192	FALSE	0.400876	Low risk
TCGA-E2-A570-01A-11R-A29R-07	Alive	NA	931	FALSE	2.55068	FALSE	0.401934	Low risk
TCGA-A8-A0A7-01A-11R-A00Z-07	Alive	NA	30	FALSE	0.0821918	FALSE	0.40549	Low risk
TCGA-C8-A1HI-01A-11R-A137-07	Alive	NA	343	FALSE	0.939726	FALSE	0.406078	Low risk
TCGA-AR-A1AX-01A-11R-A12P-07	Alive	NA	2629	FALSE	7.20274	FALSE	0.406221	Low risk
TCGA-BH-A0DD-01A-31R-A12P-07	Alive	NA	2486	FALSE	6.81096	FALSE	0.407511	Low risk
TCGA-A8-A06Z-01A-11R-A00Z-07	Alive	NA	31	FALSE	0.0849315	FALSE	0.409335	Low risk
TCGA-A8-A09R-01A-11R-A00Z-07	Alive	NA	273	FALSE	0.747945	FALSE	0.40985	Low risk
TCGA-AR-A0TT-01A-31R-A084-07	Alive	NA	3316	FALSE	9.08493	FALSE	0.41083	Low risk
TCGA-OK-A5Q2-01A-11R-A27Q-07	Alive	NA	64	FALSE	0.175342	FALSE	0.413645	Low risk
TCGA-D8-A1JU-01A-11R-A13Q-07	Alive	NA	447	FALSE	1.22466	FALSE	0.418068	Low risk
TCGA-BH-A0HY-01A-11R-A056-07	Alive	NA	1545	FALSE	4.23288	FALSE	0.420499	Low risk
TCGA-AR-A252-01A-11R-A169-07	Alive	NA	2838	FALSE	7.77534	FALSE	0.420852	Low risk
TCGA-A2-A04X-01A-21R-A034-07	Alive	NA	1686	FALSE	4.61918	FALSE	0.422776	Low risk
TCGA-E9-A1R2-01A-11R-A14D-07	Alive	NA	1063	FALSE	2.91233	FALSE	0.423584	Low risk
TCGA-E2-A14O-01A-31R-A115-07	Alive	NA	1359	FALSE	3.72329	FALSE	0.424606	Low risk
TCGA-EW-A2FV-01A-11R-A17B-07	Alive	NA	788	FALSE	2.1589	FALSE	0.425099	Low risk
TCGA-B6-A0WZ-01A-11R-A109-07	Alive	NA	6292	FALSE	17.2384	FALSE	0.429037	Low risk
TCGA-BH-A0DG-01A-21R-A12P-07	Alive	NA	2041	FALSE	5.59178	FALSE	0.429082	Low risk
TCGA-E2-A1IH-01A-11R-A13Q-07	Alive	NA	1026	FALSE	2.81096	FALSE	0.430578	Low risk
TCGA-E9-A54X-01A-11R-A266-07	Alive	NA	727	FALSE	1.99178	FALSE	0.432039	Low risk
TCGA-A7-A5ZX-01A-12R-A29R-07	Alive	NA	336	FALSE	0.920548	FALSE	0.433195	Low risk
TCGA-D8-A27L-01A-11R-A16F-07	Alive	NA	499	FALSE	1.36712	FALSE	0.435426	Low risk
TCGA-A8-A09A-01A-11R-A00Z-07	Alive	NA	304	FALSE	0.832877	FALSE	0.436071	Low risk
TCGA-D8-A1JD-01A-11R-A13Q-07	Alive	NA	552	FALSE	1.51233	FALSE	0.43792	Low risk
TCGA-GM-A2DM-01A-11R-A180-07	Alive	NA	3226	FALSE	8.83836	FALSE	0.43847	Low risk
TCGA-4H-AAAK-01A-12R-A41B-07	Alive	NA	348	FALSE	0.953425	FALSE	0.439351	Low risk
TCGA-OL-A66P-01A-11R-A31O-07	Alive	NA	428	FALSE	1.1726	FALSE	0.441367	Low risk
TCGA-BH-A0DQ-01A-11R-A084-07	Alive	NA	98	FALSE	0.268493	FALSE	0.44197	Low risk
TCGA-A2-A04V-01A-21R-A034-07	Dead	1920	NA	TRUE	5.26027	FALSE	0.442351	Low risk
TCGA-E9-A249-01A-11R-A169-07	Alive	NA	217	FALSE	0.594521	FALSE	0.442552	Low risk
TCGA-EW-A1J2-01A-21R-A13Q-07	Alive	NA	403	FALSE	1.10411	FALSE	0.44577	Low risk
TCGA-A2-A3XT-01A-11R-A22U-07	Alive	NA	2770	FALSE	7.58904	FALSE	0.447018	Low risk
TCGA-A2-A0CQ-01A-21R-A034-07	Alive	NA	2695	FALSE	7.38356	FALSE	0.447354	Low risk
TCGA-AR-A0TV-01A-21R-A084-07	Alive	NA	2288	FALSE	6.26849	FALSE	0.44741	Low risk
TCGA-BH-A0DV-01A-21R-A12P-07	Alive	NA	2064	FALSE	5.65479	FALSE	0.448178	Low risk
TCGA-C8-A135-01A-11R-A115-07	Alive	NA	393	FALSE	1.07671	FALSE	0.450023	Low risk
TCGA-AN-A041-01A-11R-A034-07	Alive	NA	7	FALSE	0.0191781	FALSE	0.452779	Low risk
TCGA-A8-A090-01A-11R-A00Z-07	Alive	NA	0	FALSE	0	FALSE	0.457055	Low risk
TCGA-C8-A8HR-01A-11R-A36F-07	Alive	NA	408	FALSE	1.11781	FALSE	0.458816	Low risk
TCGA-A7-A0DB-01C-02R-A277-07	Alive	NA	1007	FALSE	2.7589	FALSE	0.461186	Low risk
TCGA-E2-A1IF-01A-11R-A144-07	Alive	NA	1138	FALSE	3.11781	FALSE	0.463162	Low risk
TCGA-BH-A8FY-01A-11R-A36F-07	Dead	295	NA	TRUE	0.808219	FALSE	0.463432	Low risk
TCGA-AO-A12A-01A-21R-A115-07	Alive	NA	3112	FALSE	8.52603	FALSE	0.466315	Low risk
TCGA-S3-AA12-01A-11R-A41B-07	Alive	NA	574	FALSE	1.5726	FALSE	0.470514	Low risk
TCGA-AC-A3YI-01A-21R-A239-07	Alive	NA	707	FALSE	1.93699	FALSE	0.473094	Low risk
TCGA-GM-A3NW-01A-21R-A22K-07	Alive	NA	3361	FALSE	9.20822	FALSE	0.473225	Low risk
TCGA-AR-A24W-01A-11R-A169-07	Alive	NA	1550	FALSE	4.24658	FALSE	0.474347	Low risk
TCGA-BH-A0H3-01A-11R-A12P-07	Alive	NA	1928	FALSE	5.28219	FALSE	0.474931	Low risk
TCGA-AO-A12E-01A-11R-A10J-07	Alive	NA	2142	FALSE	5.86849	FALSE	0.478301	Low risk
TCGA-AC-A23E-01A-11R-A157-07	Alive	NA	698	FALSE	1.91233	FALSE	0.48085	Low risk
TCGA-E2-A1IO-01A-11R-A144-07	Alive	NA	1855	FALSE	5.08219	FALSE	0.481026	Low risk
TCGA-AO-A1KP-01A-11R-A13Q-07	Alive	NA	2953	FALSE	8.09041	FALSE	0.481986	Low risk
TCGA-E2-A15C-01A-31R-A12D-07	Alive	NA	694	FALSE	1.90137	FALSE	0.484671	Low risk
TCGA-AO-A0J3-01A-11R-A034-07	Alive	NA	651	FALSE	1.78356	FALSE	0.486039	Low risk
TCGA-A8-A08P-01A-11R-A00Z-07	Alive	NA	943	FALSE	2.58356	FALSE	0.48638	Low risk
TCGA-AC-A3TM-01A-11R-A22K-07	Alive	NA	762	FALSE	2.08767	FALSE	0.486529	Low risk
TCGA-A1-A0SI-01A-11R-A144-07	Alive	NA	635	FALSE	1.73973	FALSE	0.48888	Low risk
TCGA-A7-A26J-01A-11R-A169-07	Alive	NA	627	FALSE	1.71781	FALSE	0.49125	Low risk
TCGA-BH-A1F0-01A-11R-A137-07	Dead	785	NA	TRUE	2.15068	FALSE	0.49343	Low risk
TCGA-OL-A5RV-01A-12R-A28M-07	Alive	NA	1062	FALSE	2.90959	FALSE	0.496748	Low risk
TCGA-BH-A0E9-01B-11R-A115-07	Alive	NA	2489	FALSE	6.81918	FALSE	0.49754	Low risk
TCGA-B6-A0RN-01A-12R-A084-07	Alive	NA	8008	FALSE	21.9397	FALSE	0.500462	Low risk
TCGA-EW-A1J1-01A-11R-A13Q-07	Alive	NA	575	FALSE	1.57534	FALSE	0.503338	Low risk
TCGA-B6-A0WV-01A-11R-A109-07	Dead	2417	NA	TRUE	6.62192	FALSE	0.505675	Low risk
TCGA-AC-A2BM-01A-11R-A21T-07	Alive	NA	3022	FALSE	8.27945	FALSE	0.50725	Low risk
TCGA-AC-A3W5-01A-11R-A22K-07	Alive	NA	504	FALSE	1.38082	FALSE	0.510873	Low risk
TCGA-E2-A10A-01A-21R-A115-07	Alive	NA	1229	FALSE	3.36712	FALSE	0.514651	Low risk
TCGA-A8-A09K-01A-11R-A00Z-07	Alive	NA	912	FALSE	2.49863	FALSE	0.515606	Low risk
TCGA-A8-A09I-01A-22R-A034-07	Alive	NA	1371	FALSE	3.75616	FALSE	0.515708	Low risk
TCGA-A2-A0EO-01A-11R-A034-07	Alive	NA	2442	FALSE	6.69041	FALSE	0.520658	Low risk
TCGA-A2-A0T2-01A-11R-A084-07	Dead	255	NA	TRUE	0.69863	FALSE	0.521983	Low risk
TCGA-AC-A6IX-06A-11R-A32P-07	Alive	NA	373	FALSE	1.02192	FALSE	0.523186	Low risk
TCGA-A8-A07P-01A-11R-A00Z-07	Alive	NA	334	FALSE	0.915068	FALSE	0.523547	Low risk
TCGA-B6-A0RG-01A-11R-A056-07	Alive	NA	2082	FALSE	5.70411	FALSE	0.525983	Low risk
TCGA-E2-A1IJ-01A-11R-A144-07	Alive	NA	865	FALSE	2.36986	FALSE	0.527593	Low risk
TCGA-AO-A12G-01A-11R-A10J-07	Alive	NA	1639	FALSE	4.49041	FALSE	0.528614	Low risk
TCGA-GM-A3XN-01A-12R-A22U-07	Alive	NA	2019	FALSE	5.53151	FALSE	0.532978	Low risk
TCGA-BH-A0HI-01A-11R-A084-07	Alive	NA	620	FALSE	1.69863	FALSE	0.533738	Low risk
TCGA-AC-A2QI-01A-12R-A19W-07	Alive	NA	588	FALSE	1.61096	FALSE	0.537059	Low risk
TCGA-D8-A1JS-01A-11R-A13Q-07	Alive	NA	371	FALSE	1.01644	FALSE	0.537298	Low risk
TCGA-E9-A3X8-01A-31R-A22U-07	Alive	NA	926	FALSE	2.53699	FALSE	0.540723	Low risk
TCGA-E9-A22H-01A-11R-A157-07	Alive	NA	1232	FALSE	3.37534	FALSE	0.541312	Low risk
TCGA-D8-A1Y0-01A-11R-A14M-07	Alive	NA	472	FALSE	1.29315	FALSE	0.545307	Low risk
TCGA-AO-A0J4-01A-11R-A034-07	Alive	NA	1587	FALSE	4.34795	FALSE	0.54567	Low risk
TCGA-A7-A26E-01A-11R-A277-07	Alive	NA	954	FALSE	2.6137	FALSE	0.546709	Low risk
TCGA-A8-A0A1-01A-11R-A00Z-07	Alive	NA	365	FALSE	1	FALSE	0.5478	Low risk
TCGA-A1-A0SD-01A-11R-A115-07	Alive	NA	437	FALSE	1.19726	FALSE	0.547825	Low risk
TCGA-A2-A0EV-01A-11R-A034-07	Alive	NA	968	FALSE	2.65205	FALSE	0.554372	Low risk
TCGA-GM-A2DC-01A-11R-A18M-07	Alive	NA	2535	FALSE	6.94521	FALSE	0.557596	Low risk
TCGA-BH-A0BZ-01A-31R-A12P-07	Alive	NA	2255	FALSE	6.17808	FALSE	0.561206	Low risk
TCGA-BH-A1FG-01A-11R-A13Q-07	Dead	577	NA	TRUE	1.58082	FALSE	0.561215	Low risk
TCGA-BH-A0C3-01A-21R-A12P-07	Alive	NA	2709	FALSE	7.42192	FALSE	0.562094	Low risk
TCGA-BH-AB28-01A-31R-A41B-07	Alive	NA	287	FALSE	0.786301	FALSE	0.564584	Low risk
TCGA-E2-A1IU-01A-11R-A14D-07	Alive	NA	337	FALSE	0.923288	FALSE	0.56642	Low risk
TCGA-A2-A04R-01A-41R-A109-07	Alive	NA	3709	FALSE	10.1616	FALSE	0.568169	Low risk
TCGA-LL-A50Y-01A-11R-A266-07	Alive	NA	762	FALSE	2.08767	FALSE	0.569065	Low risk
TCGA-BH-A208-01A-11R-A157-07	Dead	1759	NA	TRUE	4.81918	FALSE	0.570816	Low risk
TCGA-AR-A5QN-01A-12R-A28M-07	Alive	NA	1013	FALSE	2.77534	FALSE	0.571224	Low risk
TCGA-AN-A0AJ-01A-11R-A00Z-07	Alive	NA	303	FALSE	0.830137	FALSE	0.576685	Low risk
TCGA-EW-A1P0-01A-11R-A144-07	Alive	NA	1251	FALSE	3.4274	FALSE	0.576935	Low risk
TCGA-BH-A8G0-01A-11R-A352-07	Alive	NA	662	FALSE	1.8137	FALSE	0.578487	Low risk
TCGA-BH-A0H0-01A-11R-A056-07	Alive	NA	461	FALSE	1.26301	FALSE	0.578811	Low risk
TCGA-B6-A0IP-01A-11R-A034-07	Dead	3926	3374	TRUE	10.7562	FALSE	0.578976	Low risk
TCGA-E2-A1LI-01A-12R-A157-07	Alive	NA	3121	FALSE	8.55068	FALSE	0.580255	Low risk
TCGA-E2-A572-01A-13R-A31O-07	Alive	NA	1208	FALSE	3.30959	FALSE	0.581622	Low risk
TCGA-D8-A1X7-01A-11R-A14M-07	Alive	NA	509	FALSE	1.39452	FALSE	0.586135	Low risk
TCGA-A2-A3KD-01A-12R-A213-07	Alive	NA	1206	FALSE	3.30411	FALSE	0.592668	Low risk
TCGA-C8-A12N-01A-11R-A115-07	Alive	NA	358	FALSE	0.980822	FALSE	0.592821	Low risk
TCGA-XX-A899-01A-11R-A36F-07	Alive	NA	467	FALSE	1.27945	FALSE	0.598384	Low risk
TCGA-BH-A1FE-01A-11R-A13Q-07	Dead	2273	NA	TRUE	6.2274	FALSE	0.599099	Low risk
TCGA-A7-A3J1-01A-11R-A213-07	Alive	NA	343	FALSE	0.939726	FALSE	0.599102	Low risk
TCGA-AC-A23G-01A-11R-A213-07	Alive	NA	2248	FALSE	6.1589	FALSE	0.599139	Low risk
TCGA-E2-A576-01A-11R-A31O-07	Alive	NA	1043	FALSE	2.85753	FALSE	0.601985	Low risk
TCGA-AC-A23C-01A-12R-A169-07	Alive	NA	585	FALSE	1.60274	FALSE	0.602061	Low risk
TCGA-AC-A3QQ-01B-06R-A22O-07	Alive	NA	734	FALSE	2.01096	FALSE	0.604759	Low risk
TCGA-A2-A0T3-01A-21R-A115-07	Alive	NA	1516	FALSE	4.15342	FALSE	0.60592	Low risk
TCGA-E9-A1R0-01A-22R-A16F-07	Alive	NA	860	FALSE	2.35616	FALSE	0.606181	Low risk
TCGA-GM-A2DF-01A-11R-A180-07	Alive	NA	2155	FALSE	5.90411	FALSE	0.607239	Low risk
TCGA-E9-A54Y-01A-11R-A466-07	Alive	NA	725	FALSE	1.9863	FALSE	0.607546	Low risk
TCGA-B6-A0RQ-01A-11R-A115-07	Dead	4267	NA	TRUE	11.6904	FALSE	0.615182	Low risk
TCGA-A7-A0CJ-01A-21R-A00Z-07	Alive	NA	931	FALSE	2.55068	FALSE	0.616236	Low risk
TCGA-LL-A5YO-01A-21R-A28M-07	Alive	NA	440	FALSE	1.20548	FALSE	0.61706	Low risk
TCGA-AC-A3TN-01A-11R-A22K-07	Alive	NA	456	FALSE	1.24932	FALSE	0.617713	Low risk
TCGA-E2-A10B-01A-11R-A10J-07	Alive	NA	1141	FALSE	3.12603	FALSE	0.618564	Low risk
TCGA-BH-A0BV-01A-11R-A00Z-07	Alive	NA	1519	FALSE	4.16164	FALSE	0.618925	Low risk
TCGA-D8-A1XK-01A-21R-A14M-07	Alive	NA	441	FALSE	1.20822	FALSE	0.618982	Low risk
TCGA-BH-A42V-01A-11R-A24H-07	Alive	NA	635	FALSE	1.73973	FALSE	0.624143	Low risk
TCGA-A2-A1FV-01A-11R-A13Q-07	Alive	NA	714	FALSE	1.95616	FALSE	0.627727	Low risk
TCGA-A2-A0SW-01A-11R-A084-07	Dead	1365	NA	TRUE	3.73973	FALSE	0.62984	Low risk
TCGA-AO-A0J9-01A-11R-A034-07	Alive	NA	1613	FALSE	4.41918	FALSE	0.631047	Low risk
TCGA-C8-A26Z-01A-11R-A16F-07	Alive	NA	470	FALSE	1.28767	FALSE	0.635062	Low risk
TCGA-A8-A083-01A-21R-A00Z-07	Alive	NA	0	FALSE	0	FALSE	0.638602	Low risk
TCGA-B6-A0RI-01A-11R-A056-07	Alive	NA	7126	FALSE	19.5233	FALSE	0.639673	Low risk
TCGA-LL-A5YM-01A-11R-A28M-07	Alive	NA	394	FALSE	1.07945	FALSE	0.646469	Low risk
TCGA-C8-A8HP-01A-11R-A36F-07	Alive	NA	396	FALSE	1.08493	FALSE	0.647147	Low risk
TCGA-A7-A6VV-01A-22R-A33J-07	Alive	NA	313	FALSE	0.857534	FALSE	0.647809	Low risk
TCGA-EW-A1PA-01A-11R-A144-07	Alive	NA	575	FALSE	1.57534	FALSE	0.648778	Low risk
TCGA-EW-A1OZ-01A-11R-A144-07	Alive	NA	1229	FALSE	3.36712	FALSE	0.650128	Low risk
TCGA-EW-A6SD-01A-12R-A33J-07	Alive	NA	1010	FALSE	2.76712	FALSE	0.650722	Low risk
TCGA-A8-A095-01A-11R-A00Z-07	Alive	NA	1277	FALSE	3.49863	FALSE	0.654446	Low risk
TCGA-E2-A15L-01A-11R-A12D-07	Alive	NA	626	FALSE	1.71507	FALSE	0.655513	Low risk
TCGA-E2-A14Z-01A-11R-A115-07	Dead	563	518	TRUE	1.54247	FALSE	0.65703	Low risk
TCGA-D8-A1XJ-01A-11R-A14M-07	Alive	NA	664	FALSE	1.81918	FALSE	0.657136	Low risk
TCGA-A8-A09E-01A-11R-A00Z-07	Alive	NA	1492	FALSE	4.08767	FALSE	0.657702	Low risk
TCGA-BH-A18Q-01A-12R-A12D-07	Dead	1692	NA	TRUE	4.63562	FALSE	0.661795	Low risk
TCGA-E2-A1IE-01A-11R-A13Q-07	Alive	NA	2362	FALSE	6.47123	FALSE	0.664454	Low risk
TCGA-EW-A1OY-01A-11R-A144-07	Alive	NA	908	FALSE	2.48767	FALSE	0.665029	Low risk
TCGA-BH-A0HA-01A-11R-A12P-07	Alive	NA	1611	FALSE	4.4137	FALSE	0.66574	Low risk
TCGA-D8-A27G-01A-11R-A16F-07	Alive	NA	409	FALSE	1.12055	FALSE	0.666521	Low risk
TCGA-A2-A25E-01A-11R-A169-07	Alive	NA	3204	FALSE	8.77808	FALSE	0.669042	Low risk
TCGA-A7-A3J0-01A-11R-A213-07	Alive	NA	313	FALSE	0.857534	FALSE	0.669159	Low risk
TCGA-AC-A2FE-01A-11R-A19W-07	Dead	2636	2240	TRUE	7.22192	FALSE	0.670458	Low risk
TCGA-B6-A0WS-01A-11R-A115-07	Dead	2965	NA	TRUE	8.12329	FALSE	0.672335	Low risk
TCGA-BH-A18M-01A-11R-A12D-07	Dead	2207	NA	TRUE	6.04658	FALSE	0.672687	Low risk
TCGA-A2-A0EM-01A-11R-A034-07	Alive	NA	3094	FALSE	8.47671	FALSE	0.673038	Low risk
TCGA-BH-A0EA-01A-11R-A115-07	Dead	991	NA	TRUE	2.71507	FALSE	0.679217	Low risk
TCGA-AR-A1AN-01A-11R-A12P-07	Alive	NA	2920	FALSE	8	FALSE	0.679484	Low risk
TCGA-A8-A0AD-01A-11R-A056-07	Alive	NA	1157	FALSE	3.16986	FALSE	0.679999	Low risk
TCGA-A7-A26H-01A-11R-A169-07	Alive	NA	724	FALSE	1.98356	FALSE	0.682767	Low risk
TCGA-BH-A0BW-01A-11R-A115-07	Alive	NA	2371	FALSE	6.49589	FALSE	0.689	Low risk
TCGA-BH-A1ET-01A-11R-A137-07	Dead	2520	NA	TRUE	6.90411	FALSE	0.692617	Low risk
TCGA-OL-A66H-01A-11R-A29R-07	Alive	NA	812	FALSE	2.22466	FALSE	0.69419	Low risk
TCGA-E2-A1BC-01A-11R-A12P-07	Alive	NA	501	FALSE	1.3726	FALSE	0.694597	Low risk
TCGA-BH-A28Q-01A-11R-A16F-07	Alive	NA	1119	FALSE	3.06575	FALSE	0.697403	Low risk
TCGA-A7-A3RF-01A-11R-A22K-07	Alive	NA	408	FALSE	1.11781	FALSE	0.697535	Low risk
TCGA-AQ-A54O-01A-11R-A266-07	Alive	NA	1001	FALSE	2.74247	FALSE	0.6981	Low risk
TCGA-E2-A15E-06A-11R-A12D-07	Alive	NA	630	FALSE	1.72603	FALSE	0.70241	Low risk
TCGA-LL-A5YL-01A-12R-A29R-07	Alive	NA	519	FALSE	1.42192	FALSE	0.705681	Low risk
TCGA-A2-A0YH-01A-11R-A109-07	Alive	NA	659	FALSE	1.80548	FALSE	0.708343	Low risk
TCGA-BH-A0B7-01A-12R-A115-07	Alive	NA	2559	FALSE	7.01096	FALSE	0.709353	Low risk
TCGA-A2-A0CK-01A-11R-A22K-07	Alive	NA	4159	FALSE	11.3945	FALSE	0.710918	Low risk
TCGA-OL-A66J-01A-11R-A29R-07	Alive	NA	1996	FALSE	5.46849	FALSE	0.712611	Low risk
TCGA-OL-A6VO-01A-12R-A33J-07	Alive	NA	858	FALSE	2.35068	FALSE	0.713242	Low risk
TCGA-A2-A0YJ-01A-11R-A109-07	Alive	NA	566	FALSE	1.55068	FALSE	0.71993	Low risk
TCGA-D8-A27W-01A-11R-A16F-07	Alive	NA	373	FALSE	1.02192	FALSE	0.72128	Low risk
TCGA-A8-A08A-01A-11R-A32Y-07	Alive	NA	30	FALSE	0.0821918	FALSE	0.722945	Low risk
TCGA-A2-A4S1-01A-21R-A266-07	Alive	NA	820	FALSE	2.24658	FALSE	0.724773	Low risk
TCGA-BH-A0BP-01A-11R-A115-07	Dead	2296	1481	TRUE	6.29041	FALSE	0.725749	Low risk
TCGA-GM-A2DH-01A-11R-A180-07	Alive	NA	2193	FALSE	6.00822	FALSE	0.727504	Low risk
TCGA-E9-A22B-01A-11R-A157-07	Alive	NA	1167	FALSE	3.19726	FALSE	0.731169	Low risk
TCGA-AN-A03Y-01A-21R-A00Z-07	Alive	NA	10	FALSE	0.0273973	FALSE	0.732863	Low risk
TCGA-AR-A255-01A-11R-A169-07	Alive	NA	2161	FALSE	5.92055	FALSE	0.738191	Low risk
TCGA-A2-A259-01A-11R-A16F-07	Alive	NA	1596	FALSE	4.3726	FALSE	0.741534	Low risk
TCGA-E2-A1B1-01A-21R-A12P-07	Alive	NA	2653	FALSE	7.26849	FALSE	0.741682	Low risk
TCGA-BH-A0DX-01A-11R-A115-07	Alive	NA	2156	FALSE	5.90685	FALSE	0.742984	Low risk
TCGA-AR-A2LO-01A-31R-A18M-07	Alive	NA	1198	FALSE	3.28219	FALSE	0.744093	Low risk
TCGA-B6-A0IG-01A-11R-A034-07	Dead	4456	NA	TRUE	12.2082	FALSE	0.746167	Low risk
TCGA-AR-A24O-01A-11R-A169-07	Alive	NA	3607	FALSE	9.88219	FALSE	0.747501	Low risk
TCGA-E2-A14V-01A-11R-A12D-07	Alive	NA	1042	FALSE	2.85479	FALSE	0.749322	Low risk
TCGA-E2-A1L6-01A-11R-A13Q-07	Alive	NA	1648	FALSE	4.51507	FALSE	0.754677	Low risk
TCGA-AO-A0JM-01A-21R-A056-07	Alive	NA	2184	FALSE	5.98356	FALSE	0.756204	Low risk
TCGA-BH-A0EI-01A-11R-A115-07	Alive	NA	1926	FALSE	5.27671	FALSE	0.756895	Low risk
TCGA-AR-A1AL-01A-21R-A12P-07	Alive	NA	2971	FALSE	8.13973	FALSE	0.757867	Low risk
TCGA-E9-A22E-01A-11R-A157-07	Alive	NA	1269	FALSE	3.47671	FALSE	0.759186	Low risk
TCGA-BH-A1FB-01A-11R-A13Q-07	Dead	3669	NA	TRUE	10.0521	FALSE	0.759238	Low risk
TCGA-BH-A0HP-01A-12R-A084-07	Alive	NA	414	FALSE	1.13425	FALSE	0.759746	Low risk
TCGA-AQ-A1H3-01A-31R-A13Q-07	Alive	NA	989	FALSE	2.70959	FALSE	0.765096	Low risk
TCGA-PE-A5DC-01A-12R-A27Q-07	Dead	1430	NA	TRUE	3.91781	FALSE	0.767526	Low risk
TCGA-A2-A04N-01A-11R-A115-07	Alive	NA	4354	FALSE	11.9288	FALSE	0.771761	Low risk
TCGA-AQ-A04H-01B-11R-A10J-07	Alive	NA	754	FALSE	2.06575	FALSE	0.774524	Low risk
TCGA-3C-AALJ-01A-31R-A41B-07	Alive	NA	1474	FALSE	4.03836	FALSE	0.774671	Low risk
TCGA-BH-A0DT-01A-21R-A12D-07	Alive	NA	2403	FALSE	6.58356	FALSE	0.778977	Low risk
TCGA-A2-A0YC-01A-11R-A109-07	Alive	NA	990	FALSE	2.71233	FALSE	0.779422	Low risk
TCGA-EW-A1OX-01A-11R-A144-07	Alive	NA	911	FALSE	2.49589	FALSE	0.780401	Low risk
TCGA-A8-A07J-01A-11R-A00Z-07	Alive	NA	365	FALSE	1	FALSE	0.782523	Low risk
TCGA-BH-A0B0-01A-21R-A115-07	Alive	NA	2477	FALSE	6.7863	FALSE	0.785382	Low risk
TCGA-D8-A1JH-01A-11R-A13Q-07	Alive	NA	426	FALSE	1.16712	FALSE	0.786313	Low risk
TCGA-AC-A4ZE-01A-11R-A41B-07	Alive	NA	890	FALSE	2.43836	FALSE	0.786581	Low risk
TCGA-A2-A0ER-01A-21R-A034-07	Alive	NA	2263	FALSE	6.2	FALSE	0.793645	Low risk
TCGA-AR-A1AS-01A-11R-A12P-07	Alive	NA	1150	FALSE	3.15068	FALSE	0.794893	Low risk
TCGA-AC-A3W7-01A-11R-A22K-07	Alive	NA	471	FALSE	1.29041	FALSE	0.799585	Low risk
TCGA-A2-A1G0-01A-11R-A13Q-07	Alive	NA	616	FALSE	1.68767	FALSE	0.800945	Low risk
TCGA-E2-A1BD-01A-11R-A12P-07	Alive	NA	1133	FALSE	3.10411	FALSE	0.802549	Low risk
TCGA-A2-A0T1-01A-21R-A084-07	Alive	NA	521	FALSE	1.4274	FALSE	0.804031	Low risk
TCGA-B6-A0WT-01A-11R-A109-07	Alive	NA	5739	FALSE	15.7233	FALSE	0.805143	Low risk
TCGA-A8-A08G-01A-11R-A00Z-07	Alive	NA	607	FALSE	1.66301	FALSE	0.80704	Low risk
TCGA-EW-A1IW-01A-11R-A13Q-07	Alive	NA	371	FALSE	1.01644	FALSE	0.80762	Low risk
TCGA-A2-A1G1-01A-21R-A13Q-07	Alive	NA	584	FALSE	1.6	FALSE	0.808016	Low risk
TCGA-AN-A0FS-01A-11R-A034-07	Alive	NA	210	FALSE	0.575342	FALSE	0.809663	Low risk
TCGA-D8-A1XM-01A-21R-A14M-07	Alive	NA	538	FALSE	1.47397	FALSE	0.810858	Low risk
TCGA-AR-A24X-01A-11R-A169-07	Alive	NA	3004	FALSE	8.23014	FALSE	0.811883	Low risk
TCGA-C8-A12W-01A-11R-A115-07	Alive	NA	385	FALSE	1.05479	FALSE	0.8182	Low risk
TCGA-AR-A0TR-01A-11R-A084-07	Dead	160	NA	TRUE	0.438356	FALSE	0.821299	Low risk
TCGA-A8-A06T-01A-11R-A00Z-07	Alive	NA	1614	FALSE	4.42192	FALSE	0.823912	Low risk
TCGA-B6-A0I9-01A-11R-A034-07	Dead	362	NA	TRUE	0.991781	FALSE	0.825382	Low risk
TCGA-B6-A0I5-01A-11R-A034-07	Alive	NA	8556	FALSE	23.4411	FALSE	0.825718	Low risk
TCGA-B6-A40C-01A-11R-A239-07	Alive	NA	2164	FALSE	5.92877	FALSE	0.827557	Low risk
TCGA-BH-A1EU-01A-11R-A137-07	Dead	1286	NA	TRUE	3.52329	FALSE	0.82872	Low risk
TCGA-A8-A07E-01A-11R-A034-07	Alive	NA	608	FALSE	1.66575	FALSE	0.829364	Low risk
TCGA-A8-A07S-01A-11R-A034-07	Alive	NA	243	FALSE	0.665753	FALSE	0.829701	Low risk
TCGA-A2-A25C-01A-11R-A169-07	Alive	NA	523	FALSE	1.43288	FALSE	0.830366	Low risk
TCGA-AO-A0JD-01A-11R-A056-07	Alive	NA	2190	FALSE	6	FALSE	0.83086	Low risk
TCGA-E9-A1RA-01A-11R-A14D-07	Alive	NA	1369	FALSE	3.75068	FALSE	0.833854	Low risk
TCGA-S3-AA10-01A-21R-A41B-07	Alive	NA	586	FALSE	1.60548	FALSE	0.833879	Low risk
TCGA-BH-A1FL-01A-11R-A13Q-07	Dead	1673	NA	TRUE	4.58356	FALSE	0.838023	Low risk
TCGA-A1-A0SJ-01A-11R-A084-07	Alive	NA	416	FALSE	1.13973	FALSE	0.839345	Low risk
TCGA-B6-A0X4-01A-11R-A109-07	Dead	860	NA	TRUE	2.35616	FALSE	0.841916	Low risk
TCGA-E2-A159-01A-11R-A115-07	Alive	NA	762	FALSE	2.08767	FALSE	0.84197	Low risk
TCGA-A8-A079-01A-21R-A00Z-07	Alive	NA	274	FALSE	0.750685	FALSE	0.843291	Low risk
TCGA-E9-A228-01A-31R-A157-07	Alive	NA	1285	FALSE	3.52055	FALSE	0.847034	Low risk
TCGA-OL-A66N-01A-12R-A31O-07	Alive	NA	792	FALSE	2.16986	FALSE	0.847617	Low risk
TCGA-E2-A1L7-01A-11R-A144-07	Alive	NA	1836	FALSE	5.03014	FALSE	0.847726	Low risk
TCGA-LL-A6FQ-01A-11R-A31O-07	Alive	NA	80	FALSE	0.219178	FALSE	0.848957	Low risk
TCGA-AR-A0TQ-01A-11R-A084-07	Alive	NA	2991	FALSE	8.19452	FALSE	0.851226	Low risk
TCGA-AR-A24M-01A-11R-A169-07	Alive	NA	3660	FALSE	10.0274	FALSE	0.851236	Low risk
TCGA-A8-A09Z-01A-11R-A00Z-07	Alive	NA	0	FALSE	0	FALSE	0.854506	Low risk
TCGA-E9-A1N4-01A-11R-A14M-07	Alive	NA	1000	FALSE	2.73973	FALSE	0.85545	Low risk
TCGA-BH-A0HO-01A-11R-A034-07	Alive	NA	76	FALSE	0.208219	FALSE	0.857978	Low risk
TCGA-E9-A1NI-01A-11R-A14D-07	Alive	NA	300	FALSE	0.821918	FALSE	0.858902	Low risk
TCGA-A8-A084-01A-21R-A00Z-07	Alive	NA	458	FALSE	1.25479	FALSE	0.86417	Low risk
TCGA-D8-A1XQ-01A-11R-A14M-07	Alive	NA	499	FALSE	1.36712	FALSE	0.866352	Low risk
TCGA-E2-A15M-01A-11R-A12D-07	Dead	336	235	TRUE	0.920548	FALSE	0.870396	Low risk
TCGA-BH-A209-01A-11R-A157-07	Dead	3959	NA	TRUE	10.8466	FALSE	0.870487	Low risk
TCGA-A8-A09V-01A-11R-A034-07	Alive	NA	457	FALSE	1.25205	FALSE	0.870908	Low risk
TCGA-D8-A1JT-01A-31R-A13Q-07	Alive	NA	405	FALSE	1.10959	FALSE	0.872433	Low risk
TCGA-AN-A0XO-01A-11R-A109-07	Alive	NA	375	FALSE	1.0274	FALSE	0.872567	Low risk
TCGA-A7-A26E-01A-11R-A169-07	Alive	NA	954	FALSE	2.6137	FALSE	0.874757	Low risk
TCGA-A8-A09X-01A-11R-A00Z-07	Dead	426	NA	TRUE	1.16712	FALSE	0.876107	Low risk
TCGA-3C-AALI-01A-11R-A41B-07	Alive	NA	4005	FALSE	10.9726	FALSE	0.877682	Low risk
TCGA-A2-A04Y-01A-21R-A034-07	Alive	NA	1099	FALSE	3.01096	FALSE	0.878377	Low risk
TCGA-E9-A6HE-01A-11R-A31O-07	Alive	NA	847	FALSE	2.32055	FALSE	0.879456	Low risk
TCGA-C8-A3M7-01A-12R-A21T-07	Dead	1034	1	TRUE	2.83288	FALSE	0.884902	Low risk
TCGA-BH-A0W4-01A-11R-A109-07	Alive	NA	759	FALSE	2.07945	FALSE	0.885187	Low risk
TCGA-AC-A6IV-01A-12R-A33J-07	Alive	NA	568	FALSE	1.55616	FALSE	0.887267	Low risk
TCGA-B6-A1KI-01A-11R-A14M-07	Alive	NA	2236	FALSE	6.12603	FALSE	0.888965	Low risk
TCGA-C8-A12O-01A-11R-A115-07	Alive	NA	385	FALSE	1.05479	FALSE	0.889189	Low risk
TCGA-AR-A1AU-01A-11R-A12P-07	Alive	NA	2868	FALSE	7.85753	FALSE	0.891886	Low risk
TCGA-AO-A03O-01A-11R-A00Z-07	Dead	2483	NA	TRUE	6.80274	FALSE	0.893254	Low risk
TCGA-E9-A295-01A-11R-A16F-07	Alive	NA	375	FALSE	1.0274	FALSE	0.893825	Low risk
TCGA-C8-A12P-01A-11R-A115-07	Alive	NA	358	FALSE	0.980822	FALSE	0.894873	Low risk
TCGA-AN-A0XP-01A-11R-A109-07	Alive	NA	9	FALSE	0.0246575	FALSE	0.897996	Low risk
TCGA-B6-A0IC-01A-11R-A034-07	Dead	0	NA	TRUE	0	FALSE	0.898565	Low risk
TCGA-E2-A107-01A-11R-A10J-07	Alive	NA	1047	FALSE	2.86849	FALSE	0.901948	Low risk
TCGA-A8-A06Y-01A-21R-A00Z-07	Alive	NA	791	FALSE	2.16712	FALSE	0.90248	Low risk
TCGA-A8-A07Z-01A-11R-A00Z-07	Alive	NA	1371	FALSE	3.75616	FALSE	0.902628	Low risk
TCGA-A8-A08Z-01A-21R-A00Z-07	Alive	NA	1217	FALSE	3.33425	FALSE	0.903232	Low risk
TCGA-E2-A15R-01A-11R-A115-07	Alive	NA	1732	FALSE	4.74521	FALSE	0.909057	Low risk
TCGA-A8-A09N-01A-11R-A00Z-07	Alive	NA	31	FALSE	0.0849315	FALSE	0.911162	Low risk
TCGA-EW-A1P6-01A-11R-A144-07	Alive	NA	562	FALSE	1.53973	FALSE	0.918701	Low risk
TCGA-D8-A27N-01A-11R-A16F-07	Alive	NA	519	FALSE	1.42192	FALSE	0.919138	Low risk
TCGA-AR-A24T-01A-11R-A169-07	Alive	NA	3202	FALSE	8.7726	FALSE	0.920574	Low risk
TCGA-A1-A0SM-01A-11R-A084-07	Alive	NA	242	FALSE	0.663014	FALSE	0.921917	Low risk
TCGA-AC-A3EH-01A-22R-A22K-07	Dead	197	17	TRUE	0.539726	FALSE	0.92385	Low risk
TCGA-E2-A10E-01A-21R-A10J-07	Alive	NA	865	FALSE	2.36986	FALSE	0.926249	Low risk
TCGA-D8-A1XY-01A-11R-A14M-07	Alive	NA	503	FALSE	1.37808	FALSE	0.927122	Low risk
TCGA-E2-A1IG-01A-11R-A144-07	Alive	NA	2140	FALSE	5.86301	FALSE	0.92731	Low risk
TCGA-AO-A0JF-01A-11R-A056-07	Alive	NA	1980	FALSE	5.42466	FALSE	0.927364	Low risk
TCGA-EW-A424-01A-11R-A24H-07	Alive	NA	715	FALSE	1.9589	FALSE	0.927486	Low risk
TCGA-A7-A6VX-01A-12R-A33J-07	Alive	NA	317	FALSE	0.868493	FALSE	0.929896	Low risk
TCGA-E2-A1L9-01A-11R-A13Q-07	Alive	NA	598	FALSE	1.63836	FALSE	0.932796	Low risk
TCGA-A8-A075-01A-11R-A084-07	Alive	NA	518	FALSE	1.41918	FALSE	0.933874	Low risk
TCGA-E2-A10F-01A-11R-A10J-07	Alive	NA	878	FALSE	2.40548	FALSE	0.934526	Low risk
TCGA-D8-A27M-01A-11R-A16F-07	Alive	NA	410	FALSE	1.12329	FALSE	0.936017	Low risk
TCGA-A2-A0YD-01A-11R-A109-07	Alive	NA	769	FALSE	2.10685	FALSE	0.948244	Low risk
TCGA-AC-A2B8-01A-11R-A17B-07	Alive	NA	677	FALSE	1.85479	FALSE	0.951211	Low risk
TCGA-E2-A15E-01A-11R-A12D-07	Alive	NA	630	FALSE	1.72603	FALSE	0.956453	Low risk
TCGA-E2-A14T-01A-11R-A115-07	Alive	NA	2311	FALSE	6.33151	FALSE	0.958839	Low risk
TCGA-3C-AAAU-01A-11R-A41B-07	Alive	NA	4047	FALSE	11.0877	FALSE	0.961734	Low risk
TCGA-LQ-A4E4-01A-11R-A266-07	Alive	NA	849	FALSE	2.32603	FALSE	0.963293	Low risk
TCGA-C8-A27A-01A-11R-A169-07	Alive	NA	747	FALSE	2.04658	FALSE	0.964322	Low risk
TCGA-EW-A2FW-01A-11R-A17B-07	Alive	NA	672	FALSE	1.8411	FALSE	0.96663	Low risk
TCGA-S3-A6ZG-01A-22R-A32P-07	Alive	NA	562	FALSE	1.53973	FALSE	0.969299	Low risk
TCGA-B6-A0RO-01A-22R-A084-07	Alive	NA	4929	FALSE	13.5041	FALSE	0.972436	Low risk
TCGA-AR-A254-01A-21R-A169-07	Alive	NA	2605	FALSE	7.13699	FALSE	0.975414	Low risk
TCGA-AC-A6NO-01A-12R-A33J-07	Alive	NA	51	FALSE	0.139726	FALSE	0.979391	Low risk
TCGA-BH-A0HK-01A-11R-A056-07	Alive	NA	178	FALSE	0.487671	FALSE	0.982179	Low risk
TCGA-D8-A1J8-01A-11R-A13Q-07	Alive	NA	431	FALSE	1.18082	FALSE	0.983287	Low risk
TCGA-A8-A086-01A-11R-A00Z-07	Alive	NA	396	FALSE	1.08493	FALSE	0.986233	Low risk
TCGA-EW-A423-01A-11R-A24H-07	Alive	NA	533	FALSE	1.46027	FALSE	0.991224	Low risk
TCGA-B6-A0RS-01A-11R-A084-07	Dead	3063	NA	TRUE	8.39178	FALSE	0.995414	Low risk
TCGA-BH-A0B4-01A-11R-A00Z-07	Alive	NA	1191	FALSE	3.26301	FALSE	0.997728	Low risk
TCGA-GM-A2DL-01A-11R-A18M-07	Alive	NA	3519	FALSE	9.6411	FALSE	0.998819	Low risk
TCGA-A8-A07W-01A-11R-A00Z-07	Alive	NA	304	FALSE	0.832877	FALSE	0.999904	Low risk
TCGA-EW-A1P1-01A-31R-A14D-07	Alive	NA	1210	FALSE	3.31507	FALSE	1.00345	Low risk
TCGA-E2-A2P5-01A-11R-A19W-07	Dead	821	515	TRUE	2.24932	FALSE	1.00686	Low risk
TCGA-A7-A4SF-01A-11R-A266-07	Alive	NA	545	FALSE	1.49315	FALSE	1.00744	Low risk
TCGA-D8-A1JE-01A-11R-A13Q-07	Alive	NA	575	FALSE	1.57534	FALSE	1.00768	Low risk
TCGA-AR-A5QP-01A-11R-A28M-07	Alive	NA	1185	FALSE	3.24658	FALSE	1.00978	Low risk
TCGA-AC-A6IX-01A-12R-A32P-07	Alive	NA	373	FALSE	1.02192	FALSE	1.0105	Low risk
TCGA-A7-A0DB-01A-11R-A00Z-07	Alive	NA	1007	FALSE	2.7589	FALSE	1.01455	Low risk
TCGA-A8-A097-01A-11R-A034-07	Alive	NA	365	FALSE	1	FALSE	1.01898	Low risk
TCGA-AR-A251-01A-12R-A169-07	Alive	NA	3030	FALSE	8.30137	FALSE	1.01984	Low risk
TCGA-S3-AA11-01A-31R-A41B-07	Alive	NA	421	FALSE	1.15342	FALSE	1.02172	Low risk
TCGA-A7-A2KD-01A-31R-A21T-07	Alive	NA	679	FALSE	1.86027	FALSE	1.02184	Low risk
TCGA-A8-A09Q-01A-11R-A00Z-07	Alive	NA	761	FALSE	2.08493	FALSE	1.02201	Low risk
TCGA-BH-A0W5-01A-11R-A109-07	Alive	NA	1288	FALSE	3.52877	FALSE	1.02345	Low risk
TCGA-A7-A0CG-01A-12R-A056-07	Alive	NA	1043	FALSE	2.85753	FALSE	1.0281	Low risk
TCGA-A8-A07B-01A-11R-A00Z-07	Alive	NA	1308	FALSE	3.58356	FALSE	1.03413	Low risk
TCGA-E9-A22A-01A-11R-A157-07	Alive	NA	1189	FALSE	3.25753	FALSE	1.03674	Low risk
TCGA-D8-A1JF-01A-11R-A13Q-07	Alive	NA	366	FALSE	1.00274	FALSE	1.03945	Low risk
TCGA-A2-A0EY-01A-11R-A034-07	Alive	NA	1925	FALSE	5.27397	FALSE	1.04072	Low risk
TCGA-B6-A0IN-01A-11R-A034-07	Dead	2573	NA	TRUE	7.04932	FALSE	1.04685	Low risk
TCGA-BH-A18R-01A-11R-A12D-07	Dead	1142	NA	TRUE	3.12877	FALSE	1.04999	Low risk
TCGA-BH-A0HX-01A-21R-A056-07	Alive	NA	829	FALSE	2.27123	FALSE	1.05014	Low risk
TCGA-AO-A1KT-01A-11R-A13Q-07	Alive	NA	541	FALSE	1.48219	FALSE	1.05025	Low risk
TCGA-A8-A09W-01A-11R-A00Z-07	Alive	NA	30	FALSE	0.0821918	FALSE	1.05842	Low risk
TCGA-AC-A62Y-01A-11R-A29R-07	Alive	NA	530	FALSE	1.45205	FALSE	1.06469	Low risk
TCGA-E2-A109-01A-11R-A10J-07	Alive	NA	1417	FALSE	3.88219	FALSE	1.066	Low risk
TCGA-OL-A5D6-01A-21R-A27Q-07	Dead	1104	385	TRUE	3.02466	FALSE	1.06878	Low risk
TCGA-EW-A1P5-01A-11R-A144-07	Alive	NA	703	FALSE	1.92603	FALSE	1.06897	Low risk
TCGA-JL-A3YX-01A-11R-A22U-07	Alive	NA	352	FALSE	0.964384	FALSE	1.07096	Low risk
TCGA-D8-A27K-01A-11R-A16F-07	Alive	NA	1461	FALSE	4.00274	FALSE	1.07136	Low risk
TCGA-E2-A2P6-01A-11R-A19W-07	Alive	NA	1051	FALSE	2.87945	FALSE	1.07166	Low risk
TCGA-GM-A2DK-01A-21R-A180-07	Alive	NA	2645	FALSE	7.24658	FALSE	1.07412	Low risk
TCGA-A7-A13D-01A-13R-A277-07	Alive	NA	965	FALSE	2.64384	FALSE	1.07434	Low risk
TCGA-D8-A1X8-01A-11R-A14M-07	Alive	NA	783	FALSE	2.14521	FALSE	1.07437	Low risk
TCGA-E2-A9RU-01A-11R-A41B-07	Alive	NA	0	FALSE	0	FALSE	1.07536	Low risk
TCGA-A2-A0YF-01A-21R-A109-07	Alive	NA	1535	FALSE	4.20548	FALSE	1.07538	Low risk
TCGA-E2-A15P-01A-11R-A115-07	Alive	NA	595	FALSE	1.63014	FALSE	1.07813	Low risk
TCGA-A2-A4S3-01A-21R-A266-07	Alive	NA	666	FALSE	1.82466	FALSE	1.08286	Low risk
TCGA-BH-A201-01A-11R-A14M-07	Alive	NA	856	FALSE	2.34521	FALSE	1.0845	Low risk
TCGA-E2-A14W-01A-11R-A12D-07	Alive	NA	974	FALSE	2.66849	FALSE	1.08465	Low risk
TCGA-A8-A085-01A-11R-A00Z-07	Alive	NA	1124	FALSE	3.07945	FALSE	1.08821	Low risk
TCGA-E2-A14Q-01A-11R-A12D-07	Alive	NA	1163	FALSE	3.1863	FALSE	1.09047	Low risk
TCGA-B6-A402-01A-11R-A239-07	Alive	NA	2281	FALSE	6.24932	FALSE	1.09142	Low risk
TCGA-E9-A1R3-01A-31R-A14M-07	Alive	NA	78	FALSE	0.213699	FALSE	1.09333	Low risk
TCGA-GI-A2C8-01A-11R-A16F-07	Alive	NA	225	FALSE	0.616438	FALSE	1.09572	Low risk
TCGA-D8-A13Y-01A-11R-A115-07	Alive	NA	1728	FALSE	4.73425	FALSE	1.09842	Low risk
TCGA-BH-A0B8-01A-21R-A056-07	Alive	NA	1569	FALSE	4.29863	FALSE	1.10288	Low risk
TCGA-AO-A12H-01A-11R-A115-07	Alive	NA	1234	FALSE	3.38082	FALSE	1.10807	Low risk
TCGA-OL-A66K-01A-11R-A29R-07	Dead	1275	1021	TRUE	3.49315	FALSE	1.11923	Low risk
TCGA-B6-A0RH-01A-21R-A115-07	Dead	6456	5749	TRUE	17.6877	FALSE	1.12072	Low risk
TCGA-C8-A130-01A-31R-A115-07	Alive	NA	370	FALSE	1.0137	FALSE	1.12103	Low risk
TCGA-BH-A0E7-01A-11R-A034-07	Alive	NA	1363	FALSE	3.73425	FALSE	1.12192	Low risk
TCGA-BH-A5J0-01A-11R-A27Q-07	Alive	NA	715	FALSE	1.9589	FALSE	1.12291	Low risk
TCGA-BH-A0H9-01A-11R-A056-07	Alive	NA	1247	FALSE	3.41644	FALSE	1.12592	Low risk
TCGA-AR-A24K-01A-11R-A169-07	Alive	NA	1548	FALSE	4.2411	FALSE	1.12966	Low risk
TCGA-B6-A0RM-01A-11R-A084-07	Dead	2373	NA	TRUE	6.50137	FALSE	1.13009	Low risk
TCGA-AN-A046-01A-21R-A034-07	Alive	NA	10	FALSE	0.0273973	FALSE	1.13197	Low risk
TCGA-AR-A24U-01A-11R-A169-07	Alive	NA	3128	FALSE	8.56986	FALSE	1.13206	Low risk
TCGA-A8-A0A9-01A-11R-A00Z-07	Alive	NA	822	FALSE	2.25205	FALSE	1.13607	Low risk
TCGA-BH-A1FU-01A-11R-A14D-07	Dead	1688	NA	TRUE	4.62466	FALSE	1.13789	Low risk
TCGA-A2-A0SU-01A-11R-A084-07	Alive	NA	1662	FALSE	4.55342	FALSE	1.14032	Low risk
TCGA-E9-A1N5-01A-11R-A14D-07	Alive	NA	1120	FALSE	3.06849	FALSE	1.14208	Low risk
TCGA-E9-A1R6-01A-11R-A14D-07	Alive	NA	339	FALSE	0.928767	FALSE	1.14539	Low risk
TCGA-A8-A06U-01A-11R-A00Z-07	Dead	883	NA	TRUE	2.41918	FALSE	1.15127	Low risk
TCGA-A2-A0T6-01A-11R-A084-07	Alive	NA	575	FALSE	1.57534	FALSE	1.1527	Low risk
TCGA-D8-A27I-01A-11R-A16F-07	Alive	NA	439	FALSE	1.20274	FALSE	1.15553	Low risk
TCGA-BH-A0BJ-01A-11R-A056-07	Alive	NA	660	FALSE	1.80822	FALSE	1.16214	Low risk
TCGA-AO-A124-01A-11R-A10J-07	Alive	NA	3506	FALSE	9.60548	FALSE	1.16264	Low risk
TCGA-E9-A3Q9-01A-11R-A21T-07	Alive	NA	1001	FALSE	2.74247	FALSE	1.16387	Low risk
TCGA-B6-A0RP-01A-21R-A084-07	Dead	3126	NA	TRUE	8.56438	FALSE	1.16561	Low risk
TCGA-AC-A2QJ-01A-12R-A19W-07	Dead	446	69	TRUE	1.22192	FALSE	1.16712	Low risk
TCGA-S3-A6ZH-01A-22R-A32P-07	Alive	NA	641	FALSE	1.75616	FALSE	1.16905	Low risk
TCGA-A8-A06R-01A-11R-A00Z-07	Alive	NA	547	FALSE	1.49863	FALSE	1.17526	Low risk
TCGA-AN-A0FL-01A-11R-A034-07	Alive	NA	231	FALSE	0.632877	FALSE	1.17568	Low risk
TCGA-A2-A0CU-01A-12R-A034-07	Dead	158	NA	TRUE	0.432877	FALSE	1.17735	Low risk
TCGA-C8-A12Z-01A-11R-A115-07	Alive	NA	382	FALSE	1.04658	FALSE	1.18233	Low risk
TCGA-BH-A1F5-01A-12R-A13Q-07	Dead	2712	NA	TRUE	7.43014	FALSE	1.18326	Low risk
TCGA-A2-A1FX-01A-11R-A13Q-07	Alive	NA	1847	FALSE	5.06027	FALSE	1.18361	Low risk
TCGA-AO-A1KO-01A-31R-A13Q-07	Alive	NA	622	FALSE	1.70411	FALSE	1.18421	Low risk
TCGA-AO-A03T-01A-21R-A034-07	Alive	NA	2124	FALSE	5.81918	FALSE	1.18907	Low risk
TCGA-BH-A0AY-01A-21R-A00Z-07	Alive	NA	777	FALSE	2.12877	FALSE	1.19478	Low risk
TCGA-E2-A156-01A-11R-A12D-07	Alive	NA	726	FALSE	1.98904	FALSE	1.20179	Low risk
TCGA-AO-A1KQ-01A-11R-A13Q-07	Alive	NA	1882	FALSE	5.15616	FALSE	1.20843	Low risk
TCGA-BH-A0C7-01B-11R-A115-07	Alive	NA	2767	FALSE	7.58082	FALSE	1.20997	Low risk
TCGA-EW-A6SC-01A-12R-A32P-07	Alive	NA	952	FALSE	2.60822	FALSE	1.21387	Low risk
TCGA-AC-A7VB-01A-11R-A352-07	Alive	NA	250	FALSE	0.684932	FALSE	1.21808	Low risk
TCGA-A8-A07F-01A-11R-A00Z-07	Alive	NA	577	FALSE	1.58082	FALSE	1.21936	Low risk
TCGA-BH-A0GZ-01A-11R-A056-07	Alive	NA	328	FALSE	0.89863	FALSE	1.21947	Low risk
TCGA-A7-A26J-01A-11R-A277-07	Alive	NA	627	FALSE	1.71781	FALSE	1.22417	Low risk
TCGA-E2-A1L8-01A-11R-A13Q-07	Alive	NA	2240	FALSE	6.13699	FALSE	1.22506	Low risk
TCGA-AR-A24N-01A-11R-A169-07	Alive	NA	3035	FALSE	8.31507	FALSE	1.22567	Low risk
TCGA-AN-A049-01A-21R-A00Z-07	Alive	NA	19	FALSE	0.0520548	FALSE	1.23451	Low risk
TCGA-AR-A24S-01A-11R-A169-07	Alive	NA	2976	FALSE	8.15342	FALSE	1.23596	Low risk
TCGA-C8-A12X-01A-11R-A115-07	Alive	NA	385	FALSE	1.05479	FALSE	1.23795	Low risk
TCGA-E9-A1RG-01A-11R-A14D-07	Alive	NA	647	FALSE	1.7726	FALSE	1.23871	Low risk
TCGA-OL-A66L-01A-12R-A31O-07	Alive	NA	1301	FALSE	3.56438	FALSE	1.24045	Low risk
TCGA-AN-A0AK-01A-21R-A00Z-07	Alive	NA	224	FALSE	0.613699	FALSE	1.24968	Low risk
TCGA-A2-A0ES-01A-11R-A115-07	Alive	NA	2190	FALSE	6	FALSE	1.25138	Low risk
TCGA-E2-A15A-01A-11R-A12D-07	Alive	NA	710	FALSE	1.94521	FALSE	1.25632	Low risk
TCGA-BH-A0DK-01A-21R-A056-07	Alive	NA	423	FALSE	1.1589	FALSE	1.26027	Low risk
TCGA-BH-A1EY-01A-11R-A13Q-07	Dead	538	NA	TRUE	1.47397	FALSE	1.26203	Low risk
TCGA-A8-A08J-01A-11R-A00Z-07	Dead	1127	NA	TRUE	3.08767	FALSE	1.26683	Low risk
TCGA-E2-A15J-01A-11R-A12P-07	Alive	NA	1640	FALSE	4.49315	FALSE	1.26935	Low risk
TCGA-A7-A13D-01A-13R-A12P-07	Alive	NA	965	FALSE	2.64384	FALSE	1.27061	Low risk
TCGA-B6-A0X5-01A-21R-A109-07	Dead	2097	NA	TRUE	5.74521	FALSE	1.27191	Low risk
TCGA-AR-A24V-01A-21R-A169-07	Alive	NA	3203	FALSE	8.77534	FALSE	1.27216	Low risk
TCGA-AN-A0FZ-01A-11R-A034-07	Alive	NA	10	FALSE	0.0273973	FALSE	1.27411	Low risk
TCGA-AC-A3YJ-01A-11R-A22U-07	Alive	NA	754	FALSE	2.06575	FALSE	1.2754	Low risk
TCGA-E2-A15S-01A-11R-A115-07	Alive	NA	428	FALSE	1.1726	FALSE	1.28032	Low risk
TCGA-E2-A14P-01A-31R-A12D-07	Alive	NA	1246	FALSE	3.4137	FALSE	1.28141	Low risk
TCGA-B6-A0IQ-01A-11R-A034-07	Alive	NA	4285	FALSE	11.7397	FALSE	1.28256	Low risk
TCGA-S3-AA0Z-01A-11R-A41B-07	Alive	NA	629	FALSE	1.72329	FALSE	1.28373	Low risk
TCGA-EW-A1PF-01A-11R-A144-07	Alive	NA	439	FALSE	1.20274	FALSE	1.28637	Low risk
TCGA-BH-A203-01A-12R-A169-07	Dead	1174	NA	TRUE	3.21644	FALSE	1.29386	Low risk
TCGA-B6-A0IH-01A-11R-A115-07	Dead	2965	NA	TRUE	8.12329	FALSE	1.30099	Low risk
TCGA-E2-A152-01A-11R-A12D-07	Alive	NA	2128	FALSE	5.83014	FALSE	1.30488	Low risk
TCGA-BH-A1EW-01A-11R-A137-07	Dead	1694	NA	TRUE	4.6411	FALSE	1.30552	Low risk
TCGA-D8-A1X6-01A-11R-A14M-07	Alive	NA	541	FALSE	1.48219	FALSE	1.31447	Low risk
TCGA-B6-A0RL-01A-11R-A084-07	Dead	2469	NA	TRUE	6.76438	FALSE	1.32265	Low risk
TCGA-AO-A125-01A-11R-A10J-07	Alive	NA	3456	FALSE	9.46849	FALSE	1.3236	Low risk
TCGA-A2-A0T5-01A-21R-A084-07	Alive	NA	531	FALSE	1.45479	FALSE	1.32366	Low risk
TCGA-A2-A0EU-01A-22R-A056-07	Alive	NA	1043	FALSE	2.85753	FALSE	1.32529	Low risk
TCGA-BH-A1EV-01A-11R-A137-07	Dead	365	NA	TRUE	1	FALSE	1.33638	Low risk
TCGA-BH-A0H7-01A-13R-A056-07	Alive	NA	702	FALSE	1.92329	FALSE	1.33902	Low risk
TCGA-AO-A0JJ-01A-11R-A056-07	Alive	NA	1887	FALSE	5.16986	FALSE	1.34335	Low risk
TCGA-A7-A4SC-01A-12R-A266-07	Alive	NA	446	FALSE	1.22192	FALSE	1.34728	Low risk
TCGA-D8-A1Y2-01A-11R-A157-07	Alive	NA	433	FALSE	1.1863	FALSE	1.34882	Low risk
TCGA-A8-A09B-01A-11R-A00Z-07	Alive	NA	365	FALSE	1	FALSE	1.34938	Low risk
TCGA-LL-A5YP-01A-21R-A28M-07	Alive	NA	450	FALSE	1.23288	FALSE	1.35822	Low risk
TCGA-EW-A2FR-01A-11R-A21T-07	Alive	NA	1673	FALSE	4.58356	FALSE	1.35949	Low risk
TCGA-A7-A0CH-01A-21R-A00Z-07	Alive	NA	1079	FALSE	2.95616	FALSE	1.36138	Low risk
TCGA-AC-A5EH-01A-11R-A28M-07	Alive	NA	511	FALSE	1.4	FALSE	1.36388	Low risk
TCGA-AO-A12D-01A-11R-A115-07	Alive	NA	2515	FALSE	6.89041	FALSE	1.36616	Low risk
TCGA-E9-A1R4-01A-21R-A14D-07	Alive	NA	186	FALSE	0.509589	FALSE	1.3697	Low risk
TCGA-A2-A3KC-01A-11R-A213-07	Alive	NA	1102	FALSE	3.01918	FALSE	1.37124	Low risk
TCGA-AN-A0XN-01A-21R-A109-07	Alive	NA	10	FALSE	0.0273973	FALSE	1.37441	Low risk
TCGA-BH-A1FC-01A-11R-A13Q-07	Dead	3472	NA	TRUE	9.51233	FALSE	1.38151	Low risk
TCGA-A7-A3IY-01A-21R-A21T-07	Alive	NA	345	FALSE	0.945205	FALSE	1.38422	Low risk
TCGA-EW-A1J6-01A-11R-A13Q-07	Alive	NA	875	FALSE	2.39726	FALSE	1.38718	Low risk
TCGA-A2-A4S0-01A-21R-A266-07	Alive	NA	706	FALSE	1.93425	FALSE	1.39067	Low risk
TCGA-D8-A140-01A-11R-A115-07	Alive	NA	403	FALSE	1.10411	FALSE	1.39365	Low risk
TCGA-LL-A442-01A-11R-A24H-07	Alive	NA	889	FALSE	2.43562	FALSE	1.40238	Low risk
TCGA-A8-A093-01A-11R-A00Z-07	Alive	NA	546	FALSE	1.49589	FALSE	1.40355	Low risk
TCGA-BH-A1FM-01A-11R-A13Q-07	Dead	1388	NA	TRUE	3.80274	FALSE	1.40641	Low risk
TCGA-A8-A092-01A-11R-A00Z-07	Alive	NA	942	FALSE	2.58082	FALSE	1.41009	Low risk
TCGA-AO-A0J6-01A-11R-A034-07	Alive	NA	1140	FALSE	3.12329	FALSE	1.41242	Low risk
TCGA-BH-A0BL-01A-11R-A115-07	Alive	NA	2278	FALSE	6.2411	FALSE	1.41724	Low risk
TCGA-AR-A24P-01A-11R-A169-07	Alive	NA	84	FALSE	0.230137	FALSE	1.41833	Low risk
TCGA-BH-A0HF-01A-11R-A056-07	Alive	NA	727	FALSE	1.99178	FALSE	1.4186	Low risk
TCGA-A2-A0D3-01A-11R-A115-07	Alive	NA	1873	FALSE	5.13151	FALSE	1.42248	Low risk
TCGA-E2-A15A-06A-11R-A12D-07	Alive	NA	710	FALSE	1.94521	FALSE	1.42653	Low risk
TCGA-A2-A0CS-01A-11R-A115-07	Dead	2348	2298	TRUE	6.43288	FALSE	1.42752	Low risk
TCGA-C8-A273-01A-11R-A16F-07	Alive	NA	513	FALSE	1.40548	FALSE	1.43965	Low risk
TCGA-AO-A03P-01A-11R-A00Z-07	Dead	2911	2576	TRUE	7.97534	FALSE	1.44176	Low risk
TCGA-EW-A1P8-01A-11R-A144-07	Dead	239	NA	TRUE	0.654795	FALSE	1.44216	Low risk
TCGA-EW-A1PD-01A-11R-A144-07	Alive	NA	424	FALSE	1.16164	FALSE	1.44699	Low risk
TCGA-AR-A0U2-01A-11R-A109-07	Dead	2551	NA	TRUE	6.98904	FALSE	1.44804	Low risk
TCGA-E2-A154-01A-11R-A115-07	Alive	NA	591	FALSE	1.61918	FALSE	1.45476	Low risk
TCGA-AC-A8OR-01A-21R-A41B-07	Alive	NA	40	FALSE	0.109589	FALSE	1.45919	Low risk
TCGA-A2-A0SX-01A-12R-A084-07	Alive	NA	1534	FALSE	4.20274	FALSE	1.46067	Low risk
TCGA-AO-A0JA-01A-11R-A056-07	Alive	NA	655	FALSE	1.79452	FALSE	1.46213	Low risk
TCGA-E2-A15D-01A-11R-A115-07	Alive	NA	526	FALSE	1.4411	FALSE	1.46311	Low risk
TCGA-E2-A1B0-01A-11R-A12P-07	Alive	NA	1631	FALSE	4.46849	FALSE	1.46324	Low risk
TCGA-AR-A1AP-01A-11R-A12P-07	Alive	NA	2856	FALSE	7.82466	FALSE	1.46906	Low risk
TCGA-AR-A1AV-01A-21R-A12P-07	Alive	NA	1864	FALSE	5.10685	FALSE	1.47673	Low risk
TCGA-AR-A2LL-01A-11R-A180-07	Alive	NA	2012	FALSE	5.51233	FALSE	1.4802	Low risk
TCGA-BH-A0BF-01A-21R-A12P-07	Dead	1324	782	TRUE	3.6274	FALSE	1.48042	Low risk
TCGA-AR-A24L-01A-11R-A169-07	Dead	2866	2221	TRUE	7.85205	FALSE	1.48101	Low risk
TCGA-D8-A27H-01A-11R-A16F-07	Alive	NA	397	FALSE	1.08767	FALSE	1.48425	Low risk
TCGA-AR-A0U0-01A-11R-A109-07	Alive	NA	1988	FALSE	5.44658	FALSE	1.48749	Low risk
TCGA-AR-A2LE-01A-11R-A180-07	Alive	NA	5062	FALSE	13.8685	FALSE	1.48857	Low risk
TCGA-BH-A0BD-01A-11R-A034-07	Alive	NA	554	FALSE	1.51781	FALSE	1.48937	Low risk
TCGA-D8-A1XO-01A-11R-A14M-07	Alive	NA	1682	FALSE	4.60822	FALSE	1.4951	Low risk
TCGA-BH-A1FJ-01A-11R-A13Q-07	Dead	1927	NA	TRUE	5.27945	FALSE	1.50585	Low risk
TCGA-A8-A0A2-01A-11R-A034-07	Alive	NA	579	FALSE	1.5863	FALSE	1.50708	Low risk
TCGA-BH-A0H6-01A-21R-A056-07	Alive	NA	747	FALSE	2.04658	FALSE	1.50745	Low risk
TCGA-A8-A094-01A-11R-A00Z-07	Alive	NA	0	FALSE	0	FALSE	1.50815	Low risk
TCGA-BH-A0DI-01A-21R-A12P-07	Alive	NA	912	FALSE	2.49863	FALSE	1.51426	Low risk
TCGA-AR-A24R-01A-11R-A169-07	Alive	NA	3430	FALSE	9.39726	FALSE	1.52022	Low risk
TCGA-BH-A1EO-01A-11R-A137-07	Dead	2798	NA	TRUE	7.66575	FALSE	1.52117	Low risk
TCGA-BH-A6R9-01A-21R-A32P-07	Alive	NA	160	FALSE	0.438356	FALSE	1.52966	Low risk
TCGA-E9-A226-01A-21R-A157-07	Dead	1048	1038	TRUE	2.87123	FALSE	1.53252	Low risk
TCGA-BH-A0E1-01A-11R-A056-07	Alive	NA	477	FALSE	1.30685	FALSE	1.54119	Low risk
TCGA-A7-A13F-01A-11R-A12P-07	Alive	NA	765	FALSE	2.09589	FALSE	1.54877	Low risk
TCGA-BH-A0DZ-01A-11R-A00Z-07	Alive	NA	495	FALSE	1.35616	FALSE	1.54949	Low risk
TCGA-C8-A274-01A-11R-A16F-07	Alive	NA	508	FALSE	1.39178	FALSE	1.54997	Low risk
TCGA-A8-A07G-01A-11R-A034-07	Alive	NA	577	FALSE	1.58082	FALSE	1.55062	Low risk
TCGA-E2-A15F-01A-11R-A115-07	Alive	NA	658	FALSE	1.80274	FALSE	1.55296	Low risk
TCGA-LL-A740-01A-21R-A32P-07	Alive	NA	441	FALSE	1.20822	FALSE	1.55516	Low risk
TCGA-D8-A1XS-01A-11R-A14M-07	Alive	NA	496	FALSE	1.3589	FALSE	1.55731	Low risk
TCGA-B6-A0WW-01A-11R-A109-07	Dead	558	NA	TRUE	1.52877	TRUE	1.55837	High risk
TCGA-B6-A0IK-01A-12R-A056-07	Dead	571	NA	TRUE	1.56438	TRUE	1.56776	High risk
TCGA-A8-A07L-01A-11R-A00Z-07	Alive	NA	975	FALSE	2.67123	TRUE	1.58244	High risk
TCGA-E9-A1RH-01A-21R-A169-07	Alive	NA	1417	FALSE	3.88219	TRUE	1.589	High risk
TCGA-BH-A18N-01A-11R-A12D-07	Dead	468	NA	TRUE	1.28219	TRUE	1.59859	High risk
TCGA-BH-A0B1-01A-12R-A056-07	Alive	NA	1148	FALSE	3.14521	TRUE	1.59876	High risk
TCGA-A2-A0D4-01A-11R-A00Z-07	Alive	NA	767	FALSE	2.10137	TRUE	1.59979	High risk
TCGA-A8-A08O-01A-21R-A056-07	Alive	NA	943	FALSE	2.58356	TRUE	1.60288	High risk
TCGA-A8-A091-01A-11R-A00Z-07	Alive	NA	1004	FALSE	2.75068	TRUE	1.60541	High risk
TCGA-AR-A2LK-01A-11R-A180-07	Dead	1649	1304	TRUE	4.51781	TRUE	1.60783	High risk
TCGA-E9-A1N6-01A-11R-A144-07	Dead	678	410	TRUE	1.85753	TRUE	1.61356	High risk
TCGA-A7-A5ZW-01A-12R-A29R-07	Alive	NA	326	FALSE	0.893151	TRUE	1.6153	High risk
TCGA-D8-A1XU-01A-11R-A14M-07	Alive	NA	395	FALSE	1.08219	TRUE	1.61784	High risk
TCGA-BH-A1FE-06A-11R-A213-07	Dead	2273	NA	TRUE	6.2274	TRUE	1.62715	High risk
TCGA-A8-A096-01A-11R-A00Z-07	Alive	NA	0	FALSE	0	TRUE	1.62807	High risk
TCGA-D8-A1XF-01A-11R-A14D-07	Alive	NA	463	FALSE	1.26849	TRUE	1.62947	High risk
TCGA-D8-A1XB-01A-11R-A14D-07	Alive	NA	552	FALSE	1.51233	TRUE	1.63067	High risk
TCGA-BH-A0AW-01A-11R-A056-07	Alive	NA	622	FALSE	1.70411	TRUE	1.63774	High risk
TCGA-BH-A18U-01A-21R-A12D-07	Dead	1563	NA	TRUE	4.28219	TRUE	1.63811	High risk
TCGA-A8-A08F-01A-11R-A00Z-07	Alive	NA	1004	FALSE	2.75068	TRUE	1.64035	High risk
TCGA-BH-A0AV-01A-31R-A115-07	Alive	NA	1820	FALSE	4.9863	TRUE	1.64357	High risk
TCGA-A8-A08B-01A-11R-A00Z-07	Alive	NA	1156	FALSE	3.16712	TRUE	1.64779	High risk
TCGA-AN-A0FY-01A-11R-A034-07	Alive	NA	10	FALSE	0.0273973	TRUE	1.65738	High risk
TCGA-B6-A0IM-01A-11R-A034-07	Dead	3873	3836	TRUE	10.611	TRUE	1.6578	High risk
TCGA-E2-A1LK-01A-21R-A14D-07	Dead	266	NA	TRUE	0.728767	TRUE	1.66151	High risk
TCGA-A1-A0SK-01A-12R-A084-07	Dead	967	NA	TRUE	2.64932	TRUE	1.66967	High risk
TCGA-OL-A97C-01A-32R-A41B-07	Alive	NA	271	FALSE	0.742466	TRUE	1.67437	High risk
TCGA-A8-A081-01A-11R-A00Z-07	Alive	NA	0	FALSE	0	TRUE	1.67925	High risk
TCGA-PL-A8LX-01A-11R-A41B-07	Alive	NA	5	FALSE	0.0136986	TRUE	1.68067	High risk
TCGA-D8-A1JA-01A-11R-A13Q-07	Alive	NA	502	FALSE	1.37534	TRUE	1.68376	High risk
TCGA-E9-A1N3-01A-12R-A157-07	Alive	NA	1059	FALSE	2.90137	TRUE	1.68595	High risk
TCGA-E9-A1R7-01A-11R-A14M-07	Alive	NA	1467	FALSE	4.01918	TRUE	1.69367	High risk
TCGA-BH-A18F-01A-11R-A12D-07	Alive	NA	1001	FALSE	2.74247	TRUE	1.69402	High risk
TCGA-A7-A0DA-01A-31R-A115-07	Alive	NA	1085	FALSE	2.9726	TRUE	1.70036	High risk
TCGA-V7-A7HQ-01A-11R-A33J-07	Alive	NA	2033	FALSE	5.56986	TRUE	1.70196	High risk
TCGA-AN-A0XL-01A-11R-A10J-07	Alive	NA	163	FALSE	0.446575	TRUE	1.70203	High risk
TCGA-A2-A3XV-01A-21R-A239-07	Alive	NA	996	FALSE	2.72877	TRUE	1.70859	High risk
TCGA-D8-A143-01A-11R-A115-07	Alive	NA	431	FALSE	1.18082	TRUE	1.71002	High risk
TCGA-A2-A0T4-01A-31R-A084-07	Alive	NA	624	FALSE	1.70959	TRUE	1.72346	High risk
TCGA-A2-A0SV-01A-11R-A084-07	Dead	825	NA	TRUE	2.26027	TRUE	1.72591	High risk
TCGA-A2-A1G4-01A-11R-A13Q-07	Alive	NA	595	FALSE	1.63014	TRUE	1.72855	High risk
TCGA-BH-A0DS-01A-11R-A056-07	Alive	NA	78	FALSE	0.213699	TRUE	1.73033	High risk
TCGA-BH-A0HL-01A-11R-A10U-07	Alive	NA	72	FALSE	0.19726	TRUE	1.73737	High risk
TCGA-A2-A0YT-01A-11R-A109-07	Dead	723	NA	TRUE	1.98082	TRUE	1.74051	High risk
TCGA-AN-A0XV-01A-11R-A109-07	Alive	NA	162	FALSE	0.443836	TRUE	1.74268	High risk
TCGA-A2-A1FZ-01A-51R-A14D-07	Alive	NA	683	FALSE	1.87123	TRUE	1.74587	High risk
TCGA-A7-A0DC-01A-11R-A00Z-07	Alive	NA	906	FALSE	2.48219	TRUE	1.75338	High risk
TCGA-AN-A0FT-01A-11R-A034-07	Alive	NA	214	FALSE	0.586301	TRUE	1.76547	High risk
TCGA-E2-A1LE-01A-12R-A19W-07	Dead	879	NA	TRUE	2.40822	TRUE	1.7702	High risk
TCGA-BH-A0W3-01A-11R-A109-07	Alive	NA	728	FALSE	1.99452	TRUE	1.77075	High risk
TCGA-BH-A1FN-01A-11R-A13Q-07	Dead	2192	NA	TRUE	6.00548	TRUE	1.7748	High risk
TCGA-AN-A0FK-01A-11R-A034-07	Alive	NA	213	FALSE	0.583562	TRUE	1.77974	High risk
TCGA-AC-A2FM-01A-11R-A19W-07	Dead	792	NA	TRUE	2.16986	TRUE	1.78501	High risk
TCGA-C8-A1HE-01A-11R-A13Q-07	Alive	NA	375	FALSE	1.0274	TRUE	1.78607	High risk
TCGA-AN-A0XT-01A-11R-A109-07	Alive	NA	10	FALSE	0.0273973	TRUE	1.78832	High risk
TCGA-E9-A1R5-01A-11R-A14M-07	Alive	NA	92	FALSE	0.252055	TRUE	1.80326	High risk
TCGA-C8-A26V-01A-11R-A16F-07	Alive	NA	616	FALSE	1.68767	TRUE	1.80357	High risk
TCGA-D8-A1XC-01A-11R-A14D-07	Dead	377	81	TRUE	1.03288	TRUE	1.80386	High risk
TCGA-A8-A082-01A-11R-A00Z-07	Alive	NA	549	FALSE	1.50411	TRUE	1.81714	High risk
TCGA-A2-A04W-01A-31R-A115-07	Alive	NA	3102	FALSE	8.49863	TRUE	1.823	High risk
TCGA-E9-A1RE-01A-11R-A157-07	Alive	NA	1419	FALSE	3.88767	TRUE	1.82495	High risk
TCGA-A8-A099-01A-11R-A00Z-07	Alive	NA	304	FALSE	0.832877	TRUE	1.82784	High risk
TCGA-D8-A1XV-01A-11R-A14M-07	Alive	NA	461	FALSE	1.26301	TRUE	1.8548	High risk
TCGA-E2-A155-01A-11R-A12D-07	Alive	NA	640	FALSE	1.75342	TRUE	1.85501	High risk
TCGA-D8-A1Y1-01A-21R-A14M-07	Dead	302	116	TRUE	0.827397	TRUE	1.85602	High risk
TCGA-AN-A0FW-01A-11R-A034-07	Alive	NA	11	FALSE	0.030137	TRUE	1.86059	High risk
TCGA-AC-A5XU-01A-11R-A28M-07	Alive	NA	455	FALSE	1.24658	TRUE	1.86591	High risk
TCGA-BH-A0AU-01A-11R-A12P-07	Alive	NA	1914	FALSE	5.24384	TRUE	1.86602	High risk
TCGA-D8-A1JP-01A-11R-A13Q-07	Alive	NA	639	FALSE	1.75068	TRUE	1.86792	High risk
TCGA-LL-A73Z-01A-11R-A32P-07	Dead	227	137	TRUE	0.621918	TRUE	1.87088	High risk
TCGA-C8-A8HQ-01A-11R-A36F-07	Alive	NA	380	FALSE	1.0411	TRUE	1.87438	High risk
TCGA-AO-A0J5-01A-11R-A034-07	Dead	792	735	TRUE	2.16986	TRUE	1.87506	High risk
TCGA-EW-A1PH-01A-11R-A14M-07	Alive	NA	607	FALSE	1.66301	TRUE	1.8779	High risk
TCGA-AQ-A0Y5-01A-11R-A14M-07	Dead	172	NA	TRUE	0.471233	TRUE	1.88126	High risk
TCGA-D8-A1XW-01A-11R-A14M-07	Alive	NA	1309	FALSE	3.5863	TRUE	1.89353	High risk
TCGA-D8-A1X5-01A-11R-A14D-07	Alive	NA	565	FALSE	1.54795	TRUE	1.89864	High risk
TCGA-BH-A18L-01A-32R-A12D-07	Dead	811	NA	TRUE	2.22192	TRUE	1.89948	High risk
TCGA-B6-A0I6-01A-11R-A034-07	Dead	991	NA	TRUE	2.71507	TRUE	1.90504	High risk
TCGA-D8-A1XD-01A-11R-A14D-07	Alive	NA	522	FALSE	1.43014	TRUE	1.92169	High risk
TCGA-D8-A27R-01A-11R-A16F-07	Alive	NA	307	FALSE	0.841096	TRUE	1.92236	High risk
TCGA-D8-A1XG-01A-11R-A14D-07	Alive	NA	448	FALSE	1.2274	TRUE	1.95736	High risk
TCGA-A8-A08C-01A-11R-A00Z-07	Alive	NA	881	FALSE	2.4137	TRUE	1.95984	High risk
TCGA-BH-A0E2-01A-11R-A056-07	Alive	NA	435	FALSE	1.19178	TRUE	1.96318	High risk
TCGA-BH-A18K-01A-11R-A12D-07	Dead	2763	NA	TRUE	7.56986	TRUE	1.96643	High risk
TCGA-JL-A3YW-01A-12R-A239-07	Alive	NA	360	FALSE	0.986301	TRUE	1.98799	High risk
TCGA-E9-A1NA-01A-11R-A144-07	Alive	NA	1112	FALSE	3.04658	TRUE	1.99123	High risk
TCGA-BH-A1EN-01A-11R-A13Q-07	Dead	2127	NA	TRUE	5.8274	TRUE	1.99642	High risk
TCGA-E9-A1NF-01A-11R-A14D-07	Dead	1072	610	TRUE	2.93699	TRUE	1.99749	High risk
TCGA-AO-A03V-01A-11R-A115-07	Alive	NA	1351	FALSE	3.70137	TRUE	2.00445	High risk
TCGA-A7-A6VW-01A-21R-A33J-07	Alive	NA	285	FALSE	0.780822	TRUE	2.00862	High risk
TCGA-E9-A24A-01A-11R-A169-07	Alive	NA	747	FALSE	2.04658	TRUE	2.01461	High risk
TCGA-A7-A4SB-01A-21R-A266-07	Alive	NA	418	FALSE	1.14521	TRUE	2.02676	High risk
TCGA-D8-A1JJ-01A-31R-A14M-07	Alive	NA	611	FALSE	1.67397	TRUE	2.04007	High risk
TCGA-AN-A0AS-01A-11R-A00Z-07	Alive	NA	10	FALSE	0.0273973	TRUE	2.04035	High risk
TCGA-E2-A1LL-01A-11R-A144-07	Alive	NA	1309	FALSE	3.5863	TRUE	2.04611	High risk
TCGA-BH-A1ES-06A-12R-A24H-07	Dead	3462	NA	TRUE	9.48493	TRUE	2.06256	High risk
TCGA-A8-A06O-01A-11R-A00Z-07	Alive	NA	396	FALSE	1.08493	TRUE	2.06382	High risk
TCGA-A8-A07O-01A-11R-A00Z-07	Alive	NA	304	FALSE	0.832877	TRUE	2.06637	High risk
TCGA-AR-A0TY-01A-12R-A115-07	Dead	1699	NA	TRUE	4.65479	TRUE	2.06894	High risk
TCGA-D8-A1XT-01A-11R-A14M-07	Alive	NA	506	FALSE	1.3863	TRUE	2.09078	High risk
TCGA-B6-A1KC-01B-11R-A157-07	Alive	NA	1326	FALSE	3.63288	TRUE	2.10455	High risk
TCGA-B6-A0I8-01A-11R-A034-07	Dead	749	NA	TRUE	2.05205	TRUE	2.10639	High risk
TCGA-E9-A1RF-01A-11R-A157-07	Alive	NA	200	FALSE	0.547945	TRUE	2.10943	High risk
TCGA-BH-A18J-01A-11R-A12D-07	Dead	612	NA	TRUE	1.67671	TRUE	2.11306	High risk
TCGA-A8-A08L-01A-11R-A00Z-07	Dead	30	NA	TRUE	0.0821918	TRUE	2.12716	High risk
TCGA-AC-A62V-01A-11R-A31O-07	Dead	348	2	TRUE	0.953425	TRUE	2.13258	High risk
TCGA-LL-A6FR-01A-12R-A31O-07	Alive	NA	489	FALSE	1.33973	TRUE	2.13752	High risk
TCGA-A1-A0SG-01A-11R-A144-07	Alive	NA	434	FALSE	1.18904	TRUE	2.13753	High risk
TCGA-C8-A131-01A-11R-A115-07	Alive	NA	411	FALSE	1.12603	TRUE	2.15573	High risk
TCGA-A2-A0T7-01A-21R-A084-07	Alive	NA	631	FALSE	1.72877	TRUE	2.15915	High risk
TCGA-E9-A1NG-01A-21R-A14M-07	Dead	786	656	TRUE	2.15342	TRUE	2.16918	High risk
TCGA-AN-A03X-01A-21R-A00Z-07	Alive	NA	10	FALSE	0.0273973	TRUE	2.16994	High risk
TCGA-S3-A6ZF-01A-32R-A32P-07	Alive	NA	572	FALSE	1.56712	TRUE	2.18261	High risk
TCGA-5T-A9QA-01A-11R-A41B-07	Alive	NA	303	FALSE	0.830137	TRUE	2.21975	High risk
TCGA-BH-A18V-06A-11R-A213-07	Dead	1556	NA	TRUE	4.26301	TRUE	2.22508	High risk
TCGA-GM-A2D9-01A-11R-A18M-07	Dead	1812	NA	TRUE	4.96438	TRUE	2.23236	High risk
TCGA-A8-A0AB-01A-11R-A034-07	Alive	NA	518	FALSE	1.41918	TRUE	2.24302	High risk
TCGA-E9-A2JS-01A-11R-A180-07	Dead	904	540	TRUE	2.47671	TRUE	2.24396	High risk
TCGA-D8-A73W-01A-22R-A352-07	Dead	385	244	TRUE	1.05479	TRUE	2.25605	High risk
TCGA-A8-A06P-01A-11R-A00Z-07	Alive	NA	396	FALSE	1.08493	TRUE	2.26377	High risk
TCGA-BH-A42T-01A-11R-A24H-07	Dead	320	30	TRUE	0.876712	TRUE	2.27643	High risk
TCGA-BH-A0BA-01A-11R-A056-07	Alive	NA	1132	FALSE	3.10137	TRUE	2.28794	High risk
TCGA-BH-A1ES-01A-11R-A137-07	Dead	3462	NA	TRUE	9.48493	TRUE	2.30823	High risk
TCGA-C8-A1HN-01A-11R-A137-07	Alive	NA	394	FALSE	1.07945	TRUE	2.31646	High risk
TCGA-AN-A0FV-01A-11R-A00Z-07	Alive	NA	10	FALSE	0.0273973	TRUE	2.32416	High risk
TCGA-B6-A0I1-01A-11R-A21T-07	Dead	2361	NA	TRUE	6.46849	TRUE	2.3483	High risk
TCGA-BH-A1F8-01A-11R-A13Q-07	Dead	1	NA	TRUE	0.00273973	TRUE	2.3713	High risk
TCGA-A2-A0YG-01A-21R-A109-07	Alive	NA	666	FALSE	1.82466	TRUE	2.3867	High risk
TCGA-BH-A18V-01A-11R-A12D-07	Dead	1556	NA	TRUE	4.26301	TRUE	2.39026	High risk
TCGA-D8-A1JC-01A-11R-A13Q-07	Alive	NA	480	FALSE	1.31507	TRUE	2.39415	High risk
TCGA-BH-A0C1-01B-11R-A12D-07	Dead	1411	1339	TRUE	3.86575	TRUE	2.4057	High risk
TCGA-E9-A1RC-01A-11R-A157-07	Alive	NA	1224	FALSE	3.35342	TRUE	2.41756	High risk
TCGA-EW-A6SA-01A-21R-A32P-07	Alive	NA	510	FALSE	1.39726	TRUE	2.45157	High risk
TCGA-B6-A0IE-01A-11R-A034-07	Dead	1993	NA	TRUE	5.46027	TRUE	2.45582	High risk
TCGA-A8-A06Q-01A-11R-A034-07	Alive	NA	31	FALSE	0.0849315	TRUE	2.45608	High risk
TCGA-AR-A1AR-01A-31R-A137-07	Dead	524	NA	TRUE	1.43562	TRUE	2.45629	High risk
TCGA-BH-A18G-01A-11R-A12D-07	Alive	NA	149	FALSE	0.408219	TRUE	2.46387	High risk
TCGA-BH-A1FR-01A-11R-A13Q-07	Dead	1642	NA	TRUE	4.49863	TRUE	2.48114	High risk
TCGA-BH-A1FD-01A-11R-A13Q-07	Dead	1009	NA	TRUE	2.76438	TRUE	2.48136	High risk
TCGA-A7-A0D9-01A-31R-A056-07	Alive	NA	1139	FALSE	3.12055	TRUE	2.48567	High risk
TCGA-AR-A0TZ-01A-12R-A084-07	Dead	3262	2316	TRUE	8.93699	TRUE	2.49762	High risk
TCGA-E2-A14X-01A-11R-A115-07	Alive	NA	972	FALSE	2.66301	TRUE	2.50032	High risk
TCGA-E2-A153-01A-12R-A12D-07	Alive	NA	707	FALSE	1.93699	TRUE	2.50552	High risk
TCGA-OL-A5RW-01A-11R-A28M-07	Alive	NA	1106	FALSE	3.03014	TRUE	2.50651	High risk
TCGA-PL-A8LV-01A-21R-A41B-07	Alive	NA	-7	FALSE	-0.0191781	TRUE	2.50779	High risk
TCGA-A7-A56D-01A-11R-A27Q-07	Alive	NA	448	FALSE	1.2274	TRUE	2.51485	High risk
TCGA-AO-A0JL-01A-11R-A056-07	Alive	NA	1683	FALSE	4.61096	TRUE	2.53812	High risk
TCGA-AN-A04A-01A-21R-A034-07	Alive	NA	90	FALSE	0.246575	TRUE	2.54473	High risk
TCGA-BH-A204-01A-11R-A157-07	Dead	2534	NA	TRUE	6.94247	TRUE	2.5448	High risk
TCGA-AR-A256-01A-11R-A169-07	Dead	2854	NA	TRUE	7.81918	TRUE	2.54604	High risk
TCGA-BH-A18P-01A-11R-A12D-07	Dead	921	NA	TRUE	2.52329	TRUE	2.54912	High risk
TCGA-UU-A93S-01A-21R-A41B-07	Dead	116	NA	TRUE	0.317808	TRUE	2.56397	High risk
TCGA-AO-A03U-01B-21R-A10J-07	Dead	1793	NA	TRUE	4.91233	TRUE	2.59024	High risk
TCGA-A8-A09D-01A-11R-A00Z-07	Alive	NA	1522	FALSE	4.16986	TRUE	2.60844	High risk
TCGA-A2-A04P-01A-31R-A034-07	Dead	548	NA	TRUE	1.50137	TRUE	2.62966	High risk
TCGA-C8-A12Q-01A-11R-A115-07	Dead	385	2	TRUE	1.05479	TRUE	2.63719	High risk
TCGA-C8-A12T-01A-11R-A115-07	Alive	NA	0	FALSE	0	TRUE	2.64054	High risk
TCGA-B6-A409-01A-11R-A24H-07	Dead	573	NA	TRUE	1.56986	TRUE	2.69268	High risk
TCGA-A8-A08T-01A-21R-A00Z-07	Dead	3409	2830	TRUE	9.33973	TRUE	2.69737	High risk
TCGA-A2-A3XX-01A-21R-A239-07	Dead	1439	1168	TRUE	3.94247	TRUE	2.76989	High risk
TCGA-A2-A3XS-01A-11R-A22U-07	Dead	1032	NA	TRUE	2.8274	TRUE	2.7855	High risk
TCGA-A2-A0CM-01A-31R-A034-07	Dead	754	NA	TRUE	2.06575	TRUE	2.80495	High risk
TCGA-D8-A142-01A-11R-A115-07	Alive	NA	425	FALSE	1.16438	TRUE	2.82182	High risk
TCGA-AQ-A54N-01A-11R-A266-07	Alive	NA	78	FALSE	0.213699	TRUE	2.86002	High risk
TCGA-A7-A5ZV-01A-11R-A28M-07	Alive	NA	368	FALSE	1.00822	TRUE	2.89392	High risk
TCGA-B6-A1KF-01A-11R-A13Q-07	Alive	NA	3088	FALSE	8.46027	TRUE	2.90684	High risk
TCGA-A2-A0T0-01A-22R-A084-07	Alive	NA	533	FALSE	1.46027	TRUE	3.07241	High risk
TCGA-A8-A08X-01A-21R-A00Z-07	Alive	NA	1308	FALSE	3.58356	TRUE	3.12209	High risk
TCGA-BH-A1EX-01A-11R-A13Q-07	Dead	1508	NA	TRUE	4.13151	TRUE	3.31783	High risk
TCGA-C8-A26Y-01A-11R-A16F-07	Alive	NA	0	FALSE	0	TRUE	3.3782	High risk
TCGA-A7-A13E-01A-11R-A12P-07	Dead	614	326	TRUE	1.68219	TRUE	3.54993	High risk
TCGA-A7-A13E-01A-11R-A277-07	Dead	614	326	TRUE	1.68219	TRUE	3.55421	High risk
TCGA-AC-A7VC-01A-11R-A352-07	Alive	NA	1	FALSE	0.00273973	TRUE	3.62068	High risk
TCGA-B6-A0WX-01A-11R-A109-07	Dead	639	NA	TRUE	1.75068	TRUE	3.64708	High risk
TCGA-AC-A23H-01A-11R-A157-07	Dead	0	0	TRUE	0	TRUE	3.6564	High risk
TCGA-A8-A06X-01A-21R-A00Z-07	Dead	943	NA	TRUE	2.58356	TRUE	3.75077	High risk
TCGA-A2-A3XU-01A-12R-A22U-07	Dead	912	NA	TRUE	2.49863	TRUE	3.79415	High risk
TCGA-A7-A13E-01B-06R-A277-07	Dead	614	326	TRUE	1.68219	TRUE	3.96292	High risk
TCGA-E9-A5FL-01A-11R-A27Q-07	Alive	NA	24	FALSE	0.0657534	TRUE	3.98454	High risk

## Sheet: Fig_3G
	High risk	Low risk
Normal	0.0229885	0.0393013
LumA	0.385057	0.545852
LumB	0.258621	0.176856
Her2	0.114943	0.0676856
Basal	0.218391	0.170306

## Sheet: Fig_3H
coef exp(coef) se(coef) z p
LincSig 1.7714 5.8789 0.1863 9.511 < 2e-16
Age 0.6804 1.9747 0.1798 3.785 0.000154
PAM50LumA -0.4251 0.6537 0.2416 -1.759 0.078561
PAM50LumB -0.1153 0.8911 0.2712 -0.425 0.670733
PAM50Her2 0.4233 1.5270 0.3111 1.361 0.173574
PAM50Normal 0.3667 1.4430 0.4284 0.856 0.392007
StageStage_II 0.1715 1.1871 0.2840 0.604 0.545979
StageStage_III 0.8740 2.3964 0.2980 2.933 0.003359
StageStage_IV 1.6187 5.0467 0.3848 4.206 2.59e-05
