# Supplementary material for: Oncogenic signaling pathway-related long non-coding RNAs for predicting prognosis and immunotherapy response in breast cancer
Source: Front Immunol. 2022 Aug 4;13:891175. doi: 10.3389/fimmu.2022.891175 (PMC9386474; doi:10.3389/fimmu.2022.891175)
Supplement: Supplementary Table 1 — Cancer type and sample information. [file DataSheet_1.zip › Figure.data/Fig.4.xlsx]

## Sheet: Fig_4A
GSE31448					GSE103091					GSE20685					GSE21653
	Time	Sur	Risk			Sur	Time	Risk			Sur	Time	Risk			Sur	Time	Risk
GSM781322	2.00167	1	-4.20569		GSM1419942	1	3.24384	-5.71149		GSM519117	0	7	-2.82972		GSM540108	1	24.02	-4.20693
GSM781323	1.35833	1	-3.94005		GSM1419943	1	2.69589	-0.250645		GSM519118	0	7.4	-1.97948		GSM540109	1	16.3	-3.93788
GSM781324	1.6375	1	-3.88672		GSM1419944	1	2.40274	-5.70998		GSM519119	0	7.2	-2.30142		GSM540110	1	19.65	-3.89347
GSM781325	4.84583	1	-4.87373		GSM1419945	1	2.47945	-1.79961		GSM519120	0	6.3	-2.9234		GSM540111	1	58.15	-4.86748
GSM781326	2.385	1	-4.12083		GSM1419946	1	0.931507	-2.65679		GSM519121	0	7	-1.17547		GSM540112	1	28.62	-4.11919
GSM781327	0.824167	1	-5.123		GSM1419947	0	5.70137	-1.64434		GSM519122	0	7.3	-2.51742		GSM540113	1	9.89	-5.12093
GSM781328	0.619167	1	-5.30383		GSM1419948	0	12.3753	-3.99242		GSM519123	0	6.8	-2.13121		GSM540114	1	7.43	-5.30103
GSM781329	15.7567	0	-4.78059		GSM1419949	0	8.41096	-5.33157		GSM519124	0	7.1	-1.93386		GSM540115	0	189.08	-4.78773
GSM781330	3.46917	0	-4.28376		GSM1419950	1	1.08219	-3.11376		GSM519125	0	6.5	-2.86893		GSM540116	0	41.63	-4.28683
GSM781331	3.03667	1	-3.70904		GSM1419951	0	14.1096	-1.89466		GSM519126	1	5.4	-1.02775		GSM540117	1	36.44	-3.70651
GSM781332	8.835	0	-4.10033		GSM1419952	0	13.6877	-4.8665		GSM519127	0	7.1	-2.91823		GSM540118	0	106.02	-4.09962
GSM781333	0.988333	1	-4.32678		GSM1419953	1	1.14795	0.588781		GSM519128	0	6.9	-2.61331		GSM540119	1	11.86	-4.33307
GSM781334	11.8792	0	-4.49035		GSM1419954	0	13.1918	-2.08212		GSM519129	0	7	-1.58468		GSM540120	0	142.55	-4.49492
GSM781335	10.8692	0	-5.01632		GSM1419955	0	5.14795	-4.87447		GSM519130	0	6.4	-3.02766		GSM540121	0	130.43	-5.01734
GSM781336	1.22667	1	-4.61728		GSM1419956	1	2.96164	-5.48946		GSM519131	0	7	-1.12144		GSM540122	1	14.72	-4.61123
GSM781337	0	1	-4.04444		GSM1419957	0	13.5315	-3.52574		GSM519132	0	8	-2.38167		GSM540123	1	0	-4.04373
GSM781338	1.21	1	-6.07813		GSM1419958	0	13.1041	-2.91227		GSM519133	1	1.8	-1.18913		GSM540124	1	14.52	-6.07181
GSM781339	3.27417	0	-4.68962		GSM1419968	0	13.2164	-2.11249		GSM519134	0	6.1	-1.9498		GSM540125	0	39.29	-4.69148
GSM781340	2.5925	0	-4.31993		GSM1419969	1	1.35616	-2.28864		GSM519135	1	3.5	-2.70445		GSM540126	0	31.11	-4.31656
GSM781341	1.81833	1	-4.71537		GSM1419970	0	12.4986	-4.38291		GSM519136	0	7	-2.80221		GSM540127	1	21.82	-4.70955
GSM781342	12.5175	0	-4.55946		GSM1419971	1	1.41644	-3.91725		GSM519137	0	7.2	-2.38125		GSM540128	0	150.21	-4.56128
GSM781343	12.6625	0	-5.05024		GSM1419972	0	12.526	-6.31934		GSM519138	1	5.2	-1.00615		GSM540129	0	151.95	-5.0444
GSM781344	9.71417	0	-4.66265		GSM1419973	1	2.7863	0.0683629		GSM519139	0	7.1	-2.89318		GSM540130	0	116.57	-4.66682
GSM781345	13.84	0	-4.43798		GSM1419974	1	2.18904	-1.5304		GSM519140	0	6.8	-1.04129		GSM540131	0	166.08	-4.44517
GSM781346	3.06083	0	-5.21922		GSM1419975	0	11.6986	-3.22823		GSM519141	1	1.9	-1.20133		GSM540132	0	36.73	-5.22401
GSM781347	12.5692	0	-4.6408		GSM1419976	0	10.6411	-3.2533		GSM519142	0	6.9	-2.45366		GSM540133	0	150.83	-4.64489
GSM781348	13.3967	0	-4.58434		GSM1419977	0	5.5726	-3.70671		GSM519143	0	5.4	-1.05247		GSM540134	0	160.76	-4.58665
GSM781349	13.12	0	-4.18023		GSM1419978	0	7.10411	-1.04579		GSM519144	1	1.2	-1.69967		GSM540135	0	157.44	-4.18018
GSM781350	8.96917	0	-4.92827		GSM1419979	0	10.3726	-0.0417242		GSM519145	1	5.8	-2.81428		GSM540136	0	107.63	-4.92308
GSM781351	11.0525	0	-4.65634		GSM1419980	0	11.3507	-2.85542		GSM519146	0	6.9	-1.90137		GSM540137	0	132.63	-4.65049
GSM781352	0.936667	1	-4.42441		GSM1419981	0	11.3616	-2.31958		GSM519147	0	6.5	-0.984083		GSM540138	1	11.24	-4.42422
GSM781353	11.8333	0	-4.6371		GSM1419982	0	10.4356	-3.23274		GSM519148	0	6.9	-1.82616		GSM540139	0	142	-4.64386
GSM781354	0.911667	1	-4.4093		GSM1419983	0	3.33425	-7.06453		GSM519149	1	4	-1.1041		GSM540140	1	10.94	-4.41129
GSM781355	5.76083	0	-4.26429		GSM1419984	0	9.29589	-2.48746		GSM519150	0	6.7	-1.71373		GSM540141	0	69.13	-4.26375
GSM781356	8.27917	0	-4.54803		GSM1419985	0	1.68767	-2.38061		GSM519151	0	6	-2.03923		GSM540142	0	99.35	-4.54825
GSM781357	6.72167	0	-4.2893		GSM1419986	0	9.56712	-1.91694		GSM519152	0	6	-1.67713		GSM540143	0	80.66	-4.28685
GSM781358	8.09	0	-4.33639		GSM1419987	0	9.93973	-1.18503		GSM519153	1	3.7	-0.892897		GSM540144	0	97.08	-4.33779
GSM781359	5.90583	0	-4.38694		GSM1419988	0	9.51507	-7.29654		GSM519154	1	0.8	-2.04752		GSM540145	0	70.87	-4.3845
GSM781360	2.66917	1	-3.7937		GSM1419989	0	0.178082	-1.89141		GSM519155	0	6.7	-2.48097		GSM540146	1	32.03	-3.79286
GSM781361	0.928333	0	-4.3316		GSM1419990	0	8.82466	-2.74813		GSM519156	0	5.8	-1.40846		GSM540147	0	11.14	-4.3348
GSM781362	6.46167	1	-4.38625		GSM1419991	1	1.34247	-2.40361		GSM519157	0	6	-2.8568		GSM540148	1	77.54	-4.38353
GSM781363	11.6958	0	-4.31428		GSM1419992	0	8.22192	-3.46126		GSM519158	0	6.3	-2.45234		GSM540149	0	140.35	-4.30924
GSM781364	11.2525	0	-4.24052		GSM1419993	0	5.82192	-3.63996		GSM519159	0	6.4	-2.67434		GSM540150	0	135.03	-4.24185
GSM781365	7.87917	0	-4.53719		GSM1419994	1	0.446575	-2.14896		GSM519160	0	5.1	-3.22139		GSM540151	0	94.55	-4.53039
GSM781366	4.35833	1	-4.23837		GSM1419995	1	1.18904	-6.2741		GSM519161	0	6.4	-2.53333		GSM540152	1	52.3	-4.23204
GSM781367	5.50333	0	-4.51705		GSM1419996	0	7.90959	-5.54463		GSM519162	0	5.9	-2.04746		GSM540153	0	66.04	-4.52303
GSM781368	11.2692	0	-4.92981		GSM1419997	0	7.28219	-3.00568		GSM519163	0	5.4	-1.92058		GSM540154	0	135.23	-4.92641
GSM781369	3.50417	1	-3.41321		GSM1419998	0	0.0547945	-6.09559		GSM519164	0	5.9	-2.47028		GSM540155	1	42.05	-3.41609
GSM781370	1.725	1	-4.9268		GSM1419999	0	7.18904	-4.40297		GSM519165	0	6.4	-2.40372		GSM540156	1	20.7	-4.92983
GSM781371	3.08	1	-4.68705		GSM1420000	0	7.32055	-4.2903		GSM519166	1	2.3	-0.886359		GSM540157	1	36.96	-4.6898
GSM781372	10.4808	0	-4.76363		GSM1420001	0	7.03836	-3.78359		GSM519167	0	7	-2.55926		GSM540158	0	125.77	-4.77225
GSM781373	10.7842	0	-4.75404		GSM1420002	1	3.95342	-1.99296		GSM519168	0	6.5	-1.51489		GSM540159	0	129.41	-4.75016
GSM781374	10.9758	0	-4.42796		GSM1420003	0	5.71507	-3.89441		GSM519169	0	6	-2.00535		GSM540160	0	131.71	-4.43058
GSM781375	2.18167	1	-4.02562		GSM1420004	0	6.92329	-2.96311		GSM519170	0	6.5	-2.846		GSM540161	1	26.18	-4.0235
GSM781376	2.14667	1	-4.98691		GSM1420005	1	2.22192	-3.89534		GSM519171	0	6.9	-1.49848		GSM540162	1	25.76	-4.98998
GSM781377	7.8875	0	-4.25296		GSM1420006	0	6.28219	-2.78774		GSM519172	1	1.8	-2.7991		GSM540163	0	94.65	-4.24473
GSM781378	10.045	0	-4.37141		GSM1420007	0	6.72877	-2.70514		GSM519173	0	6.8	-2.86657		GSM540164	0	120.54	-4.37537
GSM781379	2.62583	1	-4.30703		GSM1420008	0	6.62466	-6.8272		GSM519174	0	6.8	-2.82769		GSM540165	1	31.51	-4.30611
GSM781380	7.5125	0	-3.69548		GSM1420009	0	5.34247	-2.52898		GSM519175	0	5.3	-2.21422		GSM540166	0	90.15	-3.69526
GSM781381	4.6	1	-4.57906		GSM1420010	1	2.97808	-6.10318		GSM519176	0	5.7	-2.06115		GSM540167	1	55.2	-4.58242
GSM781382	2.59833	1	-4.53673		GSM1420011	0	4.01644	-2.61791		GSM519177	0	6.6	-1.89521		GSM540168	1	31.18	-4.53833
GSM781383	5.51917	1	-4.80966		GSM1420012	1	2.96712	-1.74895		GSM519178	0	5.2	-0.531547		GSM540169	1	66.23	-4.81038
GSM781384	0.895	1	-5.12104		GSM1420013	0	6.34247	-7.25862		GSM519179	0	4.9	-1.93856		GSM540170	1	10.74	-5.11797
GSM781385	7.18667	0	-3.9633		GSM1420014	0	5.69863	-5.85774		GSM519180	0	5.1	-2.17762		GSM540171	0	86.24	-3.97235
GSM781386	2.33	1	-3.81477		GSM1420015	0	5.50411	-3.36378		GSM519181	0	6.1	-1.69607		GSM540172	1	27.96	-3.81674
GSM781387	10.1217	0	-4.30313		GSM1420016	0	5.65205	-1.70049		GSM519182	0	9.2	-1.27248		GSM540173	0	121.46	-4.30352
GSM781388	9.27583	0	-3.82627		GSM1420017	0	6.27123	-2.89881		GSM519183	0	6.5	-0.885904		GSM540174	0	111.31	-3.81909
GSM781389	10.0642	0	-4.87362		GSM1420018	1	1.52055	-1.74803		GSM519184	0	5	-2.44152		GSM540175	0	120.77	-4.34788
GSM781390	1.86417	1	-4.26097		GSM1420019	1	1.36986	-2.73469		GSM519185	0	6.1	-1.81517		GSM540176	1	22.37	-4.2633
GSM781391	3.66083	1	-4.18628		GSM1420020	0	4.27397	-0.0647054		GSM519186	0	6.6	-2.45483		GSM540177	1	43.93	-4.18593
GSM781392	3.54	0	-4.18855		GSM1420021	1	1.6411	-1.37466		GSM519187	0	6.5	-1.75086		GSM540178	0	42.48	-4.18915
GSM781393	7.09417	0	-4.52629		GSM1420022	0	8.97808	-3.24863		GSM519188	0	6.8	-2.31813		GSM540179	0	85.13	-4.52721
GSM781394	7.95333	1	-4.74537		GSM1420023	0	5.56712	-2.23284		GSM519189	0	6.4	-2.38785		GSM540180	1	95.44	-4.74566
GSM781395	9.48083	0	-4.60096		GSM1420024	0	9.15342	-7.10989		GSM519190	1	0.9	-1.50445		GSM540181	0	113.77	-4.59488
GSM781396	5.73333	0	-4.27934		GSM1420025	0	9.18082	-4.65549		GSM519191	0	6.4	-2.91998		GSM540182	0	68.8	-4.28324
GSM781397	0.766667	1	-3.8036		GSM1420026	0	6.91507	-2.52925		GSM519192	0	6.5	-2.0273		GSM540183	1	9.2	-3.80253
GSM781398	7.66083	0	-4.81858		GSM1420027	0	8.36438	-2.70202		GSM519193	1	4	-2.40448		GSM540184	0	91.93	-4.81463
GSM781399	4.61917	1	-4.47428		GSM1420028	1	3.1726	-4.8699		GSM519194	0	10.6	-2.83382		GSM540185	1	55.43	-4.46944
GSM781400	2.03167	0	-4.64828		GSM1420029	0	8.62466	-0.823977		GSM519195	1	14.1	-1.77292		GSM540186	0	24.38	-4.64956
GSM781401	5.815	0	-4.5174		GSM1420030	0	8.19452	-4.472		GSM519196	1	2.3	-2.15949		GSM540187	0	69.78	-4.52598
GSM781402	9.63417	0	-3.85608		GSM1420031	0	3.89589	-0.698886		GSM519197	0	13.8	-1.5897		GSM540188	0	115.61	-3.84873
GSM781403	9.93833	0	-4.69792		GSM1420032	0	2.14521	-1.30935		GSM519198	0	13.8	-2.31049		GSM540189	0	119.26	-4.70055
GSM781404	9.83167	0	-4.48118		GSM1420033	0	7.0411	-2.43709		GSM519199	0	14.1	-2.73		GSM540190	0	117.98	-4.47917
GSM781405	1.895	0	-3.75753		GSM1420034	0	7.17534	-3.2758		GSM519200	1	4.3	-0.733158		GSM540191	0	22.74	-3.75209
GSM781406	6.2125	0	-4.28169		GSM1420035	1	1.93151	-2.0394		GSM519201	0	13.2	-1.665		GSM540192	0	74.55	-4.2819
GSM781407	5.61833	0	-3.83225		GSM1420036	0	7.25479	0.0158756		GSM519202	1	4.7	-1.84528		GSM540193	0	67.42	-3.82993
GSM781408	9.56333	0	-4.20529		GSM1420037	0	7.44384	-3.05535		GSM519203	1	9	-3.03549		GSM540194	0	114.76	-4.21159
GSM781409	9.16083	0	-4.55528		GSM1420038	1	2.57534	-6.43921		GSM519204	1	2.9	-2.5803		GSM540195	0	109.93	-4.55775
GSM781410	2.3625	1	-4.10192		GSM1420039	1	1.44384	-3.49462		GSM519205	0	11.6	-2.31567		GSM540196	1	28.35	-4.10149
GSM781411	7.47667	0	-4.24606		GSM1420040	0	4.47123	-0.397741		GSM519206	0	11.5	-0.956937		GSM540197	0	89.72	-4.24357
GSM781412	7.14333	0	-3.98153		GSM1420041	1	2.53425	-1.63593		GSM519207	0	13	-2.46007		GSM540198	0	85.72	-3.97519
GSM781413	2.92417	1	-4.75656		GSM1420042	0	6.07945	-4.74858		GSM519208	0	13.1	-1.45718		GSM540199	1	35.09	-4.75977
GSM781414	1.28417	0	-5.19834		GSM1420043	1	2.39726	-2.04963		GSM519209	0	12.4	-2.57571		GSM540200	0	15.41	-5.19528
GSM781415	2.00417	1	-3.82193		GSM1420044	0	5.18356	-9.98008		GSM519210	1	0.8	-2.31312		GSM540201	1	24.05	-3.81624
GSM781416	5.30333	0	-4.98353		GSM1420045	0	5.50411	-6.17267		GSM519211	0	11.6	-2.08831		GSM540202	0	63.64	-4.98484
GSM781417	6.1575	0	-4.22955		GSM1420046	0	5.54795	-3.07549		GSM519212	1	6.3	-2.06999		GSM540203	0	73.89	-4.22533
GSM781418	9.295	0	-5.05239		GSM1420047	0	4.5589	-3.77684		GSM519213	1	4.9	-1.92542		GSM540204	0	111.54	-5.05139
GSM781419	2.55167	0	-5.1269		GSM1420048	0	4.47397	-1.99269		GSM519214	1	8.3	-0.806686		GSM540205	0	30.62	-5.12938
GSM781420	4.27667	0	-4.53028		GSM1420049	0	4.87671	-5.79065		GSM519215	0	13.3	-3.06734		GSM540206	0	51.32	-4.53469
GSM781421	2.13	1	-4.29496		GSM1420050	0	4.49041	-2.34392		GSM519216	0	12.2	-2.92662		GSM540207	1	25.56	-4.29654
GSM781422	6.69667	0	-4.9698		GSM1420051	1	2.14521	-2.42587		GSM519217	1	1.3	-1.64837		GSM540208	0	80.36	-4.96621
GSM781423	9.16667	0	-4.80165		GSM1420052	0	4.51233	-2.18383		GSM519218	0	12.2	-2.00427		GSM540209	0	110	-4.80389
GSM781424	8.71417	0	-5.17969		GSM1420053	0	4.23836	-2.56162		GSM519219	0	8.1	-3.11515		GSM540210	0	104.57	-5.18647
GSM781425	8.345	0	-4.26844		GSM1420054	0	3.45753	-1.15669		GSM519220	0	11	-2.56692		GSM540211	0	100.14	-4.25995
GSM781426	7.46583	0	-4.74302		GSM1420055	0	3.91781	-6.69574		GSM519221	0	12.2	-2.33595		GSM540212	0	89.59	-4.73936
GSM781427	5.54167	1	-4.05527		GSM1420056	0	1.13699	-5.42067		GSM519222	1	5	-1.84958		GSM540213	1	66.5	-4.05035
GSM781428	5.19083	0	-3.73296		GSM1420057	0	2.8137	-4.82323		GSM519223	1	1.4	-1.61759		GSM540214	0	62.29	-3.73046
GSM781429	8.46	0	-4.15941							GSM519224	1	6.5	-2.62011		GSM540215	0	101.52	-4.16301
GSM781430	4.4625	0	-4.91881							GSM519225	1	5.7	-1.74657		GSM540216	0	53.55	-4.91742
GSM781431	5.84	0	-4.16068							GSM519226	0	9.8	-2.95741		GSM540217	0	70.08	-4.15917
GSM781432	8.62167	0	-4.19695							GSM519227	0	11.6	-2.10891		GSM540218	0	103.46	-4.20264
GSM781433	8.94167	0	-4.5173							GSM519228	0	12.1	-2.66674		GSM540219	0	107.3	-4.51993
GSM781434	4.67083	0	-5.06755							GSM519229	1	9.2	-2.74445		GSM540220	0	56.05	-5.06325
GSM781435	3.27167	1	-4.70685							GSM519230	0	12.9	-3.17861		GSM540221	1	39.26	-4.7097
GSM781436	6.42333	0	-4.38627							GSM519231	0	12.7	-2.34486		GSM540222	0	77.08	-4.38019
GSM781437	8.93667	0	-4.81792							GSM519232	0	12.1	-2.15283		GSM540223	0	107.24	-4.82101
GSM781438	8.56167	0	-4.77829							GSM519233	0	12.8	-2.78092		GSM540224	0	102.74	-4.78112
GSM781439	7.69917	0	-4.49617							GSM519234	0	10.9	-3.04646		GSM540225	0	92.39	-4.50178
GSM781440	6.13583	0	-4.63849							GSM519235	1	2.5	-2.19544		GSM540226	0	73.63	-4.63862
GSM781441	8.12833	0	-4.48193							GSM519236	1	2	-2.15871		GSM540227	0	97.54	-4.47934
GSM781442	4.28167	0	-3.85707							GSM519237	1	1.2	-1.83243		GSM540228	0	51.38	-3.85663
GSM781443	7.86	0	-4.47977							GSM519238	1	11.4	-2.26718		GSM540229	0	94.32	-4.47561
GSM781444	5.0375	0	-4.27367							GSM519239	1	4.6	-2.5178		GSM540230	0	60.45	-4.26948
GSM781445	4.2875	0	-5.04859							GSM519240	0	12.3	-2.35581		GSM540231	0	51.45	-5.04342
GSM781446	5.73	0	-5.2053							GSM519241	0	11	-0.582889		GSM540232	0	68.76	-5.19717
GSM781447	7.80583	0	-3.89756							GSM519242	0	11.1	-2.46175		GSM540233	0	93.67	-3.8984
GSM781448	8.35583	0	-3.68841							GSM519243	0	10.8	-2.08287		GSM540234	0	100.27	-3.68349
GSM781449	5.24	1	-4.61178							GSM519244	0	11	-2.55757		GSM540235	1	62.88	-4.61548
GSM781450	8.13667	0	-5.84445							GSM519245	1	7	-2.23493		GSM540236	0	97.64	-5.84621
GSM781451	5.065	0	-4.96036							GSM519246	1	8.9	-1.5043		GSM540237	0	60.78	-4.96096
GSM781452	1.45417	1	-4.75798							GSM519247	0	12.6	-3.06231		GSM540238	1	17.45	-4.75195
GSM781453	8.30083	0	-4.93988							GSM519248	1	5.9	-2.84251		GSM540239	0	99.61	-4.94109
GSM781454	7.83833	0	-4.55665							GSM519249	0	11.2	-1.35318		GSM540240	0	94.06	-4.54962
GSM781455	6.335	1	-4.26066							GSM519250	0	11	-1.87702		GSM540241	1	76.02	-4.2633
GSM781456	4.14	0	-4.17893							GSM519251	0	11.3	-0.830929		GSM540242	0	49.68	-4.17789
GSM781457	4.44667	1	-4.45813							GSM519252	0	11.6	-1.96687		GSM540243	1	53.36	-4.45436
GSM781458	7.95333	0	-4.40603							GSM519253	1	2.4	-0.678576		GSM540244	0	95.44	-4.40083
GSM781459	7.11	0	-4.59677							GSM519254	0	11.9	-2.36626		GSM540245	0	85.32	-4.59328
GSM781460	3.075	1	-4.63214							GSM519255	0	12.7	-1.05399		GSM540246	1	36.9	-4.63629
GSM781461	3.87667	0	-4.24295							GSM519256	0	12.8	-2.19531		GSM540247	0	46.52	-4.24847
GSM781462	4.07667	0	-4.89807							GSM519257	1	4.6	-2.4524		GSM540248	0	48.92	-4.90332
GSM781463	7.95083	0	-4.53474							GSM519258	0	10.9	-2.86941		GSM540249	0	95.41	-4.53041
GSM781464	8.01333	0	-4.06421							GSM519259	1	11.4	-2.88788		GSM540250	0	96.16	-4.06209
GSM781465	7.47417	0	-4.40779							GSM519260	0	12.5	-1.36016		GSM540251	0	89.69	-4.41532
GSM781466	3.37	1	-4.74842							GSM519261	0	12.5	-1.10314		GSM540252	1	40.44	-4.74424
GSM781467	2.34083	1	-4.12126							GSM519262	0	9.9	-2.63052		GSM540253	1	28.09	-4.11332
GSM781468	3.75667	0	-4.00995							GSM519263	1	2.9	-2.71599		GSM540254	0	45.08	-4.01156
GSM781469	0.4575	0	-5.10479							GSM519264	0	11.1	-2.99741		GSM540255	0	5.49	-5.10606
GSM781470	5.65667	0	-4.74583							GSM519265	1	5.7	-1.30335		GSM540256	0	67.88	-4.75056
GSM781471	6.7075	0	-4.35464							GSM519266	1	1	-0.985693		GSM540257	0	80.49	-4.35816
GSM781472	5.5825	0	-4.30443							GSM519267	0	13.1	-1.26524		GSM540258	0	66.99	-4.30252
GSM781473	6.84167	0	-4.6231							GSM519268	0	11.1	-2.93148		GSM540259	0	82.1	-4.62227
GSM781474	6.99833	0	-4.74373							GSM519269	1	5.5	-2.72713		GSM540260	0	83.98	-4.74468
GSM781475	5.16917	0	-4.06134							GSM519270	0	12.1	-1.99599		GSM540261	0	62.03	-4.05997
GSM781476	4.49833	0	-4.77057							GSM519271	0	9.4	-2.63206		GSM540262	0	53.98	-4.77726
GSM781477	4.8625	0	-4.27191							GSM519272	0	11.1	-1.18657		GSM540263	0	58.35	-4.27864
GSM781478	3.92917	0	-4.00746							GSM519273	0	12.1	-2.46461		GSM540264	0	47.15	-4.01169
GSM781479	4.865	0	-4.67964							GSM519274	0	10.8	-1.29045		GSM540265	0	58.38	-4.68545
GSM781480	4.5725	0	-4.15286							GSM519275	0	10.2	-1.27158		GSM540266	0	54.87	-4.15704
GSM781481	1.32	1	-4.35643							GSM519276	0	12.4	-2.14103		GSM540267	1	15.84	-4.36255
GSM781482	4.07917	0	-4.56282							GSM519277	0	7.4	-1.70334		GSM540268	0	48.95	-4.56686
GSM781483	3.64167	1	-4.54272							GSM519278	0	11.6	-1.09426		GSM540269	1	43.7	-4.54323
GSM781484	4.25167	0	-4.4254							GSM519279	1	7.5	-2.70031		GSM540270	0	51.02	-4.42501
GSM781485	5.51417	0	-4.5308							GSM519280	1	2.2	-0.77947		GSM540271	0	66.17	-4.53739
GSM781486	4.3125	0	-4.67088							GSM519281	0	7.1	-2.29744		GSM540272	0	51.75	-4.67322
GSM781487	0	1	-4.90841							GSM519282	0	10.2	-2.48694		GSM540273	1	0	-4.90429
GSM781488	0.955833	1	-4.57023							GSM519283	0	10.3	-2.20581		GSM540274	1	11.47	-4.57514
GSM781489	4.96083	0	-5.00018							GSM519284	0	11.8	-2.19299		GSM540275	0	59.53	-5.00419
GSM781490	1.11667	1	-4.17247							GSM519285	1	11.5	-2.60925		GSM540276	1	13.4	-4.16957
GSM781491	4.92833	0	-4.01858							GSM519286	0	10.5	-2.68755		GSM540277	0	59.14	-4.02293
GSM781492	1.88667	0	-4.21275							GSM519287	0	11.7	-2.20179		GSM540278	0	22.64	-4.20974
GSM781493	4.9825	0	-4.90845							GSM519288	0	11.7	-2.87034		GSM540279	0	59.79	-4.90006
GSM781494	4.88667	0	-4.96679							GSM519289	1	1.6	-1.46522		GSM540280	0	58.64	-4.96236
GSM781495	4.78583	0	-4.0048							GSM519290	0	10	-2.31085		GSM540281	0	52.47	-4.28797
GSM781496	4.75583	0	-4.34219							GSM519291	0	11.7	-1.23813		GSM540282	0	57.43	-4.00529
GSM781497	4.55833	0	-3.95467							GSM519292	0	12.5	-2.32303		GSM540283	0	57.07	-4.33686
GSM781498	4.7775	0	-4.72316							GSM519293	1	1.3	-2.23972		GSM540284	0	54.7	-3.95456
GSM781499	3.57833	0	-3.37427							GSM519294	0	10.2	-2.96777		GSM540285	0	57.33	-4.72047
GSM781500	2.95167	0	-4.47801							GSM519295	0	10.4	-2.38869		GSM540286	0	42.94	-3.36956
GSM781501	2.5625	0	-4.09772							GSM519296	0	11.2	-2.47043		GSM540287	0	35.42	-4.47709
GSM781502	3.135	1	-4.53294							GSM519297	0	9.8	-1.56165		GSM540288	0	51.84	-3.56121
GSM781503	3.41167	0	-3.84271							GSM519298	1	1.2	-1.98091		GSM540289	0	30.75	-4.0906
GSM781504	2.97917	0	-3.63729							GSM519299	0	9.4	-1.83154		GSM540290	1	37.62	-4.53944
GSM781505	2.80333	1	-4.35167							GSM519300	0	11.3	-2.66684		GSM540291	0	40.94	-3.83436
GSM781506	2.36583	0	-4.53585							GSM519301	0	10	-2.25815		GSM540292	0	35.75	-3.64492
GSM781507	2.73	0	-3.91815							GSM519302	0	11.5	-1.59096		GSM540293	1	33.64	-4.35418
GSM781508	2.68833	0	-4.37486							GSM519303	1	7.1	-1.32452		GSM540294	0	28.39	-4.53276
GSM781509	2.72167	0	-4.03642							GSM519304	1	2.1	-0.091791		GSM540295	0	32.76	-3.91081
GSM781510	0	1	-4.00095							GSM519305	1	1.8	-2.27626		GSM540296	0	32.26	-4.37562
GSM781511	1.63417	0	-4.32278							GSM519306	1	5.8	-2.3992		GSM540297	0	32.66	-4.03712
GSM781512	1.62333	0	-4.23247							GSM519307	0	11.3	-2.49178		GSM540298	1	0	-4.00141
GSM781514	1.61667	1	-4.3361							GSM519308	0	11.1	-2.67631		GSM540299	0	19.61	-4.32805
GSM781516	0.684167	0	-4.32439							GSM519309	1	1.6	-0.883694		GSM540300	0	19.48	-4.24038
GSM781519	0.833333	0	-4.61002							GSM519310	1	3.1	-1.25461		GSM540302	1	19.4	-4.33887
GSM781522	2.13333	0	-4.40994							GSM519311	0	9.5	-2.82084		GSM540304	0	8.21	-4.32139
GSM781524	0	1	-3.45634							GSM519312	0	11.1	-1.50047		GSM540307	0	10	-4.61091
GSM781529	0.594167	0	-4.08251							GSM519313	0	11.4	-1.35377		GSM540310	0	25.6	-4.41298
GSM781530	0.613333	0	-3.9769							GSM519314	0	9.4	-2.52379		GSM540312	1	0	-3.45517
GSM781531	0.709167	0	-3.45645							GSM519315	0	10.4	-1.91849		GSM540317	0	7.13	-4.07928
GSM781534	0.709167	0	-3.66829							GSM519316	0	11	-2.70617		GSM540318	0	7.36	-3.97663
GSM781536	18.5242	0	-4.15698							GSM519317	0	11.1	-0.73333		GSM540319	0	8.51	-3.45241
GSM781537	1.725	0	-4.14037							GSM519318	0	6	-2.59507		GSM540322	0	8.51	-3.67329
GSM781538	9.48083	1	-3.74146							GSM519319	0	9.7	-2.23381		GSM540324	0	222.29	-4.1588
GSM781539	14.2858	1	-4.41174							GSM519320	0	11	-2.69796		GSM540325	0	20.7	-4.13818
GSM781540	2.735	1	-3.88182							GSM519321	0	11.2	-2.24849		GSM540326	1	113.77	-3.74256
GSM781541	2.33833	1	-4.4664							GSM519322	1	3.4	-2.36416		GSM540327	1	171.43	-4.40322
GSM781542	7.66083	1	-4.41836							GSM519323	1	10.3	-3.04539		GSM540328	1	32.82	-3.88783
GSM781543	0.5175	1	-4.2742							GSM519324	1	4.7	-0.875727		GSM540329	1	28.06	-4.46501
GSM781544	3.12667	1	-4.29434							GSM519325	0	11	-2.93493		GSM540330	1	91.93	-4.42023
GSM781545	8.9525	1	-4.41794							GSM519326	0	11.2	-0.758013		GSM540331	1	6.21	-4.26599
GSM781546	5.01833	1	-4.66813							GSM519327	1	6.2	-1.10878		GSM540332	1	37.52	-4.29497
GSM781547	2.10833	1	-4.35104							GSM519328	0	7	-3.05667		GSM540333	1	107.43	-4.41677
GSM781548	6.6175	1	-4.22523							GSM519329	0	9.1	-1.65209		GSM540334	1	60.22	-4.66297
GSM781549	6.33	1	-4.21646							GSM519330	0	10.2	-2.28386		GSM540335	1	25.3	-4.35161
GSM781550	2.6775	1	-4.19985							GSM519331	0	11.1	-1.67266		GSM540336	1	79.41	-4.22443
GSM781551	2.5025	1	-4.157							GSM519332	0	11	-1.8383		GSM540337	1	75.96	-4.21749
GSM781552	4.23833	1	-3.7948							GSM519333	1	7.5	-2.42346		GSM540338	1	32.13	-4.19591
GSM781553	3.55083	0	-3.64113							GSM519334	0	9.5	-1.69981		GSM540339	1	30.03	-4.15659
GSM781554	7.4275	0	-3.95432							GSM519335	0	11	-2.48938		GSM540340	1	50.86	-3.79407
GSM781555	1.035	1	-3.71071							GSM519336	0	11	-2.21479		GSM540341	0	42.61	-3.64779
GSM781556	3.3925	1	-3.97863							GSM519337	1	2.7	-2.30038		GSM540342	0	89.13	-3.95486
GSM781557	2.535	1	-3.94457							GSM519338	0	10	-1.58019		GSM540343	1	12.42	-3.71665
GSM781558	1.88083	1	-3.99869							GSM519339	0	11	-1.97901		GSM540344	1	40.71	-3.97459
GSM781559	2.28333	1	-4.01029							GSM519340	0	11	-2.08876		GSM540345	1	30.42	-3.95122
GSM781560	7.76417	0	-4.38645							GSM519341	0	10.8	-3.09556		GSM540346	1	22.57	-4.00591
GSM781561	1.47583	1	-4.14793							GSM519342	1	5.5	-1.60743		GSM540347	1	27.4	-4.01479
GSM781562	0.279167	1	-3.84175							GSM519343	0	10	-2.66351		GSM540348	0	93.17	-4.38439
GSM781563	3.00333	1	-4.00729							GSM519344	0	9.9	-2.81227		GSM540349	1	17.71	-4.14901
GSM781564	5.19667	1	-3.88561							GSM519345	0	9.2	-1.03749		GSM540350	1	3.35	-3.84791
GSM781565	4.1175	0	-4.73802							GSM519346	0	10.6	-2.21225		GSM540351	1	36.04	-4.00532
GSM781566	4.55833	0	-5.24624							GSM519347	1	10.1	-2.59265		GSM540352	1	62.36	-3.8818
GSM781567	1.17167	0	-4.97031							GSM519348	0	10.5	-3.2788		GSM540353	0	49.41	-4.72977
GSM781568	4.53917	0	-4.21845							GSM519349	1	1.9	-2.42469		GSM540354	0	54.7	-5.2433
GSM781569	4.59667	0	-4.80803							GSM519350	0	9.2	-2.3394		GSM540355	0	14.06	-4.96546
GSM781570	3.485	0	-4.65108							GSM519351	0	7.9	-2.27987		GSM540356	0	54.47	-4.22382
GSM781571	2.935	0	-4.90174							GSM519352	1	8.1	-2.21444		GSM540357	0	55.16	-4.8104
GSM781572	3.12667	0	-4.67397							GSM519353	0	7.5	-2.15429		GSM540358	0	41.82	-4.651
GSM781573	3.14583	0	-4.82982							GSM519354	0	9.4	-2.1343		GSM540359	0	35.22	-4.90583
GSM781574	2.97083	0	-5.32455							GSM519355	0	10.6	-2.42368		GSM540360	0	37.52	-4.66581
GSM781575	2.565	0	-3.9112							GSM519356	0	10.2	-1.74506		GSM540361	0	37.75	-4.83671
GSM781576	2.19	0	-5.14146							GSM519357	1	5.3	-1.96485		GSM540362	0	35.65	-5.32349
GSM781577	2.26167	0	-4.79581							GSM519358	0	8.9	-1.94753		GSM540363	0	30.78	-3.91017
GSM781578	1.16917	1	-4.19709							GSM519359	1	1.3	-2.3813		GSM540364	0	26.28	-5.13912
GSM781579	1.9025	0	-4.67113							GSM519360	0	9	-1.45046		GSM540365	0	27.14	-4.79878
GSM781580	0.615833	0	-4.2805							GSM519361	0	8.4	-1.41344		GSM540366	1	14.03	-4.19841
GSM781581	0.675833	0	-4.93867							GSM519362	0	9.1	-2.26672		GSM540367	0	22.83	-4.66198
GSM781582	0.645833	0	-5.19763							GSM519363	0	8.7	-2.73335		GSM540368	0	7.39	-4.27954
GSM781583	1	1	-4.59413							GSM519364	0	10.3	-2.11796		GSM540369	0	8.11	-4.94061
GSM781584	0.955833	0	-4.19328							GSM519365	0	9.6	-2.55331		GSM540370	0	7.75	-5.19879
GSM781585	0.640833	0	-5.11281							GSM519366	0	10.1	-2.79273		GSM540371	1	12	-4.60289
										GSM519367	1	3.7	-1.11832		GSM540372	0	11.47	-4.19681
										GSM519368	1	3.4	-1.00007		GSM540373	0	7.69	-5.11052
										GSM519369	0	10.4	-2.617
										GSM519370	1	5	-0.693331
										GSM519371	1	7.5	-2.62446
										GSM519372	0	10.1	-3.04908
										GSM519373	0	7.2	-3.15415
										GSM519374	0	10.1	-2.44665
										GSM519375	0	8.9	-2.47429
										GSM519376	0	9.4	-0.710202
										GSM519377	0	10.2	-1.97021
										GSM519378	0	9.4	-2.13552
										GSM519379	0	9.2	-2.0768
										GSM519380	0	9.2	-1.57544
										GSM519381	0	9.9	-2.62139
										GSM519382	1	3.1	-2.15955
										GSM519383	0	9.8	-1.07664
										GSM519384	0	8.3	-2.59547
										GSM519385	0	9.8	-3.15988
										GSM519386	0	10.4	-0.661564
										GSM519387	0	8.9	-2.34766
										GSM519388	0	9.5	-1.41303
										GSM519389	0	9.5	-1.14709
										GSM519390	0	9.6	-1.58115
										GSM519391	0	9.6	-1.94684
										GSM519392	0	8.3	-1.46976
										GSM519393	0	9.4	-3.6049
										GSM519394	0	9.4	-1.61894
										GSM519395	0	8.6	-2.6673
										GSM519396	1	6.6	-3.07727
										GSM519397	0	9.3	-2.67057
										GSM519398	1	7	-1.27305
										GSM519399	0	9.1	-3.28349
										GSM519400	1	3.3	-3.18421
										GSM519401	0	9	-1.17574
										GSM519402	0	8.1	-3.29663
										GSM519403	1	0.4	-0.21206
										GSM519404	0	9.1	-2.67049
										GSM519405	0	8.9	-1.17327
										GSM519406	0	8.9	-3.00301
										GSM519407	0	8.2	-2.66741
										GSM519408	0	7.7	-1.02982
										GSM519409	0	8.7	-2.52926
										GSM519410	0	8.1	-3.41427
										GSM519411	0	8.6	-2.62287
										GSM519412	0	9	-1.05455
										GSM519413	0	7.8	-2.4229
										GSM519414	0	8.7	-1.57929
										GSM519415	0	8.4	-1.65968
										GSM519416	0	8.3	-1.50078
										GSM519417	1	2.4	-0.751019
										GSM519418	0	8.5	-1.59554
										GSM519419	1	2.9	-0.685
										GSM519420	0	8.1	-1.56212
										GSM519421	0	8.1	-2.33977
										GSM519422	0	8	-1.58028
										GSM519423	0	8	-2.40107
										GSM519424	0	8.4	-3.00604
										GSM519425	1	3.5	-2.29757
										GSM519426	0	8.1	-0.845651
										GSM519427	0	8.5	-1.42392
										GSM519428	0	8.1	-2.45718
										GSM519429	0	6.4	-2.24534
										GSM519430	0	1.5	-2.46215
										GSM519431	1	6.8	-2.51757
										GSM519432	0	6.7	-2.0075
										GSM519433	0	6.5	-2.27076
										GSM519434	1	4	-2.3216
										GSM519435	0	5.8	-2.14304
										GSM519436	0	5	-1.74815
										GSM519437	0	5.3	-2.58713
										GSM519438	0	4.9	-2.12238
										GSM519439	0	4.7	-1.64272
										GSM519440	0	4.1	-2.4787
										GSM519441	0	3.8	-2.50717
										GSM519442	0	3.8	-2.48865
										GSM519443	0	8.1	-2.08592

## Sheet: Fig_4B
GSE31448							GSE103091							GSE20685							GSE21653
	coef	exp(coef)	se(coef)	z	p			coef	exp(coef)	se(coef)	z	p		coef	exp(coef)	se(coef)	z	p				coef	exp(coef)	se(coef)	z	p
OncoSig	0.69179	1.99728	0.24514	2.822	0.00477		OncoSig	1.0619	2.8917	0.4281	2.48	0.01313		OncoSig	1.01981	2.77267	0.26754	3.812	0.000138		OncoSig	0.598701	1.81975	0.242891	2.465	0.0137
Age	0.09258	1.097	0.22853	0.405	0.6854		Age	1.075	2.9299	0.3956	2.717	0.00658		Age	0.08058	1.08392	0.34348	0.235	0.814514		Age	0.114932	1.1218	0.228725	0.502	0.6153
PAM50LumA	-0.14406	0.86584	0.36822	-0.391	0.69563		PAM50LumA	-0.8607	0.4229	0.6446	-1.335	0.18184		PAM50LumA	-0.71102	0.49114	0.40699	-1.747	0.080636		PAM50LumA	0.004571	1.00458	0.370264	0.012	0.9902
PAM50LumB	0.10779	1.11382	0.31884	0.338	0.73531		PAM50LumB	0.6428	1.9019	0.7984	0.805	0.42073		PAM50LumB	0.17446	1.1906	0.38374	0.455	0.649373		PAM50LumB	0.274039	1.31527	0.313078	0.875	0.3814
PAM50Her2	-0.22548	0.79813	0.43168	-0.522	0.60144		PAM50Her2	0.279	1.3217	0.5719	0.488	0.6257		PAM50Her2	0.50275	1.65327	0.39194	1.283	0.199587		PAM50Her2	-0.11455	0.891768	0.425864	-0.269	0.7879
PAM50Normal	0.13028	1.13915	0.5015	0.26	0.79503		PAM50Normal	0.3237	1.3822	1.0627	0.305	0.7607		PAM50Normal	0.28825	1.33409	0.5077	0.568	0.570204		PAM50Normal	0.239934	1.27117	0.501864	0.478	0.6326
StageStage_II	0.87727	2.40433	0.44582	1.968	0.0491									StageStage_II	-0.19016	0.82683	0.28424	-0.669	0.503493		StageStage_II	0.909114	2.48212	0.444701	2.044	0.0409
StageStage_III	1.15026	3.15902	0.49239	2.336	0.01949									StageStage_III	1.27857	3.5915	0.36108	3.541	0.000399		StageStage_III	1.11325	3.04424	0.499055	2.231	0.0257
														StageStage_IV	1.07289	2.92382	0.44129	2.431	0.015045
