# Supplementary material for: Oncogenic signaling pathway-related long non-coding RNAs for predicting prognosis and immunotherapy response in breast cancer
Source: Front Immunol. 2022 Aug 4;13:891175. doi: 10.3389/fimmu.2022.891175 (PMC9386474; doi:10.3389/fimmu.2022.891175)
Supplement: Supplementary Table 1 — Cancer type and sample information. [file DataSheet_1.zip › Figure.data/Fig.5.xlsx]

## Sheet: Fig_5A
	AF131215.8	LINC01235	LINC00987	LINC00398	LINC00667	CTD-2554C21.2	ZNF888	LL0XNC01-237H1.2	AC016995.3	SFTA1P	AL022344.7	LINC00958	LINC00327	LINC00346	AC016735.1	AC009495.2	AC092431.3	CTC-498J12.1	LINC01508	LINC00707	GATA6-AS1	AC092580.4	CTA-384D8.35	CTA-384D8.34	MIR4435-1HG	MLLT4-AS1	EDNRB-AS1	CTC-459F4.1	MIAT	Group
TCGA-E2-A15G-01A-11R-A12D-07	0.127004	0.315155	0.601799	0.63278	2.52768	1.94681	1.27317	1.07737	0.27325	0.353527	0	0.86191	0.037819	1.20478	0	0.0781709	0.207776	0.136227	0.0386602	0	0.0339234	0.12333	0.282319	0.163263	1.40362	0.508279	0	0.851625	0.756945	Low risk
TCGA-E2-A1B5-01A-21R-A12P-07	0.306399	0.922003	1.5484	0.193599	1.77982	0.237229	0.382511	0.278905	0.905048	0.561687	0.054368	0.373446	0.00818745	0.820043	0.835347	0.363261	0	0.593831	0	0	0.0717363	2.63261	2.5014	0.982285	1.84276	0.0987225	0	0.552342	0.565437	Low risk
TCGA-EW-A2FS-01A-11R-A17B-07	0.186259	0.595129	1.18548	0.23785	2.09874	0.623385	0.820689	0.486773	0.581086	0.458652	0.0936975	0.261965	0.110433	1.03909	0.496824	0.700762	0	0.454959	0.23003	0.0743608	0.158077	2.36266	2.5431	1.4825	2.39198	1.82806	0.112444	0.288625	0.729209	Low risk
TCGA-EW-A1P7-01A-21R-A144-07	0.375991	3.03924	1.81069	0.144838	2.96092	2.67321	0.901678	0.473487	2.40516	0.667251	0.135985	0.476186	0.136986	2.66983	0.646344	0.895122	0.125814	0.432441	0.253044	0.0529712	0.210955	2.10683	4.09192	1.31041	1.60284	0.378244	0	0.375769	1.59258	Low risk
TCGA-LL-A5YO-01A-21R-A28M-07	0.20131	2.2819	0.447872	0.159438	2.78837	0.536302	1.22956	0.247174	0.442842	0.267033	0.0389163	0	0.0796019	0.321062	0	0.80526	0.0881639	0.0846449	0.413007	0.0246633	0.351457	3.09006	2.54502	1.06812	1.93867	0.578246	0	0.0309133	1.47299	Low risk
TCGA-BH-A1FN-01A-11R-A13Q-07	0.25233	1.28839	0.327798	0.136759	2.21189	1.58445	2.02344	0.744884	0.106254	0.194318	0.0973379	0.0578464	0.0774695	1.68293	0	0.265886	0	0.0723372	0.0401274	0	0.0864714	0.127872	1.18394	0.169191	2.51907	0.951899	0.053074	0.345176	0.664757	High risk
TCGA-A7-A3RF-01A-11R-A22K-07	0.195638	0.417875	0.314156	1.01434	2.08307	0.176568	0.758858	0.500073	0.311037	0.536803	0	0.370833	0.050926	0.507348	0	0.0269128	0	0	0.0131905	0	0	0	0.596157	0.313966	2.01027	0.312891	0	0.305759	0.0488271	Low risk
TCGA-E9-A1NG-01A-21R-A14M-07	0.0783785	2.78754	0.674578	0.195632	1.81878	0.966223	1.08564	0.681558	0.190802	1.30199	0.131124	0.316127	0.245272	0.787977	0	0.0479296	0.170321	0	0	0.0123135	0.0309044	0.624295	0.688828	0.284608	2.9766	0.123173	0.0312435	0.193534	1.10082	High risk
TCGA-D8-A1XB-01A-11R-A14D-07	0.243633	0.742631	0.550679	0.337079	2.52309	0.518953	1.47011	1.10299	0.438905	0.687637	0.237754	0.373329	0.253971	0.589938	0.349821	0.445473	0.331211	0.0696922	0.331026	0.0101513	0	0	0.979851	0.163199	1.92319	0.371489	0	0.242827	1.30322	High risk
TCGA-A2-A0CX-01A-21R-A00Z-07	0.0683566	0.852545	0.61756	0.0270578	1.22861	0.674709	1.10554	0.347666	0.452764	0.480594	0.0502423	0.0658987	0.191308	0.421683	0.100807	0.179015	0.166737	0.108787	0.0457521	0	0.0401583	0.770499	2.53983	1.03027	2.05521	0.139686	0	0.483051	0.527367	Low risk
TCGA-A8-A07F-01A-11R-A00Z-07	0.0849429	1.49843	0.320323	0	2.27485	3.04471	2.49647	1.45459	0.359446	0.0518589	0.141894	0.0460757	0.109386	0.304477	0	0.615471	0.268044	0.218041	0.363317	0.00670078	0.0224457	1.33868	0.891172	0.0558636	1.3658	0.203229	0	0.266308	0.46999	Low risk
TCGA-AR-A5QQ-01A-11R-A28M-07	0.201162	0.728613	0.329707	0.0976861	1.6422	0.229138	0.0543584	0.177233	0.337156	0.435269	0.0916237	0.132353	0.027768	0.826462	1.33204	0.217794	0.0709024	0.0680562	0.110346	0.456428	0.128088	2.51135	2.33388	1.19268	2.95054	0.170439	0	0.25848	0.87568	Low risk
TCGA-A2-A3XT-01A-11R-A22U-07	0.028876	0.86049	1.39854	0.151124	2.4883	0.045046	0.743697	0.601446	3.43275	0.264615	0.405828	0.064107	0.0373942	2.65897	0.680861	1.01971	0	0.046328	0.0507463	0.134579	2.38139	2.33874	5.44138	2.50059	2.39491	1.29415	0.0339095	0.0605841	0.971108	Low risk
TCGA-OL-A5RY-01A-21R-A28M-07	0.0490211	2.06601	1.2231	0.249503	2.38325	0.641813	0.656749	0.119382	0.442917	0.129433	0.203466	0.0626583	0.153453	2.06847	1.02222	1.11145	0.0815857	0.532383	0.350972	0.0114377	0	2.2694	1.86331	0.419551	2.80552	0.456737	0.166042	0.146197	1.12773	Low risk
TCGA-A7-A26I-01B-06R-A22O-07	1.07317	1.50381	0.638982	0.542126	2.72955	3.7905	2.93857	3.087	1.66971	0.770187	0.250639	0.346048	0.904302	1.4982	6.25115	1.40619	0.988345	0	0.732294	2.27613	0.352822	0.647877	1.29229	0.465209	3.75372	1.20316	0.297716	4.80365	1.51187	Low risk
TCGA-LL-A50Y-01A-11R-A266-07	0.103919	0.244265	0.253688	0.0817263	0.81727	0.0552747	0.517282	0.0332336	0.255967	0.182977	0	0.238608	0	0.414599	0	0	0	0	0	0	0.100863	0.28369	1.18389	0.523672	2.06482	0.824795	0.0620262	0.175858	0.443919	Low risk
TCGA-C8-A1HO-01A-11R-A13Q-07	0.0587032	0.296262	0.272448	0.351021	1.73671	1.93067	1.58413	0.979508	0.137034	0.420454	0.084967	0.197453	0.0446945	0.456889	0	0	0	0.0936068	0.0648317	0.0137322	0	0.380806	2.89017	1.20021	0.751842	0.231468	0	0.342899	0.221422	Low risk
TCGA-AR-A24L-01A-11R-A169-07	0.160688	1.0183	0.772001	0.144146	2.39195	0.628263	0.898304	0.975463	0.454374	0.766288	0.244155	0.148065	0.200863	0.62062	0	0.350457	0.154884	0.183764	0.181579	0.0331686	0.0187128	0.258075	0.417966	0.0466622	2.07962	0.324122	0	0.116892	0.446835	Low risk
TCGA-AN-A0FX-01A-11R-A034-07	0.114361	1.3606	0.993456	0	1.01697	0.242867	0.905565	0.523624	3.29639	0.269473	0.239713	0.204517	0.567708	0.483347	0.847842	0.625564	0.0968472	0.41457	0.439444	1.03538	0.468764	0.310361	1.78506	0.44627	1.65587	1.01774	0	0.699951	0.252625	Low risk
TCGA-A7-A13H-01A-11R-A22K-07	0.186966	0.609123	1.06686	0.30328	2.6857	1.38734	1.82569	0.615834	1.05586	0.298233	0.26558	0.245018	0.188755	0.394948	0.567118	0.274169	0.346801	0.20025	0.0435236	0.0452543	0.0996981	1.52541	1.26804	0.395366	1.53458	0.588709	0	0.219779	0.881105	Low risk
TCGA-A8-A06N-01A-11R-A00Z-07	0	0.957662	2.35415	0.0680061	2.47654	1.02505	1.23217	0.840949	0.0696583	0.241199	0	0.398072	0.0428211	0.181885	0	0.0594963	0.073216	0.169668	0.0675277	0	0	0.182652	0.347556	0.0429247	0.614652	0.803379	0	0.0835775	0.0993189	Low risk
TCGA-E2-A150-01A-11R-A12D-07	0.753507	4.37261	1.40725	0	2.90781	3.81534	0.961826	0.513994	1.95994	0.13162	0.366264	0.448064	0.26973	1.54163	3.04264	0.896786	0.235883	0.554245	0	4.23687	0.515708	0.757682	2.95493	0.388608	2.11025	1.78899	0	0.112901	0.554343	Low risk
TCGA-AC-A23H-01A-11R-A157-07	0.027388	0.275485	0.239867	0.0214167	0.912268	0.16384	1.96413	0.810182	0.60516	0.620895	0.039834	0.0088503	0.147785	2.69031	0.0802105	0.605794	0.175104	0	1.04304	0.0126791	0	0.152535	1.73046	0.201285	2.36709	0.426743	0	0.0574945	0.217265	High risk
TCGA-A7-A0DC-01B-04R-A22O-07	0	1.28268	1.19699	0.382986	3.01603	3.21287	2.29261	3.3696	1.08527	0.0983386	0.227419	0.485739	0.0941996	0.896675	0.763295	0.580191	0.939749	0.323728	0.0489295	0.0756497	0	0.2948	0.543567	0.383358	3.47979	2.13925	0.350497	3.526	1.49551	Low risk
TCGA-BH-A0BA-01A-11R-A056-07	0.293725	3.93044	0.918209	0.185293	2.49973	0.583569	1.71618	1.43641	0.881863	0.184307	0.174113	0.645127	0.0837131	0.350083	0.377817	0.448185	0.172103	0.360064	0.0316974	0.0410876	0.121109	1.1641	0.234857	0.134878	1.2417	0.403723	0	0.340411	0.588954	High risk
TCGA-EW-A1PB-01A-11R-A144-07	0	0.708261	0.250462	0.137661	1.24239	0.417338	0.656441	0.371342	1.04287	0.0547995	0.0223577	0.0196752	0.0132948	0.401568	0	1.21393	0.0510178	2.07382	1.20563	0.437826	0.0470804	3.42863	4.83664	1.29965	3.45513	0.691046	0	0.318962	0.595661	Low risk
TCGA-A2-A4S2-01A-12R-A266-07	0.0997851	1.0367	0.663327	0.257728	1.60219	0.71073	1.78034	0.904124	0.802874	0.133883	0.108969	0.171799	0.198209	0.299039	1.31929	0.256992	0	0.366241	0.0450289	0.0235991	0.239432	1.29778	3.00409	1.21953	1.59563	1.37682	0	0.588901	1.22382	Low risk
TCGA-A7-A0CE-01A-11R-A00Z-07	0.0315371	1.23428	1.23816	0.208163	1.91792	0.112232	1.22207	0.779996	0.298401	0.400652	0.367985	0.13664	0.835603	0.780965	1.12877	0.311148	0	0.0505695	1.29162	4.59927	0.174491	1.02064	3.53478	0.829393	1.14136	0.738235	0.142732	0.28881	0.107571	Low risk
TCGA-A8-A091-01A-11R-A00Z-07	0.127524	0.204375	0.677274	0.132455	2.57222	1.01645	2.35913	1.41813	0.572009	0.188318	0.07895	0.685524	0.167832	0.47622	0.0648119	0.0592689	0.3326	0.0354305	0	0.0101988	0.139536	0.291686	0.520191	0.239391	1.19542	1.25564	0.0259069	0.131004	0.656666	High risk
TCGA-A2-A0EV-01A-11R-A034-07	0.0975584	0.261126	0.4224	0.284961	1.66955	1.53725	1.58728	0.916612	0.505533	0.059662	0.205759	0.0214442	0.0779683	1.0375	0.0970276	0.199317	0.055551	0.15436	0	0.0154134	0	0.804341	2.09057	0.495604	1.82968	0.355256	0	0.16534	0.787907	Low risk
TCGA-UL-AAZ6-01A-11R-A41B-07	0	0.686021	0.15671	0.0521819	2.37539	0.917272	0.68313	0.122152	0.16695	0.0896204	0	0.0108903	0.0435571	0.546689	0.0981501	0.254309	0.110298	0	0.196942	0.315642	0.162186	1.06942	1.99758	0.352243	2.1967	0.586437	0	0.0260279	0.204483	Low risk
TCGA-AR-A0TW-01A-11R-A084-07	0.0636539	1.12996	0.360456	0.0251714	2.86928	0.0665067	1.23891	0.979019	0.13647	0.113261	0.0467657	0.0104099	0.075474	0.102743	0.0939433	0.408734	0	0.0515903	0.0285269	0.0149099	0.0125647	1.93423	0.926465	0.435523	0.922092	0.191277	0.0377796	0.108752	0.411288	Low risk
TCGA-E2-A576-01A-11R-A31O-07	0.117498	0.860038	0.421965	0.0314961	2.7843	1.20262	2.04303	0.212687	0.433624	0.0364739	0.168574	0.0259677	0.0857334	0.0718576	0.224965	0.269462	0	0.185187	0.460107	0.00936668	0.16435	1.04948	0.449313	0.582226	1.96199	0.817167	0	0.265224	0.254508	Low risk
TCGA-A8-A07S-01A-11R-A034-07	0.0329578	0.369308	0.390245	0.783484	1.59045	0.24032	0.671743	0.771079	0.175513	0.143512	0.0478933	0.0106641	0.0635298	0.658922	0	0	0.159233	0	0	0.00765697	0.0128713	0.093872	1.8501	0.183188	1.9457	0.151425	0	0.134931	0.19872	Low risk
TCGA-C8-A12P-01A-11R-A115-07	0	0.848674	0.538668	0.605032	2.30058	1.32193	2.08284	0.70722	0.148965	0.741193	0.0761246	0.280205	0.0678822	0.605812	0	0.642533	0	0.525134	1.43711	0.0244392	0.0543076	0.36489	2.42901	1.01021	1.96958	0.298017	0.0413686	0.451232	0.424285	Low risk
TCGA-EW-A1PF-01A-11R-A144-07	0.184208	0.613095	0.887872	0.359982	1.75546	1.10526	1.53264	1.08337	0.904109	0.578364	0.0700262	0.140165	0.128768	0.698179	0.0945245	0.765899	0.10624	0.102025	0.826815	0.0298551	0.0621432	0.787814	0.847787	0.340266	2.04955	0.369778	0	0.301014	0.692906	Low risk
TCGA-AN-A0XN-01A-21R-A109-07	0.0817125	1.01691	0.432953	0.0951964	2.35228	1.34419	1.4826	0.742193	0.329216	1.1462	0.117858	0	0.163291	0.493359	0.120244	0.276854	0.135001	0.0663045	0.471936	0.0382114	0	0.117392	1.13597	0.750917	2.66975	0.143596	0	0.189638	1.1594	Low risk
TCGA-E9-A1R5-01A-11R-A14M-07	0.0295101	0.748988	0.319891	0.133246	1.56628	1.41955	2.00822	0.985538	0.210405	0.79043	0.144901	0.0836776	0.129539	0.673268	0.167737	0.0531265	0.097036	0	0.162124	0	0.0115164	0.310924	1.01388	0.403687	1.8035	1.04539	0	0.17317	1.23028	High risk
TCGA-LL-A5YL-01A-12R-A29R-07	0.113901	0.685952	0.435554	0.118327	2.19162	0.137815	1.42575	0.206378	0.699701	0.0353268	0.189035	0.586067	0.0668433	0.863071	0.316221	0.168979	0	0.694941	0.52248	0	0.30292	2.47022	3.04193	1.65042	2.66785	0.661706	0	0.165382	0.605642	Low risk
TCGA-AR-A2LL-01A-11R-A180-07	0	0.372348	0.347072	0.616148	1.97111	0.123343	2.21079	0.791058	0.172178	0.151035	0.0254669	0	0.0375816	0.290288	0	0	0.0580332	0	0.01549	0	0.21507	0.58169	0.515558	0.131252	0.837472	1.75673	0	0.123463	0.633583	Low risk
TCGA-AO-A1KQ-01A-11R-A13Q-07	0	0.833237	0.488212	0.104224	1.77469	0.0239427	1.44603	0.399994	0.253326	0.833628	0.0333316	0	0.0683152	0.34579	0	0.19562	0.21612	0.331445	0.0795223	0	0.0527388	2.12162	1.87514	0	2.17679	0.789084	0	0.274806	0.982138	Low risk
TCGA-BH-A0DI-01A-21R-A12P-07	0.232907	1.91655	1.09637	0.30378	1.77543	0.619758	1.41682	0.523367	0.585378	0.397475	0.264335	0.410858	0.282999	1.21352	0.675643	0.295316	0.275791	0.165044	0.180102	0.0570656	0.14636	0.848815	0.612678	0.134568	2.31626	0.124196	0.041864	0.0943389	0.832955	Low risk
TCGA-D8-A1X8-01A-11R-A14M-07	0.0635822	0.487388	0.831583	0.882727	2.34758	0.646609	1.53996	1.08722	0.500201	0.339278	0.114063	0.505417	0.061972	0.864872	0.0938385	0.0858861	0.29577	0.101287	0	0.0296336	0.037328	0.783257	0.4822	0.286878	1.65761	0.411886	0	0.402188	0.253911	Low risk
TCGA-A2-A0D0-01A-11R-A00Z-07	0.036215	1.95916	4.23247	0.0283381	1.08306	0.196886	0.257858	0.212411	1.45325	0.325532	0.0265396	0	0.0314107	0.530708	3.6556	0.215982	0.118467	1.66662	0.0479024	0	0.122641	2.08888	2.01617	0.430312	3.83253	1.66034	0	0.0418234	0.27606	Low risk
TCGA-E9-A54X-01A-11R-A266-07	0.706352	0.0545373	0.0979571	0.185136	2.30521	0.220528	0.443849	0.456564	0.189454	0.0451184	0	0	0.0747474	0.392709	0	0	0	0.0794914	0	0	0	0	0.455149	0	0.847821	0.17127	0	0.165841	0.00620901	Low risk
TCGA-A7-A0DB-01A-11R-A277-07	0.063604	1.23926	0.648196	0.611262	2.22477	0.886373	2.53612	2.06289	0.444119	0	0.0467288	0.231015	0.184724	0.502932	0.343598	0.726409	0	1.01333	0.0285043	0.0586908	0.025001	0.177776	0.212637	0	1.44204	0.16533	0	1.17103	0.469891	Low risk
TCGA-C8-A26W-01A-11R-A16F-07	0.155682	0.534318	0.709728	0.122898	2.75976	0.408959	1.59577	0.899256	0.456412	0.207552	0.0967392	0.150243	0.0807334	1.39675	0.422148	0.601299	0.0453993	0.205737	0.324496	0.0435056	0.122187	1.41015	2.48403	1.00105	1.83659	0.574218	0.123486	0.358414	0.652467	Low risk
TCGA-E2-A1IN-01A-11R-A13Q-07	0.115975	0.237805	0.573751	0.0372115	2.43921	2.20105	1.96347	0.57628	0.214961	0.669983	0.286994	0.0681575	0.262222	0.452497	0.0703095	0.0431881	0.117089	0.038469	0.06277	0.00555154	0.0278309	0.256811	0.538255	0.0913864	2.14676	0.379251	0.0557349	0.231859	0.928486	Low risk
TCGA-GM-A2DK-01A-21R-A180-07	0.473263	1.21209	1.11498	0.119771	2.5783	0.968731	0.583198	0.332935	0.6157	0.850668	0.290189	0.146456	0.0426667	1.82677	0.412413	0.138388	0	0.18179	0.0859483	0.0273797	0.161314	1.24589	1.30194	0.405958	1.82171	0.483815	0	0.0678226	0.417618	Low risk
TCGA-E2-A15A-06A-11R-A12D-07	0.121388	0.0428055	0.427824	0.0485851	2.20641	0.171506	1.33374	1.33344	0.222479	0.261422	0	0	0.0928944	1.21719	0.0914837	0.136959	0	0.0502203	0.0277635	0.0217093	0.095029	1.92955	1.56498	0.280124	1.97909	0.94082	0	0.193955	0.857455	Low risk
TCGA-EW-A3U0-01A-11R-A22K-07	0.213495	3.9457	1.37236	0.142371	2.82662	1.59244	1.1776	0.614286	1.17948	0.253999	0.255983	0.151797	0.0569723	0.754417	0.708747	0.544368	0.181726	0.0606117	0.205374	0.228243	0.282728	2.99288	2.45825	1.13361	1.57583	0.93135	0	0.340934	2.15698	Low risk
TCGA-PE-A5DD-01A-12R-A27Q-07	0	0.532435	0.822866	0.208399	1.81507	1.6161	1.41194	0.870631	0.550454	1.03677	0.101281	0.0304258	0.0707946	0.565049	0	0.92881	0	0.0752941	0	0.0109856	0.239046	0.745006	1.03736	0	1.87563	1.22112	0	0.626755	1.09497	Low risk
TCGA-BH-A0BC-01A-22R-A084-07	0.0846277	1.41339	0.94657	0.0446453	2.04735	0.954001	1.29102	0.352146	0.420319	0.263671	0.082475	0.263561	0.114803	0.524669	0.239059	0.410321	0.0480953	0.0908694	0.0873358	0.0460908	0.0223606	0.864154	1.28846	0.259003	2.01799	0.18731	0.0337786	0.0763833	0.149131	Low risk
TCGA-AR-A0U3-01A-11R-A109-07	0	0.378336	0.597719	0.204438	2.06803	0.339417	1.20268	1.44819	0.321515	0.0984753	0	0.12127	0.0479362	0.217746	0.158847	0.191115	0	0.249678	0	0.0129054	0.259079	0.422837	2.19352	0	1.16958	0.11337	0	0.476416	0.35944	Low risk
TCGA-D8-A27F-01A-11R-A16F-07	0	1.945	0.70995	0.0404526	3.03902	2.47609	1.02053	0.817017	3.1885	0.968381	0.41434	0.0167816	0.0667164	1.66694	0.944112	0.957962	0	1.14132	0.045813	3.73864	0.208463	0.756293	2.30995	0.400826	2.00461	2.00377	0.0305957	0.643591	0.254088	Low risk
TCGA-BH-A0EB-01A-11R-A034-07	0.0304699	0.507709	0.751655	0.76517	1.65148	0.749208	1.1936	0.457268	0.42376	0.207366	0.129003	0.176592	0.102899	0.452634	0.172933	0	0.050927	0.0488691	0	0.00707427	0	0.640544	0.946734	0.32207	1.90281	0.268371	0.0357779	0.0695604	0.423346	Low risk
TCGA-A8-A08O-01A-21R-A056-07	0.164197	1.2467	0.741811	0.129699	2.14428	1.80968	1.94913	1.5635	0.824771	0.408563	0.0621499	0.550343	0.117437	0.601144	0.535547	0.113768	0.0713897	0.0685244	0.230739	0	0.0819345	0.233099	0.546061	0	1.51722	0.673862	0	0.26713	0.24286	High risk
TCGA-BH-A0HB-01A-11R-A056-07	0.402763	0.273707	0.443651	0.185326	1.36775	0.351139	0.644753	0.126104	0.289758	0.710219	0.377795	0.761779	0.0450059	0.256918	0	0.0746978	0	0	0.240558	0	0.016288	1.13257	1.53158	0.362763	1.49144	0.0739271	0.14185	0.211744	0.350787	Low risk
TCGA-BH-A1FB-01A-11R-A13Q-07	0.539455	2.00494	1.30215	0.369935	1.81153	1.41688	1.86026	1.12497	2.05154	0.236905	0.264933	0.915443	0.227374	1.08492	1.08228	0.515417	0.136921	0.0890141	0.024965	0.08273	0.146704	1.8404	1.02989	0.206655	1.43756	0.492786	0.0330756	0.199468	1.40929	Low risk
TCGA-EW-A6S9-01A-22R-A33J-07	0	0.223378	0.370918	0.131232	3.02389	1.24999	1.28722	0.791635	0.268982	0.287993	0.146597	0.139956	0.916558	0.372625	0.196123	1.0136	0.269539	0.47919	0.51823	0.0161274	0.0135915	0.0989722	1.31644	0.608183	2.01545	0.0618905	0	0.0856825	0.289214	Low risk
TCGA-D8-A1JM-01A-11R-A13Q-07	0.155542	0.497109	0.430063	0.0212039	1.0389	1.84381	0.770626	0.803963	1.14167	0.270359	0.0966506	0.278834	0.423201	0.141137	0	0.869119	0	0.16672	2.34068	1.65724	0.700844	1.60525	3.84942	2.06585	0.710164	0.595623	0	0.461408	0.507994	Low risk
TCGA-E9-A1R0-01A-22R-A16F-07	0	0.652867	0.654502	0.448873	2.02633	0.819094	1.15396	0.422762	0.506717	0.871161	0.173893	0.392698	0.0654398	1.1806	0.0815222	0.122252	0.13542	0.0880222	0	0.0128915	0.105111	0.69927	0.792748	0.0538899	1.76164	0.14404	0.0646751	0.349764	0.26877	Low risk
TCGA-BH-A0HN-01A-11R-A10U-07	0.482769	0.229837	0.360825	0.74153	2.77169	0.142625	1.18577	0.5811	0.35402	0.163399	0	0	0.0706433	0.242612	0	0	0.223112	0	0	0	0.0897972	0	1.16649	0.17551	0.989994	0.481842	0	0.53951	0.517487	Low risk
TCGA-E9-A1NH-01A-11R-A14D-07	0.232821	0.835984	1.03692	0.424018	2.36827	1.19038	1.20841	0.892234	0.302689	0.561312	0.118059	0.0789233	0.265667	0.473713	0.231611	0.0744798	0.0691988	0.0664194	0	0	0.169308	0.594105	1.15967	0	2.34031	0.243025	0	0.204122	0.933114	Low risk
TCGA-D8-A3Z6-01A-11R-A239-07	0.18026	1.13704	0.832123	0.63589	2.3002	0.467567	0.868196	0.648459	0.370399	0.138026	0.236593	0.099252	0.132291	0.257307	0.26124	0.164512	0.0528868	0.0507512	0.0140978	0.0291812	0.0726059	0.331296	1.31316	0.333339	2.06757	0.469973	0	0.518084	1.29937	Low risk
TCGA-B6-A0RV-01A-11R-A084-07	0.457882	1.86151	0.750231	0.534491	2.1854	0.892532	1.2856	0.586906	1.51669	0.108398	0.0880825	0.812678	0.0785803	0.321546	0.330144	0.209717	0.0681432	0.300879	0.220777	0.110234	0.0317993	1.00228	0.714696	0.0787681	0.878801	0.471983	0.0479574	0.137164	0.232416	Low risk
TCGA-A2-A0T1-01A-21R-A084-07	0.0628105	1.15536	0.61779	0.120102	1.72389	0.0815769	1.70281	0.239384	0.0991977	0.803411	0.155428	0.156135	0.259991	0.657628	0.0927113	0.403907	0.0530459	0.404058	0.109426	0.0292697	0.164532	1.6785	2.27534	0.283648	1.8211	0.641006	0	0.0245514	1.70248	Low risk
TCGA-A8-A09G-01A-21R-A00Z-07	0	0.591751	0.590874	0.241371	1.68241	1.78699	1.9429	0.748116	0.118422	0.297331	0	0.053063	0.17159	0.403398	0	0.75563	0.0464735	0.0445929	0.0488484	0.0128654	0.114988	1.40104	2.11592	1.0451	1.16812	0.774156	0	0.153829	1.15612	Low risk
TCGA-OL-A5RU-01A-11R-A28M-07	0.282014	0.671319	0.685838	0.338842	2.81919	0.660479	0.872667	0.387281	0.119465	0.188524	0	0.136223	0.111187	0.645087	0.24368	0.879496	0.142523	0	0.0388681	0.0503458	0.20851	2.22621	1.11041	0.928673	1.5211	0.453401	0	0.13115	1.31815	Low risk
TCGA-E2-A1B0-01A-11R-A12P-07	0.117209	2.37788	0.612655	0.0922684	1.84785	0.457365	1.47721	0.841724	0.0813654	0.149846	0.0744838	0.133629	0.0736092	0.654823	0.239202	0.468908	0.0290679	0.257207	0.0825373	0.0080118	0.153853	1.18039	1.47982	0.220695	1.98721	0.317412	0	0.432702	0.547349	Low risk
TCGA-B6-A401-01A-11R-A239-07	0.181521	0.950271	0.762677	0.315142	2.4031	0.736457	1.1403	0.727166	0.652516	0.265786	0.238216	0.229213	0.164703	0.384199	1.04726	0.807684	0.202218	0.365765	0.0965995	0.014773	0.187341	1.46228	2.20842	1.12325	2.04681	0.968274	0	0.77127	1.83509	Low risk
TCGA-E2-A154-01A-11R-A115-07	0	0.783536	0.172371	0.110909	1.60524	0.025524	1.54946	0.938004	0.0578986	0.0865099	0.070197	0.311623	0.142015	0.54055	0	0	0.229432	0.220688	0	0.0112962	0.037699	0.261374	0.783719	0	1.66535	0.78693	0	0.665268	1.17001	Low risk
TCGA-AO-A0JI-01A-21R-A056-07	0	0.139089	0.484675	0.294079	2.83127	1.45907	1.51545	1.09364	0.211631	0	0	0.024198	0.125957	0.184895	0	0.131751	0.180171	0	0.174113	0.00872493	0.0291782	0.298551	0.319012	0	0.508775	0.655855	0	0.470995	0.0948891	Low risk
TCGA-BH-A0HA-01A-11R-A12P-07	0.221544	0.751308	0.707479	0.119488	1.86638	1.29929	0.547394	0.39036	0.248606	0.849084	0.138845	0.0503664	0.178549	0.71092	0	0.170609	0.355469	0.181369	0	0	0.0306285	1.42772	1.94822	0.571678	2.16319	0.549618	0	0.291686	0.352865	Low risk
TCGA-E2-A1IU-01A-11R-A14D-07	0.0837736	0.520883	0.759168	1.17611	1.90988	1.06643	1.07884	0.908212	0.528366	0.375923	0.0311597	1.30922	0.0728173	0.981794	0.531944	0.148636	0.323775	0.132912	0	0.0294919	0.0493238	0.685997	0.82567	0.232842	1.44919	0.363258	0	0.332766	0.470685	Low risk
TCGA-BH-A18T-01A-11R-A12D-07	0.0288567	0.371706	2.63773	0.0447878	1.63229	0.0597147	1.14952	0.682697	5.79906	0.10186	0.235202	0.0640648	0.0312079	1.12348	0.380004	0.431232	0	0.371282	0.181626	0	0.796198	0.234308	2.31105	0.597367	1.22919	0.509252	0	1.62504	0.246382	Low risk
TCGA-BH-A203-01A-12R-A169-07	0.285678	0.589621	0.609841	0.309453	0.879866	0.111244	1.41023	0.616286	0.336518	0.187469	0.045426	0.135447	0.111815	0.600729	0.258189	0.285246	0.102624	0.47386	0.267337	0.00725728	0.0833136	0.766244	1.67175	0.67695	2.6479	0.899342	0.0724779	0.0828719	0.955528	Low risk
TCGA-AR-A2LO-01A-31R-A18M-07	0.332453	1.59065	1.28689	0.230621	2.42323	0.588184	1.81462	1.21214	1.81425	0.342682	0.148164	0.629273	0.142981	0.65294	0.634316	0.41792	0	0.309217	0.239138	0.10666	0.156866	1.50138	1.33443	0.194856	1.99863	0.71609	0	0.39413	1.43753	Low risk
TCGA-E2-A15K-06A-11R-A12P-07	0.03584	0.105596	0.220902	1.08327	2.91031	0.0188528	0.403541	1.00327	0.151397	0.650081	0.0262639	1.35995	0.371875	0.56255	0	0.0955682	0.17252	0.165822	0	0	0	0	1.16396	0.478202	0.801345	0.173759	0	0.426981	0.0460862	Low risk
TCGA-BH-A201-01A-11R-A14M-07	0.291867	0.972514	1.06765	0.232629	2.39011	0.423417	1.23883	0.889258	0.745501	0.198646	0.162343	2.39344	0.261309	1.29637	1.26218	0.414676	0.0957571	0.135809	0.0385377	0.0981694	0.181918	0.374658	0.309634	0.0563209	2.32914	0.150332	0	0.296316	0.827107	Low risk
TCGA-C8-A8HQ-01A-11R-A36F-07	0.415726	0.649195	0.466826	0.392578	2.08633	0.158891	1.06046	0.353737	0.522321	1.35159	0.276674	0.156237	0.113614	2.35843	0	0.289569	0.153723	0.238412	0.0694044	0.0147192	0.0609793	1.6497	1.4876	1.12039	2.5393	0.51922	0.0373	0.196594	1.74499	High risk
TCGA-B6-A0RL-01A-11R-A084-07	0	0.0608273	0.0721556	0.18895	2.33424	0.0334307	1.76009	0.800181	0.741801	0.0573913	0	0	0.027733	0.800041	0.181082	0.0575358	0.104959	0	0.0142457	0	0.0733519	0	0.178394	0	1.21991	0.763642	0	0.224769	0.145434	Low risk
TCGA-A2-A0SU-01A-11R-A084-07	0.15342	1.00614	0.836904	0.47924	1.98349	0.922029	1.24349	0.433041	1.03082	0.567997	0.113633	0.23894	0.165358	1.94683	0.586953	0.236592	0.0665626	0.0638868	0.0527699	0.0276914	0.0310526	0.860863	0.480595	0	1.7639	0.636125	0	0.0536224	0.248401	Low risk
TCGA-AO-A1KR-01A-12R-A144-07	0.237618	0.659788	1.72882	0	2.59704	0.625775	0.832769	0.0936074	1.05239	0.175893	0.0372469	0.186458	0.118051	0.154645	5.7911	0.134218	0	0.366258	0	0.146922	0.151988	2.63441	3.16162	0.879104	2.36429	2.04606	0	0.672564	0.305042	Low risk
TCGA-GM-A3XG-01A-31R-A24H-07	1.13469	2.76505	2.61581	0.370422	2.52718	1.21668	0.476209	0.140662	1.70879	0.375329	0.206787	1.37621	0.204465	0.713944	1.66364	0.674277	0	0.577227	0.0442377	0.951649	0.184458	1.01664	1.07134	0.185701	1.60583	0.897769	0	0.100768	0.197812	Low risk
TCGA-E9-A1R6-01A-11R-A14D-07	0.0360482	0.230946	0.231029	0.0558735	2.80002	0.955606	1.35519	0.733884	0.0850255	0.126466	0.026417	0	0.0694187	0.622596	0	0.0647808	0.117937	0	0.12381	0	0.135042	0.198152	0.439969	0.0695851	1.47311	1.73007	0	0.239448	0.504108	Low risk
TCGA-3C-AALI-01A-11R-A41B-07	0.103136	0.960328	0.466236	0.548563	2.13833	1.69075	1.60614	0.272729	0.199335	0.181635	0.148282	0.0994698	0.374927	2.07856	0.151252	0.712759	0.391615	0.44239	0.0916847	0	0.156991	1.05522	1.00062	0.283444	2.61331	1.37688	0.0615521	0.245848	1.35084	Low risk
TCGA-BH-A0B6-01A-11R-A19W-07	0	0.437193	0.716943	0.0558448	1.6943	0.412076	0.749669	0.28797	0.165236	0.270266	0.052332	0.0907923	0.0768905	0.279807	0.104924	0.324766	0.173391	0	0.167548	0	0.0140801	3.30781	1.99986	0.579074	1.65712	0.231549	0	0.0416097	0.267326	Low risk
TCGA-AR-A24W-01A-11R-A169-07	0.888129	1.65147	1.13928	0.227394	2.57853	1.37941	1.42452	1.26031	2.60496	0.233934	0.213856	1.28915	0.354887	0.837762	0.521131	1.10244	0	0.305001	0.119143	0.181866	0.0793784	0.646884	0.192495	0	1.29852	0.470534	0.0406752	0.25929	0.170534	Low risk
TCGA-AC-A7VB-01A-11R-A352-07	0	0.486836	0.233628	0.200193	2.08381	1.26091	1.60389	0.661675	0.346204	0.321259	0.0439877	0.0577337	0.0197218	0.729214	0	0.276901	0.0505744	0.597569	0.0400487	0.00702454	0.229726	0	0.103898	0.0585152	1.81305	1.27184	0	0.156328	0.131032	Low risk
TCGA-AR-A2LE-01A-11R-A180-07	0	0.951059	0.813376	0.453927	2.49776	1.39642	1.49773	1.29925	0.277122	0.0710268	1.29007	0.0255937	0.0344059	0.249417	0	0.835279	0.0661506	0.124305	0.2299	0.00923101	0	0.571991	1.1233	0.676997	1.511	0.104454	0	0.18191	0.452343	Low risk
TCGA-AN-A041-01A-11R-A034-07	0.109917	1.09075	0.742949	0.0864817	1.87553	0.295947	1.09948	0.493189	0.172014	0.516006	0.139059	0.0974755	0.118608	0.45497	0.082758	0.260128	0.0472812	0.252997	0	0	0.0649568	0.488597	1.95688	0.471486	1.97098	0.633141	0.0332041	0.588638	0.284163	Low risk
TCGA-D8-A27R-01A-11R-A16F-07	0.351208	0.714124	0.624151	0.156673	1.86489	0.547182	1.69594	0.533249	0.512161	0.449906	0.147132	0.0419422	0.105111	2.07736	0.15008	0.0238612	0.0439487	0.0831397	0.0232832	0.0302067	0.0305183	1.46689	1.15709	0.281342	1.89788	0.590732	0	0.0987893	0.429386	High risk
TCGA-AR-A1AS-01A-11R-A12P-07	0	0.205582	0.122559	0.521505	1.79269	0.633371	0.779054	0.431043	0.017775	0.388135	0.0948128	0.162781	0.0937073	1.167	0	0	0.209834	0	0.095751	0	0.0172419	0.124588	1.68746	0.682989	1.70206	0.164311	0	0.245299	0.385944	Low risk
TCGA-A7-A4SA-01A-11R-A266-07	0.246444	0.525748	0.740956	0.231968	1.68591	1.67874	1.76137	0.723289	0.851598	0.0478536	0.18403	0.178338	0.0681745	0.449718	0.152039	0.525629	0.0877534	0.310976	0.906235	0	0.157806	1.20209	1.89249	0.522631	1.77145	0.850327	0.0618823	0.487852	1.6966	Low risk
TCGA-E9-A247-01A-11R-A169-07	0.0834842	0.460544	0.679893	0.207846	2.53487	2.3093	0.900201	0.604492	0.615457	0.147774	0.0412534	0.229154	0.0901497	2.10164	0.823834	0.0257695	0.181052	0.469517	0.0498606	0.00658262	0.0329529	0.230607	0.597483	0.0548948	1.72716	0.589988	0	0.224665	0.553238	Low risk
TCGA-EW-A6SB-01A-12R-A32P-07	0.218011	0.56686	0.704736	0.0890221	2.41886	0.304029	0.556754	0.327093	3.7523	0.151539	0.0423447	0.037295	0.266696	0.330816	0.314193	0.492767	0	0	0.843499	1.77134	0.605907	4.47503	3.91926	1.89067	1.85953	0.597121	0.132182	0.0336449	1.17349	Low risk
TCGA-AR-A1AO-01A-11R-A12P-07	0.243369	2.06834	1.32906	0.213285	2.44471	1.2363	0.836674	0.440135	2.16025	0.221992	0.143242	0.564174	0.251021	0.718205	0.739825	0.567331	0.141572	0.178651	0.537979	0.0855945	0.056016	2.50914	2.03322	0.93895	1.43835	0.444207	0.0676885	0.104085	0.79304	Low risk
TCGA-AN-A049-01A-21R-A00Z-07	0.0398182	0.895468	0.418083	0.031166	2.12365	0.251252	1.05465	0.864519	0.209974	0.0360922	0.166887	0.216274	0.101239	0.518683	0.115673	0.266855	0.0664087	0.183344	0	0	0.0762371	0.922664	0.578194	0.285245	1.99675	0.619258	0	0.189437	0.431991	Low risk
TCGA-E9-A244-01A-11R-A169-07	0	2.22005	0.937616	0.0672583	2.44059	1.49717	0.393839	0.172753	2.54047	0.7026	0.273153	0.0914658	0.0744437	0.449723	0.840413	0.566606	0.0486765	0	1.02705	0.0268405	0.0226333	0.439214	2.27933	0.309039	1.83408	1.22799	0.0341889	0.359591	0.331201	Low risk
TCGA-C8-A12M-01A-11R-A115-07	0.1866	0.317683	0.662197	0	2.61308	2.1878	1.49365	0.792753	0.0197787	0.554572	0	0	0.0529205	0.307576	0	0.170331	0	0	0.205167	0	0	0.768108	0.112475	0	1.25681	0.52001	0.217146	0.0839485	0.565022	Low risk
TCGA-E9-A227-01A-11R-A157-07	0.0564723	1.50344	0.953236	0.338896	1.80958	1.13772	0.961702	0.559046	0.183568	0.304386	0.0617547	0.0544337	0.108055	0.560978	0.375973	0.407159	0	0	0	0.0521001	0.0439934	1.94319	0.622134	0.10831	1.91299	0.185755	0	0.220975	0.527635	Low risk
TCGA-GM-A5PV-01A-11R-A28M-07	0.222295	0.7793	0.490549	0.358015	2.5149	0.620306	0.714802	0.372429	1.19403	0	0.0852011	1.14559	0.268255	0.382858	0.499911	0.612747	0	0	0.331273	0.0631689	0.0756541	1.24687	1.48202	0.723083	0.983212	1.17306	0	0.188043	0.0696736	Low risk
TCGA-AR-A1AN-01A-11R-A12P-07	0.120394	0.295042	0.76295	0.183748	2.22626	2.03378	0.962892	0.782061	0.209906	1.00325	0.192853	0.0100434	0.202536	1.96248	0	0.0558811	0	0	0	0.0215253	0.128056	0.396729	1.46631	0.0600391	2.2335	0.0998189	0	0.39474	0.237766	Low risk
TCGA-C8-A12T-01A-11R-A115-07	0.741724	0.399769	0.297736	0.190577	1.82666	0.477218	1.44623	0.367798	0.168717	1.44987	0.294648	0	0.153064	0.606183	0	0	0.120402	0	0.337128	0	0.0427548	0.610251	0.764114	0	2.14444	0.255148	0	0.12399	0.337681	High risk
TCGA-AC-A8OS-01A-12R-A41B-07	0.188766	2.04369	1.24325	0.565568	2.18237	1.48452	1.75173	0.835972	0.630233	0.105579	0.166737	0.354191	0.0765162	0.482879	0.502845	1.33481	0	0.124667	0.0352776	0.0366845	0.283154	1.84917	0.63986	0.0766991	1.08148	0.62662	0	0.554913	1.04507	Low risk
TCGA-BH-A0H9-01A-11R-A056-07	0	0.309708	0.692454	0.0601201	1.08308	1.41583	1.74155	0.847704	0.360055	0.069514	0.483643	0.0618038	0.0907494	0.872428	0.112813	0.136165	0.126698	0	0.0513177	0.0180043	0	0.212448	0.714055	0.213812	1.00823	0.353294	0.045546	0.0667066	0.120517	Low risk
TCGA-BH-A0E2-01A-11R-A056-07	0.239446	0.566907	0.628403	0.240176	1.15045	0.419189	1.04194	0.673987	0.245672	0.725725	0	0.32011	0.152719	1.93369	0.106936	0.0333807	0	0	0.0485903	0.0254806	0	0.744462	1.34754	0	2.43464	0.362483	0	0.156268	0.298439	High risk
TCGA-A8-A090-01A-11R-A00Z-07	0.182472	0.217626	0.494412	0.224461	1.86944	0.259922	1.99117	1.26099	0.119376	0.0347938	0	0.073062	0.144139	0.436152	0.215222	0.102214	0	0.061467	0	0.0178078	0.015009	0.835559	2.14412	0.610364	1.19513	0.265177	0	0.543627	0.489876	Low risk
TCGA-AC-A2FO-01A-11R-A180-07	0	0.728978	0.970246	0.247241	2.22315	2.08036	1.34305	0.395691	0.693619	0.22486	0.208544	0.163038	0.104207	0.849586	0.212635	0.195273	0.237833	0.118928	0.114345	0.0606115	0.128166	1.34983	1.24818	0.39166	1.27447	0.381557	0	0.113874	0.721899	Low risk
TCGA-A8-A0A9-01A-11R-A00Z-07	0.392602	0.563136	0.16735	0.204816	1.71695	1.35837	1.821	1.00015	0.033441	0.379421	0	0.026911	0.111563	0.63774	0	0.0748098	0.0467073	0.0882843	0.0369762	0	0.0536739	0.750581	1.49241	0.156436	2.01159	0.680461	0.0648692	0.371886	0.832519	Low risk
TCGA-E2-A15A-01A-11R-A12D-07	0.030957	0.596407	0.276095	0.0242141	2.0342	0.140228	1.54612	1.11368	0.251949	0.210484	0	0.019955	0.0854761	0.706196	0	0	0.0517353	0.097639	0.0543741	0.535603	0.0710355	1.05157	2.41423	0.37465	1.78657	1.26443	0.0363488	0.11591	0.806587	Low risk
TCGA-A2-A0ER-01A-21R-A034-07	0.0521812	0.0641775	0.30686	0.331904	1.82637	1.3121	1.25951	0.814296	0.296651	0.0704063	0.0382965	0.00850518	0.0341015	0.836374	0	0.0933632	0.0440439	0	0.034861	0.00610553	0.0204617	0.342439	0.79522	0.100215	1.25843	0.816139	0	0.0203508	0.108471	Low risk
TCGA-BH-A0C1-01B-11R-A12D-07	0.670076	1.38749	0.45487	0.0989194	1.92722	0.537853	2.35432	1.11331	0.229897	0.0581987	0.115075	0.0209115	0.128974	0.36443	0	0.0866561	0.156812	0.0519995	0.0429204	0.0372847	0.0743781	1.40806	1.19012	0.180425	1.72974	0.392932	0	0.0859523	0.739213	High risk
TCGA-AO-A12B-01A-11R-A10J-07	0	0.206876	0.302145	0.974136	2.0736	0.481915	0.239044	0.233004	0.443015	0.898827	0	0.0129529	0.0768673	0.336968	0	0.0363179	0.249913	0	0	0	0.0156313	0	2.69513	0.150195	1.45203	0.644615	0	0.406023	0.0561689	Low risk
TCGA-AN-A0FZ-01A-11R-A034-07	0.0231179	0.769688	0.606009	0.0180717	1.15988	0.722829	1.4104	0.636341	0.175287	0.610147	0.130117	0.0148875	0.0737527	0.431	0	0.387212	0	0.108653	0.619489	0.00535681	0.0268619	0.304494	1.15904	0.287867	1.75564	0.55957	0	0.665079	0.0780463	Low risk
TCGA-EW-A1OW-01A-21R-A144-07	0.726196	1.80941	2.41718	0.0363671	3.34408	1.86174	1.2541	0.689214	2.65192	0.961731	0.0673442	0.0299925	0.0698	0.886816	2.83756	0.825329	0.0773357	1.36969	0.334207	0	1.67001	1.67316	2.25251	0.173488	2.06473	0.919198	0.106974	0.257706	0.328041	Low risk
TCGA-LL-A6FR-01A-12R-A31O-07	0	4.71514	0.398769	0.0374865	2.06604	1.11387	0.381827	0	3.95558	1.45451	0.971506	0.134193	0.0618654	1.03878	3.178	0.280138	0	0	0.237819	0.0222432	0.887817	1.12285	5.60818	1.69601	3.98116	0.560295	0	0.0552427	0.376857	High risk
TCGA-AN-A046-01A-21R-A034-07	0.173489	0.211409	0.468567	0.180089	0.673836	0.0628779	1.19179	0.735068	0.195069	0.277474	0	0.0389299	0.127243	1.32036	0.0888631	0.183074	0.0999012	0	0.0135385	0	0.0697803	1.79847	2.18639	0.169645	1.49077	0.453894	0	0.209234	1.20465	Low risk
TCGA-OL-A66L-01A-12R-A31O-07	0.155542	2.09519	0.296205	0.122786	2.0111	0.0834248	1.04195	0.146076	0.574706	0.623896	0.272458	0.0644532	0.151722	0.408812	0	0.107673	0	0.402255	0	0.00942478	0.300751	2.89892	0.849739	0.415219	2.77347	0.129225	0.0475099	0.135922	0.637985	Low risk
TCGA-OL-A66J-01A-11R-A29R-07	0.687114	0.529773	0.898147	0.0995097	3.09602	1.01497	1.04037	0.274261	0.537362	0.287948	0.0933378	0.055438	0.110011	0.802005	0.348212	0.0393963	0.0722385	0	0.518155	0.0884424	0.250083	0.438282	0.653677	0.1624	1.73072	0.865302	0	0.129773	1.00743	Low risk
TCGA-D8-A1JU-01A-11R-A13Q-07	0.58073	1.01852	0.981484	0.488373	2.27723	0.507055	0.926675	0.659802	0.702737	0.418444	0.380338	0.0745625	0.280446	0.792217	0.0862433	0.078917	0.187825	0.137501	0	0.0136569	0.0677099	1.60538	0.788736	0.111915	1.6453	0.260381	0	0.786436	0.994471	Low risk
TCGA-BH-A1FR-01A-11R-A13Q-07	1.3803	0.616955	0.734136	0.370506	2.46492	0.321614	0.940462	0.693571	0.423325	0.421877	0	1.13342	0.262279	0.429157	0	0.0439861	0.545339	0	0	0.0112889	0	0.581328	0.356623	0.262867	1.29435	1.33418	0	0.0919156	0.289475	High risk
TCGA-BH-A0H7-01A-13R-A056-07	0	0.695048	0.490034	0.021357	1.71774	0.367173	1.08951	0.478761	0.376349	0.119692	0.206071	0.060674	0.18987	0.268898	0.0799912	0.587849	0.254624	0.799394	1.1217	0.0189242	0.021229	0.289735	0.466299	0	1.79438	0.19284	0	0.0263446	0.343627	Low risk
TCGA-B6-A0RS-01A-11R-A084-07	0.0282899	2.6786	0.555894	0.207306	1.4721	1.7265	1.44775	0.50603	1.27821	0.38377	0.0811392	0.188878	0.0782374	0.436251	0.0828028	0.302922	0.0931122	0.132107	0.144308	0	0.106749	1.2871	0.821682	0.15837	1.821	0.0254287	0	0.171241	0.50819	Low risk
TCGA-LL-A5YP-01A-21R-A28M-07	0.412257	3.3021	1.33468	0.0981431	2.54878	0.0880021	0.344921	0.314903	0.518919	1.1713	0.260216	0.0138617	0.688736	1.01777	1.0541	0.284897	0.325486	0.133661	0.0929651	0.360554	0.563772	3.24583	1.59116	0.555637	2.55388	0.939643	0	0.266596	0.578572	Low risk
TCGA-AC-A2QH-01B-04R-A22O-07	0.396045	1.04409	0.666535	0	2.81971	0.731847	0.591359	2.91729	0	0	0.603239	0.0361253	1.11271	0.146584	0.771266	0.099867	1.0451	0.467205	0	0	0.60471	0	0	0.206942	2.14266	0.19135	0.550422	2.08026	1.28769	Low risk
TCGA-A2-A0YK-01A-22R-A109-07	0.200865	1.57613	1.69419	0.232492	2.30459	0.894768	1.39468	0.915008	2.38995	0.467969	0.0259994	0.699138	0.140654	0.546751	0.603991	0.492357	0	0.445411	0.107229	0.178718	0.120224	2.06604	1.15582	0.256415	1.47667	0.449084	0.121503	0.293579	0.97148	Low risk
TCGA-AO-A03O-01A-11R-A00Z-07	0	0.793101	0.498284	0.0341434	1.65961	1.36331	2.88348	0.969029	0.167002	0.187652	0.0632675	0.148464	0	0.1606	0	0.322709	0.141853	0.0697539	0.0576363	0.0101605	0	0.850888	3.41892	0.238559	0.652411	0.508488	0	0.0748714	0.54613	Low risk
TCGA-D8-A1JN-01A-11R-A13Q-07	0.312365	0.403005	0.520635	1.27995	2.0503	0.0761174	1.87134	0.306901	0.500085	0.0444114	0.0359378	1.28117	0.201026	0.0925487	0.497824	0.702083	0	1.41809	0.106272	0	0.0935145	0.680649	0.756583	0.557905	1.19518	0.97942	0	0.29448	0.295223	Low risk
TCGA-AN-A0XR-01A-11R-A109-07	0	0.219175	0.163086	0.457533	1.6687	0.0661105	0.941444	0.691976	0.193368	0.375883	0	0.0409487	0.00930459	1.36657	0	0	0	0.702396	0.056163	0.0098966	0.0330652	0.334441	3.88022	2.54725	2.04615	0.915114	0.0980458	0.403597	0.510246	Low risk
TCGA-D8-A1XV-01A-11R-A14M-07	1.26297	0.519299	0.39527	0.0655525	2.50238	0.779445	1.12747	0.770846	0.192734	0.344407	0	0.363893	0.262886	1.39332	0	0.0759627	0.263698	0	0	0	0.0165695	0.119899	1.08363	0	1.17221	0.123207	0	0.284842	0.116625	High risk
TCGA-AR-A1AH-01A-11R-A12D-07	1.8024	0.841863	3.15509	0.0261857	2.88827	0	1.56443	1.12854	1.44733	0.303022	0.0723519	0.0215824	0.126257	0.531063	4.65287	0.838498	0	0.295514	0.0587519	0.0685311	0.161355	0.0953037	0.63349	0.126553	1.22727	1.11052	0	0.304959	0.0571196	Low risk
TCGA-E9-A1N6-01A-11R-A144-07	0	2.12296	0.354736	0.0650139	1.32762	0.471046	0.782439	0.617737	0.0987742	0.870917	0	0	0.140511	0.768295	0	0.28029	0.0700001	0	0.193869	0	0.0958911	0.754837	0.730345	0.230261	1.97208	0.369308	0.0492736	0.118277	1.2228	High risk
TCGA-W8-A86G-01A-21R-A36F-07	0.811383	2.00313	1.48662	0.644752	2.20492	1.69208	2.22154	0.452758	1.91933	0.23667	0.163317	1.06761	0.218364	0.630567	3.02635	1.13193	0.077584	0.212802	0	0.212544	0.453267	0.563123	1.08259	0.534769	1.61535	1.40625	0	0.729697	1.20852	Low risk
TCGA-A2-A1G4-01A-11R-A13Q-07	0	0.191618	0.310218	0.115778	2.8591	1.07123	2.11878	1.21737	0.279884	0.331691	0.0910874	0	0.0600418	1.79457	0	0.0459936	0.0427025	0.0409723	0.590382	0.0118102	0.029649	0.447278	0.32367	0.0972192	0.965683	0.347591	0.0299745	0.119082	0.31182	High risk
TCGA-B6-A0WY-01A-11R-A109-07	0.580847	0.890204	1.5839	0.255103	1.69565	1.4808	1.08922	0.694812	0.434472	0.113156	0.0235499	2.20707	0.0347636	0.745361	0.741737	0.292728	0.15548	0.284788	0.262445	0.221635	0.0495684	0.727346	2.94891	1.41808	1.83499	0.241359	0	0.220493	0.153364	Low risk
TCGA-BH-A1EV-01A-11R-A137-07	0.0340664	1.09391	0.227549	1.35966	2.54794	1.80693	2.55453	0.803641	0.352862	0.30793	0.143666	0.808859	0.162165	1.25783	0	0.0909303	0.311886	0.0545966	0.238574	0	0.0133074	0.0969618	0.881153	0.189031	1.60835	0.174708	0	0.495813	0.395819	Low risk
TCGA-B6-A0IO-01A-11R-A034-07	0.343054	0.385192	0.575482	0.367422	1.63241	1.33487	1.56592	0.717439	0.680581	0.104029	0.0638407	0.037761	0.215268	1.46188	0.387357	0.247814	0	0.137494	0.0518119	0.0136562	0.0786883	1.05756	1.82633	0.68251	1.93882	0.737706	0.06844	0.242674	0.353768	Low risk
TCGA-C8-A12U-01A-11R-A115-07	0.721772	0.0795567	0.599152	0.569085	2.3378	0.608492	1.16961	0.684966	0.160925	0.371667	0.0307638	0	0.018315	0.24264	0	0.593456	0	0.192697	0.055462	0	0.0326493	1.76722	4.51308	3.91839	0.727134	0.509924	0	0.42991	0.501075	Low risk
TCGA-D8-A1XW-01A-11R-A14M-07	1.89532	1.86277	1.27594	0.0855362	2.71448	2.90256	1.50231	0.937967	3.16448	0.727214	0.263148	0.308888	0.0888762	2.64315	0.814662	1.76452	0.337455	0.250381	0.187275	1.27743	0.0217332	1.01779	2.99756	0.722216	2.16819	1.91028	0.0328345	0.18857	0.380546	High risk
TCGA-AO-A0JG-01A-31R-A084-07	0.417595	0.94212	1.01872	0.198312	1.81277	1.27223	1.5812	0.680101	1.04652	0.361655	0.0648446	0.273612	0.0514903	1.13156	0.248254	0.561742	0	0.746174	0.0396515	0.0412303	0.155643	2.06153	0.453766	0	1.83334	0.113223	0.0351759	0.175661	0.450136	Low risk
TCGA-A8-A07J-01A-11R-A00Z-07	0	0.344658	0.668682	0.556065	2.29582	0.358345	1.09727	0.690224	0.355048	1.17843	0.158111	0.0855606	0.194316	0.666292	0	0.119497	0.341358	0.386451	0	0	0.18308	0.453243	0.772075	0.168498	1.85268	0.1433	0	0.489235	0.526552	Low risk
TCGA-OL-A66O-01A-11R-A31O-07	0.157752	0.451928	0.11892	0.100485	2.69319	0.367405	0.671787	0	0.127517	0.197159	0.204024	0.0317613	0.117753	0.112159	0.186344	0.274692	0	0.0528363	0.0719732	0	0.215769	0.853464	1.22025	0.666064	2.68096	0.230116	0.0386965	0.146605	0.256474	Low risk
TCGA-D8-A27I-01A-11R-A16F-07	0.321071	0.747465	1.35467	0.163109	1.71743	0.817223	2.25221	1.07089	1.16485	0.230903	0.134914	0.324696	0.136997	0.788279	0.297238	0.294217	0.175177	0.245733	0	0.031505	0.171734	1.15528	0.558636	0.201367	1.5278	0.584291	0	0.289081	0.416432	Low risk
TCGA-JL-A3YW-01A-12R-A239-07	0.221736	0.930731	0.495511	0.0906128	1.84271	0.190521	0.512323	0.317554	0.252176	0.729423	1.10617	0	0.136061	1.80081	0.319389	0.22605	0.18882	0.264389	0	0.0475069	0.367304	0.975801	2.0261	0.756595	2.4105	0.35583	0.034821	0.352017	1.52724	High risk
TCGA-B6-A0IM-01A-11R-A034-07	0	0.659695	0.686247	0.0943126	2.66833	1.37995	1.31528	1.72775	0.187104	0.476999	0.12237	0	0.0992463	1.81099	0	0.249225	0	0.152887	0.116786	0.00574114	0.0382389	0.38101	0.592979	0.0944135	1.9963	0.234143	0	0.142104	0.545618	High risk
TCGA-A7-A13D-01B-04R-A277-07	0.74226	0.989004	0.637734	0.369244	3.1182	0.954714	2.69319	2.84882	3.11316	1.63126	0.576657	0.656304	0.350611	0.921603	1.35672	1.75471	0.704152	1.06073	0.674188	1.07162	0.834123	1.45416	2.08691	0.369604	3.65279	1.69492	1.09978	5.33219	1.46196	Low risk
TCGA-BH-A1ES-06A-12R-A24H-07	0.0636275	0.199755	0.465118	0.910469	1.69405	0.114402	1.4519	0.860734	0.775871	0.0291475	0.114142	0.0207364	0.0416389	1.55891	0.489059	0.0859467	0.105546	0.408735	0.1241	0.0369744	0.984969	0.545137	0.482498	0.612001	2.61426	0.629108	0	0.0186964	0.05875	High risk
TCGA-AC-A23G-01A-11R-A213-07	0.180323	0.641811	1.04696	0.0966165	2.41286	0.572744	1.05792	0.352678	0.803524	0.527987	0.17588	0.469594	0.253551	0.892503	0.338883	0.111772	0.200893	0.0998134	0	0.029192	0	0.600725	0.392557	0	2.32976	0.246069	0	0.129804	0.685409	Low risk
TCGA-B6-A0RI-01A-11R-A056-07	0.145268	0.807461	0.327116	0.357348	1.83293	1.09092	1.20471	0.915179	0.183403	0.46842	0.0654669	0.209715	0.185985	1.24198	0	0.276816	0.0505575	0.564418	0.0400353	0.00702217	0.0235161	0.454028	1.25908	0.168819	2.08194	0.296668	0	0.547667	1.10672	Low risk
TCGA-D8-A1Y2-01A-11R-A157-07	0.113607	1.70729	0.513629	0.272365	2.59654	0.378405	1.19395	0.20586	0.278528	0.655162	0.182232	0	0.140097	1.58133	0	0.0526644	0.463901	0	0.0259293	0.00678914	0.033977	1.83289	1.10744	0.485457	2.21116	0.458363	0.16411	0.120222	0.766453	Low risk
TCGA-AR-A255-01A-11R-A169-07	0.252222	0.719547	0.996844	0.136698	1.84033	0.426643	2.56798	0.854381	0.688097	0.182067	0.227171	0.276526	0.144941	0.911894	0.25092	0.206791	0.0995824	0.228131	0.09191	0.0955021	0.0118279	0.518343	1.61782	0.169117	1.80591	0.228416	0.0703084	0.697982	0.649592	Low risk
TCGA-E9-A1NA-01A-11R-A144-07	0.65641	0.265139	0.28205	0.0221954	1.85786	0.234645	1.13628	0.662369	0.120872	0.841039	0.0614747	0.00917354	0.101802	2.23658	0	0.194402	0.0934075	0.502737	0.425482	0	0	0.604292	1.62134	0.512804	1.89723	0.286917	0.03333	0.583129	0.279358	High risk
TCGA-E9-A1RA-01A-11R-A14D-07	0.588947	1.28936	0.632005	0.229118	1.36776	0.853898	1.79337	1.12414	0.187263	0.155872	0.0963164	0.0572311	0.175808	0.472573	0	0.263249	0.074561	0.593218	0	0.0104309	0.16633	0.632315	1.19861	0.387025	1.61352	0.370024	0.0525086	0.844822	0.59012	Low risk
TCGA-AC-A5XU-01A-11R-A28M-07	0	1.08684	1.12895	0.400107	2.03744	1.89807	1.22115	0.511927	0.19149	1.09558	0.110723	0.0618914	0.130365	1.05764	0.217733	0.0697867	0.675826	0.0622233	0.0173344	0.00904328	0.0302351	0.709758	0.32945	0.146203	2.71211	1.26647	0	0.413314	0.331586	High risk
TCGA-BH-A18K-01A-11R-A12D-07	0.0330097	1.19902	0.643991	0.0761244	1.9599	0.581319	2.37498	0.747418	0.394705	0.394263	0.161343	2.07643	0.117924	0.53529	0.0963191	0.568635	0.0551396	0.0529147	0.180402	0.0379443	0.0128917	0.344091	0.700588	0.346203	2.37651	0.352877	0	0.269415	0.740975	High risk
TCGA-E9-A1N4-01A-11R-A14M-07	0.211622	2.10426	0.799949	0.45403	2.06072	0.328966	1.47712	0.806741	0.163547	0.246013	0.0650984	0.0573888	0.0674741	0.418964	0.249166	0.0998922	0	0	0	0.020845	0.0262781	1.0081	1.14146	0.245052	1.43249	0.0988703	0	0.572889	0.341403	Low risk
TCGA-C8-A138-01A-11R-A115-07	0.2001	0.753602	1.28079	0.128135	2.02196	1.10531	1.1267	0.435935	0.2075	0.671382	0.257728	0.395361	0.478111	0.905392	0.61597	1.46224	0	0.310516	0.0188805	0.00985238	0.0165532	2.34168	2.89336	1.11255	2.10488	0.279479	0	0.0488372	1.09952	Low risk
TCGA-OL-A66H-01A-11R-A29R-07	0.917415	0.368631	0.624013	0.577419	1.96037	0.47486	0.633925	0.301661	0.200423	0.743954	0.0298964	0.077555	0.152778	0.350491	0.118389	0.0731866	0	0	0	0	0.0931681	0.502893	1.68803	0.356093	1.59213	0.832596	0	0.214543	0.318048	Low risk
TCGA-OL-A66N-01A-12R-A31O-07	0.143116	2.05258	0.488164	0.0854734	2.33664	0.423141	0.953597	0.0909566	0.764286	0.249521	0.274368	0.603121	0.168854	0.335546	0.108057	0.130468	0	0.945495	0.172441	0	0.325135	1.28762	0.916828	0.267449	2.05494	0.918115	0	0.0568948	0.720079	Low risk
TCGA-AR-A0TZ-01A-12R-A084-07	0.0242582	0.555857	0.426884	0.0376836	1.75194	0.235535	2.12123	1.60509	0.121877	0.147242	0	0.0156241	0.041755	0.198297	0	0.370052	0.0406032	0.0389569	1.25626	0	0.0918851	0.259832	0.675751	0.179471	1.83011	0.185282	0	0.305038	0.915907	High risk
TCGA-AN-A03Y-01A-21R-A00Z-07	0	0.034179	0.364348	0.0483508	0.670707	0.126122	1.97898	0.714102	0.109151	0.43918	0.0228288	0	0.0403504	0.359973	0	0.0560821	0	0	0.0681042	0.0216037	0.139639	0.592911	0.469572	0.227247	1.3614	0.443084	0.174338	0.133384	0.844611	Low risk
TCGA-BH-A28O-01A-11R-A22K-07	0.943017	2.27268	2.1772	0.412261	2.84822	1.41626	0.922807	0.552636	3.20411	0.345798	0.263418	0.776094	0.196269	0.470388	1.17917	1.09184	0.059316	0.402694	0.122084	0.141899	0.31237	1.52914	0.792492	0.707571	1.3216	1.20543	0	0.253797	0.609328	Low risk
TCGA-AQ-A54O-01A-11R-A266-07	0.376067	0.535586	0.278495	0.400029	2.39209	0	0.308967	0.0655133	0.646769	0.265661	0.67639	0	0.0681191	0.667312	0	0	0	0.0841823	0	0	0.382025	1.39208	2.22413	0.788282	1.86805	0.575563	0	0.315084	0.55253	Low risk
TCGA-AR-A0TY-01A-12R-A115-07	0	1.19185	0.643441	0.0449109	2.59372	0.755857	2.3378	0.590423	0.246513	0.666195	0.0211913	3.61434	0.0436241	0.767139	0	0.174675	0.140532	0.0914014	0	0.00671548	0.0664584	0.557345	0.440315	0.0559841	1.17878	0.803967	0	0.233669	0.140241	High risk
TCGA-AN-A0FW-01A-11R-A034-07	0.106117	3.3033	0.449589	0.674122	1.77892	0.175966	1.4273	0.641213	0.223884	0.208474	0.0590931	0.118723	0.109004	0.250352	0.0798712	0.230427	0.254264	0	0.0121362	0.00632594	0.0420861	0.530216	0.343603	0.0527883	0.922321	0.192562	0	0.368177	0.0853918	High risk
TCGA-A8-A0A1-01A-11R-A00Z-07	0	0.378738	0.370333	0.114504	1.99054	0.393603	1.94571	0.787919	0.293671	0.0453606	0.0367082	0.0323231	0.0434178	0.575081	0	0.0454752	0.0832408	0	0	0.0232574	0.019608	1.34476	1.34097	0.567916	1.50297	0.420039	0	0.149097	2.00812	Low risk
TCGA-E9-A243-01A-21R-A169-07	0.151838	0.576447	1.08331	0.0611587	2.07834	1.71279	1.07289	0.751799	0.334269	0.202515	0.620136	0.730511	0.38882	0.331495	0.0585034	0.324022	0.189182	0.511438	1.90509	0.0675325	0.268374	3.75191	5.03147	3.16006	1.67986	0.142495	0.0912317	0.234599	1.38144	Low risk
TCGA-AR-A251-01A-12R-A169-07	0.2637	4.67562	0.410187	0	1.92579	3.47469	1.44125	0.842051	0.81054	0.312744	0.455312	0.0306384	0.0692938	2.6134	0.309537	0.829124	0.292859	0.060965	1.75173	5.25648	0.582832	0.951293	1.9419	0.421655	1.87364	1.07077	0.0225146	2.39497	0.392005	Low risk
TCGA-A8-A09T-01A-11R-A00Z-07	0.358967	0.488708	0.386295	0.912131	2.1664	0.373468	1.41547	0.769896	0.094618	0.0719658	0	0.326508	0.118516	1.03259	0	0	0	1.24369	0.0356429	0	0	0.578376	0.339623	0.287708	1.64132	0.266572	0	0.521915	1.08035	Low risk
TCGA-EW-A1IY-01A-11R-A13Q-07	0.198621	0.459135	0.845426	0.2821	2.22067	0.879223	0.794008	0.62397	0.244216	0.202032	0.0571748	0.30679	0.152937	0.600608	0	0.361389	0	0.778	0.0690253	0	0.0507131	1.74928	2.48379	0.405234	2.40724	0.193565	0.0613039	0.108731	0.417489	Low risk
TCGA-C8-A26X-01A-31R-A16F-07	0.112965	1.38788	0.872505	0.277226	1.37933	0.17348	0.393444	0.225787	0.346439	0.623583	0.0283276	0.0125214	0.0417836	0.724729	0	0.504756	0	0.433588	0	0.0268101	0.130618	2.77512	6.08387	5.60177	2.01822	0.596427	0	0.143678	0.604579	Low risk
TCGA-AO-A12A-01A-21R-A115-07	0.563642	1.38605	1.48425	0.291372	2.76482	1.0178	1.50588	0.999432	1.31668	0.830961	0.166317	0.894866	0.337832	0.639967	0.361975	0.257273	0.215275	0.207033	0.0743722	0.185992	0.0653577	1.079	1.80656	0.302624	1.73974	0.507993	0.0400017	0.299195	0.545668	Low risk
TCGA-BH-A0B9-01A-11R-A056-07	0.875568	0.597883	2.07684	0.0633967	2.15804	1.94855	1.52787	0.79611	2.8557	0.363588	0.0300152	0.434223	0.89278	1.62164	0.228642	0.593982	0.101219	0.550522	0.665544	0.0745461	0.0859637	2.9835	2.52767	0.694546	2.00684	0.688593	0	0.321694	0.912754	Low risk
TCGA-AO-A0JB-01A-11R-A32Y-07	0.356925	1.11664	1.04055	0.101668	1.54806	0.371353	0.782684	0	0.758885	0.225767	0.0484712	0.903954	0.178431	1.71631	0.504541	0.37541	0	0.294596	0.0295741	0.229438	0.195531	0.965529	0.951598	0	1.21115	0.548041	0	0.261214	0.168152	Low risk
TCGA-AR-A254-01A-21R-A169-07	0.317645	0.967919	0.538871	0.566077	1.80037	0.968466	2.45141	0.514132	0.419733	0.845011	0.124253	0.109799	0.141202	0.46797	0.143995	0.32822	0.161508	0.0403973	0.1289	0.0289328	0.0952189	1.65524	1.72858	0.498052	1.85278	0.458249	0.0585113	0.275426	1.19109	Low risk
TCGA-B6-A402-01A-11R-A239-07	0	0.865301	0.383277	0.0546647	3.14398	0.67374	0.893151	0.107288	5.20894	0.620663	0.707104	0	0.0381295	1.56705	1.81133	1.2032	0.169868	0.400015	1.39024	0.591822	1.80925	0.720645	4.46009	0.975636	2.60148	2.57765	0	0.548806	0.807046	Low risk
TCGA-EW-A1IX-01A-12R-A144-07	0.195003	0.594314	0.702908	0.480557	2.53904	0.601372	1.29553	1.07986	0.25449	0.384822	0.0982437	0.138395	0.304476	0.792631	0	0.336512	0.217126	0.302888	0	0	0.0399302	0.767057	0.226471	0.129901	1.53704	0.274267	0.040367	0.257466	1.45272	Low risk
TCGA-BH-A204-01A-11R-A157-07	0.0207848	1.66655	0.63025	0.0794557	2.50063	0.232085	1.36886	1.35982	0.521265	1.32807	0.0744957	0.0721065	0.109069	0.276494	0	0.0375087	0.134495	0	0	0.0048132	0.0321165	0.11695	0.0243796	0	1.32766	1.07857	0	0.0937829	0.10899	High risk
TCGA-GM-A2DC-01A-11R-A18M-07	0.197341	0.0845351	0.694539	0.394583	2.97931	0.181601	1.8041	0.400692	0.954469	0.261881	0.0381061	0.0500457	0.0450672	0.184559	0	0	0	0.0829095	0	0	0.344861	0.512458	1.11237	0.0997269	2.20442	1.31081	0	0.398379	0.188553	Low risk
TCGA-B6-A0RU-01A-11R-A084-07	0.453931	2.81732	0.922494	0.299642	2.82076	1.70305	1.19966	0.516731	3.61675	0.440471	0.0510366	0.583646	0.259957	0.403482	2.92948	0.291282	0.115023	0.779247	0.500498	0.540186	0.516229	0.281152	0.901899	0	1.68364	0.405623	0.0412415	0.233765	0.0848726	Low risk
TCGA-E9-A1NI-01A-11R-A14D-07	0	0.426207	0.538446	0.0366318	1.83203	0.649559	1.06998	0.558729	0.178596	0.675043	0.163944	0.0151847	0.146664	0.761657	0	0.0838161	0.151791	0.145857	0.479136	0.0109076	0.0183216	0.253095	1.6094	0.254697	1.94204	0.606723	0.0548721	0.312091	1.01483	Low risk
TCGA-AC-A2FG-01A-11R-A17B-07	0.538048	1.54616	1.06781	0.770151	2.66103	0.953089	1.12642	0.821457	0.993143	0.297649	0.244734	0.757707	0.185214	0.806369	1.3278	0.902795	0.126055	0.196508	0.0342335	0.0760512	0.14428	0.796144	0.653805	0.234571	1.12964	0.58293	0.0303631	0.457427	0.17063	Low risk
TCGA-A1-A0SJ-01A-11R-A084-07	0.465469	0.490521	0.581937	0.455665	1.60343	2.21993	1.0273	0.575362	0.216337	0.202639	0.20968	0.126563	0.10047	1.04321	0.58202	0.0905757	0.16373	0.157355	0.55983	0.061906	0.0903189	0.698798	1.1926	0.245998	1.22533	0.424294	0	0.0773442	0.167156	Low risk
TCGA-D8-A27N-01A-11R-A16F-07	0.0288399	0.894495	0.385227	0.171273	2.69811	0.581359	0.988781	0.338672	0.011602	1.02989	0.179798	0.0550532	0.243154	0.693763	0	0.286766	0.22644	0	0.158602	0.0199863	0.0334999	0.818607	1.54635	0.259632	2.40125	0.141098	0.0338672	0.102975	0.80996	Low risk
TCGA-BH-A18R-01A-11R-A12D-07	0.257367	0.536293	0.725528	0.0433164	2.50183	0.440888	1.9285	0.945743	1.4875	0.190846	0.020433	0.241036	0.105808	0.282121	0.159007	0.529184	0.0466653	0.287669	0.823325	0.0447196	0	0.595871	1.49156	0.341409	2.27842	0.105669	0	0.207168	0.328407	Low risk
TCGA-A8-A08H-01A-21R-A00Z-07	0.117559	2.5107	1.8888	0.0925457	2.62041	0.60212	0.75695	0.64624	0.445861	0.358166	0.168659	0.549313	0.182402	0.950477	0.116923	0.238524	0.251625	0.0644403	0	0.0186829	0.135896	1.21249	1.13518	0.528226	2.26134	0.236195	0.137334	0.284873	0.506748	Low risk
TCGA-GM-A2DL-01A-11R-A18M-07	0.0415445	0.763487	0.495106	0.155737	1.16681	0.20511	1.00873	0.448486	0.0977406	0.61253	0.173802	0	0.211768	0.666163	0	0.212991	0	1.12363	0.390016	0.0192835	0.0794993	0.510963	0.782848	0.1559	2.39434	0.274856	0	0.154044	0.789851	Low risk
TCGA-AR-A24Q-01A-12R-A169-07	0.0533237	1.05652	2.78461	0.371641	2.19588	1.61239	1.12675	0.422971	4.12263	0.184395	0.237262	0.141117	0.222917	0.37093	1.12392	0.69163	0.08866	0.1655	0.0703991	0.333578	0.250759	1.2445	1.82483	0.563638	1.71712	0.977643	0	0.292905	0.744707	Low risk
TCGA-E2-A14Q-01A-11R-A12D-07	1.18014	1.25309	1.00046	0.0757191	2.43195	0.543392	1.06542	0.427305	1.43938	0.196429	0.224184	0.529494	0.0837824	0.746708	1.2469	0.346617	0.346222	0.290338	0.043443	0.17277	0.0629979	1.18423	0.673301	0.18252	1.26045	0.499156	0	0.40496	0.238346	Low risk
TCGA-C8-A1HF-01A-11R-A137-07	0.105814	1.22771	0.957055	0.254598	2.66087	0.666287	0.370656	0.293448	0.194782	0.550911	0.039547	0.301145	0.157453	0.231317	0.0796406	0.0963528	0.0454791	0.206079	0.0595116	0.0312638	0.0315861	2.01594	3.86419	2.05601	2.18016	0.275846	0.0319327	0.295703	0.853358	Low risk
TCGA-D8-A1Y0-01A-11R-A14M-07	0.0925739	0.393692	1.05354	0.0903702	2.38817	0.313344	1.76647	1.36257	0.509963	0.163477	0.0681925	0.138905	0.12388	0.276521	0.13599	0.328399	0.115921	0.643025	0.160086	0.0433773	0.081105	1.04297	0.66332	0.0459425	1.27628	0.347949	0	0.119381	0.714936	Low risk
TCGA-B6-A0I5-01A-11R-A034-07	0.343798	0.804673	0.766557	0.15919	0.537294	0.228956	0.970197	0.0785715	0.099952	0.546093	0.149504	0.106748	0.142162	0.30983	0.532033	0.0762464	0	0.195078	0.127839	0.00989976	0.0654101	0.430781	2.52116	0.232885	2.14145	0.248462	0	0.0965236	0.575867	Low risk
TCGA-A7-A4SB-01A-21R-A266-07	0	0.234232	0.730441	0.498519	1.02575	0.480412	1.40505	0.436844	0.380915	0.269286	0.151052	0.0683578	0.0234078	2.33153	0.420209	0.141261	0	0	0.0239311	0.165831	0.510885	0.730789	0.23571	0	1.65943	1.33078	0	0.0414466	0.205686	High risk
TCGA-B6-A1KI-01A-11R-A14M-07	0.102466	0.442104	0.897726	0.380239	1.58158	1.65347	1.38161	0.860193	0.279056	0.450465	0.057028	0.826995	0.039678	0.47119	0.150286	0.202021	0.0440112	0.12315	0.0117054	0.0121762	0.0994517	0.401888	1.43685	0	2.32662	0.873198	0	0.226933	0.195026	Low risk
TCGA-D8-A1JB-01A-11R-A13Q-07	0.535732	0.938708	1.67606	0.293468	3.22342	1.76633	1.74381	0.766811	1.16729	0.158732	0.0334539	0.83493	0.196625	0.334543	0.897129	0.789752	0.0759684	0.271886	0.713592	0.102953	0	2.76426	1.34858	0.525186	1.40947	0.648223	0	0.290423	1.01891	Low risk
TCGA-A2-A04T-01A-21R-A034-07	0.0902756	1.28073	1.01572	0.0240313	2.5107	1.28065	1.33286	0.0192485	4.99823	0.108277	0.305461	0.087053	0.0332254	0.839502	0.0897832	0.983134	0.0513483	0.790457	1.67861	2.71298	1.38926	2.32423	2.79504	0.589244	1.10753	0.756491	0.0360754	0.470979	0.852425	Low risk
TCGA-BH-A0DP-01A-21R-A056-07	0.118026	0.863063	0.70114	0.529565	1.81757	0.908213	1.40096	0.529369	1.50632	0.269979	0.058675	0.586693	0.0944586	0.579024	0.225939	0.301129	0	1.10212	0.0880059	0.0280488	0.0622347	1.36224	1.13843	0.151854	1.63832	0.327881	0.137876	0.451193	0.98523	Low risk
TCGA-OL-A5RW-01A-11R-A28M-07	0.0863701	1.38796	0.121978	0.0343174	2.52127	0.0230867	0.963441	0.107014	2.76767	1.46429	0.960715	0.260733	0.028616	1.14725	0.127003	1.32873	0.0730347	0.070105	0.394074	2.0644	0.309489	0.703325	3.14164	0.733542	3.71436	2.13378	0	0.328619	0.177343	High risk
TCGA-A8-A08I-01A-11R-A00Z-07	0	0.114674	0.244568	0.330705	3.20093	1.41893	3.08993	1.08989	0.475416	0.192742	0.0880094	0.00663363	0.0266493	0.977217	0	0.406736	0.195317	0.0969484	0	0.0923599	0.0396073	3.2059	4.38138	3.44572	0.893154	0.0367198	0.0241575	0.115095	1.58565	Low risk
TCGA-GM-A5PX-01A-12R-A28M-07	0.191239	1.29112	0.962452	0.827228	2.59833	0.103158	0.485555	0.0986344	0.896512	1.15822	0.457009	0.826738	0.651423	0.498444	0.59207	0	0.0672539	0	0	0.0279829	0.29969	2.13148	2.20028	0.734999	2.27182	0.899574	0	0.285327	0.780508	Low risk
TCGA-BH-A0DL-01A-11R-A115-07	0	0.734631	0.991056	0	2.27076	0.166622	1.00097	0.963175	0.959036	0.0984805	1.1541	2.56035	0.0828756	0.271375	0.607676	0.981024	0.0917787	1.65143	0.08469	0.0757597	0.0640526	2.17611	3.52855	1.07382	1.62159	0.414531	0.0327369	0.119739	1.40125	Low risk
TCGA-AO-A126-01A-11R-A10J-07	0	0.579842	0.710176	0.410122	2.3091	0.118606	0.163681	0.159441	0.388354	1.50769	0.118337	0.0108023	0.260171	0.86933	0	0.327612	0	0.154911	0.221327	0	0.160941	0.749362	0.730992	0.126224	2.30472	0.772023	0.077343	0.11271	0.637142	Low risk
TCGA-E9-A22B-01A-11R-A157-07	0	0.635822	0.595244	0.322888	2.32874	0.428155	0.544253	0.416077	0.394187	0.456075	0.126045	0.0164493	0.060078	1.15527	0.146058	0	0.124566	0.15743	0.279115	0.0235389	0.0491115	0.788584	2.08769	0.315142	2.23036	0.602626	0.0299927	0.194897	0.236062	Low risk
TCGA-BH-A0H5-01A-21R-A115-07	0.339882	1.85498	1.13281	0.562472	2.51266	0.725011	1.50623	0.53364	1.28968	0.0342837	0.232198	0.237707	0.111711	0.487193	0	0.194919	0.123582	0.174587	0.0500235	0.0434692	0.0582617	3.16365	3.19756	2.19533	1.43134	0.280592	0	0.358144	1.3445	Low risk
TCGA-AN-A0AJ-01A-11R-A00Z-07	0.027625	0.558005	0.339596	0	1.64841	0.112202	1.09834	0.85461	0.0760339	0.0496333	0	0.0784248	0.132583	0.410811	0	0.610109	0	0.129109	0.0604533	0	0.0107765	1.93069	2.01522	0.647417	1.97977	0.194929	0	0.0213567	0.699296	Low risk
TCGA-B6-A0RG-01A-11R-A056-07	0	0.471936	0.44968	0.140582	2.00898	1.26665	0.880848	0.796258	0.320923	0.34158	0.131977	0.452566	0.0893384	0.50022	0.257771	0.162256	0	0.0744058	0.446681	0.0216252	0.0540141	0.363114	1.62268	0.400751	1.54733	0.487897	0	0.235187	0.182695	Low risk
TCGA-D8-A4Z1-01A-21R-A266-07	0.693212	2.0208	1.43196	0.345712	2.84634	1.14384	1.47557	0.742989	1.76117	0.0494939	0	0.429331	0.243199	0.909873	1.77201	0.704736	0.176069	0.521689	0.0720446	0	0.343856	1.59414	0.397209	0.104738	1.38751	0.899583	0	0.316574	0.707165	Low risk
TCGA-B6-A0IJ-01A-11R-A034-07	0.348032	1.25263	0.589363	0.0403825	1.68584	0.0405886	1.05209	0.422757	3.13938	0.240147	0.30931	0.535713	0.0281253	0.391749	0.815253	0.993078	0.0857422	1.33722	1.34365	1.43103	0.25151	2.23397	2.4444	1.25421	2.21032	0.564704	0.0305424	0.102538	0.663058	Low risk
TCGA-A7-A2KD-01A-31R-A21T-07	0.0529386	0.966427	0.556152	0.432955	3.75354	1.63277	1.30025	1.54801	0.31801	0.730984	0.11356	0.116368	0.165253	0.763879	0.152503	0.84571	0.287124	0.538515	1.15344	0	0.158287	0.816562	3.01987	1.21035	1.88205	1.0563	0.0313725	0.189738	1.02807	Low risk
TCGA-B6-A1KC-01B-11R-A157-07	0.87242	1.20203	0.571418	0.141607	2.61755	2.66028	1.56671	1.31976	0.231001	0.629402	0.25466	0.0260008	0.0175816	0.509943	0	0	0.0889063	0	0	0	0.111758	0.0771493	0.262505	0	1.39165	1.08335	0	0.297943	0.0845154	High risk
TCGA-A2-A0CU-01A-12R-A034-07	0.354958	0.148555	0.646264	0.172461	1.88189	1.38776	1.20939	0.606156	0.406371	0.0300439	0.117549	0.0107276	0.0287505	0.409154	0.0967271	0.116882	0	0.104396	1.3815	0	0.0636079	0.685889	0.378847	0.184216	1.0039	0.738089	0	0.0938916	0.261301	Low risk
TCGA-D8-A142-01A-11R-A115-07	0.161046	2.57173	0.618796	0.352162	1.47352	0.864317	1.20092	0.538725	0.551401	0.482419	0.151728	0.717737	0.145236	1.20662	1.00473	0.514731	0.295366	0.0387627	0.309181	0.071088	1.32851	0.75463	1.0217	0.514346	2.43314	1.02519	0.0283522	0.180656	0.604497	High risk
TCGA-A2-A0CW-01A-21R-A115-07	0.0571499	0.661971	0.447889	0.10947	1.90719	2.51136	1.51932	0.449555	0.122836	0.0518309	0.102702	0.302795	0.0188064	1.36868	0	0.488936	0	0	0.594392	0	0	0.612635	1.71277	0.161409	0.954364	1.15944	0.0338883	0.441985	0.332839	Low risk
TCGA-BH-A0GZ-01A-11R-A056-07	0.116501	1.0222	0.672036	0.28542	2.12267	0.140934	0.925451	0.54085	0.196275	0.326282	0.140617	0.375213	0.0849978	1.27151	0	0.172763	0	0.0638499	0.103618	0.00928418	0.0156007	0.984604	0.410599	0	1.87848	0.284718	0	0.189752	0.693087	Low risk
TCGA-BH-A18P-01A-11R-A12D-07	0.0379127	1.03214	0.535372	0.0296703	0.957849	0.897863	3.22816	1.62151	0.17348	0.164171	0.184135	0.184965	0.409857	0.566358	0	0.283918	0	0	0.263512	0.03496	0.0726321	1.11242	0.781779	0.0731407	2.03274	0.29999	0	0.200279	0.486346	High risk
TCGA-D8-A1JC-01A-11R-A13Q-07	0	1.37065	0.455849	0.0566132	1.92529	0.770817	2.50392	1.40208	0.416813	0.0654715	0.137357	0.121442	0.0728737	1.13114	0.267824	0.148749	0.0807321	0.320025	0.627525	0.0113152	0.0470496	0.996222	2.08831	0.553294	2.08281	0.386284	0.0287255	0.02826	0.813475	High risk
TCGA-A8-A0A4-01A-11R-A00Z-07	0.0804349	1.01078	0.797372	0.95576	2.38407	1.43778	1.68127	0.170213	0.921589	0.474338	0.143645	0.499994	0.488911	0.452925	0.118388	0.554182	0.254635	0.24501	0.251416	0.0468551	0.276492	0.415368	0.523755	0.0785968	1.24266	0.152578	0	0.281696	0.238414	Low risk
TCGA-A2-A25E-01A-11R-A169-07	0.0919724	1.22089	0.628512	0.0485783	2.27251	0.200585	1.04954	0.798565	0.200585	0.212762	0.194381	0.0499443	0.186179	0.284397	0.258661	0.162835	0.0523267	0	0.0414416	0.00727175	0.106465	0.654947	1.02203	0.118636	1.33984	0.298508	0.0367665	0.236006	0.180771	Low risk
TCGA-GM-A2DI-01A-31R-A18M-07	0.0783216	1.04019	1.2559	1.00094	2.46266	1.45965	1.28195	1.07998	0.392131	0.138822	0.057619	0.17042	0.0845868	0.501331	0.414515	0.591035	0.24832	0.124397	0.0351989	0.0722997	0	2.74008	1.69049	0.284415	1.37128	0.2635	0	0.175185	1.53399	Low risk
TCGA-AN-A0AM-01A-11R-A034-07	0.190525	0.443391	0.208819	0.0665582	0.727644	0.580813	0.987963	0.408403	0.429533	0.264034	0.102527	0.0277577	0.0855914	2.05941	0.311107	0.150333	0	0.983055	0.301172	0.103416	0.0553466	2.07976	5.77836	3.99355	1.73411	0.353544	0.033829	0.223114	0.681294	Low risk
TCGA-E9-A1RG-01A-11R-A14D-07	0	0.387584	0.410554	0.0618659	1.82221	0.354938	0.752251	0.144189	0.278937	0.97506	0.0861218	0.0129457	0.0684887	0.980103	0.116029	0.071705	0.0666162	0	0.136752	0	0.0764744	1.15393	1.36881	0.34953	1.83157	1.16585	0	0.0686392	0.316117	Low risk
TCGA-E2-A1IO-01A-11R-A144-07	0.101715	0.386714	1.28368	0.31848	1.96675	0.818837	1.96556	0.911704	0.716021	0.459138	0.279067	0.531691	0.263393	0.664743	0.787746	0.571606	0.167313	0.210657	0.0609032	0.0633099	0.0403031	1.23023	0.678546	0.307752	1.96281	0.727661	0	0.36865	0.874558	Low risk
TCGA-A2-A0D2-01A-21R-A034-07	0.13599	2.26449	1.09618	0.132799	2.48108	0.625496	1.07709	0.387808	0.917902	0.152963	0	0.0339376	0.111353	1.95321	2.22832	0.18214	0	0.213569	0.0617898	0.0244229	0.0273911	2.92876	1.86433	0.659151	1.63257	0.189715	0.0413412	0.180708	0.7422	Low risk
TCGA-BH-A0H3-01A-11R-A12P-07	0.356316	1.38337	1.45965	0.471745	1.66925	1.39109	1.85873	0.853476	1.08426	0.370303	0.210883	0.698418	0.177115	0.678689	0.598646	0.304161	0.0514085	0.354207	0.0932663	0.0561713	0.059062	1.17248	1.40331	0.1166	1.70501	0.270726	0	0.158814	0.641709	Low risk
TCGA-D8-A1XD-01A-11R-A14D-07	0.471664	0.156136	0.31814	0.217219	1.26908	0.424621	0.754491	1.01501	0.265702	0.182236	0.204245	0.0803917	0.30831	0.863211	0	0.375146	0.0704906	0	0.706742	0.00984945	0	0.119751	0.143792	0	1.77287	0.674966	0	0.270856	0.768734	High risk
TCGA-3C-AAAU-01A-11R-A41B-07	0.890661	0.019195	0.197302	0.862963	3.26688	0.987326	1.70233	1.17873	0.147089	0.0623669	0.0751421	0.02243	0.0886641	1.37995	0	0.235315	0.0580734	0.109391	0.0155009	0.00808427	0.0796735	0.438256	1.02264	0.0671644	1.85363	0.187476	0	0.782392	0.628357	Low risk
TCGA-AC-A6IV-01A-12R-A33J-07	0.0664074	0.551321	0.997806	0.243421	2.41365	0.681233	1.34556	0.680402	0.863472	0.839063	0.141713	0.105171	0.0856733	0.737376	0.507483	0.401238	0.636975	0	0.143093	0.0386053	0.264183	1.67484	0.914682	0.452067	1.8455	0.537242	0	0.489812	1.65372	Low risk
TCGA-S3-AA12-01A-11R-A41B-07	0.0520521	0.457411	0.224185	0.363665	2.74519	0.157393	0.849103	0.37632	0.666893	0.518382	0.0382013	1.16256	0.0997342	0.256839	0	0.378607	0.168239	0	0	0	0	0.279506	0.229693	0.0999708	1.66291	0.96843	0	0.634725	0.498913	Low risk
TCGA-BH-A42T-01A-11R-A24H-07	0.44154	0.398276	0.386494	0.157109	2.66271	0.107149	1.58489	0.465861	0.224593	0.228476	0.0650885	0.00972323	0.0705991	1.40831	0.0879113	0.0541268	0	0	0.200614	0	0.258264	0.633674	0.737998	0.219759	2.58954	1.56898	0	0.286101	0.401612	High risk
TCGA-AC-A2FM-01A-11R-A19W-07	0.89816	0.38683	0.642282	0.0516247	2.34376	2.86037	1.51451	0.825383	0.116379	0.529825	0.184461	0.0320786	0.118895	2.59375	0	0.145256	0	0.0533603	0.155327	0.00773474	0.0258875	0.421777	0.286071	0.0643167	1.12593	1.41679	0.0771335	0.0257475	0.0882992	High risk
TCGA-A8-A07C-01A-11R-A034-07	0.0715903	3.53636	3.56145	0.0376868	1.58093	0.0868861	1.37208	0.925597	3.1406	0.871034	0.0697613	0.197877	0.338351	0.85864	0.382423	0.719326	0.228083	1.00921	0.301858	0.0223627	0.00945717	1.57219	0.779869	0.179485	1.10594	0.377936	0.0284972	0.514427	0.885364	Low risk
TCGA-A8-A08S-01A-11R-A034-07	0	0.277239	0.180955	0.270336	2.27921	1.339	1.6496	0.846903	0.466565	0.198019	0.0628301	0.304293	0.0802069	0.743306	0	0.0263574	0.269252	0.21904	0.334356	0.0067338	0.0113219	0.373543	2.78014	1.4779	1.37955	0.21176	0.0340722	0.103583	0.800369	Low risk
TCGA-A7-A13F-01A-11R-A12P-07	0.946756	0.538602	0.475653	0	2.3363	0.147678	1.42547	0.687905	0.127933	0	0.0533002	0.14736	0.0934636	0.203128	0	0.0333468	0.120009	0	0.125981	0.0170196	0.028547	0.104285	1.46205	0.202837	1.86826	0.117472	0	0.392907	0.0427598	Low risk
TCGA-D8-A1XK-01A-21R-A14M-07	0.0272165	1.85127	0.271394	0.0833081	1.7266	0.0284524	1.6996	0.618018	0.116059	0.568238	0.0969991	0.034861	0.0177332	0.828493	0.649026	0.119582	0.132475	1.80321	0.0121123	0.227795	0.0727234	2.48514	3.56377	0.706903	1.67674	1.21566	0	0.827773	0.424089	Low risk
TCGA-E2-A14O-01A-31R-A115-07	0	0.269902	0.189904	0.0261332	1.59411	0.0520649	0.163788	0.320181	0.236308	0.728878	0	0.0842915	0.0573681	0.400377	0	0.060073	0	0	0	0	0.0259769	0.494582	1.40632	0.185544	1.39335	0.589593	0	0.12479	0.503291	Low risk
TCGA-D8-A3Z5-01A-41R-A24H-07	0.258686	1.38047	0.898078	0.467939	2.63711	0.781471	1.11467	0.845239	1.64173	0.263039	0.147408	0.786707	0.0452817	0.475719	1.30137	0.439862	0.0584183	0.809728	0.0155943	0	0.542985	1.23698	0.489158	0	1.12176	1.11168	0	0.801806	0.531092	Low risk
TCGA-A8-A09N-01A-11R-A00Z-07	0	0.712442	0.264697	0.0998607	1.88524	1.71074	1.64211	1.11458	0.213067	0.221916	0	0.160859	0.0745292	0.336358	0	0.415128	0	0.199435	0.546765	0	0	0.531425	0.8115	0.0837797	1.42667	0.286793	0	0.130226	0.491966	Low risk
TCGA-BH-A0B4-01A-11R-A00Z-07	0	0.382568	0.76824	0.213984	1.71848	0.280108	1.2431	0.494804	0.317071	0.333043	0.124047	0.0188576	0.0869119	0.497296	0.450725	0.152601	0.186449	0.179243	0.14906	0	0.0671934	1.5978	0.657643	0.48559	2.53412	0.287805	0	0.109731	0.28877	Low risk
TCGA-D8-A141-01A-11R-A115-07	0.147416	1.23771	0.669726	0.905439	2.09355	0.664565	1.25122	0.75254	0.350878	0.534056	0.23004	0	0.188697	0.883617	0.0897518	0.108507	0.148816	0.0968863	0.118666	0.0283154	0.0819023	1.80904	1.64277	0.372018	2.24829	0.239193	0.0360626	0.386335	2.55266	Low risk
TCGA-A8-A075-01A-11R-A084-07	0.102326	0.336	0.340595	0.0541381	1.6281	0.65677	2.37329	0.674695	0.185443	0.71651	0	0.0225213	0.0599507	0.460508	0	0.462594	0	0.260316	0.148565	0.0401376	0.0271597	0.776394	1.72331	0.932947	1.99107	0.362905	0.0409936	0.105143	1.00089	Low risk
TCGA-AR-A0TV-01A-21R-A084-07	0	0.172401	0.489318	0.382854	2.76834	0.77637	1.20901	0.657358	0.533819	0.261008	0.0254234	0	0.00758198	0.443443	0.10113	0.062375	0.113633	0.478101	0.0307629	0.0160846	0.0269846	1.4328	2.22006	0.465001	1.65264	2.60367	0	0.178162	0.587457	Low risk
TCGA-A7-A0CG-01A-12R-A056-07	0.291962	1.32865	1.10273	0.369301	1.76885	0.843983	1.86957	0.829927	0.975795	0.266698	0.149541	0.670972	0.126598	0.625563	0.375611	0.294184	0.223809	0.215264	0	0.0082567	0.0412383	1.73134	0.233419	0.134023	1.32241	0.246709	0	0.138729	0.727264	Low risk
TCGA-A7-A5ZW-01A-12R-A29R-07	0.867551	0.77505	0.820844	0.186351	2.36026	0.932495	0.647815	0.351224	0.913194	0.512514	0.516186	0.370844	0.189346	1.73679	0.337479	0.214574	0.260974	0	0.037135	0.0481094	0.170732	0.892817	1.25302	0.0806773	2.00813	0.308006	0	0.308628	0.625644	High risk
TCGA-AR-A2LQ-01A-22R-A18M-07	0.223525	1.38817	1.80088	0.408097	1.76115	1.10692	1.78115	0.606788	0.499021	0.0711697	0.218096	0.29183	0.333408	0.648325	0.502433	0.410923	0.358506	0	0	0.0986273	0.134206	0.79191	0.698876	0.0766265	1.46638	0.398009	0	0.398134	0.322609	Low risk
TCGA-D8-A27E-01A-11R-A16F-07	0.99898	0.126122	0.556512	0.212552	2.35325	1.64051	0.834324	0.881565	0.373836	0.202464	0	1.01523	0.272812	0.820381	0	0	0.208697	0.0424335	0	0	0.0205463	0.718644	0.665738	0.148412	0.94442	0.295067	0	0.743327	0.263039	Low risk
TCGA-AR-A24R-01A-11R-A169-07	0.0544907	0.41444	0.405736	0.444086	1.21756	0.215406	1.48684	1.44223	0.167539	0.504003	0.0399999	0.0696132	0.070383	0.358789	0.0805401	0.394418	0.294882	0.0441372	0.308677	0	0.0734758	0.69239	2.30245	0.869436	1.08772	0.422113	0.0638914	0.0781663	0.470473	Low risk
TCGA-C8-A135-01A-11R-A115-07	0.0390358	0.680054	0.80339	0.201406	1.74646	0.34767	1.60461	0.461026	0.233253	0.20034	0	0.0742808	0.184668	0.371876	0.113458	0.534116	0.0651154	1.07504	0.241389	0.00908373	0.145831	1.18698	0.367255	0.0752804	1.86009	0.959096	0	0.138157	0.359692	Low risk
TCGA-E2-A15C-01A-31R-A12D-07	0.0387743	0.974129	0.73312	0.904236	1.85145	1.96568	1.92458	0.874145	0.443051	0.373972	0.0562946	0.0617501	0.16084	0.553127	0.217262	0.0352339	0.242963	0.233745	0.470831	0.0268993	0.0886672	0.561239	0.253326	0.0747824	1.47908	0.407245	0	0.468325	1.12554	Low risk
TCGA-LL-A8F5-01A-11R-A36F-07	0.0874258	0.945523	0.440791	0.342702	2.24939	0.316164	0.263516	0.184524	0.666373	0.510102	0.0325441	0.0143969	1.27096	1.73553	1.08283	0.360076	0	1.07673	0	0.202968	1.2144	1.99967	4.13598	1.50089	2.55564	0.398232	0.052062	0.432312	0.796678	Low risk
TCGA-A8-A06P-01A-11R-A00Z-07	0	1.06815	0.407668	0.157683	1.64424	1.08933	1.42332	0.809028	0.225396	0.406404	0.107302	0.00976063	0.0896026	1.09312	0.0882404	0.206033	0.236285	0	0.525998	0.0139814	0.0579687	0.167398	0.231207	0.0583768	1.87562	0.735095	0	0.068919	0.902437	High risk
TCGA-E2-A15K-01A-11R-A12P-07	0.0787104	0.621657	0.527094	0.40945	2.56916	0.102062	0.404654	0.540894	0.196292	0.438638	0.167183	0.95322	0.101422	0.995285	0	0	0.130128	0.125005	0	0.00928508	0.0310374	1.30352	1.68082	0.820973	1.74645	0.16026	0	0.369581	0.907072	Low risk
TCGA-A2-A3XZ-01A-42R-A239-07	0.127073	1.34927	0.700821	0.364467	2.3848	1.37235	2.12668	0.348136	0.856017	0.297738	0.0709896	0.217349	0.11731	0.578751	0.425825	0.393273	0.107684	0.290349	0.0434449	0.0451725	0.111492	2.05232	1.47728	0.622444	1.92787	0.626967	0.183193	0.122719	1.29023	Low risk
TCGA-OL-A66K-01A-11R-A29R-07	0.0829801	1.57645	0.559843	0.2725	2.47723	0.864273	1.77859	0.393987	0.659954	0.181402	0.0610721	0.251066	0.0808922	0.330239	0.234639	0.0382478	0.0701555	0	0.0187836	0.0195371	0.364019	0.680666	1.33894	0.157855	2.10411	1.22524	0	0.262804	0.581697	Low risk
TCGA-AQ-A1H3-01A-31R-A13Q-07	0.0544343	0.475577	0.79645	0.970995	1.93585	1.556	1.93996	0.916695	0.27212	0.334641	0.189566	0.152004	0.0760179	1.00483	0.156664	0.0736102	0.256022	0.208103	0.0718566	0.00637357	0.113725	1.00495	1.80063	0.420014	1.42433	0.488343	0	0.132777	0.596051	Low risk
TCGA-BH-A18Q-01A-12R-A12D-07	0.940652	5.22158	0.935164	0.153289	2.32641	1.4237	1.66679	0.734093	3.76714	0.420202	0.059312	0.198615	0.017835	1.20984	1.2457	1.15416	0.312456	1.07932	0.220766	1.47501	0.367043	2.17341	2.95391	0.418652	1.11517	1.2115	0.139333	0.383772	0.5186	Low risk
TCGA-BH-A0B3-01A-11R-A056-07	0	0.46878	0.316922	0.0542277	1.72616	0.759604	1.32858	0.243394	0.147899	0.180531	0.215771	0.220919	0.246037	2.04213	2.24301	0.88472	0.168562	0.353102	0.646142	0.147158	0.156029	1.80701	3.76506	1.2278	2.70708	0.466751	0	0.666208	0.538485	Low risk
TCGA-A8-A07O-01A-11R-A00Z-07	0	2.34207	0.437122	0.0409964	1.36526	0.0412057	0.438786	0.476989	0.35687	0.070604	0.0384053	0.0421524	0.0565553	0.644066	0.993998	0.65067	0.0441688	0.674665	2.85241	0.0600918	0.211107	0.343316	4.34985	0.981042	1.20138	0.738896	0.0310084	0.0405333	0.329403	High risk
TCGA-A7-A0CD-01A-11R-A00Z-07	0.326271	0.509187	0.504592	0.296892	2.8852	1.39125	1.62243	0.675246	0.238223	0.190764	0	1.18017	0.0420556	0.226043	0	0.256866	0	0.0447569	0.0729307	0	0.0950937	0.295345	0.401582	0	1.2232	0.369772	0	0.693674	0.124286	Low risk
TCGA-A8-A08Z-01A-21R-A00Z-07	0.124625	1.33862	0.544019	0.435131	2.6832	1.29326	1.83829	1.09767	0.0760381	0.385468	0.0235738	0	0.221585	1.11829	0	0.292999	0.105596	0.149555	0.110878	0	0.0250224	0.72793	0.368928	0.387771	2.33162	0.25797	0.0745995	0.231433	1.21041	Low risk
TCGA-A2-A25D-01A-12R-A16F-07	0.0314426	0.381132	0.833018	0.0959594	1.60948	0.535414	1.27118	0.270513	0.35834	0.188554	0.023032	0.0402576	0.0272654	0.288413	0.178183	0.189008	0.0525409	0.0991353	0.50532	0.00730199	0.048488	2.05005	1.89416	0.992584	2.19337	0.330227	0	0.226471	0.556985	Low risk
TCGA-BH-A0B7-01A-12R-A115-07	0.0334026	1.3428	0.908873	0.219716	1.55792	0.835043	1.48711	0.766871	0.259059	0.444098	0.11841	0.257653	0.216926	1.30586	0.764464	0.3278	0.055791	0.648122	0.0586324	0.0231595	0.0387901	1.01595	1.14429	0.349905	1.57125	0.43355	0	0.206125	0.46316	Low risk
TCGA-AO-A03V-01A-11R-A115-07	0.244253	0.563044	0.500349	0.244997	1.53699	1.5775	2.12027	0.799115	0.559972	0.0672452	0.157678	0.117184	0.148471	3.0946	0.305507	0.564005	0.122641	0.749007	0.0817972	0.00872952	0.0435716	0.298693	1.08013	0.0724087	2.30553	0.619564	0	0.254757	0.226568	High risk
TCGA-A2-A1G0-01A-11R-A13Q-07	0.176389	1.58154	0.807443	0.364623	2.70431	1.9849	1.53168	1.20067	1.6472	0.258478	0.172038	0.205525	0.104436	0.456069	0.472968	0.210858	0.369489	0.0975769	0	0.0425745	0.0593981	1.00649	0.664926	0.172486	0.995222	1.28323	0	0.175793	0.801778	Low risk
TCGA-A2-A0SV-01A-11R-A084-07	0.0510933	1.13566	0.25186	0.242273	0.777851	0.079367	1.75796	0.478886	0.21235	0.651771	0.0740387	0	0.0873682	0.481968	0	0.218582	0.0431231	0.0413761	0.467828	0	0.0974819	0.794269	2.83998	0.508367	2.40839	0.236392	0	0.657221	0.520247	High risk
TCGA-B6-A1KN-01A-11R-A13Q-07	0.10541	0.327511	3.11856	0.102911	2.66708	0.904609	1.66177	0.851277	0.203586	0.228412	0.0965356	0.165669	0.214105	0.269387	0.593375	0.0959841	0.0453021	0.126662	0.0708504	0.0311415	0.160388	0.633519	1.00107	0.151898	1.83751	0.219702	0.0318077	0.154832	0.549397	Low risk
TCGA-D8-A13Y-01A-11R-A115-07	0.67916	0.573221	1.3491	0.029132	2.17632	0.131831	1.02839	0.923808	0.393509	0.386938	0.131534	0.192415	0.132503	0.418221	0	0.279188	0	0.276158	0.245073	0	0.028958	0	0.1271	0.0718332	1.49448	1.20088	0.0861037	0.111909	0.305828	Low risk
TCGA-A7-A0DB-01C-02R-A277-07	0.23262	1.16899	0.433267	0.348314	2.75805	0.449938	2.12683	2.91664	0.608575	0	0	0.0399644	0.130521	0.374259	0	1.18292	0	0	0	0	0	0.593651	1.01965	0	2.40413	0.79344	0	2.44286	2.76454	Low risk
TCGA-A7-A26E-01A-11R-A277-07	0.0977137	0.354878	0.556786	0.703871	2.07385	2.47568	2.22853	2.4719	0.65486	0.0450491	0	0.38266	0.250501	0.579425	0.606552	0.326995	0.498625	0.747331	0	0	0.0194722	0.688542	0.578981	0.564638	2.08035	0.61812	0.168198	0.321948	0.548858	Low risk
TCGA-AC-A3QP-01A-11R-A22U-07	0.101512	0.815795	1.17052	0.443898	2.23054	1.00276	0.699171	0.330864	1.209	0.150538	0.320152	0.499263	0.224438	0.392429	0.902917	0.287509	0.268454	0.160491	0.045823	0.0476436	0.129925	0.992594	0.677424	0.192031	2.33174	0.424215	0	0.336196	0.160873	Low risk
TCGA-EW-A1IW-01A-11R-A13Q-07	0.104958	0.841742	0.876828	0.305156	2.65019	1.85374	2.57004	0.556696	0.653849	0.140739	0.150862	0.421381	0.0913181	0.856904	0.591213	0.248952	0.251622	0.165828	0.341718	0.0492926	0.082066	1.34307	1.21995	0.151258	1.73971	0.480563	0	0.125596	0.442964	Low risk
TCGA-B6-A0IA-01A-11R-A034-07	0.147927	0.0668343	0.135957	0.305594	1.53399	0.603568	0.472937	0.112171	0.153499	0.349012	0.0225775	0.21347	0.0399087	0.958378	0	0	0.0515143	0.0494331	0	0.00715711	0	0.170773	2.63208	0.116834	1.13978	0.301825	0	0.0930674	0.0727994	Low risk
TCGA-AC-A2B8-01A-11R-A17B-07	0.0244159	1.72043	0.832714	0.385526	2.26805	0.892838	1.60251	1.17425	0.466978	0.471204	0.0529689	0.0844453	0.13233	1.16003	0.0716466	0.0440172	0.264375	0.220702	0.0639669	0.011297	0.110272	1.57837	1.26492	0.222397	1.98238	0.147026	0.0568003	0.449288	1.50573	Low risk
TCGA-S3-AA14-01A-11R-A41B-07	0	1.53548	0.547982	0.496806	2.51081	1.5591	0.856891	0.891172	0.576799	0.172703	0.299659	0.370917	0.165609	0.34426	0.27445	0.920265	0	0.154942	0.0870427	0.0345869	0.131381	0.861904	0.220306	0	1.36265	0.395461	0	0.200385	0.469003	Low risk
TCGA-EW-A1J1-01A-11R-A13Q-07	0.125673	0.083999	0.321809	0.118001	1.85814	1.84365	1.37199	0.915329	0.293555	0.260317	0.0190545	0.0415553	0.0502782	0.348472	0.217737	0.81554	0.24349	0	0.023067	0	0.0202273	0.885487	0.695966	0.0990977	0.92091	1.53684	0	0.357095	0.437869	Low risk
TCGA-A8-A08L-01A-11R-A00Z-07	0	0.336234	0.577535	1.27866	1.90726	0.122872	1.58039	0.790213	0.117666	0.206514	0.0222199	0.589667	0.0712162	2.64539	0.251179	0.959799	0.363087	0.228368	0.337331	0.0417521	0.189166	1.68966	1.50935	0.804928	2.01253	1.17596	0	0.119108	0.577555	High risk
TCGA-AO-A0J4-01A-11R-A034-07	0.0460543	0.932114	0.831297	0.155628	1.91065	1.46681	1.18234	0.720468	0.232799	0.679838	0.161509	0.0660771	0.10263	1.99662	2.44657	1.3563	0.0388596	0.422592	1.27171	1.15387	0.891758	0.849752	4.32123	1.22057	2.09378	1.55434	0.0272662	0.443288	0.63797	Low risk
TCGA-GM-A3XN-01A-12R-A22U-07	0.154082	2.05498	1.46809	0.560681	2.67167	0.751651	1.6903	0.656945	1.13088	0.614075	0.19935	0.18589	0.159781	0.593388	0.741987	0.340243	0.155543	0.522708	0.0425594	0.0222958	0.264331	1.40036	1.02326	0.23402	2.27502	0.672456	0	0.263013	1.0627	Low risk
TCGA-C8-A1HE-01A-11R-A13Q-07	0.197146	0.170679	0.439326	1.0505	1.67025	1.12253	2.53383	1.21717	0.260173	0.221187	0.0933463	1.47847	0.0724609	1.05964	0.149524	0.0701631	0.127544	0	0	0.00606843	0.0403932	0.340582	0.991909	0.099625	1.60986	0.317929	0	0.251706	0.387572	High risk
TCGA-E9-A1RE-01A-11R-A157-07	0	0.253831	0.451556	0.0643031	2.33855	0.0855439	1.59624	1.163	0.044244	0.561569	0	0.0531211	0.0181271	0.637728	0	0.0501052	0.0915956	0.394263	0.0962007	0.00645421	0.0429289	0.226434	0.214198	0.0538413	1.15229	1.53016	0	0.0790496	0.586222	High risk
TCGA-E2-A3DX-01A-21R-A213-07	0.117394	1.24655	1.01748	0.241135	2.09446	0.872791	1.22188	0.743704	0.307195	0.157189	0.188163	0.235017	0.22053	1.06227	0.528631	0.157571	0.19245	0.269341	0.104417	0.0140145	0.113958	1.8189	0.825045	0.367082	1.29324	0.530129	0	0.156322	1.90412	Low risk
TCGA-EW-A6SD-01A-12R-A33J-07	0.366384	0.274048	0.452426	0.364174	1.32521	0.114322	0.182564	0.512405	1.50554	0.131158	0.054353	0.0121236	0.0563442	2.36859	0.108901	0.491104	0.0624584	0.421591	0.01669	0	0	1.38177	2.0949	0.78128	2.34775	0.368586	0.0439311	0.0920652	0.60721	Low risk
TCGA-AR-A24Z-01A-11R-A169-07	0.129294	0.397659	0.242739	0.150231	2.67305	1.98182	1.50825	0.791874	0.217191	0.310896	0.0485699	0.214809	0.208646	0.418798	0	0.191336	0.0739693	0.540048	0	0	0.0430663	0.540666	2.68118	0.659796	1.32412	0.207083	0.0520887	0.0720799	0.467953	Low risk
TCGA-EW-A6SC-01A-12R-A32P-07	0.189966	1.32563	0.496271	0.362379	2.31754	0.819989	1.41216	1.19042	0.306112	0.356465	0.167805	0.206186	0.204552	0.631821	0.116321	0.268275	0	0.125477	0.0529486	0.00932159	0.135201	1.15601	0.760599	0.632017	2.21285	0.325104	0	0.37691	0.609593	Low risk
TCGA-S3-A6ZH-01A-22R-A32P-07	0.0312607	0.469637	0.336995	0.0954163	2.06116	0.141553	1.26623	0.727788	0.461167	0.18752	0.0894905	0.107504	0.0404726	0.658492	0.09132	0.110391	0	0.190843	0.243973	0.0144824	0.0122041	0.65405	0.647044	0.118442	1.60694	0.227089	0	0.0713409	0.128134	Low risk
TCGA-D8-A1XF-01A-11R-A14D-07	0.0347495	0.520962	0.21458	0.0538736	1.93421	0.123321	1.57081	0.726084	0.423533	0.313547	0	0.0224101	0.0375746	0.934047	0	0.062469	0.167504	0	0	0.00807707	0.0270257	0.191385	0.938244	0.414992	1.2831	0.456444	0	0.0467158	0.199517	High risk
TCGA-E9-A1RB-01A-11R-A157-07	0.0475033	0.756216	0.331701	0.108848	1.91992	1.13115	1.28623	0.729435	0.198177	0.525463	0.0519618	0.0154231	0.144141	0.24731	0	0.145786	0.0400854	0.34502	0.0524837	0.0055502	0.167784	0.423179	2.86595	0.696963	1.63457	0.170242	0	0.338778	0.231215	Low risk
TCGA-LD-A74U-01A-13R-A33J-07	0.338941	1.52732	1.39005	0.168636	2.27981	1.34323	1.79933	0.627924	1.04935	0.391389	0.255105	0.317979	0.111377	0.6706	1.36739	0.612373	0.290302	0.597381	0.15994	0.0603125	0.281767	1.30098	0.725208	0.271291	1.6154	0.749931	0.0442593	0.716787	0.432844	Low risk
TCGA-A2-A25F-01A-11R-A169-07	0.34202	1.40462	1.16873	0.193492	2.62187	1.40739	1.27262	0.63505	0.197991	0.873813	0.0688072	0	0.0613404	0.864578	0	0.313598	0.292984	0.0384217	0.0728826	0.295357	0.192399	3.64166	2.28348	1.36036	1.78682	0.176484	0.135336	0.274531	1.80351	Low risk
TCGA-C8-A12X-01A-11R-A115-07	0	1.17182	0.17342	0.34603	2.17055	0.552945	0.710799	0.455832	0.308149	0.924788	0.659815	0	0.0606938	0.343453	0	0.345071	0	0	0.092077	0	0.132541	1.00764	1.19036	0.13345	1.1026	0.218326	0	0.169164	0.114144	Low risk
TCGA-E2-A1LS-01A-12R-A157-07	1.40513	3.8602	3.54458	0.0227311	2.23888	0.0747933	0.555842	0.282005	3.93071	0.528213	0.358857	1.18532	0.440247	0.12071	0.510924	1.65191	0.141134	1.61801	0.100406	0.0465701	0.404459	0.306659	1.33892	0.056231	0.991711	1.63865	0.100063	0.175704	0.0250405	Low risk
TCGA-BH-A0DS-01A-11R-A056-07	0	1.76017	0.388279	0	1.36806	0.358772	1.82381	0.177624	0.310214	0.377048	0.061866	0.13265	0.0369919	0.661935	0	0	0.138792	0.255399	0.0746639	0	0.0815626	1.4104	0.938017	0.159839	2.11292	0.413802	0	0.142901	0.99664	High risk
TCGA-AC-A2FF-01A-11R-A17B-07	0.221935	1.15854	1.67526	0.90762	2.54066	1.16298	1.70803	1.01773	1.1572	0.37971	0.165376	0.137651	0.118356	0.849811	0.639782	0.294417	0.432869	0.417419	0.0263115	0.0475521	0.122578	1.32883	0.852494	0.266624	1.33824	0.356135	0	0.214565	0.528051	Low risk
TCGA-BH-A18S-01A-11R-A12D-07	0	0.204611	0.440706	0.81408	2.65442	0.164746	0.963351	0.57608	0.434583	0.504692	0.0479448	2.89664	0.637701	0.160241	0	0.324162	0.391243	0	0	0	0	0.182195	0.816145	0.0637506	1.34442	0.336991	0.0387352	0.175526	0.0563108	Low risk
TCGA-E2-A10A-01A-21R-A115-07	0.0647088	0.287273	0.313502	0.259288	2.48735	1.23595	1.42092	1.53071	0.162517	0.368143	0.0475453	0	0.3026	0.976778	0	0.22223	0.0546546	0.945303	0	0.00760056	0.062781	0.0932006	0.765853	0.48869	2.06624	0.21152	0	0.30386	0.438502	Low risk
TCGA-A2-A0D1-01A-11R-A034-07	0.185044	0.814518	0.666394	0.0304894	1.8295	0.666142	1.15652	0.348537	0.385665	0.103439	0.0285558	0	0.0749499	0.282393	0	0.651991	0.127167	0.654748	0.117454	0.00906507	0.117587	0.96761	0.174505	0.146539	1.95262	1.312	0	0.655675	0.322633	Low risk
TCGA-AR-A1AK-01A-21R-A12P-07	0.154889	1.191	1.29787	0.339509	2.80213	1.76566	1.43762	0.726118	1.29961	0.106949	0.246407	0.653634	0.135057	0.696268	0.670537	0.300342	0.515268	0.297106	0.420808	0.0911937	0.0921144	1.10709	3.72744	1.9344	1.58764	0.365529	0	0.310839	0.859863	Low risk
TCGA-JL-A3YX-01A-11R-A22U-07	0.0858948	0.81825	0.395953	0.416947	1.8898	0.577137	1.54368	0.480846	0.567984	0.332456	0	0.0465991	0.104674	0.315689	0.0854256	0.2456	0	0.178911	0.445841	0	0.251362	0.236931	0.469098	0.163255	1.60616	0.939685	0	0.269112	0.262793	Low risk
TCGA-PE-A5DC-01A-12R-A27Q-07	0.115853	1.496	0.639694	0.257914	2.47483	2.12176	1.34358	0.467413	0.416155	0.463061	0.242707	0.147158	0.0258799	0.348959	0.735659	0.566199	0	0.535947	1.78887	0.0275165	0.105229	0.856722	1.05672	0.284204	1.90669	0.881748	0	0.960532	0.275805	Low risk
TCGA-D8-A1XA-01A-11R-A14D-07	0	0.227688	0.227007	0.689639	1.94688	0.226442	1.29836	1.11508	0.295638	0.0349429	0.0282582	0.220593	0.0821929	0.170316	0.112086	0.0692326	0	0	0.0171943	0	0.171255	0.109421	2.23919	1.04114	1.0066	0.523806	0	0.530019	0.701113	Low risk
TCGA-BH-A0DE-01A-11R-A115-07	0.175763	0.762951	1.25451	0.336707	2.18237	0.449808	1.02198	0.828742	0.919251	0.459762	0.179485	0.158953	0.101544	0.495067	0.887757	0.358631	0	0	0.0164557	0.00858361	0.202563	1.03947	0.572319	0.325432	1.92998	0.372656	0.0433202	0.411232	1.088	Low risk
TCGA-A7-A426-01A-22R-A24H-07	0.460833	1.27756	1.60108	0.226536	2.28185	1.02558	1.1339	0.245371	1.26421	0.259706	0.317226	0.53757	0.212439	0.46699	2.22138	0.622269	0.093133	0.501448	0.132848	0.125954	0.436542	1.8453	0.859307	0.624408	1.63635	1.07634	0.03323	0.849738	0.933913	Low risk
TCGA-B6-A0RN-01A-12R-A084-07	0.0387782	0.676424	0.218628	0.766863	1.55155	1.62958	1.72559	0.626677	0.120557	0.199089	0.0563002	0.132535	0.137841	0.383349	0	0	0.0646896	0	0.017296	0	0.0301684	0.397317	0.291565	0.0747899	1.95272	0.0117169	0.0455108	0.157804	0.330926	Low risk
TCGA-A8-A097-01A-11R-A034-07	0	0.593306	0.735554	0.19489	2.44539	0.3079	1.96241	0.921227	0.577128	0.185587	0.19872	0.196695	0.0818311	1.07366	0.202631	0.0856556	0.261287	0.465479	0	0.0166977	0.0280092	0.371998	0.672346	0.13583	2.04697	0.301005	0.0283169	0.478397	1.02974	Low risk
TCGA-BH-A0BL-01A-11R-A115-07	1.25472	1.29611	1.13052	0.170462	3.56177	0.249872	1.37753	0.777847	0.991426	0.540684	0.526265	0.0988962	0.193475	1.67153	2.70347	0.241635	0	0.633462	0.371281	0.852021	0.208926	1.46129	1.62119	0.393848	2.52458	1.00738	0	0.227094	1.179	Low risk
TCGA-AR-A1AY-01A-21R-A12P-07	0.350967	0.700735	0.943924	0.027916	2.73844	1.11455	1.78309	0.832839	4.02758	0.561668	0.126225	0.19497	0.364303	0.744413	1.85367	0.471241	0.0595587	1.36523	0.402118	0.733869	0.722976	0.196221	2.39608	0.371167	0.924161	0.670891	0	0.414866	0.196818	Low risk
TCGA-D8-A1XZ-01A-11R-A14M-07	0.132965	0.320861	0.442501	0.0637839	2.35176	3.6157	1.39791	0.567505	0.263944	0.295409	0.0791713	0.507486	0.154268	0.364717	0	0.0739203	0.0908629	0.522406	0.0954324	0.0191186	0.0530311	0.694183	0.914103	0.202693	2.15582	1.01649	0	0.108625	0.849695	Low risk
TCGA-BH-A1EN-01A-11R-A13Q-07	0.0286341	1.70541	0.426524	0.170108	0.809073	0.0737008	0.238847	0.787022	0.0115187	0.387904	0.0209693	0.0456958	0.0968424	1.04331	0	0.447698	0	1.21825	1.46317	0.0132591	0.0111725	0.369175	1.19838	0.10876	1.40998	0.267843	0	0.102258	0.0693915	High risk
TCGA-AN-A0AS-01A-11R-A00Z-07	0.212976	1.11387	0.105447	0.0295438	1.64111	0.597393	1.28025	0.516165	0.07452	1.229	0.10763	0.216284	0.0327458	0.660324	0	0	0	0.0604567	0.290436	0	0.0723271	0.300316	1.43965	0.500031	2.1867	0.317318	0.0443087	0.106611	0.685008	High risk
TCGA-B6-A0WW-01A-11R-A109-07	0	0.395782	0.542274	0	1.54613	0.232179	1.73665	0.741037	0.254434	0.417759	0.0761406	0.0995933	0.0789084	0.393972	0	0.305328	0.0873981	0.377878	0.298592	0	0	0.282006	1.28561	0.100922	2.22791	0.697666	0	0.165602	0.484374	High risk
TCGA-A2-A04W-01A-31R-A115-07	0.0851461	3.18997	0.373609	0.279159	1.52622	0.380751	1.11777	0.423771	0.117814	0.254137	0.235865	0.121464	0.520343	0.828028	0	0.471169	0	0.069106	0.432838	0	0.0664756	0.98028	0.947245	0.439576	2.33352	0.28495	0	0.182479	0.832538	High risk
TCGA-AR-A252-01A-11R-A169-07	0.988246	0.83832	1.42354	0.540371	2.10255	0.568466	1.17779	0.787962	0.961523	0.21856	0.140969	0.345667	0.0613769	1.39577	0.163221	0.428898	0.139324	0.256339	0.0379648	0.169716	0.0333122	1.9711	1.15452	0.349906	1.55522	0.246462	0.0665866	0.346002	1.09344	Low risk
TCGA-BH-A0HO-01A-11R-A034-07	0.315034	0.427028	0.564236	0.300119	1.79786	0.113752	0.834173	0.696003	0.152547	0.412919	0.0182517	0.550438	0.508556	1.04422	0	0	0.16011	0.0789844	0	0	0.0193755	0.326056	1.5781	0.226782	1.74178	0.150001	0	0.125342	0.0825875	Low risk
TCGA-BH-A18G-01A-11R-A12D-07	0	3.70571	0.770612	0.116034	1.26943	0	0.2432	0.209475	2.80321	1.2389	0.678945	0	0.27393	0.386067	1.69651	0.295464	0.164069	0.230497	0.130966	0.0696094	0.169757	1.10094	0.628721	0.0974356	3.00833	1.36408	0	0.238032	0.071164	High risk
TCGA-E9-A295-01A-11R-A16F-07	0	0.197557	0.728309	0.0691383	1.92908	0.279559	1.06329	0.594844	0.249346	1.35954	0.271134	0.570216	0.218363	0.511915	0	0.0801023	0	0.542941	0.0199505	0.0310149	0.0687309	0.714217	0.735448	0.0860094	1.72116	0.326766	0	0.0599941	0.367294	Low risk
TCGA-BH-A1EX-01A-11R-A13Q-07	0.152399	2.19325	1.12969	0.729696	2.25165	0.321579	2.10719	1.52962	0.985635	0.964184	0.128294	0.153712	0.275217	2.77462	0.0669243	0.100611	0.43115	0.269673	0.276664	0.0262015	0.152002	1.95276	0.836001	0.0441643	1.95191	0.440755	0.0530386	0.18277	0.676806	High risk
TCGA-AR-A24X-01A-11R-A169-07	0.0973832	0.229576	0.42172	0.817952	2.73213	0.429653	1.57107	1.23317	0.152765	0.620422	0.0363294	0.0160832	0.0535165	0.342479	0	0.0886531	0.371696	0.293296	0.0865518	0	0.0574477	0.266842	0.72778	0.423264	1.90026	0.156994	0.113897	0.3053	0.397859	Low risk
TCGA-LD-A66U-01A-11R-A31O-07	0.189369	0.483156	0.624399	0.285594	2.24243	0.643708	1.19524	0.0414889	0.516039	0.350624	0.227424	0.490894	0.178333	0.878863	0.573535	0.172872	0	0.681457	0.0441115	0.0608351	0.28403	2.38322	1.71315	1.06748	2.05379	0.44028	0	0.611159	0.929826	Low risk
TCGA-OL-A5RV-01A-12R-A28M-07	0.481488	2.22142	0.655594	0.776906	2.54656	1.10261	1.52456	0.94997	1.28572	0	0.0932567	0.257852	0.170368	0.897802	1.12556	0.82737	0.140911	0.135383	0.0572425	0.189498	0.41244	0.8464	0.808684	0.308105	1.75387	0.91444	0.0999029	0.472907	0.584992	Low risk
TCGA-5L-AAT0-01A-12R-A41B-07	0.165421	0.756274	1.03844	0.396188	1.9054	1.1831	1.02805	0.489886	1.25866	0.150536	0.529747	0.272672	0.23307	0.647726	0.786478	1.23874	0	0.258349	0.0256363	0.0133927	0.0446206	1.69542	0.892278	0.39657	2.12267	0.848033	0	0.392213	0.936089	Low risk
TCGA-BH-A0DG-01A-21R-A12P-07	0.111488	0.527079	0.730059	0.298521	1.66658	0.985726	0.867668	0.537253	1.15806	1.06416	0.281145	0.260347	0.187939	0.557249	0.484861	0.571541	0.0636147	0.17592	0.616846	0.0438164	0.0149068	1.0093	0.675892	0	2.06459	0.320194	0	0.565911	1.02864	Low risk
TCGA-AR-A24M-01A-11R-A169-07	0.246171	1.08006	0.986965	0.494844	1.89108	0.973863	1.58336	0.570957	0.559209	0.333762	0.168046	0.98369	0.159844	1.07655	0.26523	0.403123	0.155605	0.378869	0	0.0223051	0.00943271	0.317368	0.441013	0.0922993	1.79512	0.229138	0	0.222012	0.673137	Low risk
TCGA-D8-A73W-01A-22R-A352-07	0.193529	2.23619	0.684961	0.181969	2.08329	0.220522	1.61498	0.824074	0.271025	2.17275	0.0592726	0.186852	0.0528216	0.835195	0	0.143043	0.0680945	0.0653585	0	0	0.0933032	1.06071	2.22509	0.742349	2.01439	0.174931	0.0479229	0.221708	0.896088	High risk
TCGA-AC-A2QJ-01A-12R-A19W-07	0.0360714	1.69796	0.461039	0.0830716	1.57294	0.0189752	0	0	0.64797	2.08899	0	1.15013	0.178282	1.79908	1.28392	0	0.11801	0	0.0632732	0.025017	0.185821	1.46878	1.09078	1.19259	2.67033	0.2318	0.200274	0.0484853	0.0722325	Low risk
TCGA-BH-A0BD-01A-11R-A034-07	0	0.791415	0.496211	0.4577	1.10855	0.14897	1.43735	0.68713	0.476081	0.178638	0.165486	0.00960347	0.0510573	1.05646	0.2463	0.0794799	0.0976542	0.304557	0.362306	0.0740878	0.10112	0.78765	2.6044	0.449575	2.14255	0.22418	0	0.100587	0.642628	Low risk
TCGA-BH-A5IZ-01A-11R-A27Q-07	0	1.12347	1.69464	0.0316696	1.69058	0.359054	0.820789	0.547391	2.16724	0.523756	0.0587262	0.28589	0.453553	1.14824	2.26844	0.550536	0.0674688	0.243226	1.98969	2.9523	0.693939	1.57821	3.56344	2.76063	1.62598	0.651117	0.0934461	0.246702	0.0422411	Low risk
TCGA-S3-AA11-01A-31R-A41B-07	1.33909	0.44775	0.636216	0.145512	2.72896	0.278989	0.938176	0.573326	0.548187	0.167497	0.069926	0.979305	0.112309	0.31678	0.139366	0.454462	0	0.286307	0.0843432	0.0334952	0.244393	0.136082	0.677102	0.0927488	1.69332	0.990677	0	0.394757	1.42435	Low risk
TCGA-AR-A1AP-01A-11R-A12P-07	0.0428816	0.896187	0.568712	0.461198	0.887313	0.171478	2.31824	0.984734	0.458377	0.113611	0.0314445	0.231872	0.0734732	1.28495	0.124327	0.252981	0	0.524348	0.128944	0.096907	0.0333712	0.909019	1.25207	0.305315	2.10176	0.590436	0.145966	0.0575929	0.353994	Low risk
TCGA-EW-A1OX-01A-11R-A144-07	0.0414893	0.735192	0.232945	0.670796	2.9549	0.0433636	1.03436	0.662284	0.033277	0.481474	0	0	0.105395	1.38405	0	0.398076	0	0.190656	0	0.00966099	0	0	0.095626	0	1.02932	0.221476	0	0.146533	0.0256368	Low risk
TCGA-A7-A26J-01A-11R-A277-07	0.144848	0.520846	0.597889	0.52562	2.66264	0.392825	2.57746	1.71575	0.259532	0.13173	0	0.40903	0.0433212	0.398159	0.395127	0	0.236074	0.540628	0	0.0685254	0.076713	1.0174	1.10947	0	1.5565	0.0300889	0	0.600259	0.330492	Low risk
TCGA-AN-A0FK-01A-11R-A034-07	0.163346	0.834365	0.51804	0	1.40392	0.121367	1.29038	0.818056	0.0806941	0.520135	0.0250452	0.445526	0.0801013	0.49699	0	0.0912335	0.0570829	0.0547809	0	0.00794402	0.0133529	0.188421	0.720399	0	1.73262	0.0508613	0	0.0842149	0.0521855	High risk
TCGA-BH-A0DO-01B-11R-A12D-07	0.505528	0.937054	1.27864	0.32241	1.99006	0.61282	1.84689	0.719795	1.22803	0.367927	0.216935	0.848387	0.125441	0.556579	1.12314	1.46981	0.169487	0.262104	0.106344	0.0875067	0.0542141	0.780896	1.149	0.0679284	1.08058	0.529395	0.0412971	0.222334	0.23756	Low risk
TCGA-BH-A1FD-01A-11R-A13Q-07	0.0544783	0.952141	0.206755	0.378853	0.932076	0.202802	3.11744	1.22205	0.0861808	0.521518	0.0399908	0	0.126493	0.399661	0	0.0249768	0.0905562	0.168946	0	0.0253478	0.0734593	0.0785869	1.22236	0.46027	2.12993	0.237006	0.063877	0.176169	0.488732	High risk
TCGA-C8-A1HM-01A-12R-A137-07	0	0.241481	0.551082	0.142233	1.36767	1.32777	1.56522	1.20472	0.324467	0.16375	0	0.0602279	0.0509235	0.19672	0	0.346115	0	0.146864	0.90073	0.0327116	0.0546678	3.27678	5.03437	4.06079	1.6481	0.320071	0	0.115326	1.74674	Low risk
TCGA-AN-A0FF-01A-11R-A034-07	0.0712521	0.700693	0.577551	0.161596	2.17948	1.10545	1.29962	0.747804	0.178359	0.376182	0.0778802	0.112735	0.142892	0.434423	0.105028	0.126837	0.117993	0	0.0160779	0.008386	0.0418767	0.527974	1.43006	0.428759	1.0741	0.0108902	0	0.54488	0.394217	Low risk
TCGA-BH-A0E9-01B-11R-A115-07	0.290378	2.27952	1.73598	0.207463	2.40735	0.960286	2.36853	0.838668	1.20643	0.0939365	0.239933	0.818514	0.0606038	0.552746	0.798276	0.781971	0.115571	0.35605	0.0157364	0.241919	0.0808569	1.37056	0.836367	0.195537	0.998061	0.842722	0	0.426522	0.529079	Low risk
TCGA-5T-A9QA-01A-11R-A41B-07	0.827954	0.453662	0.203752	0.563212	1.99239	0.0602814	1.14014	0.106181	0.0463225	0.828294	0	1.05251	0.0500862	0.209812	0.165695	0.103068	0	0.410638	1.05914	0	0.130845	0.161824	0.610753	0.48378	2.90594	0.0348125	0	0.342002	0.11468	High risk
TCGA-AN-A0AT-01A-11R-A034-07	0.0528265	2.90291	1.41358	0.214211	2.24003	2.00825	1.58971	0.940552	2.25044	0.856209	0.07653	0.155435	0.0514839	1.00877	1.0405	0.923702	0.129837	0.0843368	0.103395	0.0367024	0.0411418	1.76009	1.76935	0.241349	1.85092	1.62123	0.121342	0.521198	0.685703	Low risk
TCGA-AR-A0TP-01A-11R-A084-07	0	4.48054	3.38566	0.0498513	2.26941	1.0262	0.944829	0.767955	2.97201	0.844236	0.0467094	0.483163	0.16596	2.35853	1.26977	1.15491	0.0536961	0.447444	0.729626	1.77733	0.295311	0.668915	0.709247	0.0621166	1.30502	0.665966	0	0.329205	0.0567853	Low risk
TCGA-A2-A0YM-01A-11R-A109-07	0	0.709371	0.219077	0.0453869	0.449583	1.81852	1.17711	0.746098	2.66614	0.474346	0.649242	0	0.0127343	2.96109	0.450514	0.656395	0	0.136406	0.137139	6.77284	0.261283	0.619381	4.09704	0.910631	1.24765	1.1263	0	0.206667	0.498509	Low risk
TCGA-C8-A1HJ-01A-11R-A13Q-07	1.3564	0.84117	0.858779	0.127613	1.65813	0.893228	0.773711	0.387523	2.78669	0.459959	0.0410377	0.172283	0.253888	0.813841	1.8212	1.98476	0	0.766761	0.120944	1.82861	0.18636	2.03681	2.29197	0.300377	2.64823	1.38304	0.0331396	0.0326033	0.257526	Low risk
TCGA-E2-A15S-01A-11R-A115-07	0.403816	0.786467	0.610802	0.0212336	2.21255	0.95895	1.38352	1.14361	0.296237	0.480883	0.429674	0.0518628	0.0118191	0.267469	0.0795383	0.229515	0.132183	0.0435814	0	0.0062989	0.0826338	0.151288	0.316674	0	0.753501	0.465756	0.031891	0.590401	0.163836	Low risk
TCGA-B6-A3ZX-01A-11R-A239-07	0.302639	0.680003	0.880556	0.101453	2.31943	1.10251	0.901871	0.662269	3.84076	0.883727	0.612069	0.256815	0.203606	0.954317	0.701887	0.652538	0.10913	0.421228	0.477824	0.0382606	0.916146	2.3238	1.96552	0.586328	1.99204	0.921609	0.0771237	0.199799	2.00328	Low risk
TCGA-E9-A1NC-01A-21R-A26B-07	0.039123	2.57818	2.38022	0.0306202	2.61667	0.487996	0.67773	0.118714	2.49258	0.349058	0.287885	0.133676	0.0339375	0.935099	2.64344	0.785343	0.127695	0.180294	0.241893	0.375774	0.118077	2.09731	4.40224	0.975534	2.47011	0.546732	0	0.165984	0.887284	Low risk
TCGA-EW-A1J6-01A-11R-A13Q-07	1.39168	0.899568	0.906889	0.102267	2.00685	2.07028	1.68004	0.252063	0.282677	0.575304	0.048762	0.0108601	0.0291033	2.63289	0.0978862	0.534592	0	0	0.183253	0.0309416	0.0893471	1.47521	2.25897	1.04064	1.49792	0.878341	0	0.753027	0.432936	Low risk
TCGA-LL-A5YM-01A-11R-A28M-07	0.0425023	0.400569	0.106964	0.246897	1.8311	0	0.343174	0	0.178258	0.1483	0	0.0137832	0.0639248	0.647855	0.123257	0.0386261	0	0	0	0	0.11259	0.430773	0.471186	0.369568	2.511	0.0997592	0	0	0.158015	Low risk
TCGA-AN-A0FY-01A-11R-A034-07	0.124817	0.419339	0.412326	0.0983122	1.95445	1.93938	2.69446	0.592179	0.274528	0.390522	0.195609	0.0493774	0.103448	1.43025	0	0.0234732	0	0	0.417985	0.00599248	0.069106	0.275415	0.488825	0.358839	2.06697	0.582763	0	0.385966	0.722242	High risk
TCGA-A7-A13D-01A-13R-A277-07	0.19984	0.827614	0.159438	0	2.08038	0.432547	2.33656	1.86482	2.92216	1.05377	0	0	0.0679722	1.1201	1.07588	0.557715	0	0.0840018	0.578502	0	0.720904	1.13009	1.26055	1.0622	2.74548	0.934816	0	3.03543	0.456326	Low risk
TCGA-E9-A228-01A-31R-A157-07	0	0.114065	0.459526	0.081996	2.54617	0.121912	1.68333	0.978462	0.104231	0.577103	0.0580419	0.318038	0.134008	2.83633	0.0784602	0.205437	0.21125	0.0429834	0.0814219	0	0.0311103	0	0.526137	0.101896	1.11584	0.642284	0.338544	0.304346	0.158705	Low risk
TCGA-BH-A42U-01A-12R-A24H-07	0.742233	2.02697	1.96059	0.219166	2.60543	0.814415	0.979031	0.0916594	2.68693	0.251347	0.386375	0.882659	0.268793	0.587821	1.7039	0.363127	0.0501745	0.307487	0.234918	0.183412	0.424866	2.27905	1.07799	0.692343	2.31311	0.670418	0	0.191447	0.636215	Low risk
TCGA-A2-A0CO-01A-13R-A22K-07	0.315385	2.04599	1.18979	0.509667	2.55497	1.13262	0.95648	0.365136	0.833238	0.426616	0	0.911044	0.152722	0.686785	0.720645	0.229564	0.126184	0.12121	0.0172366	0.0268099	0.158105	1.3224	2.02181	0.212969	1.55238	0.449628	0.0453559	0.305227	1.12513	Low risk
TCGA-E2-A1LI-01A-12R-A157-07	0.0270608	2.43752	1.06244	0.122543	0.601396	2.19356	0.96162	0.386469	2.39374	0.206969	1.49139	0.133915	0.0117782	2.42365	1.16519	1.1394	0.0891521	0.242908	0.711098	4.72695	0.141175	0.95345	3.85553	0.99887	1.71041	1.25611	0	0.281477	0.428216	Low risk
TCGA-AN-A0AL-01A-11R-A00Z-07	0.107409	1.23734	2.19802	0.111592	2.3118	0.216203	0.788501	0.273813	0.330634	0.879406	0.178517	0.0353651	0.700123	1.08955	0.621053	0.825074	0	0.321375	0	0.161778	0.730712	0.86754	1.12436	0.323761	2.70397	1.38075	0	0	0.174076	Low risk
TCGA-A2-A4RY-01A-31R-A266-07	0.44052	2.70221	1.56603	0.416181	2.67224	1.42256	1.59266	0.679548	1.91466	0.133534	0.392838	0.337655	0.254899	0.488491	2.58657	1.09377	0	0.157407	0.171808	0.602255	0.337002	1.62195	0.547267	0.431579	1.53946	1.11441	0	0.456154	0.772975	Low risk
TCGA-AC-A8OR-01A-21R-A41B-07	1.17235	0.112322	0.349605	0.298904	2.27645	1.64209	1.24621	0.612823	0.305607	0.486027	0	0	0.100094	0.987025	0.286894	0.303662	0.168833	0	0.023362	0.0122	0	0	0.429173	0	1.56407	0.538587	0	0.182846	0.113139	Low risk
TCGA-HN-A2OB-01A-21R-A27Q-07	0.642088	1.40704	1.0508	0.403088	2.4553	0.862134	1.06893	0.582169	0.592	0.429982	0.281541	0.577827	0.237361	0.491809	0.435162	0.459312	0	0.13126	0	0.183828	0.111162	1.02156	0.926696	0.157363	1.45027	0.378808	0	0.405265	0.22704	Low risk
TCGA-E2-A10F-01A-11R-A10J-07	0.0687566	0.554727	0.65295	0.769502	1.43384	1.08618	1.64593	0.992715	0.15978	0.388808	0.146595	0.0554465	0.151792	1.07909	0.285011	0.122476	0.219506	0.16116	0.0308438	0.00808607	0.066711	0.943446	0.779534	0.308397	1.91027	0.268493	0.0408374	0.231619	1.08021	Low risk
TCGA-3C-AALJ-01A-31R-A41B-07	0	0.182597	0.675867	0	2.36383	0.174455	0.838744	0.343034	0.399942	1.1165	0.0633402	0	0.163141	1.83984	0	0.4755	0	0	0.0764351	0	0.0339791	0.778342	1.15502	0.443659	2.53847	0.633953	0	0.361123	1.31709	Low risk
TCGA-B6-A1KF-01A-11R-A13Q-07	0	3.72095	0.604625	0.0332084	1.74144	0.044335	0.723243	0.436993	1.55826	0.462753	0.177297	0.353704	0.0185186	0.451057	0.984888	0.572857	0.323253	0.254185	0.411699	0.599685	0.404932	0.120109	2.10237	0.0817179	2.613	1.52388	0	0.0489723	0.0262147	High risk
TCGA-B6-A0RQ-01A-11R-A115-07	1.10408	2.50148	2.01157	0.180026	2.70057	1.71467	1.5689	0.711636	3.16895	0.509933	0.0441815	1.95265	0.108819	0.904653	2.69191	1.2103	0.479442	0.566665	0.15458	0.128494	0.0352991	0.319341	0.378543	0	1.40907	0.760931	0	0.274279	0.224984	Low risk
TCGA-AR-A2LN-01A-21R-A18M-07	0.291228	1.54268	1.20213	0.859627	2.24982	1.37773	2.10455	0.763747	1.21835	0.419517	0.113281	1.24884	0.143932	0.679521	0	0.225488	0.170579	0.084304	0	0.0724658	0.19482	1.39341	1.3405	0.522918	1.37681	0.487196	0.061922	0.811397	1.26976	Low risk
TCGA-B6-A408-01A-12R-A24H-07	0.0674542	0.779027	0.482337	0.757893	2.67641	1.53097	1.37677	0.792258	0.275664	0.831838	0.253723	0.0220033	0.0441633	0.605265	0	0.148745	0	0.728344	0.0451434	0.00792973	0.0525925	0.503647	2.57894	0.952215	2.10984	1.26549	0	0.29415	2.57121	Low risk
TCGA-D8-A27H-01A-11R-A16F-07	0	1.92977	1.2683	0.022735	1.98135	0.543679	1.2053	0.452421	0.557861	0.17502	0.391976	0.0824527	0.0982825	2.59718	2.39241	1.65208	0.141157	0.259579	1.16576	0.230739	0.567082	0.559502	2.58401	0.441243	2.49842	1.76314	0.0341371	1.00635	0.868314	Low risk
TCGA-EW-A1J5-01A-11R-A13Q-07	0.0981121	0.765648	0.843984	1.09726	2.95978	0.174788	1.58932	0.900932	0.910272	0.152485	0.174399	0.0869666	0.0853354	0.299011	0.274921	0.859423	0.406823	0.328354	1.06377	0.0116432	0.113534	1.08821	3.6567	1.97107	1.52479	0.355125	0.0295531	0.8755	1.27536	Low risk
TCGA-D8-A146-01A-31R-A115-07	0.303264	1.33436	0.918267	0.149949	2.06093	0.710276	0.705177	1.10649	0.497337	0.530782	0.227566	0.229897	0.432336	0.591548	0.274238	0.653739	0.10937	0	0	0.00775139	0.0259429	0.914415	0.992077	0.449433	1.86949	0.41045	0.0391654	0.200226	1.50739	Low risk
TCGA-E2-A1LL-01A-11R-A144-07	0.0982888	1.641	0.7704	0.114402	2.20767	0.546809	0.538359	0.435047	0.259848	1.73532	0	3.86723	0.0958284	1.96202	2.01779	0.656158	0.0831657	0.361215	0.671772	0.556654	0.0768125	0.38702	0.870266	0.350939	2.15415	0.211976	0	0.183921	0.293124	High risk
TCGA-AN-A04D-01A-21R-A034-07	0.054143	2.17675	1.17142	0	0.27904	1.5655	0.855706	0.478967	4.38301	0.333012	0.0397434	0.12709	0.0295532	0.263846	0.0800307	0.392173	0	0.773896	0.11723	0.150672	1.43594	0.354069	0.941634	0.103918	1.0219	0.456301	0.0320917	0.253086	0.0285343	Low risk
TCGA-EW-A6SA-01A-21R-A32P-07	0	0.363253	0.29134	0.117431	2.34335	1.23418	0.877057	0.63789	0.024862	0.721826	0.152012	0	0.0202206	2.3424	0	0.329329	0	0.0978325	0.013815	0.00720299	0.171763	0.325315	0.173287	0.172926	1.61479	2.87507	0	0.0650296	0.0787395	High risk
TCGA-C8-A8HP-01A-11R-A36F-07	0.0542517	0.237312	0.578397	0.163001	1.78054	0.0286241	2.0174	0.193423	0.334002	0.14283	0.0398236	0.0861289	0.190325	1.82311	0.425399	0.670148	0.175061	0.0865869	0.899328	0.0500485	0.408118	2.11928	3.1931	2.10199	1.74239	0.653985	0	0.476829	1.68206	Low risk
TCGA-BH-A1FJ-01A-11R-A13Q-07	0.0282198	1.19894	0.377868	0.921461	2.3547	0.18178	1.8823	0.757244	0.447159	0.550819	0.0206651	1.48276	0.0721908	0.871237	0	0.989868	0.0928865	0	0.0373602	0	0.0435442	0.156968	0.549883	0.207035	1.94014	0.235575	0	0.425298	0.203805	Low risk
TCGA-B6-A0I8-01A-11R-A034-07	0.029159	0.523142	0.427093	0.232978	1.88986	1.12771	2.4882	1.38145	0.124076	0.267006	0.042398	0.0280968	0.0562751	0.299134	0	0.103155	0.141572	0	0.510781	0	0.03387	0.236595	0.193922	0	1.4581	0.501381	0	0.0987902	0.698052	High risk
TCGA-AC-A8OQ-01A-11R-A41B-07	0.321028	1.66415	0.697004	0.321981	2.27072	2.96951	0.829126	0.289439	2.00657	0.367444	0.303378	0.0326117	0.16776	1.10641	1.31435	0.438756	0.0839711	0	0.619078	0.400281	1.31685	1.66689	2.46356	1.03069	2.1624	1.39533	0.0591923	0.663227	1.78401	Low risk
TCGA-B6-A0WV-01A-11R-A109-07	0	0.216423	0.336121	0.0719429	1.8231	0.206878	0.224224	1.39807	0.350633	0.0421645	0.0341145	0.0594596	0.0101955	0.166079	0.134526	0.502097	0	0.145045	0	0.010844	0.0362028	0.466001	0.759212	0.0894775	1.08219	0.477421	0	0.0711387	0.29572	Low risk
TCGA-A2-A04P-01A-31R-A034-07	0.0735368	5.28185	1.0903	0.0857113	1.44223	0.269144	1.07528	0.197666	1.78519	0.648982	0.156501	0.0240216	0.132538	0.498851	2.26961	0.872277	0.233954	0.744398	0.901605	0.116763	0.873026	1.29006	2.50271	1.0864	3.11683	0.961238	0	0.111939	0.364694	High risk
TCGA-LL-A5YN-01A-11R-A28M-07	0.330956	0.967437	0.500614	0.104946	2.35546	0.400794	0.658997	0.190028	0.52428	0.041491	0.160536	0.100895	0.0783595	0.168213	0.899436	0.664516	0	0	0.329798	0.0106689	0.0531106	2.27642	4.13581	3.23803	1.82106	0.277679	0	0.128607	1.25247	Low risk
TCGA-D8-A27W-01A-11R-A16F-07	0.19549	0.218761	0.341942	0.138365	1.48333	1.33209	1.66553	0.681382	0.0367361	0.268246	0.0664061	0.0368679	0.0926353	0.539099	0	0.121414	0	0	0.0204503	0.015982	0.00899323	0.954734	0.540485	0.171156	1.47212	0.158115	0.0271079	0.0700484	0.211063	Low risk
TCGA-AC-A3BB-01A-21R-A19W-07	0.284619	0.712342	1.06696	0.442844	2.04496	0.762936	0.950678	0.3473	0.389658	0.286125	0.213236	0.0222761	0.130167	0.43006	0.658369	0.0313844	0.218053	0.2577	0	0.0239528	0.104581	1.63926	1.17132	0.306415	1.86647	0.3347	0	0.241542	0.878421	Low risk
TCGA-AO-A03U-01B-21R-A10J-07	0.373454	7.50199	1.82374	0.869705	1.70446	0.368292	0.659741	0.694354	0.178933	0.676127	0.281893	0.00802794	0.244092	0.764013	2.55421	0.558948	0.465003	1.06631	0.0220311	0.234016	0.0383808	1.777	0.670761	0.094757	2.02054	0.321581	0.029198	0.0799463	0.130999	High risk
TCGA-AR-A24S-01A-11R-A169-07	0.0540789	1.27841	0.727225	0.143161	1.19595	1.47387	1.61279	0.893786	0.324261	0.518245	0.0199846	0.151044	0.0811744	1.3107	0.0799368	0.684056	0.174526	0.0438025	0.0241914	0.0126349	0.0524621	0.474	1.74634	0.376727	1.92137	0.491462	0.0634101	0.151201	0.642454	Low risk
TCGA-AN-A0XT-01A-11R-A109-07	0.0831382	0.910087	0.761789	0	2.16458	1.57787	1.74827	0.799353	0.524909	0.488252	0.176293	0	0.0455867	1.78102	0	0.249057	0.137313	0	0.24346	0	0	0	0.188189	0	1.59006	0.529965	0	0.31062	0.170903	High risk
TCGA-EW-A1PE-01A-11R-A144-07	0.0591846	0.451844	0.576331	0.808681	2.25057	1.34079	1.76176	0.9072	0.313613	0.105434	0.0218959	0.028807	0.0887607	0.673959	0	0.180176	0.0982748	0	0	0.0411474	0.0347244	1.40317	4.11913	1.94955	1.59216	0.420548	0.0351049	0.336252	1.31166	Low risk
TCGA-A2-A0CY-01A-12R-A034-07	0	0.615144	0.280976	0.371094	1.73131	0.908426	0.860954	0.148296	0.112286	0.531054	0	0.128081	0.0444596	1.4295	0	0.939976	0	0.302604	0.0720423	0	0.0477365	0	0.988994	0.154383	1.95742	0.952139	0.0482573	0.283898	0.817447	Low risk
TCGA-A8-A08F-01A-11R-A00Z-07	0.0405026	0.199716	0.458993	0.485353	2.19912	0.14303	1.72316	1.33796	0.495574	0.330837	0.169631	0.0261388	0.0862868	2.04485	0	0.0368064	0	0	0.10518	0	0	1.11086	1.57185	0.474305	1.82419	0.237526	0	0.213175	1.26707	High risk
TCGA-AC-A2FK-01A-12R-A180-07	0.604204	3.21279	2.10694	0.33644	2.62235	1.71016	1.71239	1.04906	3.05174	0.556657	0.342739	1.0973	0.13665	1.38921	2.83092	0.917313	0.141443	0.42837	0.0385632	0.389601	0.083152	1.3296	0.978337	0.0837323	1.02377	1.1131	0.0510141	0.405486	0.512789	Low risk
TCGA-E9-A1N5-01A-11R-A14D-07	0.498411	0.576065	0.447736	0.342951	2.23899	0.639193	1.34729	1.06652	0.411461	0.641856	0.138112	0.0158415	0.264224	0.720778	0	0.169718	0.231014	0.28928	0.0217977	0.0226713	0.0565965	1.26346	1.66941	0.264817	1.97938	0.154744	0	0.204807	1.32823	Low risk
TCGA-AC-A3W5-01A-11R-A22K-07	0.0710883	0.952869	0.802361	0.186439	2.23227	0.45394	1.15793	0.54301	0.313099	0.54323	0.266512	0	0.163849	0.553253	0.293972	0.214674	0	0.267623	0.13832	0	0.293096	1.12143	2.70412	1.22139	2.55882	0.654894	0	0.0686075	1.48395	Low risk
TCGA-A7-A4SD-01A-11R-A266-07	0.347352	0.749972	0.268284	0.145632	2.35697	0.146349	0.648563	1.38613	1.18846	0.244671	0.035417	1.03481	0.0521802	0.856185	0.266659	0.774254	0.156475	1.37455	0	0.0335241	0.696216	1.19348	4.69248	1.64462	2.05905	0.603551	0.0566245	0.109359	1.76132	Low risk
TCGA-E2-A1AZ-01A-11R-A12P-07	0	1.17413	1.04017	0.057415	1.70559	0.251502	2.02532	1.40911	0.857101	0.0663959	0.340271	0.243363	0.38304	1.1778	2.41838	0.690498	0	0.324165	0.127146	0.0341636	0.425475	1.77481	1.953	0.383866	1.57417	1.13692	0	1.0591	1.33082	Low risk
TCGA-B6-A0I6-01A-11R-A034-07	0	3.60654	0.29305	0.0988334	2.46207	0.879276	1.33095	1.01479	2.62852	1.06815	0.151351	0.336362	0.0556674	1.98924	3.39056	0.411284	0.0717429	1.61041	0.669018	0.0199872	0.612206	0.911678	2.07088	0.373813	1.74112	1.36597	0	0.247222	0.725355	High risk
TCGA-E2-A15E-01A-11R-A12D-07	0.569233	2.27238	1.93967	0.54436	2.68679	1.09647	2.26688	1.1282	1.22667	0.0444342	0.265304	1.06157	0.201124	0.859919	0.867576	0.493305	0.232034	0.152568	0.0856779	0.280772	0.111567	0.851386	0.532436	0.265973	1.61111	0.561446	0	0.66575	0.337185	Low risk
TCGA-D8-A1JG-01B-11R-A13Q-07	0.0491191	0.40918	0.516896	0.130392	2.39827	2.37394	1.70768	1.25285	0.178323	0.150209	0.396364	0	0.0582944	1.08122	0.0726645	1.78072	0	0.257808	0.662318	0.0453073	0.0569917	1.59229	3.91585	3.04811	1.66277	0.631729	0	0.128963	0.956567	Low risk
TCGA-A7-A26E-01A-11R-A169-07	0.0737252	0.473557	0.613376	0.628098	1.70678	2.01555	1.66686	1.36811	0.331802	0.0226461	0.156891	0.22446	0.115342	0.384822	0.143095	0.0670669	0.338881	0.450734	0.0221536	0.0344254	0.0761806	0.593099	0.557855	0.268792	1.77046	0.587075	0	0.203729	0.726007	Low risk
TCGA-AO-A129-01A-21R-A10J-07	0.0704932	0.806551	1.39653	0.209524	2.46569	2.03669	0.850531	0.357527	2.95388	1.44497	0.126226	0.445464	0.11998	1.01637	2.51236	0.825871	0.0595588	0.447563	2.41821	0.149981	0.0414262	1.91386	4.67708	1.18358	2.18479	0.482541	0	0.266399	1.03624	Low risk
TCGA-AO-A0JF-01A-11R-A056-07	0.139083	0.706562	1.17112	0.520412	2.29492	1.07819	1.39134	0.678025	0.265859	1.00559	0.127496	0.466553	0.0992294	1.80194	0.104976	0.186217	0.117935	0.0577483	0.047682	0	0.13504	0.855784	0.849825	0.260214	1.96579	0.330546	0.0423132	0.3206	0.710095	Low risk
TCGA-BH-A28Q-01A-11R-A16F-07	0.0489646	0.713302	0.444011	1.31131	1.96839	0.981739	1.80848	0.888237	0.114807	0.0660917	0.105198	0.115207	0.186821	0.44399	0.0724379	0.087684	0.195702	0.078233	0	0.0171029	0.0474982	0.434609	0.995171	0.0478337	1.50619	0.331513	0	0.188796	0.215653	Low risk
TCGA-AC-A6IX-01A-12R-A32P-07	0.0721973	1.60845	1.2596	0.239035	2.50372	0.488026	2.11277	0.534368	0.537504	0.406189	0.224857	0.168093	0.0930896	0.591408	0.106405	0.246462	0.332449	0.621445	0.862236	0.0337025	0.273777	1.13385	1.59405	1.38049	1.91053	0.369433	0.0845644	0.347276	0.65293	Low risk
TCGA-E2-A15H-01A-11R-A12D-07	0.146785	0.355291	0.668702	0.0590612	2.52558	0.628589	1.11642	0.664272	0.503419	0.0345508	0.0822485	0.398433	0.104804	1.05567	0.399981	1.06592	0.0636009	0	0.066831	0.00886843	0.0296546	0.83107	0.811205	0.274016	1.6762	0.374655	0	0.128221	0.927255	Low risk
TCGA-A8-A06Q-01A-11R-A034-07	0.0229698	0.201333	0.2263	0.307956	0.522727	0.0708764	2.03171	1.51233	0.149392	0.249588	0	0.0221313	0.03955	1.63015	0	0.537576	0.112429	0.142246	0.0894227	0.0053223	0.153201	0.128805	0.76331	0	0.956872	0.241894	0.0534714	0.103373	0.122687	High risk
TCGA-EW-A1PC-01B-11R-A21T-07	0.0237453	1.32892	0.250781	0.125189	2.33569	1.75608	0.937817	1.05448	0.269897	0.310764	0.180565	0.0228787	0.323622	0.453051	0.0697097	0.56751	0.0784329	0.24794	0.31318	0	0.0456945	0.311986	3.23864	1.13698	2.8406	0.875394	0.0278931	1.20124	0.455447	Low risk
TCGA-AC-A3YJ-01A-11R-A22U-07	1.0255	0.503333	0.611278	0.324877	1.79913	0.306776	0.320965	0.550409	0.142135	0.337633	0	1.15457	0.275223	1.60485	0.254708	0.0417661	0	0	0	0	0.0533269	0.810078	0.846552	0.0884253	1.53765	0.19574	0	0.292425	0.154926	Low risk
TCGA-AN-A0XU-01A-11R-A109-07	0.0332821	0.74204	0.239049	0.125727	1.65217	1.40464	1.37132	0.752278	1.22889	0.350092	0.048362	0.710972	0.353726	1.92482	1.17194	0.76465	0.0555911	1.4504	0.909343	0.175029	0.136925	2.75947	3.00296	1.21524	1.15119	1.79322	0	0.329458	1.00796	Low risk
TCGA-C8-A1HN-01A-11R-A137-07	0.289269	0.320564	0.437797	0.194565	2.04221	0.0945411	1.86201	1.03606	0.151832	0.470115	0.216806	0.00854481	0.0621996	0.43378	0	0	0.128866	0.162801	0.0465096	0	0.156793	0.461331	0.685632	0.482829	2.18155	0.661284	0	0.1789	0.221563	High risk
TCGA-BH-A0BG-01A-11R-A115-07	0.0561994	1.94112	0.354275	0.128286	3.37001	1.23915	1.18538	0.429777	5.62739	1.5028	0.139528	0.164996	0.0487885	1.30471	0.559732	1.11881	0	0.849192	0.627751	0.185511	1.02848	2.12155	4.16467	0.890166	2.04114	0.854811	0.0333202	0.289435	0.64175	Low risk
TCGA-E2-A156-01A-11R-A12D-07	0	0.278611	0.44858	0.381667	2.61367	1.49901	1.58104	1.23219	0.314838	0.323013	0.112347	0.21438	0.03422	1.40693	0	0	0.457651	0	0	0	0.0306911	0	1.46362	0	1.02685	0.483649	0.0911508	0.0897044	0.135931	Low risk
TCGA-E2-A1LH-01A-11R-A14D-07	0.120137	0.57394	1.09927	0.139662	1.25921	0.982817	0.63888	0.112742	2.10979	0.668643	0.251292	0.0591088	0.0532451	1.61255	1.19865	1.04542	0	0	1.13209	4.82312	1.51212	2.79438	6.78431	2.29301	2.56794	1.42036	0.0718685	0.159925	0.913159	Low risk
TCGA-LL-A740-01A-21R-A32P-07	0.767438	2.35581	0.942905	0.266592	1.87701	0.300083	0.737648	0.333054	0.0588051	0.248969	0.105658	0.0356975	0.116969	0.71872	0.301897	0.486753	0.1211	0.505715	0	0	0.177764	0.462955	0.279553	0.139592	2.6969	0.108158	0.0434794	0.0979114	0.652776	Low risk
TCGA-A1-A0SF-01A-11R-A144-07	0.293573	0.681573	1.05174	0.260769	2.02401	1.29888	1.03539	0.317809	0.395997	0.268182	0.194366	0.326076	0.110208	0.550675	0.324756	0.736081	0.130892	0.184726	0.13738	0.0461162	0.0768332	0.864518	1.11071	0.0773705	1.2928	0.729966	0	0.224838	0.349242	Low risk
TCGA-AO-A0J8-01A-21R-A034-07	0.0478059	0.468579	0.403599	0.838945	1.86358	0.223267	1.44849	0.629118	0.640735	0.12631	0.0350713	0.0077821	0.0818121	0.230196	0	0.12662	0.11779	0.283962	0	0.00558607	0.0280026	0.667345	0.933623	0.0467013	1.74286	0.13199	0.0560756	0.112659	0.163606	Low risk
TCGA-A7-A13E-01B-06R-A277-07	0.254191	1.23709	1.22703	0.0705489	2.40048	0.343317	0.31871	2.01639	1.27052	0.368138	0.600239	0.599793	0.115585	1.05649	0.467975	0.765058	1.93009	1.51902	1.81984	0.373842	0	0.951784	2.38508	0	2.07396	2.22985	0	1.652	2.13684	High risk
TCGA-A8-A08J-01A-11R-A00Z-07	0	0.796724	0.29429	0.0686602	1.62919	0.835047	1.5076	0.391562	0.423698	0.714423	0.0851897	0.0286466	0.200045	0.789414	0.0869338	0.0270072	0.189277	0.0476887	0.0650028	0.00690097	0.0116026	0.164984	2.51583	0.890589	2.62957	0.356644	0	0.0678919	0.731358	Low risk
TCGA-AN-A0G0-01A-11R-A034-07	0.320892	0.917455	2.24915	0.219688	1.72216	0.0566957	1.05785	0.390539	0.875949	0.272804	0.0398267	0	0.367773	0.659485	1.76587	0.761819	0.175074	0.388796	0.0242714	0.116156	1.27907	1.47716	1.24655	0.104132	1.15008	0.986066	0.0944036	0.0778323	0.421291	Low risk
TCGA-E2-A1IE-01A-11R-A13Q-07	0.142282	0.191861	0.787666	0.057196	3.00379	0.171808	1.42471	1.06264	0.221311	0.40969	0.0882576	0.631432	0.0425272	0.263989	0.207392	0.267616	0.0413543	0.152557	0.166539	0	0.0661197	0.323432	0.337704	0	1.38445	0.949153	0	0.801514	0.211852	Low risk
TCGA-BH-A0BO-01A-23R-A12D-07	0.387676	0.692827	1.28819	0.207458	1.93629	0.591356	0.746839	0.812083	0.628492	0.188448	0.111585	0.277512	0.394633	0.603462	0.545795	0.730754	0.199462	0.050389	0.0278575	0.0573726	0.195573	1.30658	1.4366	0.51608	2.01254	0.161747	0	0.480204	0.940211	Low risk
TCGA-E2-A14T-01A-11R-A115-07	0.0950486	0.171416	0.268447	0.32473	2.31064	0.27938	0.819337	0.73925	0.415329	0.317993	0.0528394	0.317288	0.0522145	0.926825	0.204599	0.336489	0.0804102	0.114293	0.164265	0.0224506	0.0376089	0.37541	0.13747	0.0928871	1.77345	0.315695	0.028609	0.096196	0.231033	Low risk
TCGA-BH-A0W5-01A-11R-A109-07	0.224125	1.28483	0.861684	0.224812	2.43484	1.63659	1.6299	1.06606	0.985006	0.231283	0.189399	0.502105	0.0730999	0.843082	0	0.231832	0.165107	0.0548561	0.352036	0.0700645	0.140683	1.08249	0.389757	0.30388	1.91376	0.655291	0	0.384717	2.07906	Low risk
TCGA-BH-A6R8-01A-21R-A33J-07	0.0339307	0.587769	0.218284	0.103373	2.61098	0.951094	0.767496	0.884751	0.3408	0.700211	0.0248603	0	0.0511088	0.245256	0	0.203122	0	0.0543806	0.28835	0	0.013254	1.48553	3.27679	1.81139	0.975228	0.164908	0.0398332	0.144774	0.378282	Low risk
TCGA-B6-A0X0-01A-21R-A115-07	0.673226	0.288639	0.58309	0.644742	1.13803	0.43869	0.986218	0.510014	0.307763	0.0544311	0	0.300806	0.1147	0.321055	0	0	0	0.269845	0.0268757	0	0	0.168098	1.76313	0.320611	1.63814	0.384184	0	0.789954	0.183613	Low risk
TCGA-GI-A2C8-01A-11R-A16F-07	0	0.362932	0.803373	0.108625	1.97102	0.299331	1.6833	0.916827	0.282611	0.592645	0.0620038	0.0456874	0.154198	0.435982	0	0.485606	0.419406	0.33206	0.145969	0	0.107993	0.861056	0.667617	0.393026	2.32699	0.3033	0.0985963	0.107425	0.786952	Low risk
TCGA-B6-A0IC-01A-11R-A034-07	0.306301	0.143874	0.156375	1.01599	2.62506	1.29056	1.42273	1.00754	0.177556	0.046759	0.128324	0.408325	0.0113201	0.468805	0	0.0468771	0.166731	0.121822	0	0	0	0.0744196	1.09256	0.191741	1.42785	0.924946	0	0.304627	0.102718	Low risk
TCGA-EW-A1J2-01A-21R-A13Q-07	0.327016	1.22978	1.04768	0.832607	2.59376	1.008	1.58602	1.07813	0.717507	0.352049	0.152496	1.04017	0.193069	0.765992	0.490339	0.167547	0.0406135	0.379793	0.0739041	0.0498456	0.0374687	0.990557	1.13433	0.376435	1.66115	0.713414	0	0.404716	0.850046	Low risk
TCGA-BH-A0GY-01A-11R-A056-07	0.122641	0.811383	0.600247	0	1.8339	1.37461	2.42334	0.352564	0.320036	0.0381173	0.229966	0.710365	0.0720618	0.6422	0.234444	0.542317	0	0.415946	0.607602	0.00979286	0.0164535	0.755645	1.48859	0.0810146	1.7041	0.288434	0.0970486	1.29539	0.223058	Low risk
TCGA-OK-A5Q2-01A-11R-A27Q-07	0.286893	0.477668	0.856102	0.280489	2.08657	0.574306	0.939207	0.350017	1.0927	0.291674	0.288001	0.110322	0.0506335	0.882956	0.797724	0.169665	0.127749	0.39038	0.383357	0.00910828	0.412113	1.46483	1.55477	0.5157	1.77019	0.656471	0	0.245653	0.994237	Low risk
TCGA-B6-A0I2-01A-11R-A034-07	0.145206	0.757209	0.762598	0.114541	1.93963	0.805313	0.688319	0.199963	3.30628	0.132058	0	0.0833784	0.103661	0.170526	1.32217	0.542489	0.123167	0.637371	0.543055	0.085375	0.180739	3.75245	5.94543	2.69606	1.42934	0.37092	0.0871671	0.292346	1.57834	Low risk
TCGA-AQ-A04L-01B-21R-A10J-07	0.0334549	0.451025	0.288559	0.730365	2.84473	0.213483	0.444907	0.251338	0.517573	0.252338	0.0486118	0.0637712	0.0503963	0.498765	0.0975899	1.26619	0.306784	0.74986	0	0	0.0890758	0.095258	1.92991	0.71498	2.22537	0.485697	0.0392758	0.256464	0.336149	Low risk
TCGA-A8-A083-01A-21R-A00Z-07	0.416974	0.735939	0.414292	0.621444	1.7409	1.69923	1.27291	0.886574	0.119972	0.123304	0	0.541726	0.101039	0.189225	0	0.123608	0.092705	0	0	0.01304	0	0.850373	2.10791	0.206646	1.62788	0.792168	0	0.282973	0.150869	Low risk
TCGA-BH-A1EU-01A-11R-A137-07	0.326725	0.516183	1.29028	0.38794	2.94079	0.521701	1.65811	1.55505	0.770455	0.140462	0.233054	0.262406	0.102133	0.533821	0.372791	0.222305	0.362023	0.125874	0	0.0461666	0.121172	1.5103	0.500368	0.319843	1.46064	0.199031	0.0237671	0.297182	0.874205	Low risk
TCGA-A2-A3XS-01A-11R-A22U-07	0.285567	4.61551	0.771813	0.206305	2.71015	0.89412	1.19658	0.467224	3.20463	0.162068	0.346849	0.284354	0.0270881	2.03041	2.07024	0.542915	0.19835	0.0500936	0.721812	0.832958	1.395	1.77401	2.8158	0.714793	2.08803	1.93996	0	0.198805	0.754759	High risk
TCGA-BH-A0BQ-01A-21R-A115-07	0.166286	1.57851	0.84389	0.737539	2.31793	0.501055	1.04131	0.465884	0.698549	0.186803	0.123304	0.456942	0.292532	0.630413	0.863925	0.25584	0.206937	0.135663	0.0384949	0.020153	0.0169879	0.983645	2.29563	0.237498	2.04958	0.208405	0	0.153041	0.359972	Low risk
TCGA-E2-A10C-01A-21R-A10J-07	0.0427573	1.17306	0.784643	0	1.90423	0.785411	1.64286	0.536544	0.405752	0.677235	0	0	0.700545	0.319392	0	0.37885	0.0712627	1.08186	0.355754	0.029675	0.0657982	1.8582	2.38937	0.666745	1.91158	0.344959	0	0.266685	1.28249	Low risk
TCGA-E2-A2P5-01A-11R-A19W-07	0.0341148	0.778911	0.804014	0.0786341	1.80629	0.121135	1.75023	0.606539	0.331537	0.405902	0.0249956	0.127227	0.11487	0.294929	0.099472	0	0.0569711	0	0.0598714	0.00792821	0.140228	0.876114	0.292564	0	1.50438	0.280801	0	0.192894	0.488412	Low risk
TCGA-AO-A0J7-01A-11R-A034-07	0.0338117	0.193055	0.192098	0.267298	2.30209	0.246111	1.51402	0.573674	0.16771	0.228642	0.0491275	0.116032	0.065158	0.164041	0.0986077	0.379955	0	0.10642	0	0.00785713	0.064859	0	0.256944	0.35375	1.20891	0.497412	0	0.92322	0.21811	Low risk
TCGA-E9-A1N9-01A-11R-A14D-07	0.165855	0.618234	0.988661	0.335077	1.98269	2.37542	2.66768	0.40392	0.729182	0.254597	0.0932035	0.172652	0.187081	0.546536	0.788161	0.413281	0.0721338	0.198482	0.165242	0.020098	0.0987873	1.42422	0.619695	0.236897	1.58805	0.550851	0.0507866	0.167809	0.160811	Low risk
TCGA-BH-A0E7-01A-11R-A034-07	0.0288506	0.137225	0.378959	0.70531	2.33659	1.73283	1.5577	0.705064	0.368247	0.264401	0.141785	0.116777	0.0434954	1.21966	0	0.450636	0.422251	0	0.0381926	0.00669542	0.0112575	0.082387	0.439178	0.0558197	1.55359	0.660307	0	0.139184	0.369267	Low risk
TCGA-A2-A0YC-01A-11R-A109-07	0	0.6363	0.436509	0.514463	2.18433	0.28136	1.39806	0.742438	0.384955	0.400018	0.118935	0.105077	0.0832862	0.812959	0	0	0.092232	0.0885556	0.0124702	0.0065004	0.064372	0.702728	1.42286	0.385578	1.4765	0.460113	0	0.377131	0.589673	Low risk
TCGA-BH-A1FL-01A-11R-A13Q-07	0.0573438	0.918613	0.622234	0.878538	2.54376	1.47016	1.94918	0.953219	0.155105	0.350833	0.0421054	0.0279019	0.025107	0.588173	0.0847176	0.0263047	0.227298	0.258643	0.0128911	0.00672025	0.190968	0.372879	0.36258	0.161937	1.62179	0.211362	0	0.326704	0.275666	Low risk
TCGA-AR-A0TX-01A-11R-A084-07	0.0940734	0.434415	0.68151	0.049705	1.55617	0.544042	1.52267	0.387729	0.302777	0.291191	0.0465722	0.221392	0.0617866	0.446198	0	0.407237	0.105162	0	0.0970737	0.0148476	0.231689	1.90479	2.84773	0.767095	1.37387	0.446816	0.0742894	0.246411	1.45367	Low risk
TCGA-AO-A0JC-01A-11R-A056-07	0.595549	2.52243	1.64873	0.365155	3.11564	0.341691	1.31824	0.598154	0.505968	0.906004	0.0296103	0.438839	0.0943792	0.253672	0.11729	0.90773	0.193301	0	0.154611	0.0280247	0.13632	3.85444	2.04764	0.735866	1.64946	0.173093	0.341635	0.747559	3.15692	Low risk
TCGA-A2-A0T0-01A-22R-A084-07	0.301427	4.19148	0.326241	0.0467958	2.3624	0.538933	1.13264	0.453207	2.01168	0.995928	0.107208	0	0.0708017	1.48654	0.527176	0.406988	0	0	0.7667	0.0139687	0.0234464	1.53865	0.739695	0.366017	2.05932	0.503153	0	0.155835	0.448652	High risk
TCGA-AC-A3TN-01A-11R-A22K-07	0.227386	0.18125	0.362857	0.504547	0.933412	0.39925	0.701186	0.165743	0.534661	0.505339	0.0505	1.08386	0.0523526	0.484452	0.101315	0	0	0	0	0.0320515	0.261372	0.098897	1.08202	0.25159	1.51402	0.896361	0.0408065	0.214011	0.601252	Low risk
TCGA-E9-A22G-01A-11R-A157-07	0	0.663488	2.89677	0	2.95658	2.39122	0.585817	0.356291	5.75689	0.234734	0.637816	0.480067	0.836641	0.181879	0.905648	1.12886	0.219438	1.13568	2.14745	0	1.49013	0.423017	4.56363	1.55784	1.0416	0.885287	0	0.631869	0.141631	Low risk
TCGA-OL-A97C-01A-32R-A41B-07	0.777278	1.55399	0.443936	0.0915847	1.88937	1.36799	0.719488	0.793874	0.244546	0.105718	0.605407	0.233003	0.076618	0.986203	0.460289	0.580591	0.0985402	0	0	0.0681265	0.176692	1.67772	0.578391	0.317358	1.69552	0.575523	0	0.48216	1.05925	High risk
TCGA-E2-A1B1-01A-21R-A12P-07	0.27768	1.10953	1.31453	0.168923	2.26547	1.62016	1.57261	0.977083	1.30104	0.23894	0.133413	0.404567	0.178991	0.62191	0.808893	0.774261	0.342507	0.228108	1.01985	0.0519411	0.058187	1.185	1.21674	0.446474	1.52558	0.33578	0	0.160507	0.77607	Low risk
TCGA-BH-A18F-01A-11R-A12D-07	0.0802322	1.53173	0.968515	0.316665	1.73595	1.19278	2.15343	0.96027	0.64181	0.650273	0.170317	0.186134	0.119898	0.39641	0.118093	0	0.132599	0.187091	0.18808	0.0467356	0.151721	1.36775	0.620401	0.152755	1.88173	0.349233	0	0.114656	0.392617	High risk
TCGA-A8-A085-01A-11R-A00Z-07	0.0209229	0.91231	0.590282	0.0643291	2.42926	0.458714	1.8275	0.0516683	0.408314	0.965057	0.0602937	0.066128	0.0798681	0.775824	0	0.536825	0.0350477	0.033624	0.063876	0	0.0717474	0.173137	0.0724061	0	1.97212	0.049604	0	0.117054	0.212748	Low risk
TCGA-AC-A8OP-01A-11R-A36F-07	0.0486591	0.500035	0.787432	0.11144	2.08694	1.84841	1.34513	0.788923	0.618218	0.0869275	0.104554	0.0773371	0.083255	0.212525	0	0.552859	0.08099	0.0777497	0.0217443	0.0337921	0.21368	0.377858	0.3584	0.181409	1.213	1.13162	0	0.074401	1.38199	Low risk
TCGA-A1-A0SP-01A-11R-A084-07	0.711744	1.4322	2.39957	0.0522299	2.24512	1.97362	0.955752	0.405209	2.29035	0.227824	0.0962755	0.0536968	0.0364219	0.451924	1.18167	0.354676	0.0562547	0.505299	0.115911	0.211332	0.597426	1.02211	2.44325	0.501011	1.76926	0.852825	0.0395424	0.161492	0.261671	Low risk
TCGA-Z7-A8R6-01A-11R-A41B-07	0.0357907	0.434659	0.56689	0.210153	1.79582	1.16009	1.17439	0.601455	0.0568308	0.0952028	0.0772944	0.154334	0.12755	0.709248	0.459073	0.496047	0	0.405297	0.0159544	0	0	0.524554	1.62969	0.575868	1.96498	0.266637	0	0.0881069	0.220531	Low risk
TCGA-E2-A15O-01A-11R-A115-07	0	0.773806	1.01449	0.65984	3.11196	2.51739	1.37958	1.07925	0.452585	0.312874	0.0910319	0.0803355	0.262405	0.428155	0.437971	0.112278	0.485738	1.25789	0.0188614	0	0.0490515	0.230166	1.05812	0.550348	1.08408	0.0380041	0.0975248	0.126606	0.515276	Low risk
TCGA-E2-A14N-01A-31R-A137-07	0	0.391451	0.811653	0	1.08379	1.93398	0.5946	0.299047	3.59611	0.523016	0.0296124	0.101557	0.190764	1.09592	0.117298	0.984941	0	0.544304	1.06598	0.00940286	0.877263	1.36154	5.68704	3.07567	2.12377	0.681151	0.0474008	0.847569	0.380569	Low risk
TCGA-A2-A0YG-01A-21R-A109-07	0.0636362	1.03706	0.42416	0.0498973	2.05859	0.190923	2.67387	1.27566	0.293275	0.140202	0.0920376	0.148731	0.108488	1.03983	0.182093	0.0859585	0.203922	0	0	0.00747212	0.0737768	0.669418	0.843528	0.287104	1.43553	0.476593	0	0.397738	0.26912	High risk
TCGA-A7-A26F-01B-04R-A22O-07	0.106385	3.25685	0.932301	0.273832	2.00048	0.111081	2.50188	2.61109	0.385182	1.55569	0.0397657	0.0692096	0.300916	1.8251	1.3126	0.874564	0.536924	3.41912	0.117293	1.42862	0.180856	0.918858	1.08641	0.103975	4.27932	0.450489	0.782577	3.16624	2.54051	Low risk
TCGA-BH-A0B8-01A-21R-A056-07	0.0425999	0.0118176	0.368953	0.0333502	1.95701	0.210031	1.63919	0.642482	0.0675502	0.315171	0.0312371	0.585292	0.05509	0.572398	0	0.0387149	0	0.471955	0.0377817	0.00992255	0	0	0.190022	0.0820611	2.12189	0.259838	0	0.216393	0.349816	Low risk
TCGA-E2-A1BC-01A-11R-A12P-07	0.217099	0.801435	0.653357	0.883488	2.56396	0.795748	1.89096	1.23336	0.357724	0.258228	0.109791	0.928852	0.219154	0.538083	0.215964	0.372694	0	0	0.0341652	0	0.144003	0.211003	0.326872	0	1.51804	0.313873	0	0.565804	0.596719	Low risk
TCGA-E2-A14Y-01A-21R-A12D-07	0	0.680139	0.255595	0	1.81037	0.11687	0.995531	0.288675	0.239608	0.303008	0.0336106	0.468198	0.214968	0.285121	0	0.303709	0.076319	0.333951	0.638947	1.88087	0.0179444	1.08864	4.89011	1.09391	2.16571	0.243103	0	0.363219	0.133794	Low risk
TCGA-A7-A4SF-01A-11R-A266-07	0	0.518633	0.353225	0	1.42198	1.54756	1.80288	0.727445	0.331802	0.101881	0.27098	0.192495	0.0250254	0.642453	0	0.197512	0	0	0	0	0.044531	0.866399	0.46437	0.306609	1.5121	0.269814	0	0.10828	0.567365	Low risk
TCGA-A2-A4RW-01A-21R-A266-07	0.785648	1.72854	1.07602	0.180034	2.6635	1.53239	1.45856	0.664073	1.01553	0.254267	0.128687	0.424152	0.244095	0.438912	0.326589	0.761802	0.193272	0	0.271851	0.0140781	0.179013	0.695487	0.722548	0.221966	1.69998	0.677195	0.0705135	0.609332	0.686769	Low risk
TCGA-AN-A03X-01A-21R-A00Z-07	0	0.343473	0.427348	0	1.53892	0.437842	0.312288	0.847367	0	0	0.381442	0	0.12393	0.561804	0	0.348805	0.708505	0	0.0704305	0	0	0	0	0	2.17789	0.613481	0	0	1.2409	High risk
TCGA-GM-A2DD-01A-11R-A180-07	0.250778	2.09347	0.750688	0.145118	2.22948	0.136555	0.762134	0.306768	0.46424	0.28802	0.136248	0.061485	0.137251	0.415333	0	0.504312	0.126059	0.90732	0.0342346	0.01791	0.26285	2.83892	1.70552	0.755823	1.92238	0.17618	0.131871	0.530656	0.731175	Low risk
TCGA-A8-A0A7-01A-11R-A00Z-07	0.865547	1.0577	0.507722	0.104964	2.16162	0.354054	2.1517	0.653794	0.686251	0.149822	0.122066	0.0222262	0.0878767	0.435056	0.1944	0.362055	0.112896	0.257168	0.0897973	0.115723	0.0268044	3.05584	1.61955	0.959315	1.62545	0.300509	0.155447	0.182969	1.64367	Low risk
TCGA-D8-A1XC-01A-11R-A14D-07	0.848055	0.672374	0.22589	0.478301	2.4371	0.625126	1.26712	0.985508	0.334214	0.515202	0	0.760884	0.132536	0.881808	0	0.0382866	0.0702259	0	0	0	0.016485	0.119309	1.05577	0.158009	1.1807	0.456831	0	0.228284	0.033754	High risk
TCGA-AO-A12F-01A-11R-A115-07	0.450694	1.92158	4.39024	0.0240821	1.91611	1.55588	0.850117	0.489341	2.71259	0.89466	1.1563	0.0296677	0.345766	0.652636	2.51029	0.57475	0.10114	0.538672	0	1.11925	1.32527	2.83801	0.541999	0.224672	1.72016	1.98208	0	0.0645507	0.0781624	Low risk
TCGA-A2-A0EO-01A-11R-A034-07	0.285462	2.00956	0.941026	0.309221	1.7071	0.599202	0.790726	0.602957	1.35962	0.136237	0.233626	0.814516	0.136802	0.368891	0.606127	0.308353	0	0	0.0946482	0.0429707	0.106174	1.37378	1.22417	0.329291	1.88142	0.387156	0.0366639	0.320726	0.300142	Low risk
TCGA-B6-A0X5-01A-21R-A109-07	0	0.854086	0.144306	0.0371627	1.99084	0.295509	1.5084	0.773524	0.416073	1.06332	0.10201	0.2287	0.0713092	0.125075	0	1.31443	0.0790035	0.147893	0	0	0.0550632	0.133943	0.258645	0	1.5768	0.014368	0	0.278351	0.133008	Low risk
TCGA-D8-A73U-01A-11R-A33J-07	0.0850547	0.222399	1.06641	0.130639	2.19604	0.843108	1.72189	0.540757	0.196237	1.24753	0.0626108	0	0.144265	0.860382	0.125095	0.526991	0.0719174	0.0690314	0.0570369	0.0975112	0.114275	3.34875	1.94591	1.16694	1.68478	0.593557	0.0506331	0.159779	3.01722	Low risk
TCGA-AR-A5QP-01A-11R-A28M-07	0.516446	1.90331	0.915594	0.153107	2.68589	0.879948	1.9667	0.479159	2.613	0.208964	0.417196	0.452625	0.238958	0.408234	0.892205	0.475753	0.254853	0	0.22051	0.0652387	0.13771	1.06028	0.622182	0.0786682	1.27081	0.724887	0	0.281934	0.505565	Low risk
TCGA-BH-A1ET-01A-11R-A137-07	0.181511	0.7889	0.694012	1.28086	2.25489	1.29215	1.33865	0.948279	0.244483	0.199548	0.015612	0.314905	0.0502889	1.7377	0.23604	0.130456	0	0.0342801	0	0.00986489	0.0810301	0.933705	0.253924	0.0413748	1.55235	0.198048	0	0.225893	0.410943	Low risk
TCGA-E2-A15E-06A-11R-A12D-07	0.106231	0.0397877	0.285157	0.308612	2.57715	0.457273	2.56129	0.893965	0.0290937	0.157416	0.0265922	0.486169	0.0469554	0.341776	0	0.0967342	0.17457	0.655897	0.063647	0	0.109729	0.602881	0.729528	0.0700397	0.74122	0.367049	0	0.45767	0.254017	Low risk
TCGA-D8-A1XR-01A-11R-A14M-07	0	0.306616	0.419447	0.525771	2.11228	1.52988	1.19398	0.867168	0.144856	0.433684	0.0366387	0.183563	1.4021	0.98957	0	0.484933	0.236149	0.67525	0	0	0.0388795	0.329013	2.74133	1.28946	1.56184	0.453059	0.0295786	0.733081	0.352766	Low risk
TCGA-A8-A07L-01A-11R-A00Z-07	0	0.856885	0.376196	0.0270176	2.30879	0.155761	1.69509	0.872941	0.0946539	0.31176	0.0986505	0.0222692	0.137024	0.370172	0	0.0921484	0	0.304058	0.0753566	0	0.129544	0.098258	0.118159	0	1.32489	1.28002	0	0.0914015	0.513224	High risk
TCGA-AO-A0JA-01A-11R-A056-07	0.599127	0.408751	0.437974	0.241965	1.56792	0.514277	1.97909	0.941039	0.571999	0.0598614	0.0954016	0.0842066	0.204095	0.802953	0	0.145594	0.259363	0.294697	0.0441533	0.0383579	0.0514419	0.56225	1.10716	0.296904	1.67514	0.283481	0.0391764	0.405904	0.320505	Low risk
TCGA-A2-A0YE-01A-11R-A109-07	0.0311215	1.04216	1.43101	0.749027	1.91972	1.82956	1.13956	0.748769	4.29019	0.186729	0.0227961	0.107038	0.0402929	1.19965	0.333654	0.857119	0.150717	0.472158	0.0680082	0.0215727	0.117122	2.0387	2.83719	0.554314	1.46527	1.49957	0	0.116508	0.124039	Low risk
TCGA-E2-A14R-01A-11R-A115-07	0	1.46839	0.505569	0.0977563	1.91666	1.99679	0.822539	0.153317	0.820836	0.723017	0.385393	0.0274801	0	2.04712	0.237162	0.793969	0.0709539	0	2.04573	0.0197634	0.328275	1.9215	4.40277	1.19329	1.24336	0.983356	0	2.4862	0.410789	Low risk
TCGA-EW-A1P5-01A-11R-A144-07	0.0373094	0.193842	0.36146	0.430334	2.62283	1.35715	1.40444	0.97418	0.274442	0.161668	0.0541801	0.0594349	0.0640131	1.60124	0	0.0994035	0.435951	0.172313	0	0.00867801	0.0290224	0.753609	1.44519	0.328642	1.7661	0.28637	0	0.28363	0.386805	Low risk
TCGA-A8-A07R-01A-21R-A034-07	0.204229	2.89287	0.0985211	0.0212431	1.50923	0.0284001	1.38393	0.476571	2.92562	0.164083	0.096825	0.0347971	0.0118244	2.20417	1.40297	0.0727995	0.13224	0.351795	0.445575	3.73441	1.5768	0	5.82355	1.60496	1.68486	0.373918	0	1.89392	0.114948	Low risk
TCGA-AR-A1AJ-01A-21R-A12P-07	0.149459	1.37171	0.806726	0.0601707	2.41966	1.20966	1.01108	0.689758	3.71887	0.260173	0.524539	0	0.0336926	0.788063	1.48073	0.556364	0.126802	0.0621876	0.380749	0.113295	0.30197	2.24231	2.91414	0.565263	1.81441	0.629713	0	0.178321	1.74099	Low risk
TCGA-EW-A1P0-01A-11R-A144-07	0	0.752274	0.372074	0.342081	2.71139	1.98204	2.18899	0.936776	0.391371	0.326505	0	0	0.0478737	0.233754	0	0.0402494	0.143979	0.138337	0.203895	0	0.0173369	0.240488	1.32251	0.165768	1.78669	0.177127	0	0.275498	0.234178	Low risk
TCGA-C8-A27B-01A-11R-A169-07	0.0738035	0.343584	0.506223	0.131683	2.10706	2.18292	1.44816	0.335737	0.685883	0.307513	0.712752	0.00808159	0.0270648	1.07563	2.31227	0.89333	0	0.154408	0.913026	0.335595	0.139836	1.82586	4.86848	2.28132	1.49373	0.622372	0	0.152309	0.361673	Low risk
TCGA-A2-A0EX-01A-21R-A034-07	0.342643	0.39657	0.845894	0.298792	1.81271	0.70561	0.998217	0.43434	0.707068	0.101385	0.185305	0.164144	0.150897	0.240636	0.310238	0.133984	0	0.518755	0.161796	0.0351939	0.0296907	0.767201	0.42902	0.143672	1.28053	0.444759	0	0.0584684	0.266189	Low risk
TCGA-A8-A07G-01A-11R-A034-07	0.138354	1.49448	0.44036	0.229946	0.994731	0.384343	1.46276	0.830892	0.454472	0.0767877	0.141322	0.141968	0.0913449	0.937692	0.163626	0.1968	0	0.256956	0.0127996	0.0265067	0.0223514	1.15698	0.942597	0.258905	2.01694	0.276061	0	0.102671	1.36579	Low risk
TCGA-A2-A3KC-01A-11R-A213-07	0.106552	1.79428	1.29526	0.110703	2.31647	0.526991	1.48706	1.08139	1.07977	0.157883	0.356058	0.39148	0.129649	0.75874	0.817387	0.127972	0.119052	0.220295	0.197927	0.0824869	0.136312	0.739029	0.678204	0.321361	1.84766	1.00135	0.0427245	0.229544	0.48744	Low risk
TCGA-D8-A1JD-01A-11R-A13Q-07	0.0232835	0.264165	0.396619	0.0714673	1.79896	0.914433	2.04664	0.592277	0.125764	0.0825841	0.09936	0.0947889	0.0934486	0.470477	0.196109	0.161086	0	0.306097	0.138602	0.0161261	0.0359605	0.604737	0.636098	0.131361	1.87737	0.184417	0	0.35176	0.985362	Low risk
TCGA-E2-A107-01A-11R-A10J-07	0.0338194	0.489138	0.675329	0.127693	1.8587	0.696137	1.38571	0.530091	0.64118	0.118872	0.0966586	0.146155	0.0651727	0.279925	0	0.202494	0.213759	0.0542036	0.527088	0.00785894	0.0648736	0.696955	0.612833	0	1.28231	0.278564	0	0.16212	0.1054	Low risk
TCGA-A8-A086-01A-11R-A00Z-07	0.0548578	0.664516	0.235547	0.0429859	2.33958	1.10104	1.3737	0.649234	0.448066	0.721647	0.172975	0.0870804	0.0650811	0.496845	0.230724	0.0741791	0.217977	0.170077	0	0.0128195	0.0215234	0.154144	0.241311	0	1.69259	0.675761	0.0954363	0.0786886	0.578218	Low risk
TCGA-BH-A0AU-01A-11R-A12P-07	0.0403945	0.522476	0.483294	0.151587	1.68895	0.375147	2.10953	1.82842	0.422926	0.0366152	0.296461	0.0389285	0.0522496	0.442426	0	0.239268	0.193324	0.126534	0	0	0.0158004	0.220613	0.900751	0.0778672	1.08372	0.0833766	0.0474031	0.0918187	0.670411	High risk
TCGA-GM-A2DM-01A-11R-A180-07	0.748026	0.077594	0.525125	0.754763	2.18314	0.839649	0.661064	0.617239	0.17738	0.424093	0	0.0571399	0.10604	0.638437	0	0.213979	0.172603	0	0	0	0	0.66518	1.04545	0.372847	1.39886	0.230518	0	0.313445	0.111591	Low risk
TCGA-BH-A0AW-01A-11R-A056-07	0.183068	1.77913	0.834771	0.0375855	1.61009	0.417988	1.14744	0.550251	0.112573	0.483414	0.0352073	0.370965	0.0416465	0.279474	0.381508	0.386234	0	0.905777	1.46829	0	0.109302	2.21448	2.39243	0.481667	1.65508	0.9191	0	0.0733876	0.456341	High risk
TCGA-GM-A3NY-01A-11R-A21T-07	0.146551	0.555344	1.14865	0.433418	1.89374	0.711401	1.44817	0.279175	0.676794	0.712649	0.0660615	0.566189	0.145962	0.409463	0.399396	0.183776	0.0510191	0.843095	0.053622	0.0141399	0.147713	0.697917	1.38255	0.460349	2.14532	0.521301	0	0.464047	0.408393	Low risk
TCGA-AC-A3W6-01A-12R-A22K-07	0.111288	1.25495	1.10729	0.22265	2.28798	0.78816	0.971123	0.360154	0.104102	0.976672	0.184805	0.13015	0.279887	0.413399	0.213481	0.661971	0.18268	0.601954	0.0989625	0	0.308519	1.9838	1.11206	0.0734174	2.6842	0.485484	0.130056	0.121197	1.24687	Low risk
TCGA-A1-A0SN-01A-11R-A144-07	0.115162	0.525091	0.923844	0.0906432	1.83148	1.09072	1.76512	0.47394	0.211435	0.225586	0.0642188	0.047329	0.222051	0.469337	0	0.71461	0.0495888	0	0.0132076	0	0.0230614	1.22016	0.257229	0	1.47675	0.161108	0	0.0229366	0.771665	Low risk
TCGA-EW-A2FV-01A-11R-A17B-07	0.337573	1.3624	1.08787	0.0417884	1.64684	0.960007	1.42832	0.578715	1.10575	0.0951624	0.132608	0.240472	0.262721	0.656158	0.790991	0.206408	0.045021	0.125898	0.511121	0.119995	0.0312664	1.3723	1.61197	0.372078	1.39189	0.358195	0	0.177262	0.33384	Low risk
TCGA-AC-A62Y-01A-11R-A29R-07	1.2987	0.338715	0.454503	0.355544	2.83413	0.503625	1.09162	0.407754	0.313081	0.607582	0.0569182	0.0127046	0.0423887	1.12317	0.113941	1.40607	0.0653976	0.18066	0	0	0.0603735	0.401199	2.31599	0.670691	1.97394	0.375014	0	0.25249	0.278942	Low risk
TCGA-A2-A0YT-01A-11R-A109-07	0	1.39574	0.733414	0.103115	1.656	0.45144	2.03364	0.833537	0.194434	0	0	0	0.0235284	0.767965	0.0794925	0.14196	0.173586	0.166849	0.149629	0.012563	0.0623787	0.780914	1.18343	0.245411	1.23679	0.893949	0	0.187969	0.145596	High risk
TCGA-D8-A27T-01A-11R-A16F-07	0.089097	0.309116	0.559453	0.500052	2.70496	0.473682	1.33675	1.00507	0.18379	0.603135	0.148693	0.149371	0.192193	0.478192	0.0886109	0.0275392	0.146962	0.185365	0.013499	0	0.0352099	1.51271	1.79448	0.660483	1.60491	0.196845	0.0355957	0.312219	0.772785	Low risk
TCGA-AR-A24V-01A-21R-A169-07	0.0535507	0.779168	0.428782	0.102691	1.32839	0.733325	1.6031	0.801838	0.364371	0.406224	0.151182	0.180859	0.151226	0.557346	0.0791629	0.118761	0.32726	0.0854803	0.0821504	0.0125097	0.0621185	0.682694	2.15838	1.265	2.0597	0.372171	0.0627928	0.0917154	0.774923	Low risk
TCGA-AR-A2LK-01A-11R-A180-07	0.0295959	0.826704	0.413545	0.216284	2.51063	1.60807	1.69328	1.68329	0.251722	0.357761	0.105261	0.0379	0.0817849	0.77487	0.168203	0.0268858	0.0973118	0.0934393	0.0647146	0.00686975	0.0115501	0.0844755	0.618715	0	1.31184	0.569392	0	0.0341913	0.408527	High risk
TCGA-A8-A094-01A-11R-A00Z-07	0.421092	0.895672	0.661411	0.0923744	1.98001	0.0928376	1.59044	0.685327	0.420989	0.205909	0.694998	0.166622	0.174278	0.358495	0.171703	0.791258	0.0993878	0.751788	1.15001	0	0.0235124	2.23205	1.82278	0.732889	1.99068	0.369244	0.0701695	0.11331	1.41623	Low risk
TCGA-A8-A081-01A-11R-A00Z-07	0	0.408892	0.516776	0.193241	1.52993	0.169748	2.02282	1.4673	0.906148	0.0928946	0	0.175989	0.0171067	0.643126	0.0769583	0.693121	0.207382	0.341221	1.77531	0.00608952	0.0504894	2.42814	2.14723	1.05392	0.981625	0.417231	0.0610344	0.319564	0.929099	High risk
TCGA-AR-A24O-01A-11R-A169-07	0.263409	1.21757	1.02686	0.353765	2.85275	1.46334	1.13714	0.818739	1.2344	0.915721	0.155478	0.813509	0.230754	0.859	0.550669	0.289477	0.419206	0.364469	0.0141456	0.0791311	0.186636	0.979171	0.83525	0.061387	1.95212	0.400292	0	0.31077	0.473456	Low risk
TCGA-A7-A6VY-01A-12R-A33J-07	0.127299	1.1392	0.352782	0.19405	2.51002	0.0844702	1.06686	0.247416	0.51948	0.503382	0.489797	0.132588	0.188759	0.683815	2.76104	0.844264	0.0549465	1.08186	0.828571	0.0600304	0.450695	2.05435	2.30868	1.02569	2.40406	0.471513	0	0.225283	1.33298	Low risk
TCGA-BH-A1FU-01A-11R-A14D-07	0.118032	3.42617	1.27639	0.0316434	1.6006	0.44005	1.49732	0.615403	0.45944	0.174567	0.195711	0.296432	0.119188	0.572843	0.672122	0.270624	0.0674137	1.00659	0.0708327	0.0187607	0.062238	0.869322	1.39799	0.353329	2.08909	0.404065	0	0.239832	1.08602	Low risk
TCGA-E9-A1QZ-01A-21R-A169-07	0.319001	1.09602	1.15114	0.330537	2.60733	0.484402	0.799835	0.586757	1.44548	0.313463	0.144612	0.253402	0.0874601	0.488109	0.45324	0.35698	0.0492321	0.0472416	0.0261047	0.0864291	0.0894737	1.97819	2.93282	0.819867	1.40043	0.421692	0	0.136751	0.597643	Low risk
TCGA-AC-A2BM-01A-11R-A21T-07	0.0366257	0.480454	0.372004	0.423412	2.47392	0.12977	0.893582	1.34498	0.219723	0.328875	0.104494	0	0.0705179	0.173344	0	0.0976198	0.176126	0.115042	0	0.00851744	0.150155	1.1838	1.68003	0.487211	1.3819	0.127441	0.0429901	0.136418	0.94672	Low risk
TCGA-A7-A4SE-01A-11R-A266-07	0.161055	1.92541	1.55968	0.20615	2.24509	1.97208	0.970684	0.552627	1.35532	0.513649	0.264565	0.122315	0.0483597	0.586905	1.2686	0.550392	0	0.0888829	0.231782	0.172394	0.332912	0.156449	2.75127	0.691624	2.38247	1.02643	0	0.339969	0.96761	Low risk
TCGA-C8-A12W-01A-11R-A115-07	0.263593	0.69682	0.335822	0.152817	2.05426	1.31184	0.412199	0.879628	0.29753	0.361957	0.0878007	0.150998	0.111821	0.859495	0	0.142693	0.132793	0	0.204313	0.00948348	0.0159348	0.938496	1.29055	1.35956	1.67313	0.614909	0	0.151155	0.531309	Low risk
TCGA-A1-A0SK-01A-12R-A084-07	0.307265	0.769559	0.33956	0.324901	2.5229	1.88188	1.05645	0.765683	0.446161	0.280801	0.044772	3.14674	0.0850493	2.09598	0.09	0.304517	0.195716	0.23162	0.263765	0.0493312	0.159834	0.248951	0.708005	0	0.845501	0.822608	0	0.131869	0.492709	High risk
TCGA-E2-A10B-01A-11R-A10J-07	0.0821809	0.37289	0.56617	0.0433371	2.31463	0.304515	1.33876	0.750847	0.257415	0.614127	0.0800888	0.0268996	0.183136	0.524854	0.302348	0.0502805	0.0919117	0.0447985	0.0124257	0.00647715	0.145466	0.360916	1.43193	0.68757	1.70228	0.261649	0	0.320426	0.357231	Low risk
TCGA-E9-A5UP-01A-11R-A28M-07	0	0.130343	0.16757	0.237843	1.99098	1.43107	2.73834	0.852934	0.463473	0	0.0880136	0.0132375	0	0.411929	0	0.108582	0.0680896	0	0.122963	0.00950711	0.0159744	0.664213	2.85552	0.477672	1.42026	0.702496	0.225108	0.18703	0.227903	Low risk
TCGA-GM-A2DF-01A-11R-A180-07	0	5.39216	0.738366	0.0325135	1.79666	0.818592	0.535782	0.196365	2.18238	0.754847	0.200791	0	0.053718	3.77226	2.93016	0.800939	0.135316	0.0664628	0.525705	5.10419	0.334033	0.952165	5.59711	1.98779	2.62352	0.616639	0	0.161294	0.783699	Low risk
TCGA-C8-A12N-01A-11R-A115-07	0.0713815	0.586077	0.48433	0.330305	1.9556	0.779178	0.858806	0.529187	0.29056	0.973974	0.332649	0.112937	0.266793	0.94871	0	0.0328303	0.118204	0.0578826	0.0161076	0.00840156	0.0281041	0.857314	1.97045	1.13011	2.06895	0.548991	0	0.263672	1.518	Low risk
TCGA-AC-A5EH-01A-11R-A28M-07	0.0754387	0.759123	0.343327	0.249151	1.358	0.224571	0.695921	0.323349	0.147088	0.748746	0.210176	0	0.143505	0.555313	0.111124	0.196808	0.239676	0	0.606756	0	0.129197	0.832624	1.9751	1.17511	1.96761	0.495425	0	0.208254	1.22201	Low risk
TCGA-A7-A13E-01A-11R-A277-07	0	0.845499	0.360434	0.040795	1.53722	0.27669	1.68548	1.45576	2.13588	0.484654	0.852243	1.29364	0.110444	2.46164	0.630589	0.765944	0.801089	0.775603	0.723195	0.0480354	0.0204186	0.146567	3.1038	0.58733	1.43443	1.73649	0	1.47461	0.225757	High risk
TCGA-AC-A23E-01A-11R-A157-07	0.0513028	0.456887	0.412844	0.326814	2.0898	1.41971	0.801728	0.726906	0.1487	0.951551	0.110121	0.20301	0.108844	0.553607	0	0.0235069	0.165911	0.0415463	0.0115143	0.0119774	0.0201135	0.144468	0.819877	0.0985548	2.52843	0.22398	0.0893319	0.236369	0.993523	Low risk
TCGA-E9-A1RI-01A-11R-A169-07	0.144458	0.598842	0.946891	0.513342	2.52199	1.2557	1.66089	0.989695	0.540855	0.485854	0.299548	0.174397	0.207925	0.513846	0.461532	0.525744	0.360252	0.267829	0.0657429	0.0208429	0.0802227	0.575563	0.531333	0.538546	2.02483	0.242249	0	0.634541	0.830183	Low risk
TCGA-C8-A278-01A-11R-A169-07	0.0593088	1.67284	0.939748	0.0915269	1.71238	0.349725	0.997248	0.477998	0.149366	1.1228	0.043556	0.0940619	0.166898	0.473363	0.17017	0.15609	0.0500792	0.183303	0.152472	0.0344431	0.0462131	1.53234	3.07762	2.27864	2.04896	0.233717	0.135845	0.251197	0.619564	Low risk
TCGA-D8-A1JJ-01A-31R-A14M-07	0.0281516	1.2105	0.146756	0.0650624	2.05596	0.411139	1.67793	0.658015	0.0774589	0.477606	0.138478	0.584776	0.248152	2.26645	0	0.402618	0.13686	0.792066	0.0615925	0.00653198	0.0540981	0.600245	0.502382	0.0544794	2.22838	0.58057	0.0330603	0.300778	0.730075	High risk
TCGA-AO-A0JE-01A-11R-A056-07	0	1.50874	0.631805	0.822831	2.41064	0.471372	1.65499	0.531818	0.211139	0.391962	0.0509981	0.25073	0.160028	1.23154	1.02058	1.14222	0	1.45914	0.310231	0.00816076	0.093385	1.75061	1.91729	0.253906	2.45114	0.765902	0	1.08481	1.06549	Low risk
TCGA-E2-A15I-01A-21R-A137-07	0.0357082	0.404095	1.00246	0.864995	2.71222	0.491843	1.81068	1.30447	0.496581	0.2406	0.173922	0.411303	0.270399	0.818488	0.10401	1.24161	0.116855	0.531025	0	0.00830203	0.0817659	1.16317	0.640792	0.0689362	1.01383	0.521108	0.0419155	0.399412	1.4098	Low risk
TCGA-D8-A145-01A-11R-A115-07	0.545897	1.18281	1.28126	0.369172	2.52223	1.16841	1.71669	1.13869	1.19373	0.142854	0.144013	0.472626	0.169222	0.510913	0.22836	0.392937	0.0681731	0.245616	0	0.127869	0.123249	1.11828	0.490684	0.292268	1.39672	0.445065	0	0.81515	0.974151	Low risk
TCGA-BH-A0BP-01A-11R-A115-07	0.617538	1.36014	0.988151	0.303939	2.01106	1.58882	1.52865	1.059	1.05767	0.38103	0.034762	0.174599	0.167204	1.90137	0.136991	0.762994	0	0.28166	0.0211703	0.0110515	0.125186	0	2.35546	0.334403	1.82653	0.400351	0	0.37431	1.32899	Low risk
TCGA-E2-A15M-01A-11R-A12D-07	0.255258	0.452122	1.43729	0.307246	1.96313	1.16573	2.18517	1.04944	0.629765	1.11363	0.112071	0	0.0383442	0.752661	0.220288	0.447703	0.158802	0.0934882	0.0348939	0.0137143	0.0753494	1.86976	1.55991	0.434036	1.9049	0.394511	0	0.337942	0.923179	Low risk
TCGA-C8-A137-01A-11R-A115-07	0	0.356177	0.431131	0.300012	1.05722	0.331324	0.591466	0.269488	0.706422	0.37623	0	0.0450268	0.0204127	1.12997	0	0.123816	0	0.802214	0	0.348082	0	0	0.471486	0	2.33362	0.0693696	0.207733	0.369584	0.101397	Low risk
TCGA-A8-A06Y-01A-21R-A00Z-07	0.692523	0.420282	0.581678	0.0311887	1.65353	0.84061	1.84287	0.851089	0.291575	0.105751	0	0.0129141	0.255795	0.629228	0	0.139687	0	0.0637849	0.0526854	0	0.0462574	0.493029	0.445498	0.149766	1.42069	0.361774	0	0.687324	0.0960429	Low risk
TCGA-A2-A0EW-01A-21R-A115-07	0.285477	1.36818	1.29879	0.578487	2.51562	1.04821	1.37351	0.98996	0.972697	0.178942	0.169028	0.475401	0.109622	0.708218	0.592342	0.45955	0.113504	0.21036	0	0.063216	0.129995	0.88662	0.32996	0	1.19419	0.572967	0	0.287321	0.440503	Low risk
TCGA-AR-A0TQ-01A-11R-A084-07	0.0999926	0.499416	0.6314	0.0398433	0.999451	0.982414	2.04648	0.672094	0.355936	0.23715	0.0187828	0.0490229	0.0332344	0.301991	0.146716	0.352558	0.0429277	0.0411885	0.546655	0.00594882	0.124934	1.35955	1.3793	0.395472	1.04234	0.493805	0.0301333	0.0965364	0.851896	Low risk
TCGA-LD-A9QF-01A-32R-A41B-07	0.0831845	1.69956	0.976434	0.273129	2.09879	0.389983	1.35684	0.245113	0.334663	0.515854	0.283035	0.0406614	0.166151	0.459525	0.339809	0.695532	0.201469	0.252915	0.243588	0.0484761	0.157165	2.26277	2.87642	0.65956	1.87416	0.224999	0.0495068	0.192929	2.17914	Low risk
TCGA-BH-A0H6-01A-21R-A056-07	0.186158	0.547125	0.296861	0.175012	1.54769	0.656436	1.22842	0.462739	0.260959	0.104079	0.0287372	0.0377796	0.154837	0.759756	0	0.169925	0.0653918	0.122907	0.761371	0	0.0153305	0	0.368662	0.215859	1.79774	1.05666	0.0460081	0.0891564	0.554726	Low risk
TCGA-EW-A1P3-01A-11R-A144-07	0.144077	0.489071	0.911565	0.906266	2.04715	0.714338	1.92029	0.566174	0.477134	0.325992	0.0364241	0.318785	0.0324319	1.12514	0.143305	0.212707	0.0826068	1.36861	0.389525	0.0115844	0.148757	0.493048	1.93992	0.424231	1.8481	0.428458	0	0.274163	0.318921	Low risk
TCGA-B6-A0IB-01A-11R-A034-07	0	0.11841	0.259873	0.120165	2.41025	0.0332044	0.8013	0.516653	0.0872112	0.381044	0	0.78998	0.157893	0.402243	0	0.359359	0.0530746	0.364537	0	0	0.107958	0.175733	2.01176	0.476432	1.81029	0.742439	0	0.270319	0.437562	Low risk
TCGA-A2-A25B-01A-11R-A169-07	0.0634149	0.289238	0.503539	0.0977892	1.78863	0.520771	1.59362	0.589504	0.0129043	0.384148	0.0234826	0.0206661	0.353022	0.449021	0	0.724674	0.155055	0.0513958	0.0836294	0.00744563	0.0372289	0.887379	1.09399	0.121363	1.64981	0.138655	0	0.165205	0.553909	Low risk
TCGA-AN-A0XW-01A-11R-A109-07	0.897502	0.233786	0.61904	0.528537	1.99055	0.471703	0.36142	0.635801	0.568569	0.342327	0.216671	0.388127	0.329016	0.491775	0.372022	0.264675	0.0586606	0	0.10621	0.0640805	0.0804731	2.19732	1.54144	0.613173	2.25239	0.179922	0.0412437	0.168144	1.00535	Low risk
TCGA-BH-A0E0-01A-11R-A056-07	0	0.696903	0.410026	0.0786848	1.57774	1.43783	1.36002	0.291746	0.907745	0.257107	0	4.36161	0	0.246644	0.402098	0.371136	0	0.300883	0.110366	0	0	0.503847	3.0379	0.356802	0.824359	0.764505	0	0.1606	0.107352	Low risk
TCGA-A2-A0CM-01A-31R-A034-07	0	1.51872	0.456719	0.0697949	0.989616	0.0701476	1.07059	0.743144	1.71635	0.458125	0.430762	0.113136	0.0583173	2.40817	2.44703	0.630088	0	0.0721263	1.56285	1.02757	0.998328	1.76659	2.61117	0.520241	2.29872	1.16081	0	0.15882	1.4801	High risk
TCGA-D8-A1X9-01A-12R-A157-07	0.0241818	0.279053	0.289688	0.494565	2.84722	0.920474	1.28181	1.10412	0.290489	0.186135	0.0351885	0.0910218	0.0969649	0.77525	0	0.147156	0.118173	0.0388348	0.0838789	0.0167499	0.0373417	0.797157	0.96558	0.375298	1.58999	0.283986	0.0284051	0.168477	0.716296	Low risk
TCGA-BH-A0HY-01A-11R-A056-07	0.0636504	0.780757	0.410306	0.276432	1.225	2.31797	1.62461	0.493782	0.194467	0.113255	0.023571	0	0.172407	1.3258	0	0.167118	0	0.485892	0.250605	0	0.210939	0.259249	0.562444	0.0621876	2.44368	0.165447	0	0.64255	0.446909	Low risk
TCGA-A7-A0CJ-01A-21R-A00Z-07	0	0.671562	0.251761	0.115344	2.85782	0	1.28512	0.321455	0.0749378	0.0344112	0.0278273	0.0485793	0.127445	1.38066	0	0.0681914	0.0633464	0.0607972	0.263855	0.00883227	0	0.890175	1.63143	0.333873	1.51196	0.131956	0	0.376585	0.169329	Low risk
TCGA-AR-A2LJ-01A-12R-A19W-07	0.256756	0.5338	0.701985	0.560729	2.11284	0.267502	0.700303	0.165494	1.02297	0.179192	0.191902	0.219303	0.0884807	0.377959	0.446971	0.179625	0	0.0556157	0.0307719	0.0710294	0.130179	1.35531	1.916	0.69439	1.74907	0.493785	0	0.0268466	0.285052	Low risk
TCGA-B6-A40C-01A-11R-A239-07	0	1.25668	0.668923	0.337279	2.13939	0.912611	1.58346	0.471039	0.192145	0.657275	0.236376	0.0172667	0.0630167	0.427497	0.291292	0.0718332	0	0	0	0.00621619	0.17746	0.773311	1.48835	0.631613	2.64086	0.57907	0.0314759	0.337962	0.869712	Low risk
TCGA-A2-A0EP-01A-52R-A22U-07	0.0872734	1.61868	1.12243	0.216872	2.43498	0.498824	0.48551	0.419268	0.386875	1.70402	0.14571	0.00959665	0.0572742	0.809821	0.246139	0.359503	0	0.181691	0.0648996	0.00688979	0.331099	2.76679	1.73083	0.722081	1.96393	0.291593	0	0.219538	2.66871	Low risk
TCGA-B6-A0RO-01A-22R-A084-07	0.219761	0.82648	0.345499	0.0897693	0.70449	1.36795	1.3693	0.509476	0.488526	0	0.042706	0.220444	0.0628446	0.647391	0	0.356143	0	0.136976	0.0130768	0.027078	0.045312	0.504758	0.496344	0.264052	1.50628	0.251988	0	0.0779695	0.0127079	Low risk
TCGA-GM-A3NW-01A-21R-A22K-07	0	1.21509	0.573125	0.0553914	2.91223	0.518817	1.13135	0.358048	0.679628	0.0640628	0.0261868	0.496371	0.0613358	0.536046	0.201167	0.155497	0.116941	0.313697	0.235901	0	0.133908	0.728312	0.613682	0.134826	1.23883	1.01501	0	0.284095	0.212554	Low risk
TCGA-A1-A0SO-01A-22R-A084-07	0	0.92825	1.74766	0.358154	2.41079	3.46596	1.88861	0.838871	1.69161	0.14921	0.0209851	1.38419	0.983388	3.04658	0	1.87114	0.225087	0.175719	1.07126	0.0264173	0.302646	0.49423	0.277439	0.0554457	0.329946	0.662168	0	0.631687	0.145377	Low risk
TCGA-C8-A132-01A-31R-A115-07	0.202283	1.46242	1.14101	0.456224	1.54319	1.34934	1.3477	1.12039	1.10004	0.125436	0.150474	0.174882	0.141667	0.695977	0.458568	0.241402	0.0596716	0.165403	0.194561	0.0731275	0.0550791	1.21025	1.38979	0.52702	1.94026	0.444059	0.082732	0.0879971	1.3431	Low risk
TCGA-A8-A09M-01A-11R-A00Z-07	0	0.128246	0.352516	0.338363	2.17807	0.783379	1.20405	0.721756	0.378427	0.232925	0	0.0222417	0.102085	0.520164	0	0.0920373	0.112972	0.392237	0.132772	0.00801606	0	1.26774	2.2132	0.732515	1.37171	1.34215	0	0.361345	0.783319	Low risk
TCGA-BH-A0E1-01A-11R-A056-07	0.479843	1.9155	0.939515	0.167574	2.07946	0.31917	1.19071	0.545599	0.619641	0.362625	0.253545	0.105699	0.32913	1.11152	0.108992	0.131588	0	0.059995	0	0.0430513	0	0.298201	0.666296	0.141111	1.76751	0.220769	0	0.071395	0.0277183	Low risk
TCGA-A7-A0DC-01A-11R-A00Z-07	0.184495	0.756096	0.365939	0.200425	2.7771	3.29951	2.6197	2.40337	0.818629	0.103123	0	0.541537	0.0253387	0.692239	0	0.0697352	0.298234	0	0.164512	0.00903647	0.0302125	0.308178	0.329227	0	1.26452	1.24113	0.045577	0.673175	0.211141	High risk
TCGA-EW-A424-01A-11R-A24H-07	0.148091	0.525173	0.894921	0.473056	1.12811	0.253628	1.71141	0.297898	0.751046	0.209859	0.269371	0.392182	0.165669	0.749077	0.600242	0.160575	0.0515731	0	0.396005	0.0213903	0.496574	0.704021	0.878072	0.0596675	2.08425	0.466567	0.106082	0.153907	0.63478	Low risk
TCGA-PL-A8LY-01A-11R-A41B-07	1.1534	2.71249	2.56131	0.357285	2.34265	0.900131	0.187286	0.344435	3.90661	0.636156	0.306511	1.19118	0.417058	0.704775	2.34544	0.808756	0	0.661087	0.500291	0.45753	0.0973807	1.97586	0.816604	0.27619	1.55627	0.854728	0	0.196408	0.229722	Low risk
TCGA-AR-A1AI-01A-11R-A12P-07	0	1.05417	0.474978	0.103873	1.33784	0.232778	1.07367	0.840756	2.23012	0.0611561	0.0974394	0.0860123	0.214744	0.272409	3.68298	0.382821	0.111726	0.1581	0.158944	0.114525	0.385256	3.00506	1.4401	0.356441	1.23434	0.493704	0	0.3783	1.26166	Low risk
TCGA-GM-A4E0-01A-12R-A266-07	0.0631824	2.38928	2.34608	0.143791	2.85935	1.13352	0.706525	0.116107	0.586172	1.03821	0.697103	0.15703	0.243827	0.642261	0.48609	0.314732	0	0.100658	0	0	0.68497	1.99847	1.21064	0.120927	1.75199	0.704696	0.144474	0.17569	1.1043	Low risk
TCGA-S3-AA15-01A-11R-A41B-07	0.413656	1.80992	1.26351	0.720545	2.7441	0.815317	0.969865	0.302298	2.05438	0.745313	0.348052	0.093065	0.344323	0.977901	1.08024	0.90028	0.355559	0.181418	0.0774157	0.486941	0.367095	2.76482	2.46818	1.77903	3.04199	0.605787	0	0.400747	2.36527	Low risk
TCGA-C8-A275-01A-21R-A16F-07	0.0273568	0.532655	0.614548	0.393645	1.54731	1.31125	1.27778	0.528055	0.12679	0.251717	0.0397889	0.0522463	0.163725	0.266718	0.362367	0.273202	0	0.318694	0.411988	0.0126647	0.0422195	1.66547	3.18841	2.55099	1.78147	0.43857	0	0.0419924	0.910682	Low risk
TCGA-B6-A0RE-01A-11R-A056-07	0.6239	1.51941	1.09904	0.164308	2.89059	1.71231	0.945323	0.436894	5.15406	0.329465	0.202306	0.136537	0.0858982	1.66796	1.38625	0.275533	0	0.221996	0.692344	0.0170188	0.400248	1.13707	3.02516	0.891726	2.64834	1.36787	0.0430751	0.387421	0.12465	Low risk
TCGA-AO-A12E-01A-11R-A10J-07	0.200059	1.88534	0.941078	0.284086	1.92006	0.599616	1.45501	0.82028	2.05914	0.182249	0.131009	0.509798	0.159271	0.306961	1.03833	0.182689	0.129475	0.506065	0.0351929	0.0781512	0.0410233	0.405531	0.971435	0.05146	1.1547	0.65373	0	0.193368	0.205524	Low risk
TCGA-AQ-A7U7-01A-22R-A352-07	0.219397	0.506635	1.1361	0.576589	2.47183	2.43536	1.60276	0.968336	0.52393	0.429675	0.188976	0.16742	0.169209	0.537068	0.407782	0.557819	0.352173	0.122173	0.0173786	0.0447728	0.252289	2.22146	2.61157	1.12181	1.8288	0.461439	0.133047	0.631376	2.83831	Low risk
TCGA-BH-A202-01A-11R-A14M-07	0.130122	0.772365	1.07504	0.0349926	2.24341	0.229896	2.17382	0.875296	0.287085	0.060354	0.0488898	0.307297	0.197148	0.253052	0.129422	0.31349	0.0744522	2.45797	0.125036	0.00521708	0.0603324	1.97424	3.42937	1.15635	1.61638	0.237477	0.0779494	0.226375	0.428761	Low risk
TCGA-AN-A0AR-01A-11R-A00Z-07	0.0315694	1.26095	3.93604	0.0489729	1.88544	0.0330007	0.843853	0.254923	1.60159	0.0286077	0.705027	0.922201	0.442741	1.14297	0.547922	1.14059	0.103642	0.618859	0.0956667	0.057636	0.185587	1.67287	0.87297	0.229996	1.74411	1.63189	0	0.353128	0.118559	Low risk
TCGA-AC-A6IW-01A-12R-A33J-07	0.0287437	2.99858	0.458485	0.0878884	2.71059	0.0448408	0.648978	0.248969	1.17849	0.125762	0	0.00929135	0.055481	0.235275	0.926348	0.487277	0.139631	0.217121	0.985472	2.52824	0.657657	2.97272	2.95149	1.01567	1.97851	0.991199	0.0667371	0.972659	0.735781	Low risk
TCGA-AO-A12G-01A-11R-A10J-07	0	0.985445	0.760314	0.496497	2.38284	0.32347	0.842306	0.296909	0.329141	0.0869958	0.0933775	0.269939	0.0967512	0.963825	0.0952839	0.142557	0	0.102843	0.165543	0.00758417	0.0127492	0.847257	0.741559	0	1.78343	0.510701	0	0.0744597	0.109376	Low risk
TCGA-A8-A06X-01A-21R-A00Z-07	0.142719	0.957385	0.364554	0	1.01468	0.148937	1.40357	0.777159	0.169598	0.129786	0	0	0.0738511	5.00592	0	0.394598	0	0.0785397	0.28075	0	0.0938468	1.07677	1.88231	0	1.74401	1.11236	0	0.155279	0.333262	High risk
TCGA-AO-A0J6-01A-11R-A034-07	0.270075	5.62682	0.299376	0.0934765	2.41626	1.86652	0.52633	0.638472	2.27146	0.0869486	0.0876676	0.0545815	0.142721	1.33772	0.268688	0.583275	0.11987	0.115135	1.61985	0.0393576	0.0748169	2.75278	4.25345	1.57379	1.19353	0	0	0.79727	0.241701	Low risk
TCGA-LL-A7SZ-01A-32R-A352-07	0	1.18301	0.361305	0.182745	2.35872	0.124982	0.917001	0.112352	0.635624	0.476784	0.0884078	0.0395329	0.165749	0.13441	0.331267	0.21046	0.196169	0.0973858	0.106497	0.0143027	0.223773	2.43443	2.73114	2.04484	1.87863	0.208386	0.0716163	0.115611	1.48535	Low risk
TCGA-B6-A0I1-01A-11R-A21T-07	0.837746	0.599544	0.553494	0	2.15446	2.58326	0.446379	0.29482	0.265201	0.560821	0.356283	3.45182	0.0187897	0.107623	1.3928	0.838165	0.18386	0.13455	2.25164	0.456172	0.859313	0.160225	2.42279	0.806579	2.07333	1.13907	0	0.242412	0.101902	High risk
TCGA-E9-A5FK-01A-11R-A27Q-07	0.485199	1.59724	0.82699	0.132235	2.0247	0.311757	0.634522	0.0807514	0.612388	0.531483	0.0940761	0.122822	0.0565032	0.313739	0.450961	0.355128	0.271503	0	0.0195086	0.020291	0.0507164	3.14952	2.77627	1.74086	1.85569	0.412916	0	0.250696	0.738965	Low risk
TCGA-LL-A441-01A-11R-A24H-07	0.481134	1.64085	3.56598	0.118764	2.78646	1.65556	1.42923	0.469087	3.08917	0.332046	0.292622	0.374679	0.222331	0.952776	0.478831	1.38772	0.103043	0.582035	0.0685717	0.229206	1.86885	1.6076	2.06236	0.640014	1.23036	2.58243	0.142059	0.336793	2.06064	Low risk
TCGA-E9-A226-01A-21R-A157-07	0.550119	0.356471	0.285771	0	2.112	0.241304	0.342595	0.935426	0.0525913	0.667495	0	0.562611	0.177133	0.411456	0	0	0	0.497859	0.873658	0	0.0510323	0	1.27349	0	2.22103	0.31401	0	0.259366	1.11456	Low risk
TCGA-C8-A12Z-01A-11R-A115-07	0	0.466991	0.176398	0.288995	2.05543	0.123236	1.20968	0.511616	0.110441	0.270025	0.0871573	0.379773	0.102766	0.554121	0	0.600169	0.0674226	0.064713	1.18321	0.0094121	0	0.114622	2.84969	0.636993	1.69647	0.449757	0	0.355626	0.531439	Low risk
TCGA-PE-A5DE-01A-11R-A27Q-07	0.252457	0.600372	1.05988	0.0700368	2.01143	0.242861	0.576042	0.420192	0.356592	0.36572	0.0973898	0.14056	0.0197717	0.307297	0.251154	0.120059	0	0.269976	0	0	0.0525306	2.92295	2.48648	1.28197	1.71365	0.156373	0	0.400131	1.3545	Low risk
TCGA-A2-A3XV-01A-21R-A239-07	0	0.529277	0.29241	0.0243609	0.888463	0	0.615427	0.019513	0.143677	1.42177	0.131761	0.010073	0.020302	0.596674	0.257367	0.580274	0.489621	0.144926	0	0	0.193928	0.764178	2.33608	2.75567	2.59294	0.51713	0	0.155269	0.188357	High risk
TCGA-E2-A1IK-01A-11R-A144-07	0.792737	0.456124	0.684751	0.652141	2.3664	1.47551	0.304425	0.473472	0.80471	0.221248	0.181069	2.52646	0.40599	0.55282	0.285072	0.340127	0.167718	0.161196	0.0231999	0.0595827	0.0203439	1.49116	1.32491	0.515104	1.11943	0.150047	0	0.050062	0.0635092	Low risk
TCGA-BH-A0HQ-01A-11R-A034-07	0.0416365	0.544058	0.579265	0.497011	1.7251	1.09293	1.94687	0.745057	0.53101	0.110389	0.146563	0.248564	0.122658	0.468113	0.607946	0.145739	0.0694123	0	0.0185811	0.0383976	0.0162905	0.511929	0.311171	0.0802297	1.28794	0.385987	0	0.576549	0.767014	Low risk
TCGA-E9-A249-01A-11R-A169-07	0.124495	0.0764474	0.348491	0.225018	1.39524	0.401062	1.79691	0.72454	0.0410076	0.407456	0.0188692	0.0968669	0.129147	0.404277	0	0.0691212	0.0431238	0.0815998	0.0228431	0	0.152961	0.997421	1.4851	0.144844	1.57557	0.105054	0.0302715	0.740633	0.297823	Low risk
TCGA-BH-A0C7-01B-11R-A115-07	0.124282	0.77077	0.656599	0.097887	1.10774	1.86923	1.61107	0.818435	0.356835	0.112955	0.0557856	0.194625	0.0712618	2.6829	0.0754308	0.197828	0.125473	0.301411	0.458786	0.029585	0.0591736	0.793192	1.46148	0.675726	1.50479	0.467162	0	0.887648	0.448777	Low risk
TCGA-EW-A1P6-01A-11R-A144-07	0	0.882567	0.473486	0.586942	2.1925	1.68057	1.97644	0.758236	0.174584	0.294541	0.108782	0.0804945	0.107519	1.09045	0	0.216855	0	0.42886	0.664915	0.0235574	0.0587818	0.272604	0.274872	0.188547	1.43325	0.941173	0.0594206	0.132911	0.828105	Low risk
TCGA-AR-A24K-01A-11R-A169-07	0.204992	0.422739	0.205185	0.687612	2.68712	1.24323	2.64167	0.94779	0.146454	0	0.0396695	0.95422	0.0118717	0.180824	0.227493	0.0730842	0.132747	0	0.0943607	0.00632696	0.052427	0.151929	1.17324	0.152925	1.78634	0.543007	0.0320318	0.221107	0.596949	Low risk
TCGA-E2-A1BD-01A-11R-A12P-07	0.116626	0.52975	0.881912	1.31318	1.4615	0.358153	1.30408	0.714556	0.57683	0.332443	0.198604	0.14813	0.051654	0.361819	0.138116	0.0856036	0.0795553	0.0763709	0.246555	0	0.0372031	0.477104	0.977494	0.219635	1.85063	0.35869	0	0.225115	0.349617	Low risk
TCGA-D8-A1JS-01A-11R-A13Q-07	0	0.209692	0.322857	0.547857	1.35942	0.363572	0.292831	0.285561	0.222272	0.522671	0.0229176	0.44253	0.0136289	0.866986	0	0	0.102736	0	0	0	0.0122144	0.327848	0.761431	0.0604859	0.972918	0.365954	0	0.117109	0.0421383	Low risk
TCGA-D8-A1Y1-01A-21R-A14M-07	0.0246849	1.11447	0.374223	0.112102	2.56185	0.405861	1.24665	0.641524	0.295998	1.56969	0.105177	0.228686	0.291776	0.468485	0.072423	0.022421	0.301471	0.290247	0.521531	0	0.00962354	0.202424	0.3374	0.224686	2.45567	0.264784	0.0289951	0.270644	0.922244	High risk
TCGA-E2-A2P6-01A-11R-A19W-07	0.059265	0.157164	0.541765	0.862431	1.98286	0.259857	1.03509	0.379541	0.170911	1.08397	0.166731	0.156325	0.057762	1.4979	0.170049	0.155978	0.0984064	0.0944919	0.0396257	0.0069495	0.112789	0.315005	1.40591	0.363621	1.51995	0.525389	0	0.216294	0.273496	Low risk
TCGA-A8-A09D-01A-11R-A00Z-07	0.406415	1.14343	0.433785	0.159878	1.31754	0.938263	1.88666	0.700221	0.238988	1.2105	0.0518068	0	0.0835214	1.94169	0	0.155208	0.11672	0.313145	0.0777958	0	0.0139369	0.447968	0.794844	0.371064	1.47185	0.435228	0	0.170572	0.393721	High risk
TCGA-E2-A56Z-01A-12R-A29R-07	0.121577	0.758525	0.452926	0.323745	3.14816	0.575727	0.337127	0.026146	0.129294	0.77933	0.060478	0	0.105855	0.640569	0.232486	0.11076	0	0	0.0185982	0	0.0324288	0.889629	1.48017	0.156369	2.1949	0.29641	0	0.109868	0.207751	Low risk
TCGA-C8-A12Y-01A-11R-A12D-07	0.176885	0.0507456	0.322488	0.101256	1.92467	0.184498	0.390482	0.0655885	0.255491	1.03271	0.094979	0.230825	0.190531	0.369939	0	0.11711	0	0	0.0809939	0	0.0612381	0.346054	3.71654	1.84155	2.42847	0.521109	0	0.277422	0.263508	Low risk
TCGA-A8-A09I-01A-22R-A034-07	0.0373233	0.454637	0.419325	0.0997401	2.14469	0.150091	2.10848	0.881455	0.197518	0.26503	0.0408398	0.0180957	0.0561858	0.239289	0	0.236821	0.0314777	0.0301975	0.209931	0.0130024	0.0433336	1.1993	3.14547	2.16369	1.61353	0.267789	0.0438071	0.0288764	0.674365	Low risk
TCGA-GM-A2DA-01A-11R-A18M-07	0.0843177	0.481758	0.98635	0.129524	2.04322	1.02759	0.694042	0.379014	0.519258	0.466115	0.0620641	0.183034	0.125916	0.259383	0	0.348365	0	0	0.074902	0.0587756	0.097644	1.92667	0.771326	0	2.51872	0.171342	0	0.405991	1.63606	Low risk
TCGA-C8-A3M8-01A-11R-A213-07	0.292884	0.25681	0.729976	0.182836	3.40506	1.58978	0.950909	0.794679	0.263984	0.783244	0.0711911	0.0159518	0.0737836	0.852008	0	0.510233	0.0817373	0	0.0110163	0.00574114	0.0662673	0.203047	1.02648	0.456251	1.69124	0.587567	0.0290898	0.726369	0.3281	Low risk
TCGA-A2-A0SY-01A-31R-A084-07	0.0908952	1.25831	0.887023	0.608228	2.55007	0.860888	1.15304	0.200118	0.536802	0.327802	0.0885879	0.0686281	0.0726096	0.501677	0	0.416243	0.285624	0.0975837	0.157248	0.104177	0.0594024	0.96053	0.87979	0.225699	1.28297	0.391155	0	0.165087	0.314721	Low risk
TCGA-D8-A1JK-01A-11R-A13Q-07	0	1.8087	0.653547	0.189053	1.07019	0.248114	0.546412	0.33485	0.208465	0.314565	0.0915625	0.05437	0.027749	0.90615	0	0.793094	0.138392	0.366946	0	0.0295026	0.0970512	2.86084	5.28799	2.77408	2.33112	0.636879	0	0.0965391	0.547205	Low risk
TCGA-E2-A15L-01A-11R-A12D-07	0	0.424193	0.295409	0.504792	1.93735	1.16763	1.01397	0.903784	0.174794	0.184053	0.170525	0.869742	0.217471	0.338149	0.173914	0.055164	0.0512283	0.0491585	0	0	0.0472749	0.08743	1.30023	0.170969	2.36481	0.416004	0	0.31537	0.249382	Low risk
TCGA-C8-A8HR-01A-11R-A36F-07	0.706957	1.10351	1.3938	0.190285	2.37378	0.759454	0.917369	0.358232	1.24655	0.653006	0.503725	0.207507	0.168451	1.07108	1.11621	0.252541	0	0.133842	0.214088	0.0967294	0.395405	1.82404	1.86882	0.999839	2.08184	0.835242	0.0502206	0.202873	0.895657	Low risk
TCGA-OL-A5RZ-01A-11R-A28M-07	0	0.415573	0.197202	0.262822	2.4088	1.60505	1.40209	0.11089	0.0543614	0	0.0333393	0.0293526	0.151682	0.358111	0	0.521806	0.281579	0.271028	0.0987587	0	0.136597	0.803245	0.293428	0.247978	1.94438	0.867071	0	0.353643	0.390428	Low risk
TCGA-A2-A04R-01A-41R-A109-07	0.0334774	0.239286	0.395687	0	2.93065	0.198263	1.14072	0.611052	0.46978	0.173141	0.207039	0.114917	0.0854017	0.501753	0.189115	0.0304156	0.0559148	0	0	0.00777875	0.0130756	0.495508	0.0774364	0	2.05163	0.107415	0	0.455491	0.183465	Low risk
TCGA-A2-A0EM-01A-11R-A034-07	0	0.288301	0.391617	0.175667	2.22289	0.872256	1.20657	0.559091	0.105455	0.305732	0.0966032	0.204414	0.0721939	0.395783	0	0.0307086	0.213642	0	0	0.0078543	0.0262851	0.0962186	1.5601	0	1.64316	0.407501	0	0.107977	0.499476	Low risk
TCGA-E2-A15J-01A-11R-A12P-07	0.299039	0.490129	0.17013	0.517389	0.922928	0.834211	1.57535	0.863326	0.0132269	0.644275	0.0240675	0.2715	0.0701956	0.514872	0	0	0	0	0.126668	0	0.099578	0	1.71025	0.182629	1.88949	0.295731	0.0385693	0.616382	0.580515	Low risk
TCGA-E9-A1N8-01A-11R-A144-07	0.397364	0.76234	1.98754	0.0696883	2.8134	1.56398	1.27743	0.963316	1.15704	0.156813	0.158079	1.22264	0.0957804	1.65565	0.812914	0.546428	0.146338	0.779542	0.341103	0.241919	0.119137	2.20104	2.17013	0.245851	1.29316	0.91281	0	1.39324	0.209004	Low risk
TCGA-AO-A0J2-01A-11R-A034-07	0.0518805	0.694239	0.341459	0.425323	1.21366	0.181459	1.02403	0.387859	0.24248	0.136766	0.019163	0.025219	0.0283081	1.52506	0.86331	0.898406	0.281816	0.642909	0.226758	0.0360414	0.069978	1.9938	5.65806	4.35662	1.87854	0.355551	0	0.107922	0.280815	Low risk
TCGA-A7-A26J-01B-02R-A277-07	0.299773	0.689506	1.18715	0.0841656	3.2837	0.786283	2.36422	2.9406	0.244532	0.188247	0.0789195	0.230229	0.180554	0.241765	0.54528	0.703823	0.175798	0	0.0951306	0.168772	0.273804	1.48122	2.11942	0.202075	2.18301	0.403378	0.997239	2.09296	2.1457	Low risk
TCGA-OL-A5S0-01A-11R-A28M-07	0.047356	2.42945	0.352497	0.0732441	1.76749	1.95577	0.329872	0.369068	2.7437	1.77257	0.28611	0	0.0309302	0.852687	3.14797	1.06369	0.419033	0.344052	0.615247	1.8623	0.224334	1.04821	4.62472	2.06812	2.76219	0.823009	0	0.19103	0.50627	Low risk
TCGA-OL-A5D6-01A-21R-A27Q-07	0.300568	1.94591	0.557786	1.01202	1.41737	0.431074	0.861816	0.239609	0.327366	0.365484	0.172336	0.0783055	0.096187	0.797787	0.757859	0.795578	0.314631	0.726221	0.123965	0.0473139	0.124105	0.325063	1.41478	0.421464	2.12258	0.492956	0	0.216524	0.653444	Low risk
TCGA-BH-A18U-01A-21R-A12D-07	0.0642515	0.560693	0.370799	0.025411	3.13716	0.0995595	1.96073	1.4357	0.338078	0.245523	0.0702441	0.0415861	0.0489412	0.376386	0	0.295525	0.2058	0.102339	0.164749	0.0150523	0.0377245	0.0925484	1.42482	0.180681	1.97386	0.400919	0.0752928	0.0979667	0.266519	High risk
TCGA-B6-A0IQ-01A-11R-A034-07	0.880959	0.587872	0.602972	0.0415075	2.91906	0.197487	1.21403	0.564117	1.62251	2.11611	0.131744	0.385422	0.290033	0.144734	2.83532	0.327233	0.0447187	0	0.775718	0.0307386	0.0813738	2.36048	1.93862	0.663953	1.89799	1.85816	0	0.536896	0.539993	Low risk
TCGA-E2-A1LB-01A-11R-A144-07	0.185245	0.566884	0.435807	0.5976	1.86108	0.815126	0.854938	0.478482	0.233057	0.920676	0.0566213	0.0742149	0.0911914	1.12311	0.113358	1.22832	0	0.528381	0	0.00907549	0.103517	0.711759	0.36696	0	1.82428	0.113727	0	0.289187	0.114381	Low risk
TCGA-BH-A0EA-01A-11R-A115-07	0.137232	1.10456	0.978489	0.698656	2.56593	0.902843	1.79725	1.35434	1.10029	0.507492	0.196321	0.666679	0.212157	0.764022	0.581264	0.0845812	0.291581	0.21547	0.122153	0.0110098	0.10756	0.746289	1.03899	0.176238	1.62582	0.452492	0	0.849514	1.07862	Low risk
TCGA-BH-A0DX-01A-11R-A115-07	0.15903	0.99386	0.678013	0.195981	1.55076	0.356509	1.49788	0.713634	0.397133	0.442206	0.184196	0.18231	0.164901	1.0718	0.187839	0.397579	0	0.154278	0.0294691	0.0306468	0.0637725	0.746842	0.798304	0.0642205	1.79807	0.57371	0.0770186	0.318714	1.66833	Low risk
TCGA-A1-A0SH-01A-11R-A084-07	0.028481	0.694515	0.586691	0.284299	2.33372	0.513457	0.441648	0.641414	0.72576	0.100567	0.158977	0.222109	0.37607	0.595255	0.375605	0.325765	0.304432	0.0456982	0.0126781	0.0262563	0.0547255	0.158358	0.0660278	0.0551111	1.87901	0.0917281	0	0.1425	0.925467	Low risk
TCGA-A8-A09K-01A-11R-A00Z-07	0.195909	0.13199	0.311815	0.494258	2.98198	0.0217804	0.246864	1.52997	0.0973333	0.0374988	0.351851	0.078662	0.0269997	0.1006	0	0.244648	0.0689689	0	0.0184603	0.0287065	0.33282	2.29077	0.751255	0	0.51181	1.03812	0	0.331197	1.17305	Low risk
TCGA-BH-A0B5-01A-11R-A12P-07	0.131803	0.328821	0.61684	0.177137	2.3719	0.278108	1.64033	0.999906	0.309278	0.119818	0.210644	0.116983	0.12854	0.657687	0.715529	0.453108	0.11172	0.43021	0	0.00792394	0.0265167	0.87576	1.10538	0.458028	2.00991	0.25493	0.0400276	1.16986	1.15615	Low risk
TCGA-AR-A1AU-01A-11R-A12P-07	0.164966	0.621627	0.889317	0.105176	2.42626	0.815713	1.45464	1.052	0.738552	0.0312996	0.0746234	0.256373	0.0951559	1.95365	1.05944	0.547707	0.166524	0.160046	0.118767	0.0318441	0.0268599	0.884311	0.75094	0.250079	1.34002	0.399539	0	0.104013	0.694095	Low risk
TCGA-B6-A0RH-01A-21R-A115-07	0.184723	1.35532	0.481566	0.400304	1.50888	0.396532	0.868914	0.227097	0.247664	0.72562	0.020417	0.0445021	0.128206	0.626609	0.368562	0.941818	0.0466291	0.75956	1.13804	0.130105	0.0640663	0.295256	4.11415	1.61261	2.75122	0.647618	0	0.0532972	0.20451	Low risk
TCGA-D8-A27K-01A-11R-A16F-07	0.180501	1.04746	0.822697	0.620448	2.38309	1.56709	2.21669	0.978395	0.257516	0.11161	0.236904	0.28817	0.0939914	0.478769	0.0925646	0.215715	0.377551	0.193356	0.109254	0.0146852	0.164278	0.601242	1.44454	0.230856	1.66994	0.221841	0	0.368825	0.609313	Low risk
TCGA-LL-A73Y-01A-11R-A33J-07	0.570594	3.16509	1.97342	0.239123	3.39362	2.59108	1.41141	0.603086	3.20217	1.15954	0.419492	0	0.117715	1.97941	1.37019	0.862108	0.108057	0.740897	0.463003	1.44558	1.5268	0.488804	1.20307	0.395972	2.09762	2.04215	0.0386837	0.622071	1.91064	Low risk
TCGA-A2-A0CS-01A-11R-A115-07	0	1.0852	0.272377	0.305954	2.3402	0.1099	0.302247	0.294767	0.180356	2.59513	0.179719	0.59946	0.266818	0.727638	0	0.318779	0	0.134524	0	0	0	0.23408	1.69593	0	2.02304	0.148917	0	0.0738808	0.275265	Low risk
TCGA-A2-A4S3-01A-21R-A266-07	0.152216	0.279508	0.593784	0.194998	1.64743	0.346586	2.13064	0.79963	0.161771	0.0937689	0.0385636	0	0.045607	0.46998	0.288415	0.224432	0	0.309743	0.178065	0	0.157147	1.05601	1.97034	0.283714	1.96006	0.838563	0	0.0204937	1.29392	Low risk
TCGA-AR-A1AW-01A-21R-A12P-07	0.248873	0.809801	1.0966	0.223933	2.39492	0.669697	2.2198	0.99295	0.559005	0.196721	0.0555977	0.0124054	0.23226	0.395799	0.111348	0.573588	0	0.283423	0.0339548	0.119978	0.143148	2.50978	3.30397	1.53162	1.55125	0.56857	0.130829	0.474086	2.97077	Low risk
TCGA-A2-A0YJ-01A-11R-A109-07	0.216388	1.87954	0.1072	0.0594835	3.84665	1.35128	0.312947	0.182231	0.189294	0.0348	0.0557462	0.44752	0	1.70682	2.10389	1.19994	0.0640549	0.0614778	1.35173	2.30024	1.51693	0.210311	2.15462	0.0740586	2.07771	0.513853	0	0.0873482	0.0260649	Low risk
TCGA-LL-A73Z-01A-11R-A32P-07	0.982126	3.31486	1.66874	0.307843	2.01274	1.1134	1.11989	0.362105	1.79673	0.803223	0.366708	0.744387	0.118727	0.766975	1.18458	0.556086	0	0.624056	0.68457	0.0595168	0.399627	1.47178	2.44329	0.726678	2.52891	0.989384	0	0.19781	0.384393	High risk
TCGA-S3-A6ZG-01A-22R-A32P-07	0.0329206	0.71353	0.439856	0.38537	2.43518	0.420029	1.6197	1.27851	0.198717	0.222994	0.0478394	0.0524904	0.250798	1.27629	0.18613	0.439478	0.0549919	0.640481	0.545787	0.0228241	0.111782	0.90535	1.15044	0.491294	1.28339	0.288156	0	0.111196	0.994841	Low risk
TCGA-E2-A1L8-01A-11R-A13Q-07	0.0593365	1.33075	0.571759	0.278541	3.2474	0.273315	0.854479	0.760686	0.596544	1.17266	0.205804	0.0941054	0.137475	0.709211	0.087633	0.131279	0.234738	0	0	0.0138827	0.0799637	0.741462	1.0078	0.113702	2.85856	0.373326	0	0.765882	0.986768	Low risk
TCGA-D8-A1XQ-01A-11R-A14M-07	0.0288796	0.173301	0.411017	0.0448232	1.97183	0.763703	1.33954	0.295262	2.67468	0.150329	0.0625408	0.073046	0.0976534	2.28928	1.91632	0.102192	0.268096	0.177025	0.181763	0.0720654	2.49023	1.43617	3.79887	1.25225	1.95389	0.972541	0	0.144417	0.899017	Low risk
TCGA-E2-A1IH-01A-11R-A13Q-07	0.114831	1.16666	1.45188	0.386361	2.37673	0.295664	1.25215	0.41796	0.403832	0.727909	0.240657	0.0284987	0.237985	1.14148	0.168094	0.0268677	0.143519	0.0474442	0.051967	0.0340033	0.0789217	2.12916	0.962484	0.313489	2.48003	0.319599	0	0.680913	0.964047	Low risk
TCGA-A8-A06O-01A-11R-A00Z-07	0.906852	0.26317	0.342683	0.112743	2.67912	0.134935	2.6164	0.903779	0.104302	0.316329	0.185152	0	0.038517	0.371683	0	0.0795933	0	0.182063	0.0263681	0.00690478	0.154594	0.447486	1.07104	0.315121	1.03199	0.535016	0	0.148575	0.334745	High risk
TCGA-A2-A1G1-01A-21R-A13Q-07	0.623893	1.01497	0.892105	0	1.64173	0.369338	1.01408	1.19353	3.13341	0.243257	0.0351973	0	0.14075	1.04456	1.27035	1.13545	0.227448	0	0.0214367	0.0278164	0.0827198	1.59303	3.72372	1.40654	3.25658	0.818984	0.0284122	0.304234	0.724626	Low risk
TCGA-BH-A1F8-01A-11R-A13Q-07	0.306251	0.928803	0.397665	0.155188	2.47235	0.080081	1.7967	0.991024	0.33558	0.114153	0.110657	0	0.0392309	1.51908	0	0.199866	0	0.666557	0.111746	0.0239758	0.0500147	0.562035	0.787762	0.54782	2.62073	0.795015	0	0.0978347	0.252368	High risk
TCGA-E9-A24A-01A-11R-A169-07	0.536801	0.891214	0.717722	0.272441	2.42447	1.58667	1.53249	0.779021	0.0692334	1.16522	0.124045	0.243905	0.140138	1.06761	0	0.0783162	0.390012	0	0	0.00679122	0.022747	0.619649	0.862447	0.356264	1.77684	0.419324	0	0.186876	0.291737	High risk
TCGA-E9-A1NE-01A-21R-A14M-07	0.242354	0.932583	1.18682	0.210411	2.54716	0.573219	2.02669	1.03571	1.0785	0.200417	0.180912	0.441757	0.109955	0.59245	0.678292	0.449146	0.0437529	0.0419807	0.19631	0.160857	0.0502864	2.42333	2.39918	0.807544	1.34035	0.252941	0.0902505	0.424585	1.38449	Low risk
TCGA-BH-A1EO-01A-11R-A137-07	0.0531198	1.684	0.825651	0.0416187	2.12316	0.456961	1.95884	0.599213	0.201611	0.226215	0.18519	0	0.134127	1.01136	0	0.0482914	0	0.164891	0.0471311	0	0	0.408568	0.287164	0	2.01271	0.124078	0	0.11045	0.935614	Low risk
TCGA-A8-A08R-01A-11R-A034-07	0	0.982708	0.723369	0.151886	2.06192	1.00696	0.974458	0.383363	2.46649	0.174777	0.0212583	0	0.0621168	2.58054	1.33098	0.734696	0.227818	0.259229	1.21017	2.8679	1.53193	1.67261	4.76598	1.706	1.72649	1.66254	0	0.248706	1.24571	Low risk
TCGA-E2-A153-01A-12R-A12D-07	0.260133	1.41796	0.689033	0.359161	1.92336	0.499067	1.1812	0.578395	0.144504	1.58369	0.418709	0	0.11842	0.847197	0	0.20093	0.221944	0.0747198	0.140193	0	0.0183088	0.132002	0.947261	0.174576	2.28728	0.3178	0	0.20467	0.844233	High risk
TCGA-C8-A1HG-01A-11R-A137-07	0.0706217	0.220616	0.395795	0	2.74991	1.14196	0.716974	0.978549	0.0286568	1.21229	0	0	0.0155836	0.260814	0	0.0642375	0	0.112341	0	0	0	2.71076	3.32405	2.6533	1.79335	0.63749	0	0.0681568	0.508294	Low risk
TCGA-A7-A13D-01A-13R-A12P-07	0.383621	0.716419	0.296137	0.126213	1.71094	0.0175701	1.75497	0.43394	2.68165	1.04305	0.141018	0.0215459	0.0921266	0.890714	0.878762	0.63498	0.161346	0.105202	0.155888	0	0.513092	0.494715	2.13251	0.497605	2.72148	0.950703	0	1.35048	0.264943	Low risk
TCGA-BH-A0DT-01A-21R-A12D-07	0.180969	2.24753	0.856251	0.644474	2.47792	0.984348	1.26673	0.617046	0.647541	0.255285	0.134367	0.28042	0.142936	0.749917	0.908503	0.133609	0.344787	0.119409	0.082928	0.0437331	0.0586137	0.891761	2.01612	0.273589	2.00049	0.233905	0.0446646	0.154979	0.509722	Low risk
TCGA-A2-A3XY-01A-11R-A239-07	0.07345	1.08278	2.22027	0.183784	2.57015	1.0335	1.06669	0.20426	2.49307	0.395291	0.156321	0.230554	0.0946931	0.751649	1.35506	1.01939	0.121573	1.45541	0.636858	2.32117	0.47676	1.75733	1.73592	0.45841	2.26472	1.29202	0.0292488	0.232162	1.04206	Low risk
TCGA-BH-A0DV-01A-21R-A12P-07	0.172679	1.91907	1.13071	0.5112	1.98745	0.693684	0.744936	0.516736	0.817771	0.640683	0.261831	0.210968	0.323833	0.9567	0.51953	0.136076	0.0434515	0.0822117	0.0568706	0.0179921	0.0886849	0.612099	1.13397	0.145907	2.04313	0.264437	0	0.360359	0.78705	Low risk
TCGA-A2-A0CQ-01A-21R-A034-07	0	1.28769	0.657385	0.844735	2.07484	0.709736	1.02168	0.449567	0.14292	0.282259	0.0226876	0.188217	0.0201904	0.63094	0.0904985	0.0281386	0.101733	0	0	0	0.047769	0.395828	2.97377	1.04236	2.10542	0.447591	0	0.121531	0.258262	Low risk
TCGA-AO-A12D-01A-11R-A115-07	0.118224	2.93372	0.799804	0.530341	1.90112	0.408696	1.01629	0.818694	0.282476	0.549757	0.0296872	0.430077	0.0946188	0.500185	0.421878	0.718855	0.0675255	0.0648119	0.249786	0.0647293	0.165349	1.93203	2.80408	0.688446	2.14216	0.512	0	0.106826	1.03778	Low risk
TCGA-EW-A1PG-01A-11R-A144-07	0.239909	1.65764	1.39785	0.451085	2.36875	1.38312	1.1722	0.706825	1.48989	0.177626	0.144973	0.821105	0.229368	1.23362	0.898032	0.219335	0.165839	0.907729	0.111156	0.232648	0.153497	0.61011	1.10256	0.277395	2.8076	0.203675	0	0.170702	0.211475	Low risk
TCGA-B6-A0RP-01A-21R-A084-07	0.0558124	0.840184	0.426615	0.547654	2.46777	0.519197	1.4032	0.766794	0.369388	0.700325	0.0610344	0.757204	0.173868	0.502017	0	0	0.262065	0	0	0.0130459	0.0219023	0.755802	0.963211	0.254099	2.00425	0.456182	0	0.146	1.39045	Low risk
TCGA-C8-A3M7-01A-12R-A21T-07	0.273278	3.10646	1.81763	0.261721	2.38237	0.66142	1.11075	0.844211	1.38021	0.758927	0.364813	1.89648	0.334386	0.631472	0.569375	0.548607	0.055205	0.458421	0.14089	0.0822947	0.443044	0.908004	2.12913	0.538602	1.58897	0.748227	0	0.237263	0.928124	Low risk
TCGA-A2-A0CT-01A-31R-A056-07	0.159679	0.401871	0.452288	0	2.59033	2.48685	1.42732	0.42965	0.129091	0	0.118336	1.37165	0.088602	0.236712	0.120731	0.0746571	0.0693637	0.73224	0.0368997	0	0	0.117868	0.310971	0.156126	1.56518	0.32652	0	0.414598	0.0733316	Low risk
TCGA-A2-A0SW-01A-11R-A084-07	0	0.283509	0.470435	0.0957251	1.93189	0.262085	1.4084	0.977574	0.0660866	1.21808	0.0604702	0.326577	0.131132	0.412178	0	0.213594	0.135741	0.773589	0.0906707	0.147927	0.0797347	1.6856	2.13983	0.543847	1.91227	0.0859676	0	0.287358	1.20737	Low risk
TCGA-E2-A14V-01A-11R-A12D-07	0.0310577	1.09003	0.397703	0.0948102	1.85709	1.55312	1.44951	0.827008	0.383571	0.0557485	0.11032	0.307489	0.0468048	0.490767	0.176107	0.260022	0.0519024	0.233431	0.46018	0.0143879	0	0.464539	1.15491	0.0600474	1.6785	0.29628	0.0364668	0.21347	0.53803	Low risk
TCGA-AQ-A04J-01A-02R-A034-07	0.709394	2.12103	2.65706	0.128198	2.04113	0.779164	0.859916	0.604229	3.04234	0.811149	0.249079	0.440268	0.207482	1.55234	1.82616	0.812741	0.0933162	0.923742	1.20739	0.858847	0.908804	2.49047	1.91601	0.512369	1.71434	0.87319	0.0976699	0.18624	0.704289	Low risk
TCGA-A2-A0EU-01A-22R-A056-07	0.11334	0.87181	0.620704	0	1.94564	1.89017	1.84269	0.578214	0.297225	0.167756	0.0562998	0.720087	0.0501667	1.66332	0	0.230298	0	0	0.2399	0	0.0597183	0.481626	1.34242	0.0747893	1.46147	0.717393	0	0.0521066	0.361324	Low risk
TCGA-S3-AA17-01A-11R-A41B-07	0.122479	0.797132	0.836386	0.215781	1.959	1.77602	2.0114	0.685433	0.145736	0.61798	0.0307899	0.0271052	0.0274094	0.604016	0	0.514883	0.07	0	0.0735468	0.0194931	0.324226	2.35745	2.87726	0.75889	1.84762	1.17334	0	0.184852	1.96022	Low risk
TCGA-A2-A0SX-01A-12R-A084-07	0.0622455	3.14029	0.677137	0.0960065	2.11495	2.66913	1.18452	0.498438	3.01571	1.13577	0.254849	3.46144	0.0606684	1.63326	0.410136	0.864174	0.103286	0.23624	1.01773	1.10936	0.38712	1.23076	3.33817	1.22323	2.51316	0.983005	0.0369363	0.167731	1.42795	Low risk
TCGA-A7-A56D-01A-11R-A27Q-07	0	0.475972	0.0969887	0	1.95313	0	1.04938	0	0.305826	2.01792	0.0714027	0	0.154175	1.72798	0	0.130366	0	0	0.127319	0.0454377	0.0193044	1.14581	1.75102	1.39402	4.19239	0.661948	0	0	0.856866	High risk
TCGA-E2-A158-01A-11R-A12D-07	0	1.74529	0.218397	0	2.44939	1.28493	1.59958	1.17747	4.78778	0.162701	0.0678579	0	0.00684796	0.155874	0.259063	1.31967	0.289234	0.888674	1.74201	0.1976	0.060214	5.47108	1.17941	0	0.445702	1.12276	0.0727394	0.331781	0.194744	Low risk
TCGA-BH-A1FG-01A-11R-A13Q-07	0	0.92694	0.428683	0.638143	2.75575	1.59018	0.894771	0.530933	0.446611	0.1851	0.0225859	0.106079	0.0333458	1.24347	0	0.055492	0.101289	0	0.106364	0.0142842	0	0.703583	1.29053	0	1.05279	1.50409	0	0.0703831	0.0728261	Low risk
TCGA-E2-A15R-01A-11R-A115-07	0.0466463	0.130534	0.420447	0.314535	1.39372	0.228776	1.51362	1.3725	0.911062	0.103489	0.0510258	0.0523153	0.300053	0.32229	0.0690344	0	0.151381	0.0377638	0.101299	0.0108768	0.0629575	0	0.366751	0.214681	0.890756	0.426815	0	0.351262	0.256852	Low risk
TCGA-BH-A0E6-01A-11R-A034-07	0.434863	1.29174	0.527211	0	1.8799	0.117567	0.604852	0.204105	0.702763	0.425403	0.135955	0.0969448	0.0900889	1.98516	4.07917	0.426348	0	0.120828	1.29955	6.05952	0.044721	1.53084	2.90364	0.397362	2.4669	1.37159	0	0.222801	0.217806	Low risk
TCGA-AO-A03L-01A-41R-A056-07	0.0320971	0.260129	0.766672	0.211639	1.66173	0.318525	1.28886	0.892468	0.171142	0.1399	0.198976	0.185539	0.159476	0.517626	0.264641	0.316165	0.105331	0	0.0142977	0.0441646	0.0372767	0.726442	2.31893	1.09922	1.39704	0.190821	0	0.262529	0.413377	Low risk
TCGA-C8-A1HI-01A-11R-A137-07	0.0238209	0.604924	1.15913	0.566272	1.75775	0.630849	1.16285	0.623133	0.518775	0.50791	0.101593	0.964564	0.133967	1.15499	0.718647	0.312381	0.116464	0.0382581	0.151282	0.101444	0.0276777	0.827828	0.785287	0.333562	1.72915	0.366285	0.0554312	0.115671	0.350732	Low risk
TCGA-A7-A3IZ-01A-11R-A213-07	0	0.0275544	0.567796	0.219684	2.96811	0.514636	1.27044	1.05757	0.459016	0.030266	0.0954781	0.134551	0.0432296	1.33473	0.188687	0.117721	0.0557824	0.53966	0.0586234	0	0.0387841	0.0950979	0.580218	0.126283	1.25398	0.778221	0.0392085	0.183322	0.393676	Low risk
TCGA-BH-A18I-01A-11R-A12D-07	0.052427	0.940517	0.699978	0.157713	2.13698	0.811265	1.12905	0.872913	0.414653	0.38019	0.130408	0.0751492	0.199383	0.758031	0.527668	0.116323	0	1.03238	0	0.00613476	0.080535	1.05432	1.04603	0.194788	1.80206	0.180056	0	0.128006	1.06226	Low risk
TCGA-C8-A12K-01A-21R-A115-07	0.48244	1.24197	0.626631	0.0911762	3.01228	0.698639	0.740227	0.334383	2.81612	0.0270407	0.0433864	0.075442	0.320587	1.84197	0.0872564	0.559945	0.0498845	0	0.483224	0.311107	1.01529	2.93133	4.30757	1.76906	1.47154	1.29359	0.0350417	0.31248	0.440474	Low risk
TCGA-C8-A27A-01A-11R-A169-07	0.0755947	0.179995	0.311552	0.171127	2.94897	0.791947	1.0089	1.17199	0.147385	0.457702	0.109135	0.0247057	0.0974373	0.481942	0	0.155647	0.240144	0.0811887	0.810777	0	0.231259	0.143189	1.34332	0.541296	1.55969	0.188467	0.116867	0.0682096	0.351045	Low risk
TCGA-EW-A1PD-01A-11R-A144-07	0.323475	0.702313	1.01396	0.0751785	2.08063	0.491852	1.99656	1.11714	0.459034	0.3669	0.070479	0.0621458	0.149021	0.857767	0.268418	0.271872	0.0544496	0.19853	0.0711823	0.00757158	0.0988122	0.414022	0.402738	0.0629857	2.20388	0.597361	0.0382664	0.421483	0.263983	Low risk
TCGA-AR-A0TR-01A-11R-A084-07	0.353519	0.244984	0.155038	0.371916	2.42942	2.49205	1.77301	1.5814	0.141572	0.10006	0.0412039	0.334672	0.0306431	0.820055	0	0.0758775	0.0473805	0	0	0.00657463	0.0756612	0.42893	0.188729	0.0548293	0.678516	0.0170288	0	0.238512	0.162782	Low risk
TCGA-BH-A0HL-01A-11R-A10U-07	0.874405	0.267797	0.20737	0.949656	2.91486	1.84904	1.04905	1.24925	0.271579	0.407281	0.0694886	0	0.0415938	0.971331	0.0938047	0.0291897	0.0536803	0.195858	0.0564163	0	0.0974369	0.60803	0.110156	0.121634	2.02507	1.19802	0	0.137361	0.0796208	High risk
TCGA-OL-A66P-01A-11R-A31O-07	0.108759	0.94416	0.488611	0.0434157	1.65973	0.193215	0.538149	0.10204	0.358172	1.81405	0.156237	0.0180216	0.0242485	0.837065	0	0.681707	0	0.171704	0	0.0882935	0.0850616	4.83619	2.75431	2.33699	2.40644	0.159868	0	0.0216225	1.22208	Low risk
TCGA-BH-A18L-01A-32R-A12D-07	0	1.05578	0.164877	0.0225175	1.67918	0.088477	0.930003	1.04907	0.154263	0.219379	0.0210857	0.00930727	0.0249644	0.764148	0.0842463	0.0261554	0.13986	0.0909567	0	0	0.0223826	0.233823	0.995886	0.351159	1.44819	0.62012	0	0.154115	0.0612313	High risk
TCGA-BH-A208-01A-11R-A157-07	0.148797	2.09157	0.977808	0.183519	1.89012	0.941391	0.89864	0.234216	0.209646	0.160947	0.448917	0.205998	0.363931	0.415202	0.256359	0.13567	0.101857	0.64264	0.132505	0.0635531	0.0360193	1.25751	0.356942	0	2.37808	0.233406	0	0.27943	0.377515	Low risk
TCGA-B6-A0WS-01A-11R-A115-07	0.130663	0.341053	0.435584	0.127592	2.74419	0.215503	0.601176	0.810823	0.118085	0.17469	0.518768	0.0325628	0.0651202	0.311153	0.190798	0.229059	0	0	0.505556	0.0311567	0.102361	1.07261	2.75732	0.799558	1.80877	0.360362	0	0.138225	1.04076	Low risk
TCGA-AO-A03N-01B-11R-A10J-07	0	1.48446	0.509045	0	1.60466	0	0.656494	0.29958	0.0597098	0.390544	0	0.0832113	0.473911	0.50927	0	0.364808	0	1.50264	0	0.0432309	0	0	1.6077	0	2.5204	0.221635	0	0.192386	0.258737	Low risk
TCGA-E9-A2JT-01A-22R-A18M-07	0.385239	0.41794	1.21889	0.308999	2.88391	0.737169	1.56738	0.710743	0.385144	0.872811	0	0.0465016	0.0470199	0.476598	0.204363	0.454579	0.118853	0.114157	0.154347	0.0168498	0.187118	2.36618	2.2733	1.19861	1.39003	0.279495	0	0.651318	2.8183	Low risk
TCGA-A2-A0T6-01A-11R-A084-07	0.263348	0.84556	0.515576	0.409446	2.699	0.63694	2.47201	0.963273	0.224252	0.446333	0.215233	0.0184342	0.209221	0.590936	0	0.262946	0.138987	0.255744	0	0	0.10791	1.26205	0.276998	0	1.98912	0.323957	0.0335931	0.537907	1.01976	Low risk
TCGA-AO-A0J9-01A-11R-A034-07	0.260331	0.541919	1.36624	0.187623	1.89357	0.972122	0.916933	0.318229	0.422276	1.07718	0.119901	0.0450886	0.146682	0.49861	0.305643	0.0508781	0.180344	0	0.221986	0.013081	0.127015	0.941536	1.63851	0.254727	2.28109	0.438456	0	0.0592877	0.597246	Low risk
TCGA-C8-A26Y-01A-11R-A16F-07	0.396368	0.21075	0.463289	0.10716	1.85649	0.477878	1.02831	1.02563	0.598044	0.602925	0.0611548	0	0.0183973	1.31856	0	1.36643	1.74926	0.131848	0.2645	0.0130721	0.0435634	0.851959	2.83801	1.10961	1.63105	0.475501	0.0331549	0.161108	0.352626	High risk
TCGA-A1-A0SQ-01A-21R-A144-07	0.410662	0.187821	0.632816	0.374623	3.41336	0.127927	1.24189	0.463992	0.360219	0.350684	0.0264469	0.333713	0.0543393	0.283623	0	1.45795	0.118066	0	0	0	0.0141035	0.734033	0.408423	0.0696628	1.27378	0.0952328	0	0.0279187	0.0892546	Low risk
TCGA-A7-A13E-01A-11R-A12P-07	0	0.743654	0.251162	0.0636664	1.32159	0.12526	1.07916	0.444442	2.07115	0.422456	1.20732	1.00843	0.0790497	1.96477	0.427559	0.657378	0.618518	0.641511	0.800986	0	0.0160848	0.116511	3.9155	0.69694	1.0054	2.06798	0	0.202299	0.187219	High risk
TCGA-AC-A3TM-01A-11R-A22K-07	0.412347	0.509696	0.558874	0.147404	1.35223	0.0610885	1.11598	0.141728	0.338686	0.232303	0.164556	0.554997	0.0754845	0.606636	0.990565	0.104427	0	0.180798	0.0518831	0.0272221	0.0153442	1.76828	1.37106	0.719105	2.28489	0.472872	0.0906732	0.138847	0.43914	Low risk
TCGA-A2-A0YI-01A-31R-A10J-07	0.186827	0.79679	0.902982	0.244831	2.38389	1.98705	1.22847	0.703602	0.480172	0.0753807	0.11976	1.73162	0.118375	0.50264	0.23482	0.123836	0.221863	0.0891763	0	0.0578826	0.106481	1.53424	0.875826	0.107218	1.25492	0.264244	0	0.165931	0.714445	Low risk
TCGA-A2-A25A-01A-12R-A16F-07	0.615066	1.57136	1.48017	0.161605	2.59457	0.994847	1.19303	0.782701	1.82084	0.185869	0.507483	0.816225	0.190789	0.800917	1.37067	1.01444	0	0.344485	0.0096688	0.111638	0.190777	1.66241	0.635057	0.0831532	1.79386	0.461907	0.0506573	0.324144	0.35617	Low risk
TCGA-AC-A23C-01A-12R-A169-07	0.107183	0.415085	0.674052	0.183215	2.70637	1.89618	2.3524	0.927779	0.502172	0.355311	0.0201744	0.282934	0.327225	2.33791	0.229649	0.906838	0.295359	0	0.140684	0.0316789	0.073604	1.48289	2.07566	0.421051	1.83427	0.547638	0	0.383943	1.46501	Low risk
TCGA-XX-A899-01A-11R-A36F-07	0.148663	1.56859	1.11378	0.487826	1.7294	0.467935	1.67516	0.844657	0.635436	0.0350106	0.0283131	0.220994	0.114017	0.694718	0.112298	0.427375	0.242099	0.178112	0.194284	0.0703796	0.324891	1.7521	1.28338	0.277374	2.02727	0.743427	0.0892851	0.323303	1.9597	Low risk
TCGA-BH-A209-01A-11R-A157-07	0.108954	0.866731	0.924051	0.451325	2.18181	1.08957	1.2534	0.46401	0.229629	0.299589	0	0	0.123206	1.30035	0	1.78921	0.0468582	0.211985	2.08943	0.100658	0.0325486	2.46144	2.24922	0.940544	2.16698	1.08089	0	0.198499	1.96823	Low risk
TCGA-BH-A0C3-01A-21R-A12P-07	0.039437	0.488633	1.05514	0.307875	2.142	0.506157	1.21143	1.03905	0.540384	0.679952	0.165357	0	0.132228	1.18052	0.220752	0.138297	0.18897	0	0	0.0273609	0.0755163	0.916034	0.958912	0.217072	1.54716	0.125976	0	0.66225	0.707977	Low risk
TCGA-E2-A155-01A-11R-A12D-07	0	0.536201	0.25065	0.0409088	1.7859	1.00161	2.22193	1.09657	0.0826412	0.137628	0.0571095	0.0169724	0.0341252	0.104159	0	0.303523	0	0.0833745	0.197679	0	0.146923	0.215184	0.148237	0	1.04636	1.38748	0	0.0153007	0.102471	High risk
TCGA-BH-A0HP-01A-12R-A084-07	0.225224	1.71791	0.796532	0.991938	2.50992	0.571379	1.39284	0.991621	0.902953	0.0804613	0.107188	1.42314	0.150202	0.548309	0.24976	0.955478	0.0990977	0.347921	0.153414	0.061809	0.124458	0.691064	1.28605	0.270516	1.66665	0.339717	0	0.212691	0.218506	Low risk
TCGA-AC-A2QI-01A-12R-A19W-07	0.0982048	0.882997	0.889752	0.544061	2.3378	1.28486	1.27263	0.61114	0.293189	0.252536	0.185479	0.221387	0.0715269	0.785236	0.0976706	0.0602135	0.0559245	0	0	0.00778011	0.0642355	0.808561	0.84775	0.185959	2.0613	0.259168	0	0.106991	0.533361	Low risk
TCGA-E9-A1R4-01A-21R-A14D-07	0.0774234	0.709745	0.581775	0.718382	2.21467	2.07538	2.13605	1.04718	0.220762	0.0702631	0.358247	0.0624716	0.0590381	1.59996	0.114011	0.433231	0	0	0.65404	0.00912964	0.0455437	0.783934	1.33433	0.621406	2.00048	0.446837	0	0.284471	0.95743	Low risk
TCGA-D8-A1XO-01A-11R-A14M-07	0.0793608	0.301947	0.392522	0.304924	1.99753	1.54703	2.37415	1.33191	0.575274	0.721091	0.237536	0.05146	0.124025	0.364205	0	0.118411	0.21245	0.204308	0.0119893	0	0.0312982	0.866037	0.483859	0.0521581	1.59876	0.225604	0	0.306021	0.340759	Low risk
TCGA-A2-A0D4-01A-11R-A00Z-07	0.0486301	1.74513	0.556438	0.0567618	1.2248	0.586849	1.08522	0.566893	0.326098	0.914161	0.0356786	0.099694	0.073064	0.679504	0.494748	0.33853	0	0.288475	0.0217313	0.0281978	0.0656194	0.201151	0.0845988	0.0475069	1.26308	0.61692	0	0.0189516	0.0375	High risk
TCGA-A2-A0CK-01A-11R-A22K-07	0.340497	0.716257	0.936278	0.344876	2.69792	0.273576	0.46018	0.242105	0.564634	0.590759	0.662898	0.0721473	0.0570502	0.434523	0.637713	0.100947	0.181964	0.280764	0.082597	0.151007	0.220549	1.11218	1.02265	0.333358	1.61416	0.46723	0	0.141004	0.212473	Low risk
TCGA-B6-A409-01A-11R-A24H-07	0.839242	1.19781	0.327253	0	2.11689	1.35353	0.990274	0.10535	1.30129	0.102007	1.9567	0.184503	0.055779	1.16341	1.49097	0.63311	0.0483197	0.477078	1.18394	3.58402	1.73237	1.4368	3.5299	0.598099	3.03882	0.677694	0	0.123995	0.128629	High risk
TCGA-E2-A1L9-01A-11R-A13Q-07	0.168277	1.18016	0.809953	0.541144	1.42893	0.482754	0.896654	0.52721	0.226039	0.860727	0.124802	0.0243531	0.191003	0.78575	0	0.111299	0.0833854	0.118472	0.322361	0.0348084	0.0676108	0.497093	2.65371	1.07352	2.60766	0.397702	0.0296873	0.260253	1.0119	Low risk
TCGA-BH-A1F2-01A-31R-A13Q-07	0.0270057	1.03755	0.613155	0.483481	3.09067	0.459927	0.960178	0.436932	0.347115	0.248722	0.238062	0.0766965	0.326075	0.514596	0	0.708854	0.251982	0.792435	0.664984	0.00626418	0.0313725	0.350356	1.9245	0.373202	1.9546	0.359283	0	0.0617458	0.283487	Low risk
TCGA-AC-A3W7-01A-11R-A22K-07	0.616255	0.926025	1.13861	0.451922	1.96406	0.725775	2.00875	0.800573	0.762698	0.199664	0.182344	0.186745	0.202701	0.490327	0.688328	0.690505	0.186507	0.261231	0.0764792	0.0402897	0.152225	0.778698	0.743281	0.0566239	1.51425	0.826186	0	0.191937	1.58621	Low risk
TCGA-AN-A04C-01A-21R-A034-07	0.217893	1.17892	0.630295	0.271114	2.18244	0.118034	1.43279	0.172702	0.501433	0.31014	0.0213154	0.0555555	0.0804532	0.192303	0.314029	0.373988	0.0957355	1.34828	0.335298	0	0.1411	1.1282	1.68967	0.483379	2.06699	0.257251	0	0.145502	0.233062	Low risk
TCGA-A2-A25C-01A-11R-A169-07	0.0215716	0.371343	0.637658	0.248647	1.48361	1.37368	2.00556	1.12105	0.132757	0.466594	0.121708	0.420702	0.0822933	0.784516	0.0634197	0.409402	0.0713751	0.523763	0.76009	0	0.0415403	0.874027	0.75702	0.270174	1.61056	0.118592	0.025343	0.758264	0.811807	Low risk
TCGA-A2-A04Y-01A-21R-A034-07	0.782672	0.785153	0.99267	0.0581492	0.893031	1.30448	1.76108	0.43383	0.485892	0.578238	0.107005	0.0944922	0.0485546	0.421184	0.0736961	0.346035	0.0829039	0.117796	0.521606	0.0116271	0.00979649	1.08715	2.92256	1.44128	1.36882	0.860047	0	0.653153	0.573363	Low risk
TCGA-A2-A0YL-01A-21R-A109-07	0.396945	2.40675	1.76846	0.740572	2.46538	1.38343	1.51489	0.782367	1.79856	0.0860192	0.157898	1.30713	0.108832	0.647778	0.622826	0.928575	0.425172	0.907963	0.137702	0.345863	0.074014	1.4736	0.887673	0	1.86169	0.797502	0	0.384491	0.436279	Low risk
TCGA-AQ-A1H2-01A-11R-A13Q-07	0.0510093	0.167961	0.213556	0.325111	2.07357	0.225743	0.699032	0.478205	0.307386	0.0910687	0.0188376	0	0.0551314	0.244635	0.0754375	0.0233711	0.0848565	0.195639	0	0	0.0100333	0.45047	2.27057	1.24527	1.34491	0.368329	0.030221	0.289365	0.326923	Low risk
TCGA-A2-A04V-01A-21R-A034-07	0	0.364523	0.770285	0.284456	2.05879	0.584013	1.15344	0.231781	0.312653	0.463885	0.162203	0.133757	0.0778198	0.599129	0	0.0596974	0.0554445	0.379125	0.0724754	0.00771223	0.012964	0.183244	0.577265	0.0641331	1.92648	0.696024	0	0.118072	0.620851	Low risk
TCGA-PL-A8LV-01A-21R-A41B-07	0.673175	1.18639	0.503246	0.0596046	2.0743	0.326987	1.5904	0.325351	0.94008	0.371377	0.740828	0.0124648	0.129095	2.10023	0.787102	0.711704	0.184576	0	1.4388	4.76371	0.577853	1.2245	2.43613	0.84137	2.84029	1.84019	0.0451536	0.0589355	0.826954	High risk
TCGA-BH-A0AV-01A-31R-A115-07	0.312792	2.06869	0.422716	0.249664	2.12652	1.5356	0.988224	0.488385	0.545846	1.7546	0.322515	0.0369062	0.0974489	1.58778	2.14752	1.23573	0.0481838	0.134484	0.893333	1.4676	0.322375	0.666307	3.83482	0.558608	2.87645	0.874513	0.0338412	0.0871305	0.626939	High risk
TCGA-E9-A22D-01A-11R-A157-07	0.0716267	0.833761	0.675248	0.074452	2.04822	1.42057	0.606439	0.443581	0.0194454	0.452727	0	0.0615425	0.0672912	0.154412	0	0.317745	0.118603	0.185152	0	0.00562618	0.0558635	3.98721	2.69594	0.995749	1.97185	0.210933	0	0.0914531	1.69767	Low risk
TCGA-D8-A1JH-01A-11R-A13Q-07	0.308774	0.9805	1.16244	0.325096	1.95229	1.53985	1.70174	1.05267	0.355567	0.336097	0.216432	0.149864	0.112611	1.28398	0.139738	0.487745	0.298146	0.22045	0.0429059	0.028044	0.0561211	0.581081	0.465066	0.180367	1.78308	0.374004	0.0286446	0.609759	1.5793	Low risk
TCGA-AO-A12C-01A-11R-A10J-07	0.139426	0.408403	0.705916	0.330368	1.50661	0.398743	0.257362	1.0974	0.501714	0.0961126	0.15207	0.0910648	0.128755	0.350282	0.38149	0.325666	0.118228	1.25831	0	0.00840336	0.0556829	0.37319	0.273262	0.199909	1.87623	0.600565	0	0.245979	0.33022	Low risk
TCGA-OL-A5D8-01A-11R-A27Q-07	0	0.580057	0.354261	1.76126	2.5713	0.163165	0.824772	0.321987	0.256503	0.500365	0.0877557	0.0262758	0.00891141	0.247737	0.227458	0	0.311396	0.127505	0.0713311	0.00947849	0.289257	0.222253	3.33286	1.15693	1.21494	0.932172	0	0.179485	0.509845	Low risk
TCGA-D8-A1JL-01A-11R-A13Q-07	0.0238862	2.5456	0.916926	0.801218	2.7236	2.09255	0.789366	0.93079	1.87329	0.38101	0.15022	0.0605745	0.283132	3.62786	1.74014	0.584961	0.189681	1.03629	0.615541	1.51835	0.159036	1.73615	3.26705	0.605664	1.74872	0.871455	0.0280583	0.293218	1.02148	Low risk
TCGA-A8-A09E-01A-11R-A00Z-07	0	0.683587	0.260459	0.698583	1.47006	0.0970316	0.184681	0.567063	0.10364	0.0678779	0	0.0603455	0.0490166	0.861346	0.110196	0	0.181892	0	0.0501025	0	0.0439849	0.301289	0.977256	0.209016	1.44693	0.327527	0	0.381566	0.234613	Low risk
TCGA-E9-A5FL-01A-11R-A27Q-07	1.77686	1.10858	1.23241	0.0374556	1.75952	0.0252069	0.99618	0.0594452	0.418956	1.09014	0.167471	4.33769	0.111378	2.99908	0	0.205332	0	3.44651	2.45718	0.337897	0.177239	0.667566	1.64964	0.546756	2.33338	0.954763	0	0.108361	1.08444	High risk
TCGA-A2-A3XX-01A-21R-A239-07	0.289426	2.19504	0.445896	0.0731452	2.01223	2.22732	1.0784	0.204752	1.68349	0.424254	0.777302	0.271246	0.0342794	1.41665	1.51379	0.645738	0.377588	0.442112	0.651153	1.68493	3.07791	1.06956	2.95557	0.333796	2.00296	2.14553	0	0.0664371	0.513287	High risk
TCGA-A2-A1G6-01A-11R-A13Q-07	1.6565	2.49566	1.91865	0.359632	3.10537	1.68971	0.949339	0.553704	2.57332	0.385723	0.256175	2.13535	0.197355	0.623308	1.10727	0.840124	0.112933	0.303617	0.0305678	0.1739	0.141663	1.93156	0.674896	0	1.45316	0.678846	0.118165	0.749303	0.311236	Low risk
TCGA-AN-A0FN-01A-11R-A034-07	0.110934	1.67024	1.60416	0.189458	2.07201	0.51441	0.736919	0.583759	0.468365	0.675291	0.448745	0.0275033	0.272171	0.947873	0.162488	0.0513996	0.138694	0.0901857	0	0.00662355	0.0440407	1.39386	1.29569	0.348431	2.60307	0.245387	0.0662778	0.672149	2.04139	Low risk
TCGA-A8-A07U-01A-11R-A034-07	0.0366818	0.375008	0.490654	0.111542	1.69061	1.58161	2.95247	0.519917	2.71614	0.274777	0.248638	0.0118795	0.0552263	0.957224	0.106779	0.684967	0.176383	0.115213	0.309654	0.066873	0.110894	1.88646	4.98353	2.51795	1.43791	0.46226	0	0.0969752	1.42596	Low risk
TCGA-BH-A0EI-01A-11R-A115-07	0.133437	0.627808	0.473015	0.594959	2.64328	0.354685	1.20512	1.22985	0.678643	0.386289	0.319289	0.0222706	0.299535	0.572046	0	0.092154	0.0576656	0.257641	0.482149	0.0239468	0	0.19026	0.262024	0.0666943	1.88286	0.176993	0	0.438374	1.89006	Low risk
TCGA-GM-A2DN-01A-11R-A180-07	0.213496	0.702597	0.876795	0.320686	1.86235	0.88592	1.3612	0.77675	1.69256	0.365989	0.133662	0.52133	0.505961	0.334548	1.23148	0.39356	0	0.22852	0.114203	0.0605347	0.114332	2.41443	2.74697	0.951958	2.02229	0.415955	0	0.127339	1.06433	Low risk
TCGA-A8-A06Z-01A-11R-A00Z-07	0	0.235032	0.332285	0.0171777	2.40118	0.234605	1.01731	1.16681	0.273445	0.152065	0.0160836	0.395507	0.0425101	0.117529	0	0.240128	0	0.230734	0	0	0	0.123423	0.171444	0.163383	0.751062	0.351246	0	0.27521	0.0560505	Low risk
TCGA-OL-A5DA-01A-11R-A27Q-07	0.23568	0.323826	0.639974	0.216068	2.55706	1.34861	0.783302	0.288624	0.511759	0.214929	0.203158	0.22766	0.063252	0.702652	0.843248	0.248417	0.0700978	0.19311	0.0372947	0.038781	0.186053	0.895714	1.5064	0.366056	1.67999	0.572325	0.0493429	0.436853	0.953107	Low risk
TCGA-AO-A128-01A-11R-A10J-07	0.0788711	2.95606	0.73952	0.178297	2.10054	0.963536	1.30219	1.3727	1.61695	0.287383	0.0389423	0	0.226871	0.225395	0.152833	0.610678	0	0.0429718	0	0.0549476	1.31143	4.03758	3.41371	2.24223	1.8393	0.0398854	0	0.0761258	2.98506	Low risk
TCGA-GM-A2DB-01A-31R-A18M-07	0.27377	1.8947	0.707966	0.0462996	2.34416	0.0311899	0.459825	0.273374	0.76716	0.295131	0	0.129519	0.0258706	1.35675	0.321172	1.43661	0	2.12862	0	0	0.295033	3.07335	1.78831	1.09944	2.4041	0.9074	0	0.143756	0.491369	Low risk
TCGA-BH-A18V-06A-11R-A213-07	0.0533052	3.10746	0.421261	0.666703	1.88765	0.586799	0.957374	1.27559	0.275867	0.140411	1.23927	0	0.207656	0.151128	0.356941	0.676096	0.361902	0.165445	0.191104	0	0.425502	3.07839	3.15942	0.967646	1.99179	0.97326	0.122416	0.115669	1.88859	High risk
TCGA-BH-A1FE-01A-11R-A13Q-07	0.238344	1.09687	1.03428	0.135045	2.36478	0.479789	1.69413	0.940492	0.202704	0.0461745	0.243283	0.201583	0.118427	0.690856	0.934328	0.459411	0.0847149	0.334531	0.0340156	0.023678	0.029842	1.76731	0.947306	0.189459	1.98166	0.33124	0	0.590529	0.488438	Low risk
TCGA-D8-A1JF-01A-11R-A13Q-07	0	2.07566	0.271223	0.059805	2.16099	0.226725	0.857527	0.420562	0.157917	0.443669	0.195664	0	0.0608091	0.631174	0	0.608873	0.204351	0.790415	0.05661	0.0238291	0.711982	0.751735	1.46588	0.0984456	1.52442	0.94514	0.117791	0.205909	0.600857	Low risk
TCGA-AN-A0FT-01A-11R-A034-07	0	1.32554	0.895083	0.0503849	1.91784	0.0834407	1.26457	0.079758	0.137727	1.02201	0.04721	0	0.109526	0.373546	0	0.114595	0.0542701	0	1.15701	0	0.0865416	0.412813	2.22981	0.122939	2.21958	0.308677	0	0.155989	0.132983	High risk
TCGA-S3-A6ZF-01A-32R-A32P-07	0.0658615	0.828305	0.526922	0.0260565	1.3928	1.07819	2.23754	1.82798	0.38758	0.0301835	0.206043	0	0.138964	1.52301	0	0.326946	0.0556317	0.575389	0.168734	0.0154361	0.100924	0.86029	0.776642	0.185028	2.00116	0.574678	0.039102	0.205566	1.07192	High risk
TCGA-EW-A1PH-01A-11R-A14M-07	0	2.92096	0.586137	0.167012	1.61505	3.85445	1.35433	0.258558	1.40283	0.842558	0.545454	1.03281	0.0618085	1.51399	0.342668	1.55443	0.249877	0.195433	1.94289	1.31924	1.46018	1.90517	2.86395	0.480191	2.19083	1.16617	0	1.04981	0.304181	High risk
TCGA-BH-A0HF-01A-11R-A056-07	0.295328	1.34657	0.641881	0.414003	2.03756	0.751074	0.878137	0.742714	0.923752	0.141197	0.0296144	1.75682	0.0176279	0.671578	0	0.0725064	0	0	0.394262	0.0372516	0.0621902	0.86881	0.848282	0.151748	1.93269	0.288045	0	0.0618581	0.610675	Low risk
TCGA-AR-A256-01A-11R-A169-07	0.0291696	5.06084	0.705653	0.11062	2.30515	1.86319	1.55549	1.27944	1.01503	0.222068	0.0213626	0.177797	0.0439738	0.795155	2.82638	0.512326	0.0959418	0.480908	1.64381	0	0.120528	0.501794	1.85383	0.163074	1.90967	0.943468	0	0.666215	0.156029	High risk
TCGA-B6-A0RT-01A-21R-A084-07	0.404797	1.31742	1.19554	0.239449	2.73351	0.545712	1.53601	0.489785	2.86065	0.223485	0.654917	0.263712	0.0497117	0.435594	1.16499	0.741507	0.208869	0.335043	0.788443	2.07113	0.159169	3.04786	3.05469	1.62224	1.63203	0.623078	0.0764673	0.397026	2.52392	Low risk
TCGA-A2-A1FW-01A-11R-A13Q-07	0.108315	0.383978	0.486855	0.480761	2.55401	3.11861	1.18621	1.48551	0.793019	0.0252347	0.0603373	0.0875765	0.133628	0.70408	0.158718	0.190962	0.177914	0.210784	0.0246864	0.00646163	0.0639956	0.888052	0.773701	0.105863	1.0084	1.22769	0	0.686144	0.364547	Low risk
TCGA-A7-A0DA-01A-31R-A115-07	0.0618174	3.0436	0.248313	0.206314	2.31568	1.94496	1.51287	0.379075	4.52998	0.375443	0.0894319	0.216175	0.0470776	2.76976	1.16395	0.674462	0.198358	0.0985104	0.835886	0.0288017	0.657438	0.398832	4.4495	0.92432	2.75641	1.24452	0	0.340229	1.24205	High risk
TCGA-AN-A0FV-01A-11R-A00Z-07	0.0652281	1.09497	0.292631	1.21247	1.81427	0.284124	0.848922	0.603587	0.79123	0.1707	0.13926	1.72645	0.12447	2.97372	0.0962419	0.704548	0.391129	0	0.218846	0.00766278	0.0256481	0.0939412	2.38117	0.666426	2.04394	0.304913	0	0.0255095	0.509423	High risk
TCGA-BH-A1F0-01A-11R-A137-07	0.200237	3.57168	1.12401	0.0972206	2.3802	0.612994	1.21299	0.698195	2.41048	0.313366	0.204441	0.193343	0.0813587	0.566114	0.736581	0.888534	0.104589	0.444126	0.566732	0.0864003	0.0809874	2.1162	2.30283	0.607302	1.72125	0.860402	0.0738805	0.338182	1.22843	Low risk
TCGA-A7-A5ZV-01A-11R-A28M-07	0	0.201666	0.815043	0.126188	1.87022	0.614341	0.379172	0.396965	0.129192	0.234779	1.20901	0	0.18299	0.669414	0.551788	0.437611	0.409936	0.648207	1.40169	0.499394	2.2678	0	0.632509	0.204782	1.47492	1.05325	0	0.144593	0.103505	High risk
TCGA-A8-A084-01A-21R-A00Z-07	0.242179	0.156606	0.123817	0.450766	1.79836	0.830492	1.62163	1.16241	0.183632	0.0666391	0.297308	0.284481	0.132366	0.315646	0.208873	0	0.0620577	0	0.032974	0	0.0712578	0	2.72503	1.45094	1.86689	0.38384	0	0.352712	0.941873	Low risk
TCGA-BH-A1FE-06A-11R-A213-07	0.146754	1.08983	0.784695	0.181028	2.13542	1.01369	0.440652	0.77252	0.300087	1.01968	0.459836	0	0.121785	0.464062	0	0.027771	0.148149	0.142351	0	0.0141604	1.16188	0.169429	0.138292	0	1.89598	0.106912	0	0.370978	0.0595102	High risk
TCGA-A8-A095-01A-11R-A00Z-07	0	1.26413	0.70228	0.279614	1.67115	0.406779	1.26703	0.804277	0.110639	0.154159	0.0766853	0.29159	0.154794	1.9765	0	0.371795	0.0592732	1.24329	0.0314802	0	0.0680702	0.659852	1.44699	0.256578	1.71625	0.22839	0.0821838	0.093925	0.433619	Low risk
TCGA-A2-A0CR-01A-11R-A22K-07	0.179918	1.06598	0.796552	0.221362	2.28331	0.353686	0.494689	0	2.52046	0.862033	0.10783	0.849375	0.111706	0.474777	0.964156	0.311605	0.0631108	0.470828	0.0168671	0.0856625	0.181328	3.28295	2.20754	2.16221	2.2152	0.424278	0	0.28722	1.18787	Low risk
TCGA-A8-A09R-01A-11R-A00Z-07	0.132521	0.350056	0.234011	0.506323	2.5662	0.47759	1.64306	1.39667	0.0756846	0.231658	0.0979712	0.152122	0.169871	1.0976	0.080521	0.0974118	0.0459879	0.0869435	0.0719136	0.0253475	0.0319412	1.22871	1.27718	0.336919	1.72589	0.2991	0.212191	0.0679695	1.09032	Low risk
TCGA-A2-A0CL-01A-11R-A115-07	0.110185	1.95161	1.0154	0.245863	2.54505	0.238599	1.27841	0.894091	0.498342	0.1937	0.0547023	0.0948482	0.0881361	0.675452	0.109588	0.656495	0.123093	0.596878	0.159784	0.0602518	0.0721747	2.77607	2.00496	0.785225	2.50152	0.41423	0.0442144	0.243271	1.78998	Low risk
TCGA-OL-A6VR-01A-32R-A33J-07	0.0913665	1.33298	0.559439	0.288158	2.26749	0.771092	0.740808	0.451194	0.547824	0.0281844	0.0672957	0.223954	0.09864	0.429496	0.176351	0.617322	0.0519773	0.0498777	0.145516	0.042802	0.0713655	0.326104	0.842709	0.226816	1.01473	0.549069	0	0.348441	0.198259	Low risk
TCGA-C8-A274-01A-11R-A16F-07	0	0.582195	0.329238	0.159079	1.05083	0.72617	2.22215	1.24081	0.417946	0.0713672	0.0951712	0.163382	0.0345729	0.193196	0	0	0	0.202522	0.157994	0	0.0207459	0.148815	1.18393	0.196454	1.55425	0.681357	0.0313482	0.307637	0.344445	Low risk
TCGA-D8-A1XS-01A-11R-A14M-07	0.25417	0.587175	0.703208	0.144352	2.00871	0.645383	1.54997	1.04116	0.335631	0.623517	0.0789954	0.42909	0.0647086	1.16438	0	0.120912	0.0906619	0.128676	0.083657	0.00638648	0.0424839	0.078679	0.823141	0.499656	1.99583	0.763614	0	0.639043	0.874551	Low risk
TCGA-OL-A5D7-01A-11R-A27Q-07	0	0.170388	0.40772	0	1.84689	1.16701	0.546454	0.267341	3.8175	0.437669	0.465988	0.0150339	0.0984545	0.717486	0.369584	0.500337	0	0.211622	1.82459	0.104518	1.33972	1.71289	4.46678	3.19473	1.1601	1.71596	0.0543346	0.532797	1.7223	Low risk
TCGA-C8-A131-01A-11R-A115-07	0	3.39613	0.459727	0.341549	1.0603	0.219194	0.852181	0.279292	0.0800221	1.50253	0.115481	0.0645975	0.111397	0.929451	0.11782	0.361516	0	0.834104	0.463463	0	0.0471029	2.6389	3.71448	1.38715	2.53837	0.58857	0	0.0847622	0.360614	High risk
TCGA-AR-A1AT-01A-11R-A12P-07	0.0461201	0.784221	0.586593	0.516963	0.742655	1.53732	1.75525	0.610733	0.142637	0.160438	0.0338293	0	0.0596212	0.295468	0	0.372753	0.0768084	0.505363	0.0409094	0.0214256	0	1.38223	2.70748	1.26048	1.47118	0.268063	0	0.170303	0.629441	Low risk
TCGA-BH-A0BZ-01A-31R-A12P-07	0	1.14295	0.747129	0.129778	0.897785	0.769213	1.14558	0.351605	0.174565	0.348205	0.0823363	0.0637541	0.108802	0.339627	0	0.263871	0	0	0.539917	0.0198995	0.0551711	2.17293	2.45571	0.898224	1.85073	0.217191	0	0.138554	0.704907	Low risk
TCGA-E2-A152-01A-11R-A12D-07	0.0362073	1.31366	0.447243	0.0833795	1.69807	0.757945	0.98426	0.892491	0.22992	0.377495	0.0781811	0.296871	0.0847679	0.457165	0.10543	0.215938	0.174206	0.831421	0.0635093	0.0820594	0.0557861	0.453874	0.503718	0.0698886	2.13306	0.53488	0	0.0891139	0.757279	Low risk
TCGA-E2-A14X-01A-11R-A115-07	0.173379	4.66834	0.832406	0.0355003	1.24123	1.91822	1.43293	0.473484	0.582919	0.283028	0.218119	0.0292761	0.0490085	1.83539	2.06707	0.698603	0.215638	0.471427	0.691343	0.443866	0.184204	0.801622	2.61299	0.583802	1.32285	1.81668	0.0268389	0.0480434	0.588978	High risk
TCGA-A8-A07B-01A-11R-A00Z-07	0	2.1881	0.85666	0.635142	2.60649	0.145216	3.81321	0.761291	0.16539	0.126522	0	0.370259	0.20593	0.11101	0	0.35127	0	0	0	0	0	0.796164	0.0833244	0.374762	1.80093	0.415088	0.162353	0.147174	0.546401	Low risk
TCGA-BH-A0BW-01A-11R-A115-07	0.326585	0.619995	0.423833	0.541968	2.9093	0.51107	1.61051	1.07701	2.55489	0.186479	0.0525675	0	0.247291	2.23826	0	1.48459	0.377785	1.33184	1.55307	0.0167827	0.568288	1.95702	3.22556	1.34373	1.56912	0.745676	0.12387	0.115416	1.16722	Low risk
TCGA-A8-A07Z-01A-11R-A00Z-07	0	0.847503	0.342665	0.0734771	1.18963	1.11966	0.99132	0.586285	0.181262	0.203553	0	0.0901671	0.0513521	0.633744	0	0.0851091	0.225355	0	0.0421428	0	0	1.05063	1.81407	1.28597	1.20538	0.783664	0	0.0814862	0.0695302	Low risk
TCGA-E9-A3QA-01A-61R-A22K-07	0.0874877	0.699043	1.4575	0.0687208	1.31394	1.1509	0.64296	0.288143	2.66108	0.38055	0.064416	2.99615	0.0258009	1.56395	0.390484	0.828182	0.0978257	0.224275	0.362888	0.541933	0.0903873	2.60717	3.93017	1.63989	1.38421	0.938808	0	0.244731	1.318	Low risk
TCGA-A2-A1FZ-01A-51R-A14D-07	0.0409588	0.620535	0.813708	0.182479	2.05079	0.476675	1.79729	0.68793	0.602366	0.176762	0.0882749	0.233488	0.153428	2.63972	0.599732	0.0735068	0.368324	0	0	0	0.108595	0.8107	0.345465	0.0789407	1.58958	0.517008	0.0480637	0.321829	0.29872	High risk
TCGA-LQ-A4E4-01A-11R-A266-07	0.571584	0.0802259	0.408974	0.250581	2.12141	1.19489	2.81048	0.997667	0.187593	0.249276	0.0361339	0	0.0108043	0.195339	0	0	0	1.32964	0.106838	0	0.147617	0.138857	0.267728	0.183505	0.82236	0.881211	0	0.256057	0.230016	Low risk
TCGA-BH-A0C0-01A-21R-A056-07	0	0.369885	0.595085	0.197409	2.10166	0.135225	1.14115	1.06654	0.053211	0.511232	0	0.402478	0.0290484	0.31483	0	0.750327	0	0	0.305332	0.0206621	0.0174175	2.18704	2.55873	0.451012	1.72369	0.32551	0	0.490234	1.30135	Low risk
TCGA-AR-A24U-01A-11R-A169-07	0.0914851	1.88563	0.648879	0.288508	1.60125	0.155897	1.29632	1.07244	0.274331	0.616707	0.0673838	0.010073	0.0403221	0.741827	0	0.418663	0.0520457	0.856117	0.266488	0.118271	0.0830319	1.26111	1.73647	0.954292	1.88786	0.549681	0.036568	0.35836	1.37394	Low risk
TCGA-AR-A0TU-01A-31R-A109-07	1.15393	0.703931	1.94923	0	3.49693	2.25488	0.607887	0.406682	3.93622	0.453863	1.01964	0.0208677	0.0141025	0.113612	0.910646	0.518462	0.156498	0.411003	0.680475	0.761231	0.276415	2.87523	5.5535	2.40552	1.03909	0.651194	0	0.0976241	0.502723	Low risk
TCGA-A8-A099-01A-11R-A00Z-07	0.815051	0.259599	0.43529	0.383267	2.45082	0.16099	1.94263	1.05364	0.0917416	1.118	0.021465	0.135983	0.044183	0.364223	0	0.0527675	0.09639	0.0470186	0	0	0	0.237729	0.68039	0.310917	1.51119	0.043646	0	0.545104	0.421435	High risk
TCGA-EW-A1OY-01A-11R-A144-07	0	0.741618	0.366775	0.0362959	1.85456	1.07707	1.14723	0.593905	0.273687	0.198842	0.099682	0.073701	0.0302693	0.331025	0	0.0830599	0.150452	0	0.100667	0.0215331	0	0.891352	1.31927	0.327753	1.10347	0.887688	0	0.27236	0.308887	Low risk
TCGA-A8-A06T-01A-11R-A00Z-07	0.0269269	0.861528	0.306939	0.304773	2.89754	0.596736	1.41574	1.07387	0.144662	0.690607	0.019716	0.00870036	0.0463179	0.456338	0	0	0	0.0851798	0.0119827	0.0124646	0.0517647	1.37272	1.46991	0.198089	1.2767	0.78864	0.0316244	0.0815201	0.739124	Low risk
TCGA-E9-A229-01A-31R-A157-07	0.263262	0.394706	0.589651	0.191584	2.56673	0.950577	1.80678	1.20538	0.327359	0.240279	0.196875	0.0977703	0.310707	0.788289	0.283518	0.548412	0.0435335	0.16028	0.0791529	0.0417165	0.0500348	0.509539	1.93405	0.804393	2.06415	0.407997	0	0.514186	2.07103	Low risk
TCGA-BH-A0B1-01A-12R-A056-07	0.0954249	1.31186	0.718419	0.099157	1.84776	0.608288	2.11574	1.14338	0.36924	0	0.0703108	0.370423	0.0420907	0.324323	0	0.114696	0.157181	0.372212	0.0984668	0	0.012697	0.614033	0.828874	0.28993	1.22791	0.408693	0	0.0861598	0.266756	High risk
TCGA-BH-A0WA-01A-11R-A109-07	0.064955	2.57401	0.653467	0.260211	2.74464	1.18672	1.04519	0.732009	2.88921	0.087508	0	0.161293	0.104025	1.65368	2.77371	0.70216	0.0548634	0.455942	0.706655	0.608785	0.807458	0.85114	2.76279	0.238645	1.43437	0.922953	0.076114	0.169077	0.475643	Low risk
TCGA-AO-A0JL-01A-11R-A056-07	0	3.46033	1.57354	0.161249	2.67271	1.52908	0.830074	0.338879	0.522368	1.14221	0.1224	2.80015	0.0557025	0.402178	1.06001	0.350573	0.0717879	0	0.280576	0.323393	3.09329	0.770144	2.14308	0.306578	2.71505	1.5067	0	0.309927	0.0682226	High risk
TCGA-A1-A0SI-01A-11R-A144-07	0.129356	0.82986	0.408504	0.337453	1.29843	0.281948	1.4758	0.727348	0.608961	0.226304	0.185264	0.084386	0.186605	0.671572	0	0.875249	0.250339	1.10485	0.137067	0.0308342	0.0716689	1.06467	2.44061	0.823311	1.68241	0.116676	0	0.124928	1.09152	Low risk
TCGA-4H-AAAK-01A-12R-A41B-07	0.195294	0.586197	0.598443	0.346512	2.09711	1.13598	1.39878	0.591243	0.467362	0.608705	0.251653	0.406854	0.225828	0.37598	0.830551	0.30662	0.197119	0.0659812	0.0545067	0.0191369	0.0634672	0.325442	0.184207	0.0794585	2.16028	0.4935	0	0.284576	2.15813	Low risk
TCGA-D8-A1X7-01A-11R-A14M-07	0	0.618372	0.516686	0.746673	1.9977	0.228504	1.19414	0.743824	0.254591	0.394589	0.079156	0.0177747	0.407044	0.702595	0	0.254267	0.176308	0.0442704	0	0.0063998	0.0107612	0.535398	0.372663	0	1.71517	0.293207	0	0.32986	0.214318	Low risk
TCGA-A2-A0D3-01A-11R-A115-07	0.320006	0.494615	0.309062	1.04057	0.728968	0.191143	2.12441	0.720741	0.112701	0.166871	0.0235944	0.0412346	0.0485286	0.23363	0	0.113644	0	0.101492	0.137431	0	0.144132	0.259486	2.11793	0.0622485	1.39399	0.345169	0	0.085362	0.509073	Low risk
TCGA-E9-A1RC-01A-11R-A157-07	0.046478	0.384624	0.236235	0.0718979	0.80152	1.16982	2.04606	1.43067	0.210527	0.470198	0.0837676	0	0.141129	0.706467	0.0687872	0.142741	0.31963	0.338273	0.438414	0	0.0450849	0.13127	0.407989	0	1.58573	0.47716	0	0.219299	1.13693	High risk
TCGA-BH-A0DD-01A-31R-A12P-07	0	0.28511	0.431525	0.133658	2.95679	1.27387	2.12164	1.03962	0.188126	0.293038	0	0.0341648	0.0903489	0.960626	0	0.124749	0.170744	0.401924	0.193056	0	0.0275749	1.00962	2.24487	0.256236	1.49304	0.228083	0	0.194012	1.07407	Low risk
TCGA-A2-A0T5-01A-21R-A084-07	0.410026	0.762099	0.752702	0.411207	1.32324	0.668431	1.35985	0.510846	0.293179	0.200105	0.269971	0.747145	0.0854131	0.457958	1.30502	0.173582	0.260167	0.105408	0.309259	0.00777981	0.0516131	0.0953332	1.95149	0.126592	1.9468	0.3574	0	0.262114	0.556174	Low risk
TCGA-C8-A130-01A-31R-A115-07	0.03493	0.906428	0.686876	0.487084	2.48205	0.3144	0.785132	0.544761	0.404252	0.882082	0.0507436	0.03366	0.124576	1.28413	0	0.439222	0.0583216	0	0.03097	0	0.0929257	0.651152	0.732901	0.252723	2.18292	0.659475	0	0.098816	0.563063	Low risk
TCGA-A8-A06R-01A-11R-A00Z-07	0.132101	1.96888	0.410442	0	1.70146	0.819405	1.15728	0.534821	0.353885	0.704271	0.232766	0.0437463	0.149227	0.311231	0	0.120386	0	0.0547717	0.0745915	0.0699571	0.128253	1.56213	1.42718	1.17894	2.55755	0.538091	0.0791565	0.1518	0.822909	Low risk
TCGA-Z7-A8R5-01A-42R-A41B-07	1.09192	3.14013	1.97215	0.0418519	2.5004	0.615946	0.0681873	0.190581	1.8875	0.495435	0.114564	1.38444	0.218229	0.549885	2.75245	0.722841	0	0.449228	0	0.073298	0.33721	3.08109	1.01354	0.102547	2.50374	0.48043	0	0.0914883	0.560883	Low risk
TCGA-A8-A079-01A-21R-A00Z-07	0	0.354316	0.18777	0.199635	2.02826	0.092614	1.77109	0.695763	0.438189	0.0541648	0	0.13091	0.0196634	0.153257	0.0881914	0.427826	0.14628	0.184516	0.10412	0	0.0234544	0.51638	0.319812	0.168398	0.823614	0.437442	0	0.0855988	0.343462	Low risk
TCGA-A7-A13G-01B-04R-A22O-07	0.488004	0.207465	1.0011	0.861277	3.29149	1.12346	2.59963	3.23096	1.02156	0.878169	0.0824238	0.360995	0.188286	0.935825	0.443834	0.285912	1.23578	0.40583	0.0505198	0.0653611	0.108424	0	0.773203	0.109174	3.43643	1.01726	0.30655	4.10955	2.94589	Low risk
TCGA-AO-A1KO-01A-31R-A13Q-07	0.658112	5.6351	2.404	0.22081	2.76366	1.25725	1.28326	0.668229	4.25945	0.970331	0.325732	2.26066	0.201822	0.437664	1.50551	0.624877	0.216816	0.697779	0.268689	0.202714	0.0424889	1.2639	0.397024	0.0532916	0.779346	0.981591	0	0.209218	0.124307	Low risk
TCGA-A7-A3J1-01A-11R-A213-07	0.0271996	0.678706	0.856824	0.751193	2.14819	0.523973	1.66605	1.25672	0.616123	0.186286	0.0969404	0.32255	0.0865111	0.395854	0.0796687	0.164673	0.253657	0.0436538	0.0711502	0.0679317	0.217087	1.18497	1.78087	0.494545	1.43728	0.302837	0.0319442	0.18837	0.969283	Low risk
TCGA-BH-A42V-01A-11R-A24H-07	0.571068	3.01348	1.2423	0.55944	2.72952	0.652032	0.830979	0.502503	1.2384	0.264822	0.340294	0.501604	0.161262	0.678559	1.292	0.732146	0.0950766	0.218231	0.0632118	0.0657077	0.332234	1.27077	0.835275	0.260136	1.73303	0.661232	0.0339383	0.352826	0.555832	Low risk
TCGA-E9-A1ND-01A-11R-A144-07	0.0445252	3.84913	0.895755	0.166453	1.75641	2.00571	1.51097	0.735519	0.379415	0.0796311	0.0326546	0	0.112928	0.695098	0.356715	0.392773	0	2.15068	0.502107	0.129398	0.133887	2.90202	3.30325	1.02904	1.83193	0.201772	0.0522377	0.24779	1.5594	Low risk
TCGA-C8-A133-01A-32R-A12D-07	0.290062	0.674384	0.318233	1.09056	1.71417	0.493221	0.280133	0.46691	0.194982	0.29489	0	0.865725	0.19487	0.421441	0	0	0	0.292385	0	0	0	0.78986	0.962041	0.283879	1.28148	0.387681	0	0.0382141	0.00246577	Low risk
TCGA-AO-A1KT-01A-11R-A13Q-07	0.0280279	0.997158	0.41861	0.0435083	2.22909	1.20341	0.748145	0.411988	0.681715	0.649181	0.280861	0.0966459	0.262544	0.63136	0.0820501	0.123032	0.0468719	0.560699	1.29809	0.00650307	0.0432497	0.362196	1.29364	0.298519	2.75352	0.358231	0.0329153	0.174575	0.996066	Low risk
TCGA-B6-A0IE-01A-11R-A034-07	2.36553	1.16512	0.650935	0.155023	1.6593	1.05319	0.616294	0.224613	0.763475	0.679495	0.145578	0.128753	0.130147	0.284454	0.455969	0.481092	0.049572	0.138243	0.41248	0.060798	0.0569574	0.681862	1.22737	0.112523	2.19558	1.0316	0.0348211	0.253674	0.243386	High risk
TCGA-D8-A1XG-01A-11R-A14D-07	0.881676	0.907571	0.657043	0.0563698	2.89039	0.458194	1.59982	1.25461	0.472963	0.244757	0.103783	0.461603	0.0776082	0.936075	0.877959	0.187801	0.228858	0.0582618	0	0.0581874	0.0282902	0.290238	0.902675	0	1.64319	0.261459	0.0426915	0.129019	0.398884	High risk
TCGA-A8-A09Z-01A-11R-A00Z-07	0	0.2452	0.229424	0.104669	1.392	0.155045	1.70401	0.552211	0.0942097	0.432067	0	0	0.0149794	0.621665	0	0.0312242	0	0.055074	0	0	0.0134254	1.95445	2.10851	0.410963	1.38301	0.282704	0	0.146563	0.502103	Low risk
TCGA-E2-A574-01A-11R-A29R-07	0	0.70652	2.23187	0	1.52089	0.486767	0.339259	0.0263299	2.537	0.111242	0.147681	0.105428	0.539675	0.491968	1.99772	0.807403	0	0.0671473	2.02528	1.65752	1.32166	4.97663	1.39463	0.0808562	2.8384	1.88196	0	0.0324802	0.0285009	Low risk
TCGA-C8-A1HK-01A-21R-A13Q-07	0.0480686	0.31239	0.482622	0	1.41922	0.050235	0.605651	0.350313	0.314832	0.280586	0	0.407447	0.916418	0.28443	0	0.718718	0	0.72792	0.042641	0.0112127	0.0188327	1.12623	0.844614	0.338767	1.02846	0.314273	0	0.193765	0.307248	Low risk
TCGA-A1-A0SE-01A-11R-A084-07	0.342191	1.60636	0.968619	0.521229	1.77825	0.66288	1.21202	0.762116	1.78039	0.138769	0.155808	0.679524	0.145656	0.375223	0.846812	0.738191	0.0531802	0.051033	0.0830454	0.0722715	0.061092	0.777287	1.28739	0.120527	1.36262	0.318513	0	0.403424	0.27795	Low risk
TCGA-WT-AB44-01A-11R-A41B-07	0.129301	0.647222	0.541896	0.0518377	2.14346	0.732859	1.79342	0	0.590896	0.421715	0.0485727	0.0427913	0.383452	0.437728	0.18885	0.117825	0	0.203326	0	0.0154927	0.195921	0.750183	1.0712	0.126394	3.25514	0.966601	0	0.642066	1.8405	Low risk
TCGA-AC-A4ZE-01A-11R-A41B-07	0	0.385456	0.643391	0.559021	2.96618	0.651558	1.50413	0.93227	0.561054	1.12821	0.0747175	0.0111936	0.0150735	0.567374	0	0.33823	0.0577433	0.393159	0.688997	0.0160305	0.420831	0.645841	0.54186	0.0667839	1.03936	0.240661	0	0.3985	0.461701	Low risk
TCGA-AN-A0XP-01A-11R-A109-07	0.374087	0.614676	0.455452	0.438702	1.68999	0.737097	1.34967	1.03666	0.125727	0.619125	0.0472064	0.0619368	0.0557981	0.704488	0	0.194923	0.157034	0.0520757	0	0	0	0.0925466	2.87011	0.984324	1.96406	0.243701	0.0381367	0.683485	0.355985	Low risk
TCGA-V7-A7HQ-01A-11R-A33J-07	0.0959431	0.316545	0.069244	0	1.88057	0.0257082	1.01055	0.0899912	0.396405	0.356277	0.138089	0.136653	0.0423236	0.618649	0.26919	0.643094	0	0	0.877476	0.0226673	0.111037	1.26331	0.719017	1.00521	2.642	0.914604	0	0.136795	0.442736	High risk
TCGA-LL-A6FQ-01A-11R-A31O-07	0.0739995	0.308408	0.124746	0.0580679	1.79596	0.0197177	0.41971	0.0693763	0.224498	0.162352	0.0544179	0.0361128	0.0405177	1.2497	0.109029	0	0	0.117634	0	0.00871671	0.0577244	0.88143	0.638116	0.38777	2.50859	0.259326	0	0.198086	0.373991	Low risk
TCGA-A2-A0T3-01A-21R-A115-07	0.151137	0.705309	0.750426	0.164348	2.17831	0.258658	2.06156	0.994522	0.329019	0.0840477	0.0681883	0.252763	0.0739546	0.338256	0.260244	0.028636	0.0526704	0.321448	0.0688693	0.0290608	0.0840179	0.254353	0.240731	0.119397	1.66607	0.162224	0.0370093	0.775181	0.352655	Low risk
TCGA-BH-AB28-01A-31R-A41B-07	0	0.732399	0.832338	0.688619	1.97624	0.526374	2.08446	0.643068	0.550328	0.109494	0.14539	0.291286	0.0707756	0.772075	0	0.144573	0.0688421	0.0660767	0.0898619	0.0286529	0.293021	1.18086	1.28222	0.079573	1.60667	0.654052	0.0484527	0.4478	0.610077	Low risk
TCGA-D8-A27L-01A-11R-A16F-07	0	1.12056	1.00054	0.495987	1.71519	1.49584	1.81246	1.35045	0.673099	0.545513	0.179404	0.166383	0.175701	1.08904	0.405451	0.715205	0.27933	1.44711	0.672597	0.006011	0.107478	0.923509	0.693741	0.145645	1.77095	0.30258	0.0304457	0.679319	1.50728	Low risk
TCGA-BH-A0HX-01A-21R-A056-07	0.107633	0.327812	0.572769	0.138476	1.92357	0.282177	1.15432	0.537171	0.114499	0.746589	0	0.491809	0.195751	0.597235	0	0.247885	0.120254	0.169964	0.609567	0	0.111175	0.460067	0.628366	0.203239	1.55335	0.254847	0.0431673	0.117229	0.373083	Low risk
TCGA-WT-AB41-01A-11R-A41B-07	0.196157	0.793131	0.205058	0.0536456	2.55737	0.105894	0.583365	0.0848645	0.62628	0.611052	0.0502688	0.0872579	0.0150825	0.604511	0.195125	0.234185	0	0	0.280865	0	0.271553	2.82245	3.97883	1.43652	3.19548	1.10298	0.156034	0.270202	1.16034	Low risk
TCGA-5L-AAT1-01A-12R-A41B-07	0.155171	0.568582	0.883147	0.180043	1.97775	0.872889	0.789533	0.474794	0.517408	0.0723077	0.22141	0.149749	0.273743	0.66854	0.225734	0.497978	0	0.450576	0.72554	0.0187414	0.206812	2.76164	2.22261	0.151712	1.88433	0.267757	0	0.135596	1.38319	Low risk
TCGA-AQ-A04H-01B-11R-A10J-07	0.189975	0.227824	0.681493	0.044576	2.05901	0.198115	1.11166	1.37485	0.143424	0.428489	0.0417619	0.00928348	0.0432987	0.882886	0.0840364	0.307106	0	0.0460785	0.0992404	0.0132989	0.0873018	0.370156	0.333132	0.109075	1.40906	0.46378	0	1.20343	0.298441	Low risk
TCGA-A8-A0AD-01A-11R-A056-07	0	0.87596	0.386467	0.301964	2.52758	2.18815	0.88144	0.787501	0.0507348	0.95999	0.1492	0	0.150294	0.707504	0	0	0.323214	0.0678575	0	0	0	0.120093	0.7662	0.302265	1.85226	0.411887	0	0.325581	0.759613	Low risk
TCGA-D8-A1JP-01A-11R-A13Q-07	0.175931	1.01675	0.672184	0.325406	2.0434	0.475051	0.873469	0.490209	0.405058	0.33818	0.278734	0.0443671	0.116665	2.18793	0.36756	0.041841	0.149466	0.335348	0.0205612	0.0213856	0.0534221	1.32732	0.720135	0.172037	2.3434	1.09457	0	0.0959682	0.898967	High risk
TCGA-BH-A5J0-01A-11R-A27Q-07	0.0407491	1.15482	0.461418	0	1.69778	0.717362	0.287533	0.0753673	0.156473	0.332661	0.416598	0.43245	0.0783546	0.985181	0.118306	0.0731346	0.0679467	0.244848	0.172264	0	0.0931024	1.54451	1.77501	0.788563	2.59105	0.574122	0	0.100066	0.588314	Low risk
TCGA-GM-A2DO-01A-11R-A18M-07	1.1408	0.633398	1.59911	0.210046	2.3878	0.275065	0.959697	0.170341	0.567425	0.44744	0	0.0901537	0.0613976	0.294717	0.484826	0.511276	0.154055	0.148038	0.0421364	0.107134	0.142548	2.7747	2.41258	1.50105	1.67282	0.732287	0	0.175183	3.08182	Low risk
TCGA-EW-A1J3-01A-11R-A13Q-07	0.0566696	0.469714	0.85422	0.248019	2.58928	0.587644	1.43101	0.560697	0.502359	0.195429	0.0820491	0.443775	0.203848	1.8933	0.504148	1.45694	0.224774	0.0459087	0.0625904	0.0840222	0.0111642	0.368934	3.01872	0.476344	1.66264	0.462295	0.0985434	0.349678	0.347141	Low risk
TCGA-E2-A109-01A-11R-A10J-07	0.0605921	0.704719	0.496687	0.0706756	0.868025	0.343879	1.54909	0.727499	0.340125	0.532606	0.0662512	0.105337	0.188122	0.457037	0	0.0818766	0.0511663	0.230317	0	0.00710803	0.0587845	0.321461	2.6119	0.665767	1.37958	1.05553	0	0.251277	0.622029	Low risk
TCGA-D8-A1XJ-01A-11R-A14M-07	0.0526075	0.939109	0.761889	0.120275	1.68983	1.23844	1.65276	0.560785	0.0422266	0.265093	0	0.503182	0.737482	0.934732	0	0.472603	0.357629	0.16336	0.2196	0.0122863	0.0103522	0.148024	1.06377	0.051394	1.89465	0.12291	0	0.0607016	0.130549	Low risk
TCGA-E2-A1L6-01A-11R-A13Q-07	0.118518	0.729411	1.21175	0.222845	1.629	0.947876	1.19588	1.07629	0.824036	0.472521	0.149824	0.97243	0.0843854	0.948578	0.467924	0.208406	0.0510676	0.186757	0.027086	0.148538	0.0237556	0.458022	1.00398	0.170454	1.68791	0.584712	0	0.4072	0.356336	Low risk
TCGA-AO-A03M-01B-11R-A10J-07	0.0511903	1.39546	0.456165	0.0401011	1.51405	1.97018	1.73	0.319533	0.576363	0.0464171	0.0559882	0.143227	0.165034	0.645731	0.216142	0.39113	0.165561	0.0817518	0.132171	0.0530157	0	2.03566	3.23576	1.60679	1.85768	0.84369	0	0.223024	0.39891	Low risk
TCGA-E9-A1RH-01A-21R-A169-07	0.027473	0.123932	0.171803	0.378568	2.27545	0.239963	1.49849	0.782244	0.635552	0.747383	0.372812	1.75552	0.0472509	1.65238	0.156659	0.522267	0.256015	0.696575	0	0.0190363	0.0107168	0.152989	1.79122	0.336666	1.58134	0.305606	0	0.501065	0.336028	High risk
TCGA-E2-A1B6-01A-31R-A12P-07	1.22779	1.69757	3.22002	0.0506108	2.71543	0.617614	0.555474	0.0670652	2.15044	0.745443	0.123151	2.34034	0.0422419	0.350914	0.585395	1.44899	0	1.2501	1.7146	0.233409	0.299446	3.4397	4.8728	2.4272	1.84818	0.515112	0	0.544808	1.06412	Low risk
TCGA-B6-A0I9-01A-11R-A034-07	0.0293886	0.635542	0.509724	0.19476	2.23695	0.268399	1.66234	1.17536	0.898475	0.10369	0	0.101223	0.0127972	0.606476	0.576406	0.22416	0	0	0.0130844	0.0203677	0.0674833	1.57332	1.42859	0.311684	1.66314	0.373705	0	0.162293	0.471948	Low risk
TCGA-A7-A3IY-01A-21R-A21T-07	0.710465	1.70661	0.902669	0.330532	2.00301	0.670447	0.569342	0.338814	1.16609	0.596491	0.119112	0.389837	0.413179	1.81829	1.08739	0.35396	0.397672	0.105791	0	0	0.0644699	0.866186	1.13105	0.500047	2.24555	0.19041	0	0.143443	0.234734	Low risk
TCGA-AC-A2FB-01A-11R-A17B-07	0.274748	1.07414	0.970835	0.408613	1.94717	0.589405	1.80873	0.668188	0.898448	0.155676	0.166812	0.265516	0.101192	1.07096	0.955097	0.598423	0.234583	0.139583	0.0133367	0.0878768	0.0462023	2.39848	2.53098	0.863484	1.12979	0.467838	0.0351709	0.24623	0.658852	Low risk
TCGA-AR-A0U2-01A-11R-A109-07	0.0637785	1.4848	0.588961	0.121916	2.36004	0.249858	1.69282	0.873455	0.171877	0.167038	0.0697281	0.258117	0.0348654	0.493708	0.0941253	0.453331	0.105793	0	0.214225	0.0297262	0.0125897	1.63418	0.80171	0.613211	1.52501	0.649137	0	0.16612	0.810744	Low risk
TCGA-BH-A0EE-01A-11R-A034-07	0.0286772	1.88105	0.31169	0.108803	3.03477	0.484338	1.21025	0.351189	0.0678724	0.327041	0.0417006	0.00926972	0.0553539	1.36561	0.92475	0.849371	0	1.62012	0.371059	0.00665487	0.218481	1.39809	4.26498	1.82727	2.41865	0.536748	0	0.00557504	0.222252	Low risk
TCGA-D8-A1XU-01A-11R-A14M-07	0.339559	0.448015	0.550219	0.150081	1.93186	0.398737	1.97978	1.03703	0.27767	0.421309	0.199392	0.0497471	0.165621	0.437309	0.0656639	0.31132	0.178089	0.0359011	0.0490077	0.0103355	0.0682322	0.494416	0.488842	0.279065	1.93801	0.472811	0.0262521	0.383004	0.818498	High risk
TCGA-E9-A1NF-01A-11R-A14D-07	0.402593	1.69773	0.788492	0.657839	2.26636	0.436668	1.02328	0.466369	0.315637	0.906237	0.0983226	0.100766	0.170465	2.2061	0.132276	0.766481	0.0761259	0	0.137174	0.0421552	0.0178981	0.881941	0.682428	0.323611	2.54743	0.470288	0	0.0699231	1.11308	High risk
TCGA-B6-A400-01A-11R-A239-07	0.253339	0.615532	2.29705	0.143863	2.50442	1.56436	0.670068	0.377918	2.77111	0.928751	0.403235	0.0437882	0.153413	1.14608	0.544109	0.393523	0.0903488	0.283211	1.61593	0.671188	0.752678	0.532873	3.40653	0.807208	2.92036	1.29496	0.0322165	0.382468	0.762127	Low risk
TCGA-BH-A0HW-01A-11R-A034-07	0	0.34769	0.546026	0.47241	3.06495	1.15407	1.16902	0.862258	0.141743	0.70417	0.0412554	0.0977965	0.0487822	0.527562	0	0.345229	0.181061	0.132467	0.0980602	0	0.0220532	0.0810383	0.552333	0.107783	1.47627	1.42662	0.159381	0.385585	0.100307	Low risk
TCGA-A2-A0CV-01A-31R-A115-07	0.99349	1.03287	0.937864	0.561588	2.40438	0.694103	0.709982	0.595847	1.12515	0.427647	0.0970655	0.43818	0.716833	0.581878	0.750361	0.371877	0.253967	0.516688	0.0241406	0.0860278	0.0727736	1.75883	1.53726	0.456493	1.68528	0.33617	0	0.247856	0.127658	Low risk
TCGA-EW-A1OZ-01A-11R-A144-07	0	0.653798	0.250092	0.615975	2.80256	1.06511	0.801612	0.270817	0.058458	0.0530343	0.0429398	0.608421	0.0445193	0.244133	0	0.378873	0.0971106	0.0473762	1.119	0	0.121983	0.0843001	0.96146	0.216076	1.6058	0.506864	0	0.100028	0.320893	Low risk
TCGA-LL-A442-01A-11R-A24H-07	0.28038	1.19556	0.515474	0.727388	3.37442	1.67662	0.774889	1.00284	0.219605	0.602018	0.0187143	1.62991	0.081402	1.3558	0	0.176057	0.0843137	0	0	0	0.039463	0.20918	0.505772	0.232126	1.43587	2.63622	0.0882601	0.275361	0.0574784	Low risk
TCGA-S3-AA0Z-01A-11R-A41B-07	0.0335196	0.957471	0.718429	0.0772827	2.59731	2.18662	1.47483	0.965999	2.54618	0.145865	1.20463	0.240169	0.204958	1.39436	1.5327	0.732345	0.16183	0.541325	2.72896	0.14124	0.0389256	2.33199	4.28101	1.24929	1.16699	0.780445	0	0.431952	1.04888	Low risk
TCGA-E2-A1B4-01A-11R-A12P-07	0.127629	0.290897	0.556689	0.576112	2.35646	1.29342	0.628494	0.339715	0.500057	0.22338	0.233457	0.704519	0.100417	0.686695	0.221021	0.0476489	0.320918	0.200761	0	0.0364143	0.0408194	0.281305	1.01516	0.239582	1.68031	1.20589	0	0.791916	0.806664	Low risk
TCGA-AR-A1AX-01A-11R-A12P-07	0.170489	0.968714	1.17814	0.435517	1.78679	0.761559	2.46961	0.834109	0.615149	0.0950911	0.126468	0.20545	0.0910845	0.696016	0.377804	0.518652	0	0	0.262937	0.0329619	0.17183	2.0235	2.06423	0.75358	1.84048	0.353717	0	0.261074	1.84895	Low risk
TCGA-B6-A0WX-01A-11R-A109-07	3.05506	1.41562	0.788279	0.154908	1.95864	0.846042	0.803659	0.105053	0.911476	0.311584	0.580232	0.46558	0.287008	0.52318	0.955201	0.178658	0	0.209528	0.201692	0.108428	1.82171	0.989942	1.46612	0.360297	2.00374	1.97628	0	0.486992	0.570453	High risk
TCGA-AO-A03P-01A-11R-A00Z-07	0	0.511615	0.361014	0.283589	2.32264	0.563917	1.43793	0.403359	0.056243	0.797393	0.0413044	0.0273685	0.0307182	0.701337	0	0.124627	0.0934778	0	0.0862617	0	0	0.366524	0.82422	0.255996	1.80416	1.00417	0	0.0911056	0.0954826	Low risk
TCGA-A8-A08G-01A-11R-A00Z-07	0.0268691	0.207622	0.20904	0.611746	1.86685	0.876239	1.06036	1.09617	0.387596	0.806342	0.168091	0.0845506	0.155676	1.75531	0	0.289003	0.130843	0.125694	0.0816887	0.00623226	0	0.948453	1.78685	0.562953	1.39295	0.6231	0.122285	0.153659	0.62461	Low risk
TCGA-AR-A24P-01A-11R-A169-07	0.318655	1.24316	0.936243	0.545908	2.13317	0.503429	2.28656	0.909156	0.366155	0.291306	0.133833	0.235151	0.204495	0.532348	0.226697	0.291983	0.214156	0	0.182277	0.0312436	0.0726069	0.288381	0.68067	0.152376	1.90144	0.302559	0	0.597733	0.697393	Low risk
TCGA-D8-A1JT-01A-31R-A13Q-07	0.0552708	0.868162	0.290887	0	1.65921	1.08627	1.30934	0.449483	0.149676	0.319012	0	0.00901686	0.0655693	0.107188	0	0.0988089	0.219528	0	0.175903	0.0193331	0.0430534	0.54053	3.81002	0.384157	1.66592	0.66933	0	0.0215699	0.0824279	Low risk
TCGA-AR-A1AL-01A-21R-A12P-07	0.356275	1.33982	1.26424	0.559356	2.61896	1.21309	1.48394	1.36354	1.29642	0.225337	0.205945	0.58703	0.112167	0.750409	0.929986	0.466068	0.436852	0.337717	0	0.274595	0.0886446	0.804941	0.680882	0.18494	1.37521	0.266188	0	0.36526	0.294719	Low risk
TCGA-LL-A440-01A-11R-A24H-07	0.537361	1.00563	1.20321	0.565843	2.28847	1.09567	1.21171	0.801127	1.40091	0.0526122	0.344482	0.604393	0.304934	0.679789	0.844432	0.416979	0.229787	0.092514	0.0130431	0.0336824	0.483153	1.05265	0.764413	0.163751	1.55836	0.540414	0	0.171975	1.10075	Low risk
TCGA-D8-A1XL-01A-11R-A14M-07	0.119067	1.03614	0.35948	0.0240131	2.49465	0.643727	0.581838	0.312179	0.583852	0.232945	0.0446288	0	0.013372	0.937376	0.0897167	0.233497	0.0513098	0.272984	0.0930897	0.02128	0.0473503	1.58615	2.75144	1.32896	2.18167	0.315727	0	0.353786	0.837066	Low risk
TCGA-AN-A0FD-01A-11R-A034-07	0.0395467	0.12635	0.380767	0.0909347	1.50597	1.44087	0.892054	0.372739	0.122879	0.26455	0.0289901	0.11144	0.100563	0.546973	0.114905	0.138669	0.06596	0	0.198667	0.0364684	0.030768	0.788859	0.696104	0.0762534	1.76821	0.55172	0	0.0971714	0.514658	Low risk
TCGA-C8-A1HL-01A-11R-A137-07	0.222462	1.54235	1.4418	0.0370596	1.84567	0.188394	0.513846	0.414586	0.0565865	0.859969	0	0.174371	0.405795	0.492001	0.136809	0.0430122	0	0.147498	0.0827669	0	0.0549114	0.473069	2.19017	0.475852	2.03296	0.238364	0	0.158015	0.14874	Low risk
TCGA-D8-A1JA-01A-11R-A13Q-07	0.0492336	0.435658	0.381641	0.420752	1.65922	1.35682	1.33026	0.849207	0.239358	2.02847	0.0713643	0.00801784	0.0791037	0.876881	0	0.360149	0.0415493	0.0398652	0.281146	0.00575542	0.0848599	0.771477	1.47171	0.183455	2.50714	0.53805	0.0857738	0.159837	0.195428	High risk
TCGA-B6-A2IU-01A-32R-A18M-07	0.0725255	0.660056	0.668851	0.402563	2.39741	0.37469	1.60915	0.470984	1.10737	0	0.0533268	0.908672	0.0935097	0.462757	0.20639	0.987398	0	0.115325	0.269532	0	0.0285614	0.201634	1.14468	0.138409	0.932898	0.336102	0	0.331718	0.239504	Low risk
TCGA-D8-A1X5-01A-11R-A14D-07	0	0.839769	0.284337	0.712313	1.6919	0.288403	2.24137	0.910888	0.168764	0.23728	0.0294243	0.26216	0.142503	1.84457	0	0	0.130902	0.0642447	0.0355938	0.0278485	0.0156988	0.577711	0.921864	0.287344	1.57781	0.55864	0.0471014	0.224855	0.641511	High risk
TCGA-BH-A18M-01A-11R-A12D-07	0.035247	0.657158	0.8531	0.727873	1.64579	0.576727	1.67341	0.922288	0.644996	0.291472	0.0512015	0.270782	0.0678929	0.440686	0.734667	0.369385	0.222224	0.309793	0.13559	0.0324996	0.0675816	0.782052	1.01193	0.312102	2.07282	0.398706	0.0413752	0.263427	0.301628	Low risk
TCGA-AR-A0TT-01A-31R-A084-07	0.0419403	0.625192	0.779967	0.186641	2.217	0.206957	1.56956	0.684746	0.0169179	0.429893	0.0307515	0	0.0893001	1.45467	0	0.11145	0.136596	0.0671065	0.21002	0.00976718	0.0486816	2.55872	1.76142	0.602635	2.11498	1.16098	0.187514	0.199004	2.10523	Low risk
TCGA-E9-A1R2-01A-11R-A14D-07	0	0.343278	0.546505	0.288948	2.8723	0.199874	1.93957	0.669998	0.45012	0.118688	0.0328918	0.0145517	0.0861235	0.705463	0.129862	0	0	0	0.3398	0.0311323	0.0349061	0.794858	0.860591	0.167782	1.47674	0.612819	0.0526144	0.342466	0.516761	Low risk
TCGA-B6-A0IG-01A-11R-A034-07	0.182744	0.283427	0.448004	0.221069	1.74758	0.999079	1.93429	0.457521	0.282149	0.143762	0.0791017	0.223098	0.0532294	0.492731	0.157171	0.254103	0	0	0.072096	0	0.0320234	0.924518	0.7866	0.154495	1.95436	0.313275	0	0.281889	0.286073	Low risk
TCGA-BH-A0DH-01A-11R-A084-07	0	0.646269	0.301761	0.375791	1.65315	2.98168	1.37754	0.326305	0.267001	0.427793	0	0.11319	0.0468635	1.35321	0	0.0650779	0.174243	0.113786	0	0.0251171	0.0281689	0.73607	0.675436	0.136576	1.83977	0.0955593	0	0.197955	0.294554	Low risk
TCGA-BH-A0HI-01A-11R-A084-07	0	0.390455	0.89638	0.574207	1.99214	0.801891	1.39975	0.537102	0.119975	0.38445	0.121665	0.439208	0.0946489	0.796483	0	0.0916697	0.057359	0	0	0	0.0398869	0.356605	1.05331	0.129765	1.9782	0.239155	0	0.273936	0.163412	Low risk
TCGA-E2-A1L7-01A-11R-A144-07	0.338363	0.740745	0.690841	0.239375	2.45162	0.0729057	1.85936	0.883863	0.179031	0.163033	0.100836	0.0302888	0.0306283	0.588186	0.135617	0.310214	0.152164	0.713682	0.0619575	0.0325618	0.0721125	1.72557	2.34321	0.472147	2.50592	0.449871	0	0.446996	1.44346	Low risk
TCGA-AR-A5QM-01A-11R-A27Q-07	0.165544	0.553058	0.819706	0.628142	2.21746	0.710017	0.893807	0.503143	0.486591	0.411648	0.262808	0.691409	0.161492	0.504363	0.446483	0.382352	0	0.135051	0.0570981	0.0200584	0.220382	1.5586	1.58455	1.04866	1.55916	0.358459	0	0.616791	0.624529	Low risk
TCGA-BH-A0BV-01A-11R-A00Z-07	0.0741837	0.317524	0.485336	0.43295	2.344	0.320002	1.44703	1.22249	0.211948	0.363557	0.027535	0.128528	0.126151	0.411941	0	0	0.122767	0.0601658	0	0.0087389	0.0292246	0.546517	1.48392	0.867437	1.5961	0.0776236	0	0.395561	0.44867	Low risk
TCGA-AN-A0XV-01A-11R-A109-07	0.915517	0.923059	1.25141	0.218838	2.35467	0.653707	1.77566	0.70114	0.387105	0.30128	0.0950948	0.27461	0.203463	1.50306	0.273479	0.172487	0.210434	0.154372	0.058385	0.0154146	0.217613	1.27796	0.949544	0.125781	1.59148	1.01379	0	0.136127	1.22653	High risk
TCGA-AC-A62V-01A-11R-A31O-07	0.0366674	1.14281	0.179536	0.028693	2.02395	0.129913	0.642937	0.174411	0.127823	0.574688	0.178373	0.0118747	0.108375	1.14493	0	0	0	0	0	0	0.124128	0.60811	0.125247	0.264354	3.2525	0.706477	0	0.0213277	0.544723	High risk
TCGA-D8-A1XY-01A-11R-A14M-07	0.0312871	1.62663	0.746037	0.0485377	3.19609	1.13997	1.99343	1.03801	0.316694	0.375949	0.173893	0.172106	0.173943	0.514006	0	0.110482	0.244306	0.0501713	0.255939	0.0144948	0.0482496	0.327851	1.11012	0.378203	1.62664	0.602564	0.0367356	0.359832	1.67139	Low risk
TCGA-D8-A13Z-01A-11R-A115-07	0.354689	0.852585	0.983896	0.446242	1.88351	2.334	1.86646	0.761853	0.263773	0.116499	0.112933	2.75637	0.116985	0.641406	1.03783	0.490282	0.0875373	0.535934	0.0807671	0.018402	0.138662	1.13048	1.81125	0.626982	1.8044	0.708429	0	0.526821	0.790452	Low risk
TCGA-OL-A6VO-01A-12R-A33J-07	0	4.54097	0.395338	0.50642	2.89596	0.123882	0.958207	0.384822	0.881572	0.180203	0.123602	0.0113018	0.0152191	1.75229	0.595978	0.208662	0	0.109797	1.01388	4.43941	0.285096	0.998364	3.88552	0.932776	1.08583	1.02417	0.0409836	0.0535162	0.235872	Low risk
TCGA-A2-A1FV-01A-11R-A13Q-07	0.106325	0.681221	1.08478	0.181787	2.36109	0.411382	1.29132	0.975591	0.967732	0.119748	0.0397426	0.190551	0.120247	0.202941	0	0.392165	0.0457036	0.282198	0.193963	0.0126498	0.161755	0.354062	0.369521	0.103916	1.16689	1.95348	0	0.468321	0.0951139	Low risk
TCGA-AC-A3QQ-01B-06R-A22O-07	0	1.08796	1.97554	0.279037	2.24324	1.07601	2.64685	2.262	0.317341	0	0	0.610488	0.0211932	0.510253	1.39586	1.41963	0.941559	0	0.125376	0	0	0	0.311335	0	2.45284	0.243863	0.11159	1.7653	1.76142	Low risk
TCGA-AR-A1AV-01A-21R-A12P-07	0	0.763397	0.47422	0.28524	1.61092	1.1935	1.54877	1.14483	0.0565968	0.483898	0.0619077	0.0184199	0.0908205	1.37783	0.0836471	0.262758	0.138883	0.0458622	0.0253371	0	0.02222	0.43223	0.973446	0.6296	1.63326	0.11617	0	0.158043	0.481252	Low risk
TCGA-A8-A093-01A-11R-A00Z-07	0.0306167	0.122078	0.452135	0.202434	0.893089	0.356598	1.50788	0.892651	0.34015	0.813311	0.150116	0.1508	0.115799	0.275699	0	0.027814	0.0511706	0.0965898	0	0.00710863	0	0.169679	0.381036	0.116072	1.94184	0.373312	0.0359499	0.398905	0.0920758	Low risk
TCGA-AO-A0J5-01A-11R-A034-07	0.0239314	0.421919	0.59633	0.0912087	1.51846	0.523396	1.9625	1.00143	0.326731	0.478899	0.166284	0.0230581	0.125016	0.662893	0.137233	0.184755	0.190021	0.0758719	0.0106436	0	0.0994371	0.314202	0.185874	0.0913064	2.6443	0.322308	0	0.227696	1.35862	High risk
TCGA-B6-A0WZ-01A-11R-A109-07	0.134716	1.06672	0.512877	0.319883	2.13379	0.173711	0.83586	0.185765	0.269611	0.57271	0.146954	0	0.0671872	0.692226	0	0.793145	0.0582329	0.597851	0.0908475	0	0.0927861	0.714336	1.36767	0.193289	2.36682	0.503325	0	0.349024	1.15412	Low risk
TCGA-AN-A0FJ-01A-11R-A00Z-07	1.42659	0.396606	3.0655	0.0456243	3.68472	0.175281	0.397236	1.00145	4.27854	0.949948	0	1.65754	0.123175	0.32832	1.44337	1.10996	0.096678	0.262289	0	0	0.0453533	0.309857	4.64293	1.58992	1.04619	0.566221	0	0.615423	0.102154	Low risk
TCGA-A8-A096-01A-11R-A00Z-07	0.0405436	0.714956	0.455114	0.415343	2.22853	0.547971	1.37341	0.658109	0.118333	0.562977	0.0731914	0.420709	0.0863728	0.951848	0	0	0.443425	0	0	0.00472692	0.031546	1.58022	1.15169	0.47472	2.06603	0.579955	0	0.216795	0.945994	High risk
TCGA-XX-A89A-01A-11R-A36F-07	0.237406	0.754711	0.967128	0.0656103	2.15089	1.84312	1.63407	0.73959	0.630763	0.57121	0.149089	0.205578	0.215786	0.457785	0.341186	0.405641	0.263916	0.700948	0.0560197	0.0196748	0.272753	1.35685	0.735714	0.432257	1.82543	0.372363	0.0497282	0.18648	1.99433	Low risk
TCGA-A8-A08A-01A-11R-A32Y-07	0	0.189485	0.240114	0.63329	2.31185	0.106224	0.93067	0.541891	0.233013	0.287412	0.0749968	0.22899	0.165104	0.880434	0	0.207531	0.113682	0	0.0154703	0	0	1.18608	1.04138	0.131091	1.8907	0.573739	0	0.0597259	0.620341	Low risk
TCGA-A2-A0T4-01A-31R-A084-07	0.175034	1.72683	1.06869	0.17098	1.87306	0.490281	0.620971	0.69938	0.550148	0.336546	0.332371	0.0148606	0.143669	1.14524	0	0.19703	0.283489	0.209339	0.470363	0.0106745	0.0531379	0.954744	1.19387	0.24968	2.05741	0.33413	0	0.120441	1.08382	High risk
TCGA-BH-A2L8-01A-11R-A18M-07	0.167202	0.359846	0.590789	0.343111	1.52377	0.610612	0.733101	0.499841	0.547839	0.508629	0.123994	0.0883108	0.0527496	0.879962	0.197394	0.532154	0.22092	0.905136	0.0156115	0.0322963	0.0802295	2.77888	2.80209	1.28684	1.9254	0.169994	0	0.238911	1.1885	Low risk
TCGA-A1-A0SB-01A-11R-A144-07	0.422838	3.1047	2.44788	0.031602	2.81964	1.61489	1.25325	0.859678	3.13509	0.107117	0.435498	1.27589	0.0860164	0.268999	1.23547	0.239153	0.363608	0.754588	0.407804	0.185551	0.0314134	1.16257	0.0473013	0.0778275	0.986952	1.31417	0	0.473629	0.0199894	Low risk
TCGA-AO-A0JJ-01A-11R-A056-07	0.581811	2.38389	1.04152	0.472615	2.32928	0.501419	1.22556	0.372354	0.898449	0.265855	0.125253	0.346106	0.140323	0.457087	0	0.124544	0.273861	0.111271	0	0.0245451	0.119939	1.15603	1.01499	0.368532	1.55267	0.392022	0	0.131979	0.253754	Low risk
TCGA-BH-A0HU-01A-11R-A034-07	0.0321302	0.237868	0.367199	0.0498376	1.85161	1.41808	1.27259	0.449304	0.0384605	0.315733	0	0.0103943	0.0551972	0.245528	0	0.16689	0.0536814	0.0515142	0.0425186	0	0.0249836	0.783045	1.27991	0.23381	1.73239	0.524228	0	0.329123	0.293467	Low risk
TCGA-BH-A1F6-01A-11R-A13Q-07	0.335893	2.81637	0.409287	0	0.953748	1.68283	1.25554	0.292704	2.36936	0.161771	0.281439	0	0.0601339	0.829109	0.257629	0.375634	0.150982	0.145079	1.17769	5.49562	0.341286	1.28104	3.62681	1.14797	1.77876	0.613222	0.0545699	0.0181207	0.200401	Low risk
TCGA-BH-A1FC-01A-11R-A13Q-07	0.0305698	1.02881	0.464399	0	2.09834	0.0476727	0.867389	0.860102	1.97094	0.278876	0.409761	0.00988587	0.0199261	0.792659	1.30413	0.390643	0	0.0490282	2.27492	2.91637	0.763541	2.71047	2.73528	0.809705	1.93415	0.938585	0	0.13635	0.967482	Low risk
TCGA-BH-A0AZ-01A-21R-A12P-07	0.116355	0.591825	1.07931	0.335913	3.06895	0.755414	0.896995	0.607977	0.879463	0.708073	0.268418	0.433579	0.248392	0.758671	0.115726	0.38396	0	0	0.0353274	0.0988564	0.0155805	0.406898	2.14392	0.774709	2.3235	0.323554	0	0.0832388	0.484556	Low risk
TCGA-A8-A08C-01A-11R-A00Z-07	0.0972957	1.12062	0.33273	1.06271	1.75078	0.196521	1.51099	1.06238	0.200119	0.224554	0.0481947	0.0632268	0.0499641	1.19774	0	0.144738	0.304371	0.104438	0	0	0.0511297	0.0944535	0.884919	0	1.29207	0.256896	0	0.210353	0.307111	High risk
TCGA-D8-A1J8-01A-11R-A13Q-07	0.179055	0.451913	0.617769	0.0623885	1.9362	0.211566	1.73349	0.84881	0	0.424143	0.0392437	0.125539	0.0802622	0.234887	0	0.368774	0.0888931	0.204586	0.0120067	0	0.0518668	2.90322	1.33898	0.331221	2.53292	0.218921	0	0.23235	1.14854	Low risk
TCGA-E9-A3HO-01A-11R-A213-07	0	0.316879	0.673327	0.0862723	2.56451	0.593885	0.985129	0.609398	0.474534	0.41533	0.0544332	0.373848	0.0721521	0.348559	0	0.223089	0	0	0.0657283	0.034565	0.113259	1.8799	2.28222	0.548621	1.56218	0.566203	0	1.0819	0.434045	Low risk
TCGA-A2-A3Y0-01A-11R-A239-07	0.224662	0.57664	0.451506	0.0694403	2.53875	0.387807	1.11245	0.0918243	0.861566	0.106038	0.0437189	3.15032	0.0643247	1.51779	1.25237	0.73904	0.0502661	0.458368	0.84205	0.101327	0.134909	2.67645	3.49703	1.49058	1.48954	0.302489	0	0.0686633	1.2903	Low risk
TCGA-BH-A0AY-01A-21R-A00Z-07	0	1.52303	0.709984	0.114508	1.86996	0.0777296	1.17403	0.199908	0.131253	0.517248	0.231382	0.0363146	0.064649	0.640132	0	0.65667	0	0	0.64373	0	0.0293142	0.885159	0.128611	0	2.03615	0.353039	0.128816	0.205533	0.209294	Low risk
TCGA-AO-A12H-01A-11R-A115-07	0.914706	0.19353	0.634465	0.744211	2.26868	1.77828	0.827339	0.407511	0.375912	0.44809	0.216149	0.0726878	0.0675074	0.468508	0	0.101695	0.225676	0	0.0505018	0	0.0333792	0.370344	0.752899	0.160756	1.60238	1.30058	0	0.133557	0.04737	Low risk
TCGA-D8-A1X6-01A-11R-A14M-07	0.0265295	1.44448	0.427622	0.176761	2.01353	0.513007	1.51473	0.616097	0.180895	0.324243	0.0194243	0.0170917	0.0400123	0.284294	0	0.0477998	0.321844	0	0.058082	0	0.0103467	0.282127	1.23349	0.446218	1.18591	0.485394	0	0.330787	0.247366	Low risk
TCGA-BH-A0W3-01A-11R-A109-07	0	0.579709	0.291184	0.308916	2.01913	1.08411	1.64965	1.5088	0.20107	0	0	0.135198	0.0418582	1.50281	0	0.0438429	0.156347	0	0	0	0.0188981	0.374902	0.677103	0	1.12942	0.622325	0	0.328505	0.0820201	High risk
TCGA-C8-A273-01A-11R-A16F-07	0.0811393	0.921794	0.659117	0.104663	0.773294	0.190528	1.84725	0.268519	0.157915	0.394217	0.172184	0.043986	0.115687	0.383687	0.0806954	0.166733	0.0907505	0.169299	0.0720698	0.0190944	0.0107496	0.224437	0.688399	0.248918	1.47282	0.272383	0	0.0578448	0.346392	Low risk
TCGA-BH-A0BJ-01A-11R-A056-07	0.455819	1.47218	0.796423	0.0547233	2.03795	1.69063	1.67495	0.838599	0.751446	0.18211	0.17203	0.141945	0.0899676	0.502339	0.102852	0.419236	0.170043	0.214044	0	0.0325496	0.0409905	1.2877	0.492906	0.312539	2.01694	0.574686	0	0.46194	0.134117	Low risk
TCGA-AR-A1AR-01A-31R-A137-07	0.0242571	2.77112	0.897784	0.0376819	1.84964	0.81038	1.84359	0.834278	1.32886	2.49847	0.275639	0	0.0722937	0.885702	1.99433	0.437165	0.118529	0.252883	0	0.0112232	0.0649258	1.42078	1.17283	0.0925202	2.36711	0.567694	0	0.34643	0.553698	High risk
TCGA-E2-A572-01A-13R-A31O-07	0.197784	0.592756	0.160491	0.214779	1.89184	0.0650237	0.538525	0.0519644	0.677465	0.0378779	0.0306377	0.731597	0.123085	0.876338	0.233067	0	0	0	0	0.00973076	0.0643143	0.329413	1.42821	0.426925	2.04313	0.0742003	0	0.0243228	0.061211	Low risk
TCGA-A2-A3XU-01A-12R-A22U-07	0.0318976	4.02267	0.0454001	0.0494789	1.7349	0	0.48707	0.15264	2.13363	0.265889	0	0.977471	0.0548007	2.03494	0.485574	0.0289788	0	0	1.27809	0.0294086	0.096749	0	1.89939	0.60781	2.71285	1.2419	0	0.175483	0.0274843	High risk
TCGA-BH-A8FZ-01A-11R-A352-07	0.613789	0.839123	0.951516	0.204707	2.46173	1.21008	1.34475	0.521439	1.84815	0.105402	0.0856314	0.413107	0.0763867	1.45672	0.873862	0.464609	0.129561	0.491028	0.168071	0.0985543	0.203555	1.74623	1.53658	0.466291	1.32705	0.503543	0	0.362066	0.795567	Low risk
TCGA-E9-A2JS-01A-11R-A180-07	0.0929091	0.356068	0.266551	0.0965461	1.81912	0.127975	1.39049	0.893621	0.4567	0.137975	0.0459865	0.0405086	0.106746	2.63449	0.261149	0.0287438	0	0.237505	0.135089	0.00734803	0.0246009	0.331183	0.363387	0.176212	1.95839	0.861027	0	0.118389	0.779642	High risk
TCGA-E9-A22H-01A-11R-A157-07	0.0247845	0.509197	0.76869	0.673518	2.8705	0.0763772	1.82156	1.12339	0.280722	0.229643	0.0181437	0.0317534	0.0426553	0.695876	0.141932	0.230188	0.232673	0.0785269	0	0	0.0287958	1.11072	1.34857	0.526011	1.35095	0.142389	0.029112	0.360696	0.229588	Low risk
TCGA-A8-A06U-01A-11R-A00Z-07	0	0.789216	0.375797	0.0852759	1.60938	1.05277	1.16017	1.5832	0.272644	0	0.0271496	0.283479	0.0241654	0.237621	0.208119	1.39441	0.0618222	0.059333	0.14226	0.0256946	0.0430107	1.09432	1.47077	0.438918	1.88243	0.97481	0	0.163996	0.577528	Low risk
TCGA-A8-A09X-01A-11R-A00Z-07	0	0.652271	0.713533	0	1.48031	0.164809	0.992633	1.15021	0.141205	0.640302	0	0.0118619	0.0317696	0.314695	0.106626	0.529475	0.11978	0.169306	0.0798633	0.016986	0.150164	0.805813	1.58165	0.264091	1.66	0.281559	0	0.370253	1.00358	Low risk
TCGA-C8-A26Z-01A-11R-A16F-07	0.0281471	0.182923	0.414081	0.127297	1.65366	0.842616	1.21073	0.988062	0.648233	0.4401	0.138457	0.661713	0.0602532	0.328471	0.0823927	0.0255685	0.0926526	0.0451655	0.0125287	0.00653094	0.0218798	0.426456	1.16957	0.621706	1.05652	0.213158	0	0.232389	0.261296	Low risk
TCGA-B6-A0IH-01A-11R-A115-07	0.765572	2.87962	1.65641	0.317103	2.38779	1.3743	2.39688	0.74596	1.36045	0.325945	0.106608	0.382315	0.174802	0.737725	0.701766	0.652424	0.082594	0	0.0867601	0.111843	0.112964	1.21654	0.990282	0	1.62096	0.844986	0.0582134	0.103334	0.338642	Low risk
TCGA-A7-A6VW-01A-21R-A33J-07	0.0769598	1.94477	0.219766	0.0604041	2.03395	0.363483	0.797605	0.206469	0.94951	1.80936	0.0566102	0.0620957	0.0831192	0.350677	1.75278	0.629487	0.186947	0.122268	0.180675	0	1.03694	2.06639	3.07043	0.761781	3.24823	1.74214	0	0.58682	0.138832	High risk
TCGA-AO-A03R-01A-21R-A034-07	0.151297	0.609751	1.13859	0.119398	2.11423	0.132728	0.773453	0.402696	0.990922	0.341313	0	0.176536	0.100042	0.272569	0.992411	0.823207	0.0868388	0.0833712	0.76689	0.0362753	0.0605738	1.92143	1.11681	0.517915	1.38202	0.363817	0	0.244645	0.532241	Low risk
TCGA-EW-A1PA-01A-11R-A144-07	0.396596	1.2671	1.2646	0.48031	2.88018	0.482424	2.08672	0.791195	0.707186	0.263627	0.0329596	0.0853592	0.123056	0.801298	0.24947	0.229333	0.278629	0	0.134943	0.0617327	0.135095	0.634434	2.01685	0.454978	1.511	0.81364	0.0527222	0.410883	0.932057	Low risk
TCGA-AC-A6NO-01A-12R-A33J-07	0.0391008	1.05013	0.486178	0.639148	2.14667	1.30181	1.67156	0.810907	0.410977	0.320428	0.028662	0.255874	0.0588435	0.409945	0.218982	0.262399	0.127624	0.122596	0.314117	0.018141	0.15989	0.781898	0.800825	0	1.71193	0.670914	0	0.283602	0.502843	Low risk
TCGA-AN-A0XO-01A-11R-A109-07	0.051487	1.18358	0.543213	0.496828	2.21217	0.898766	1.55321	0.76793	0.258387	0.178313	0.110509	0.189014	0.0933608	0.771689	0.34592	0.531225	0.126629	0	0.0115562	0.0298668	0.0201865	0.397392	0.616706	0.0502989	1.84938	0.377476	0	0.406883	0.49881	Low risk
TCGA-A8-A08X-01A-21R-A00Z-07	0	4.15392	0.636766	0.224297	1.56873	0.315247	0.635208	0.265149	0.247028	2.34985	0.243271	0	0.0870761	0.453048	0.146877	0.217883	0.626927	0.0813252	0.131493	0.261304	0.115827	1.17267	1.63672	0.433835	2.40923	0.526957	0.0597177	0.391521	1.18232	High risk
TCGA-A7-A0D9-01A-31R-A056-07	0.359402	0.397942	0.578027	0	1.65838	1.89398	1.81061	0.887949	0.486541	0.381451	0.154065	0.300067	0.152305	2.64589	0	0.382311	0.119798	0.221628	0.951287	0	0.0564385	0.377733	0.446192	0.20249	1.81902	0.577889	0	0.261096	0.782959	High risk
TCGA-E2-A1IF-01A-11R-A144-07	0.478268	1.25584	0.769344	0.292709	2.24925	0.285995	0.589147	0.11338	1.70639	0.755256	0.298271	0.409396	0.184144	0.484621	1.3134	0.162098	0	0.172353	0.0493559	0.0344116	0.0853927	1.0478	0.797931	0.072008	2.56172	0.444463	0	0.15864	0.841793	Low risk
TCGA-B6-A0X1-01A-11R-A109-07	0.207832	0.226644	0.518119	0.084688	1.76742	2.00659	1.13286	0.884437	2.06733	0.0497247	0.154677	0.017833	0.0239953	1.83611	0.157768	0.577445	0.176855	0.700696	0.531953	1.4255	0.0841916	2.46159	4.26287	2.2805	1.11958	0.659701	0	0.43416	0.547762	Low risk
TCGA-A2-A0T2-01A-11R-A084-07	0	2.11123	0.581541	0.0288761	2.24301	2.40823	0.89864	0.331894	1.17883	0.219302	1.01564	0.137265	0.093965	0.965773	3.97124	0.903025	0.28458	0.115883	0.243073	0.343107	0.0980594	0.810461	1.74107	0.203885	1.66742	1.06586	0	0.226356	0.112627	Low risk
TCGA-AC-A5XS-01A-11R-A29R-07	0.0454598	0.498698	0.665352	0	2.25084	0.768148	0.798554	0.188819	0.372314	1.24001	0.218676	0.0581262	0.124443	0.463953	0	0.835471	0.147664	0.696056	0.278078	0	0.152813	1.14456	2.14444	0.858196	1.78867	0.331949	0	0.160015	0.416215	Low risk
TCGA-AC-A3OD-01B-06R-A22O-07	0.270259	0.672398	1.93672	0.785319	2.62473	0.216119	2.62174	2.97783	1.10662	0.128626	0.202229	0.261165	0.209261	0.393824	1.34283	1.02034	0.2307	0.414196	0.125926	0.0338254	0.213878	2.10327	2.05153	0.264461	1.83957	0.318081	0.44736	2.38723	2.10369	Low risk
TCGA-B6-A0WT-01A-11R-A109-07	0.121616	0.195141	0.500859	0.425645	2.24607	1.05717	1.23527	1.01102	0.490026	0.309012	0.132719	0.040176	0.156056	2.50459	0	0.0564614	0.199191	0	0.0551086	0.0572908	0.0243978	1.01691	1.22825	0	1.81717	0.211583	0	0.811316	1.39037	Low risk
TCGA-E2-A1LA-01A-11R-A144-07	0.731622	0.171345	0.513079	0.210226	2.74581	0.718738	0.668637	0.637396	0.487417	0.303306	0.0880378	0.742515	0.0870089	0.574687	0.425107	0.209616	0.0681084	0	0.22067	0.0652886	0	2.86125	2.3258	1.42363	2.32427	0.591826	0.0479328	0.228587	0.704883	Low risk
TCGA-BH-A0BF-01A-21R-A12P-07	0.402794	1.44014	0.699131	0.278175	1.99968	1.19882	2.30503	0.935159	0.284458	0.369104	0.304777	0.0562667	0.139988	1.00064	0.102866	0.557949	0.0589446	0	0.757848	0.016369	0.206304	1.66102	2.48467	1.0792	2.3594	0.478218	0	0.906381	1.88188	Low risk
TCGA-A2-A0ET-01A-31R-A034-07	0	0.629316	0.358506	0.0437475	2.49459	2.42042	1.41716	1.22759	0.0775434	0.382482	0	0.0885996	0.173908	0.19497	0.0824952	0.0507556	0.137006	0	0	0.00653928	0.0219076	0.850821	0.502858	0.20678	0.740792	0.0665889	0.0330969	1.7182	0.229144	Low risk
TCGA-C8-A12Q-01A-11R-A115-07	0.0558629	1.09609	0.497886	0.206698	1.66898	0.366295	1.56089	1.05935	0.191676	0.402349	0.080891	0.0972314	0.0484956	2.76666	0.305155	0.259512	0.22175	0.213278	0.0617011	0.0259986	0.0435166	0.601129	1.39113	0.693192	1.56822	0.346873	0	0.0644467	0.321805	High risk
TCGA-A2-A4S0-01A-21R-A266-07	0.882762	0.138424	0.505641	0.297553	3.21459	0.527372	0.646121	1.10083	0.450813	0.413755	0.0381529	0.098532	0	0.934275	0	0	0.168036	0	0	0	0.040485	0	1.19707	0.0998469	1.13309	0.813769	0	0.190958	0.373366	Low risk
TCGA-A8-A076-01A-21R-A00Z-07	0	0.77192	0.438074	0.222042	1.80776	0.204192	1.99441	0.509275	0.107703	0.593453	0.117618	0.2843	0.328782	0.540995	0.0810977	1.13503	0.0463213	0.170118	0.359718	0.0128227	0.0321739	0.225503	1.24235	0.463164	1.67475	0.399555	0.125926	0.76471	0.747554	Low risk
TCGA-D8-A147-01A-11R-A115-07	0.0333822	2.89606	0.698332	0	2.39762	3.70138	1.63344	0.650468	3.98692	0.277278	0.930653	1.88975	0.0713139	2.15893	0.432054	1.22554	0.109439	0.50145	1.41601	3.0121	0.8616	1.19788	3.69586	0.753405	1.06508	0.742131	0	1.23254	0.745101	Low risk
TCGA-E2-A15P-01A-11R-A115-07	0.285203	0.700358	0.824579	0.328671	2.81245	0.404748	1.70801	1.52379	0.486065	0.0696578	0.0564607	0.383071	0.0936039	1.71984	0.77095	0.319587	0	0.160414	0	0.0240065	0.217203	0.145342	0.469948	0.191941	1.07347	0.329128	0	0.521647	0.434535	Low risk
TCGA-BH-A0BR-01A-21R-A115-07	0	0.879736	0.684032	0.0879435	2.18943	1.27383	0.726438	0.554936	0.174837	0.285393	0.160477	0.0608796	0.0655666	1.04083	0.214355	0.596179	0.39656	0.230635	0.222067	0.0177311	0.0443765	0.392273	0.677258	0.335919	2.31341	0.244688	0.130604	1.11782	0.651555	Low risk
TCGA-BH-A0BM-01A-11R-A056-07	0.508007	1.13095	1.21902	0.535204	2.33153	0.733059	0.95268	0.364379	1.96916	0.392449	0.153288	0.554007	0.591379	0.29807	0	0.503753	0	0.519602	0.22635	0	0.0213109	1.08161	1.31447	0.677643	1.56697	0.402276	0	0.262795	0.642653	Low risk
TCGA-E9-A1N3-01A-12R-A157-07	0.979928	0.142457	0.388465	0.743713	2.14592	0.547348	0.891327	1.57415	0.212152	0.352884	0	0.353335	0.08198	0.92615	0.215554	0.113317	0	0	0	0.0119159	0.0200105	0.143759	0.948967	0.434753	1.25966	0.65692	0	0.345814	0.172811	High risk
TCGA-BH-A0DQ-01A-11R-A084-07	0.037413	1.69709	0.938616	0.167368	2.38072	1.43486	1.25224	0.354672	0.429418	0.27982	0.157211	0.116833	0.162764	0.711427	0.304647	0.336032	0.0624317	0.226049	0.35517	0	0.0576309	0.466951	0.898338	0.140936	2.09022	0.385913	0	0.172059	0.711677	Low risk
TCGA-A8-A07W-01A-11R-A00Z-07	0.0309255	0.567239	0.319476	0	1.75458	1.79966	1.59909	1.166	0.142706	0.631524	0.0885498	0.0395975	0.270681	0.643747	0	0.135303	0.149806	0.188904	0.119463	0	0.0476951	0.249895	0.439624	0.172425	1.54832	0.175953	0	0.12688	0.970857	Low risk
TCGA-EW-A2FW-01A-11R-A17B-07	0	0.701882	0.654487	0.0279732	1.47852	0.608623	0.629735	0.476539	0.239513	0.843929	0.0261977	0.0457536	0.061361	0.716081	0	0.155559	0	0	0.0472897	0	0.01397	0.285688	1.0224	0.258222	1.52096	0.874676	0	0.094561	0.197199	Low risk
TCGA-AR-A1AM-01A-41R-A22K-07	0.464639	0.923611	0.924757	0.653754	2.61309	1.28917	1.63817	0.852924	1.03808	0.242999	0.15187	0.227492	0.178371	0.461884	1.0412	0.814489	0.227205	0.21854	0.138722	0.121022	0.19832	1.17179	1.27976	0.759264	1.60286	0.649543	0	0.215633	0.918698	Low risk
TCGA-D8-A27P-01A-11R-A16F-07	0.345631	0.39182	0.801787	0.833183	2.25806	0.930537	1.59198	0.960487	0.813741	0.287533	0.161733	0.494166	1.09944	0.663104	0.977507	0.856598	0.125833	0.47847	0	0.0529793	0.0299789	0.70495	0.363037	0	1.2647	0.387261	0	0.23573	0.796552	Low risk
TCGA-A2-A3KD-01A-12R-A213-07	0.429467	0.494308	0.929166	0.308878	1.34802	0.435064	1.47489	0.889656	0.892507	0.127393	0.0213331	0.33565	0.0500793	0.897733	0.0852131	0.687836	0.0958127	0.260069	0.100623	0.0334907	0.0226451	0.307275	1.84278	0.213302	0.934337	0.315221	0	0.411873	0.160685	Low risk
TCGA-GM-A2D9-01A-11R-A18M-07	0.184053	1.40229	0.578162	0.359697	0.980965	0.221604	1.45731	0.510503	0.367598	1.21033	0.221119	0.0208583	0.0555764	0.649067	0.345523	0.0581985	0	0.286455	0.44513	0	0.0741922	0.73103	2.10522	0.339995	2.56456	0.346563	0	0.132537	0.984282	High risk
TCGA-B6-A40B-01A-11R-A239-07	0	0.147214	0.249196	0.045656	2.43382	1.11335	0.98408	0.254388	0.318629	0.355849	0.0843176	0.101326	0.40173	0.895447	0.3171	0.0267252	0	0.414174	0.207948	0.00682841	0.121527	0.781789	0.592716	0.215293	1.97269	0.492605	0.0345463	0.35849	1.77636	Low risk
TCGA-AR-A24T-01A-11R-A169-07	0.493879	1.65643	1.19175	0.138288	2.87652	0.501527	1.10962	0.728531	0.416927	0.0818161	0.46113	0.449552	0.229082	0.527354	0.329269	0.209139	0	0.187419	0.155932	0.0142067	0.0356208	0.700543	0.683107	0.0593029	1.89736	0.292887	0	0.385844	0.318346	Low risk
TCGA-AN-A0XL-01A-11R-A10J-07	0.296459	1.33544	0.786549	0.187083	2.69891	0.626159	1.41073	1.10745	0.459469	1.08701	0.0264644	0.665356	0.0467315	0.655303	0.105161	0.0328127	0.173773	0.363342	0	0.00839701	0.210744	0.669008	0.308183	0.136203	1.36097	0.27791	0	0.227854	0.338907	High risk
TCGA-A2-A0EN-01A-13R-A084-07	0	0.37384	0.953184	0.228136	2.08522	1.0014	1.58376	0.904422	0.373288	0.464056	0.101496	0.157491	0.0729228	0.540983	0.162309	0.100917	0.0938216	0.254952	0.0252718	0.00661585	0.0761243	1.18745	0.768237	0.20904	1.88595	0.259595	0	0.0966436	1.3423	Low risk
TCGA-B6-A0IP-01A-11R-A034-07	0.182295	0.776451	0.580406	0.45982	1.58005	0.177346	1.36741	0.762459	0.650189	0.120471	0.135366	0.92748	0.0238382	0.283487	0.298181	0.120768	0	0	0.012237	0.0316145	0.063189	0.879483	1.63298	0.4203	1.78266	0.236998	0.0638746	0.236478	0.705062	Low risk
TCGA-E2-A10E-01A-21R-A10J-07	0.0297676	0.200085	0.41565	0.458567	1.46547	1.04088	1.88821	1.02908	0.39703	0.104993	0.126126	0.480184	0.106643	0.436051	0.246801	0.0535862	0.0497612	0.138754	0.0394025	0.00690991	0.0116176	0.788991	1.62346	0.0575768	2.0749	0.677221	0	0.362283	0.580911	Low risk
TCGA-C8-A12O-01A-11R-A115-07	0.205447	0.51807	0.60312	0.328741	1.86384	0.323687	0.79026	0.946892	0.143934	0.212052	0.291081	0.0788251	0.167426	0.723651	0.176887	0.261141	0.0521422	0.277086	0.158528	0	0.0715904	0.653056	1.68176	0.512985	1.82246	0.185775	0	0.0654076	0.689435	Low risk
TCGA-E2-A9RU-01A-11R-A41B-07	0	0.0450004	0.121737	0.084141	1.47035	0.335245	0.799603	0.100353	0.335245	0.606455	0.116783	0	0.115432	0.278319	0	0.0495244	0	0.168932	1.01587	0.0378534	0.16271	0.41778	2.16343	0.460236	2.50166	0.415783	0	0.236468	0.480162	Low risk
TCGA-A8-A07I-01A-11R-A00Z-07	0	0.385118	0.539121	0.0645884	2.10815	1.28811	1.61841	1.16662	0.290305	0.145651	0.174485	0.104812	0.917695	1.23718	0.121037	0.950016	0.0695428	0	0.687437	0.00971425	0	0.512759	0.999398	0.0803799	1.85141	0.0979478	0	0.439823	0.594734	Low risk
TCGA-BH-A0BT-01A-11R-A12P-07	0.104681	1.13165	0.501948	0.666546	1.44486	0.194463	1.65837	0.229206	0.547395	0.155158	0.05192	0.133105	0.0613515	0.412742	0.377772	0.0642401	0	1.22419	0.0316931	0	0.0818475	0.907527	2.14322	0.667136	1.37524	0.0841588	0.0419579	0.12046	0.714825	Low risk
TCGA-A2-A0CZ-01A-11R-A034-07	0.400796	1.68344	0.908986	0.41489	1.73861	0.727606	0.661852	0.282715	2.14586	0.283828	0.256902	0.767736	0.157739	0.655538	0.483409	0.368085	0.0633953	0.175337	0.0336921	0.0607666	0.0869161	1.39534	0.756598	0.334108	1.69782	0.417368	0	0.23264	0.953372	Low risk
TCGA-LL-A7T0-01A-31R-A352-07	0	0.55171	0.497892	0.0703611	1.88583	1.67525	0.929022	0.238599	0.428418	0	0.0659559	0.0723246	0.0394599	0.30861	0.252247	0.607057	0	0.271144	0.699364	0	0.120267	1.31658	0.460576	0.322128	2.21117	1.16742	0.0533501	0.119638	1.33298	Low risk
TCGA-BH-A6R9-01A-21R-A32P-07	0.39888	1.25464	0.778786	0	1.76387	0.526222	0.973247	0.453208	0.207454	1.49171	0.0701768	2.87863	0.563331	0.834301	1.0606	0.0294829	0.156891	0.102242	0	0.0664683	0.23444	1.81357	1.17356	0.574076	2.89475	0.0577698	0	0.121339	1.07723	Low risk
TCGA-EW-A2FR-01A-11R-A21T-07	0.0251293	0.388065	0.720951	0.236645	1.94758	0.869437	1.71242	0.578597	0.198562	0.547228	0.344259	0.00811612	0.318734	1.73202	1.30314	0.0892101	0.161321	0.0795991	0.752344	0.0231643	0.158136	0.441328	0.916347	0.349969	2.49388	0.490541	0.0295164	0.225806	1.74676	Low risk
TCGA-D8-A1XT-01A-11R-A14M-07	0.0502024	4.37727	0.760203	0.133187	2.37383	1.47386	1.36038	0.971726	0.13635	0.40114	0.0727578	0	0.0806441	0.997838	0	0.453733	0.237345	0.678211	0.219836	0.0233397	0.0771492	0.783392	1.54249	0.230072	2.41323	0.449607	0.0588783	0.218961	0.815998	High risk
TCGA-E2-A1IG-01A-11R-A144-07	0.767597	0.542977	0.479598	0.491631	2.31824	0.392761	0.821937	0.369846	0.142785	0.332348	0.0799809	0.303207	0.139301	1.60567	0.107834	0.0665685	0.0618364	0.0593467	0.0490065	0.0257006	0	0.105266	1.74529	0.383896	1.91118	0.766252	0.126726	0.0911575	0.516072	Low risk
TCGA-EW-A1OV-01A-11R-A144-07	0.0490887	1.1417	0.896237	0.0384488	1.95071	0.304849	1.80198	0.496058	0.398715	0.28608	0	0.122873	0.192011	0.317383	0.38929	0.129925	0.0816971	0.417063	0.126887	0.034092	0.0569566	2.24059	2.44112	1.23385	1.18972	0.697413	0	0.128885	1.72025	Low risk
TCGA-BH-A18V-01A-11R-A12D-07	0	1.09649	0.467442	0.120359	1.78784	1.01874	1.15726	0.864707	0.486734	0.489259	0.806681	0.0507426	0.0746403	1.21795	0.092912	0.887523	0.201818	0.0510158	1.32792	0.00738973	0.119662	1.11624	3.62828	0.835047	2.25924	1.18577	0.0373569	0.770002	0.583801	High risk
TCGA-GM-A3XL-01A-11R-A22U-07	0.0930926	1.41728	0.282204	0.0491789	2.24144	0.314973	0.570117	0.35308	1.23295	0.357924	0.0460788	0.0204378	0.0274916	0.675125	4.29945	0.770414	0.0529729	0.147424	0.0281053	0.473908	0.0608544	2.61041	5.2098	3.30678	2.52527	0.188601	0	0.618806	0.736634	Low risk
TCGA-A2-A0CP-01A-11R-A034-07	0.107944	0.938766	0.865636	0.415162	1.68205	0.889997	1.19909	0.195902	1.12471	0.233675	0.36033	0.247423	0.138695	0.682531	0.856925	0.276833	0	0.322866	0.0959771	0.158721	0.104775	0.746849	0.448869	0.203809	2.16345	0.562401	0	0.2201	1.24065	Low risk
TCGA-BH-A1FH-01A-12R-A13Q-07	0.51808	1.17712	1.69896	0.298512	2.72432	1.46799	1.29955	0.994668	0.764631	0.146221	0.426794	1.02884	0.413155	0.883128	0.665249	1.17981	0.220691	0.326074	0.154484	0.0946947	0.18535	0.936744	0.453146	0.106629	1.17803	0.442093	0.0651649	0.0848776	0.704836	Low risk
TCGA-D8-A27M-01A-11R-A16F-07	0.0835245	2.93387	0.551831	0.188446	2.54071	0.414095	1.21762	1.3433	2.22359	1.57453	0.0614758	0.106413	0.0960101	2.33541	1.44296	1.31997	0.0934092	1.06376	0.453559	2.11923	0.370496	2.10261	3.74809	0.859854	2.4507	0.946891	0.0333306	0.381499	1.69561	Low risk
TCGA-B6-A0RM-01A-11R-A084-07	0.0341021	0.135499	0.489152	0.0528765	2.55796	0.838356	1.49098	0.518887	0.286876	0.452175	0.232293	0.177034	0.168988	1.82596	0	0.120132	0	0	0.117314	0.00792523	0.0133214	0.188002	0.69422	0.128862	0.962738	1.06724	0	0.0777285	0.421741	Low risk
TCGA-A8-A0AB-01A-11R-A034-07	0.0511361	0.471134	0.428348	0.404673	1.95103	0.338163	2.35623	1.60825	0.421222	0.11324	0.0920457	0.0733129	0.076796	0.803321	0	0.0915191	0.085065	0	0	0	0.134812	0.0738031	0.350982	0	1.58722	0.479427	0	0.205494	0.322556	High risk
TCGA-E2-A105-01A-11R-A10J-07	0.0929688	0.150055	0.580113	0.165042	2.35075	2.33939	1.20764	0.7231	0.475491	0.334693	0.0231917	0.0603834	0.0808433	2.03025	0.0924622	0.0569632	0	0	0.0280671	0.00735289	0.14177	0.403562	0.935092	0.230612	1.16598	0.81864	0	0.415497	0.255333	Low risk
TCGA-E9-A248-01A-11R-A169-07	0.0618711	0.773619	0.58017	0.184948	1.3523	3.15838	2.51674	0.453262	0.178133	0.26103	0.111044	3.43283	0.623564	1.49808	0	0.503421	0.151394	0.580252	0.442415	0.105254	0.536388	2.04386	2.06716	0.788624	1.13212	0.243209	0.0725134	1.21569	1.35031	Low risk
TCGA-BH-A18H-01A-11R-A12D-07	0.0487792	2.18848	0.959178	0	1.97636	0.0758056	2.22108	0.825809	0.0959366	0.0871393	0	0.0158421	0.0527243	0.456866	0.140893	0.209209	0	0	0.0852849	0.0226721	0.0379779	2.90757	1.82554	0.488496	1.80852	0.219953	0.216384	0.391446	1.39005	Low risk
TCGA-E9-A1RF-01A-11R-A157-07	0.13909	0.513774	0.577336	0.19177	1.53804	2.4784	3.36798	0.717379	0.226491	0.450468	0.0420399	0.0996196	0.097759	2.57789	0	0.330211	0.0483398	0	0.147353	0.00670967	0.0335831	1.64163	0.946459	0.35246	2.58427	0.388471	0	0.103224	1.13856	High risk
TCGA-D8-A143-01A-11R-A115-07	0.110995	0.947983	0.505207	0.247588	1.87647	0.586731	1.34438	0.39622	0.43486	0.254659	0	2.29615	0.0165552	2.1432	0.7788	0.394533	0.123993	0	0.0665448	0.0607022	0.246214	2.73592	1.44461	0.392184	1.39002	0.884242	0	0.107172	0.196349	High risk
TCGA-AC-A3HN-01A-11R-A213-07	0.149451	1.12978	1.01417	0.438175	2.62436	0.660176	1.38436	0.897403	0.688003	0.178543	0.324742	0.323254	0.130285	0.483628	0.464528	0.220452	0.085756	0.160215	0.011572	0.0239753	0.126595	1.51219	0.32926	0.547811	2.08235	0.413754	0.0604615	0.316813	1.43192	Low risk
TCGA-AR-A2LM-01A-11R-A180-07	0.50548	0.942073	0.801484	0.671291	2.1807	1.06119	1.74789	1.22286	0.808232	0.239857	0.196524	0.238331	0.322928	0.808057	0.875364	0.34711	0	0.215691	0.0252998	0.0328162	0.0867727	0.607105	0.86497	0.209257	1.42145	0.587248	0.0983042	0.167753	0.796356	Low risk
TCGA-E2-A14W-01A-11R-A12D-07	0	0.237696	0.191821	0.226201	2.49498	0.870875	0.908604	0.278944	0.184845	0.292841	0.0640464	0.0143232	0.0756236	2.37105	0	0.259935	0.143552	0.379584	0.0197125	0	0.0343619	0.239799	0.149894	0	1.96256	0.763519	0	0.260352	0.478598	Low risk
TCGA-E2-A1IJ-01A-11R-A144-07	0.0563574	1.34575	1.15737	0.804124	2.09379	0.772549	1.15496	0.675008	1.28317	0.689801	0.195951	0.237646	0.208174	1.67122	0.672826	0	0.264448	0.089909	0.0252217	0	0.0865102	1.11039	1.086	0.627254	1.98633	0.478708	0	0.452879	1.5138	Low risk
TCGA-A7-A26G-01A-21R-A169-07	0.503861	1.57589	1.38622	0.473962	2.82855	1.38171	1.57549	0.825768	1.2562	0.214238	0.698074	0.114487	0.6027	0.973342	0.468509	1.22798	0.148286	1.02718	0.118238	0.0524498	0.71015	0.458597	0.764349	0.393955	2.01466	0.831537	0.0270303	0.50128	0.639878	Low risk
TCGA-AO-A0JD-01A-11R-A056-07	0	0.853341	0.405932	0	1.8167	0.44535	1.48874	1.19827	0.569457	0.0319017	0	0.644357	0.0229573	0.257142	0.372642	0.182053	0.0587692	0.262242	0.0916748	0.0163195	0.0542448	1.44608	1.14945	0.0679667	1.86552	0.170798	0.0814905	0.168444	0.28877	Low risk
TCGA-E2-A1LE-01A-12R-A19W-07	0.108167	1.61953	0.90183	0.165446	1.67983	0.0762654	0.847361	0.332408	0.552883	0.708696	0.1554	0.035621	0.182479	1.93813	0.695421	0.68921	0.120848	0.587555	0.427263	0.0256385	0.098224	1.37054	0.913719	0.383075	2.79506	0.407368	0	0.0977058	0.591827	High risk
TCGA-EW-A3E8-01B-11R-A24H-07	0.191904	0.458103	0.877386	0.5615	2.62307	0.29065	1.3141	0.51723	0.524946	0.452037	0.0832162	0.108767	0.13329	0.381563	0	0.266521	0.140959	0.698951	0.0758556	0.00673684	0.342549	1.94049	2.52953	1.23241	2.02561	0.607089	0	0.71617	1.58596	Low risk
TCGA-A2-A4S1-01A-21R-A266-07	0.262956	1.40989	0.400777	0.169689	1.69208	0.115887	0.387195	0.169618	0.153068	1.33361	0	0.0184044	0.198058	1.52692	0.162578	0.446691	0.182212	0.090237	0	0	0.10774	1.39439	0.687506	0.89457	2.21266	0.178439	0.248727	0.0329962	0.216832	Low risk
TCGA-A7-A425-01A-11R-A24H-07	0.0711187	0.845945	0.878307	0.32919	2.47151	0.586941	1.094	0.543208	1.453	0.323759	0.151494	0.216909	0.128264	0.384135	1.28216	0.18597	0.226658	0.651641	0	0.00836995	0.371788	1.02086	1.41232	0.31814	1.75834	1.35068	0	0.364549	0.379848	Low risk
TCGA-AN-A0XS-01A-22R-A109-07	0.0653963	0.439741	0.932432	0.996488	1.93233	1.15354	1.24399	0.604887	0.27888	0.75928	0.0945578	0.162353	0.118128	1.20518	0.186924	0.171539	0.108438	1.27631	0.0147332	0.0454957	0.0880666	0.800788	1.22298	0.70838	1.96865	0.414814	0	0.564089	0.988815	Low risk
TCGA-AR-A0U4-01A-11R-A109-07	0	0.966946	2.99966	0.246009	2.29715	2.86873	0.768188	0.590228	3.89545	0.147749	0.188035	0.0219051	0.251966	1.36639	0.0990581	0.663416	0	0.584916	0.211902	0.0313208	0.520327	2.49681	2.59373	0.840799	1.57134	1.42386	0	0.254572	0.423456	Low risk
TCGA-A2-A04N-01A-11R-A115-07	0.0361389	0.707991	0.535848	0.439675	2.51074	0.756817	1.18228	0.789197	0.302524	0.324911	0.289621	0.176717	0.185582	0.764224	0.381481	0.0328364	0.0603232	0.218816	0.478234	0	0.096076	0.28854	0.440934	0.136298	1.84265	0.851851	0	0.445728	1.62484	Low risk
TCGA-AO-A125-01A-11R-A10J-07	0.0362954	1.3399	0.471122	0.582103	2.76038	0.815081	1.71735	0.623427	0.153245	0.890127	0	0.363227	0.0158261	0.985793	0	0.0652205	0	0	0.0161809	0.00843988	0.161652	0	1.68443	0	2.10841	0.811441	0.0426032	0.436974	0.0575624	Low risk
TCGA-AO-A1KS-01A-11R-A13Q-07	0.0595806	1.13978	0.910951	0.11404	3.26867	1.20216	1.39122	1.33684	0.285916	0.080319	0.0437567	0.0290018	0.448989	0.201481	0	0.526126	0.0503094	0.184108	0.0657986	0.0139407	0.0117473	0.166935	0.900369	0.0582095	1.90803	0.423037	0	0.155538	0.210081	Low risk
TCGA-OL-A66I-01A-21R-A29R-07	0.924126	0.469779	0.374964	0.0618102	2.79333	0.102101	0.365033	0.232687	3.63825	1.24555	0.363783	0.0129339	0.628956	0.52603	0.586907	0.687897	0.0665564	0.397164	0.533076	0.0726876	1.20496	2.92789	3.11138	1.74652	2.28954	1.18123	0.0921935	0.326801	1.75493	Low risk
TCGA-D8-A1JE-01A-11R-A13Q-07	0.0514352	0.587898	0.379662	0.45228	2.56522	0.845714	0.914453	1.03784	0.120464	2.20093	0.145399	0.0250006	0.32809	0.546747	0	0.0920468	0.417957	0	0	0.00601686	0.0101182	0.660654	1.34172	0.278173	1.95888	0.0763128	0.118218	0.356129	0.581365	Low risk
TCGA-AN-A0AK-01A-21R-A00Z-07	0	0.279187	0.259208	0.0658448	0.559575	0.066178	1.25224	0.534161	0	0.376228	0.0311881	0	0.00931427	0.237511	0	0	0.138465	0	0.110332	0.00990689	0.0330994	0.834697	0.737818	0.553353	1.33519	0.725773	0	0.672963	0.0824816	Low risk
TCGA-A7-A26E-01B-06R-A277-07	0.118192	0.0334145	0.424215	0.847567	2.37633	2.02874	1.27744	3.1685	0.77984	0	0.0872658	0.380201	0.619135	0.34456	0.327321	0.207851	0.517164	0	0	0	0.0469939	0	0.586236	0	3.04319	0.799981	0.587038	1.53279	3.11257	Low risk
TCGA-E2-A106-01A-11R-A10J-07	0.130763	0.201283	0.47161	0.17576	2.04821	1.34367	0.889184	0.54479	0.0271103	0.493591	0.0491373	0.185326	0.0580733	0.461943	0.190941	0.175244	0	0.054202	0.0150695	0	0	0.499824	0.664441	0.127824	1.04911	0.209373	0.0397017	0.0770916	0.126739	Low risk
TCGA-E2-A14U-01A-11R-A22K-07	0.760419	1.66956	1.77137	0.971455	2.17449	1.39995	0.961929	0.417125	1.92336	0.0851475	0.156336	1.09468	0.114211	1.36395	1.48703	0.722604	0.154521	0.148486	0.0697752	0.174901	0.176616	0.983307	0.50656	0	1.17789	1.11499	0.0375016	0.203021	0.163093	Low risk
TCGA-GM-A2DH-01A-11R-A180-07	0.0546265	0.289738	0.649295	0.0843745	1.78773	2.19913	1.84783	1.35909	0.370948	0.166417	0.172274	0.0440101	0.0590349	1.96521	0.157198	0.673917	0	1.10593	0.367851	0.0127647	0.0529936	1.7232	2.23072	0.779047	2.43698	0.909097	0	0.0630245	2.05285	Low risk
TCGA-BH-A0DZ-01A-11R-A00Z-07	0.553879	0.45532	0.392135	0.165741	1.42533	0.283983	1.04797	0.134025	0.169633	0.509627	0.204048	0.15947	0.153899	0.764135	0	0.510729	0	0.116286	0	0	0	1.14431	0.166261	0.139553	2.87174	0.228015	0	0.0978841	0.61097	Low risk
TCGA-AR-A2LR-01A-12R-A18M-07	0.0887678	0.762729	1.21157	0.230607	2.28039	0.22148	1.37176	0.580151	0.172343	0	0.187833	0.205164	0.783439	0.679489	0.250129	0.574892	0	0.268882	1.62903	0.930635	0.440284	1.07576	0.291122	0.0867449	1.27023	0.569865	0	0.220606	0.503124	Low risk
TCGA-E9-A1RD-01A-11R-A157-07	0.0492032	0.280054	0.850971	0.813972	2.72993	1.76716	1.50965	1.12424	0.187431	0.376688	0.0886132	0.474946	0.0635871	0.528479	0.142079	0.0447253	0.159372	0.0398405	0	0.00575182	0.0288269	0.26529	0.969008	0.183346	1.79499	0.33298	0.0291435	0.342132	0.437126	Low risk
TCGA-A2-A0YD-01A-11R-A109-07	0.20632	2.01367	0.900606	0.945237	1.79869	0.414752	1.21693	0.752968	0.635349	0.482995	0.132573	0.216846	0.0929675	0.730562	0.0915558	0.162982	0.102917	0.235432	0	0	0.083553	0.768002	1.57828	0.174642	1.82494	0.178212	0.0368012	0.100313	0.997151	Low risk
TCGA-AQ-A0Y5-01A-11R-A14M-07	0.0894685	1.78762	0.54947	0.0929752	1.74339	0.885616	1.57056	0.846759	0.432584	0.277818	0.108196	0.141051	0.115163	1.70586	0.0889804	0.0276565	0.100033	0	0.238031	0.00706809	0.05846	0.64009	2.26512	0.772359	1.84746	0.672338	0.0357469	0.0751443	1.02989	High risk
TCGA-E9-A3Q9-01A-11R-A21T-07	1.14851	0.0966865	0.532584	0.302071	2.00754	0.898742	0.498184	0.544443	0.421912	0.998288	0.0239917	0.844893	0.0970457	1.00567	0	0.0589046	0.300872	0.0524992	0.0145898	0.015176	0.169486	0.794763	0.671932	0.182084	1.11303	0.0677842	0.0384484	0.519967	0.232599	Low risk
TCGA-AR-A5QN-01A-12R-A28M-07	0.0310301	0.280736	0.527557	0.475311	2.10581	0.760027	1.4189	0.599831	0.283747	0.458326	0.152061	0.116054	0.0598507	0.726905	0.540029	0.211455	0.150292	0.0978644	0.0545015	0	0.305785	0.590767	1.88011	0.172981	1.38575	0.811383	0	0.3619	0.438706	Low risk
TCGA-BH-A1EY-01A-11R-A13Q-07	0	1.05601	0.471815	0	1.5205	0.219703	1.57422	0.771159	0.234017	0.361496	0	0	0.131368	0.561374	0	0.800968	0.338859	0.857904	0.531695	0	0.0687364	1.06919	1.12576	0	1.71091	0.68041	0.103005	0.109512	0.656307	Low risk
TCGA-A8-A09B-01A-11R-A00Z-07	0.269908	0.400499	0.484193	0.567184	1.94844	0.178224	1.28523	1.18238	0.208389	0.246393	0.137731	0.0519942	0.129637	0.516818	0	0	0.253864	0.151461	0	0.00757482	0.0625724	0.340311	1.22793	0.440587	1.47884	0.577866	0	0.245075	0.920981	Low risk
TCGA-EW-A1P4-01A-21R-A144-07	0.332621	0.317127	1.8597	0.10243	1.99872	0.0351363	1.27595	0.28764	1.74294	1.89145	0.164165	0.105256	0.316071	0.287818	1.08754	0.3049	0	0.155943	0.0149775	2.64499	0.162011	4.29176	2.70859	1.04186	2.91885	0.612764	0.115287	0.107397	0.445879	Low risk
TCGA-A8-A08B-01A-11R-A00Z-07	0	0.902761	0.112251	0.388551	1.70273	0.748919	2.49736	1.06663	0.154625	0.495457	0.220706	1.11282	0.182353	0.413629	0	2.23185	0	0	0.849257	0.0910597	0	1.57312	4.21797	0.288079	1.90086	0.266919	0	0.106193	0.434222	High risk
TCGA-A2-A0YH-01A-11R-A109-07	0	0.545591	0.482175	0.0266851	1.71292	1.27868	1.9581	0.754211	0.169113	0	0.0974656	0.0219947	0.0869815	0.304369	0.0994526	0	0.215474	0.10733	0.088883	0	0.0781569	0.572631	2.91579	0.916667	1.5382	0.894762	0.0400409	0	0.495868	Low risk
TCGA-A8-A09V-01A-11R-A034-07	0	0.0589573	0.504238	0.324263	2.61415	0.320037	2.1732	1.16656	0.340157	0.185971	0.321649	1.18188	0.119506	0.590681	0	0.0246628	0.173663	0.0858744	0	0.00629812	0.13196	0.221346	0.777337	0.415684	1.35058	0.750501	0	0.935296	1.4993	Low risk
TCGA-BH-A18N-01A-11R-A12D-07	0.0682837	0.325096	0.603912	0.0535599	2.58545	1.43198	1.48725	0.787328	0.324195	0.891875	0.0986894	0	0.0447108	1.55666	0	0.0313873	0.315875	0.257722	0	0	0	0.0982968	0.512903	0	1.63432	1.68367	0.0405538	0.418464	0.267866	High risk
TCGA-BH-A18J-01A-11R-A12D-07	0.0322349	1.85725	0.339083	0.049999	1.88067	0.986007	1.25799	0.405217	0.325378	1.37597	0.0922225	0.10104	0.408941	1.63395	0.094106	0.293457	0.296557	0.051681	0.0285775	0.00748758	0.0250653	0.336807	0.53716	0	2.28159	0.375825	0	0.34006	0.407405	High risk
TCGA-E2-A108-01A-13R-A10J-07	0.080821	1.04785	1.59787	0.419246	2.1321	0.772375	1.35197	0.735669	0.728294	0.334341	0.14432	0.102994	0.112467	0.705515	0.42629	0.581876	0.133555	0.188415	0.0182842	0.0377883	0.0475654	2.86525	2.19739	0.591106	1.89057	0.380531	0	0.180588	1.46456	Low risk
TCGA-EW-A1P1-01A-31R-A14D-07	0.914208	2.64615	1.58741	0.0719405	2.17194	0.957713	0.944698	0.555997	0.656654	0.341312	0.100012	0.619594	0.145842	1.28578	1.3582	0.375541	0.220875	0.754842	0.0813573	0.0845489	0.251663	1.33631	0.943651	0.328756	2.11431	0.304912	0.0545548	0.219422	0.597757	Low risk
TCGA-S3-AA10-01A-21R-A41B-07	0.0409774	0.96848	0.31869	0.032076	1.86739	0.0428289	1.17434	0.622312	2.00251	0.273392	0.144323	0.0264467	0.0616475	2.2095	1.57374	0.581888	0.195969	0.0655788	0.840592	0.0284343	0.0936147	2.57182	3.23132	1.23293	2.20593	0.408928	0	0.737034	1.77483	Low risk
TCGA-A8-A07E-01A-11R-A034-07	0	0.769764	1.07545	0.0826415	2.42064	0.83209	1.48201	0.657645	0.477932	1.34415	0.254748	0.382069	0.213447	0.847422	0.225312	1.17078	0.172711	0.383907	0.0590889	0.0187038	0.0518936	1.03146	0.507365	0.198558	2.14046	0.197851	0	0.232463	0.332079	Low risk
TCGA-AO-A1KP-01A-11R-A13Q-07	0	0.933104	0.338681	0.138471	2.81215	1.81567	2.07122	0.460399	0.600484	0.347865	0.0879477	0.0776041	0.140733	0.288002	0	0	0.100891	0.901674	1.74941	0.00713071	0.0119882	0	0.51557	0	1.78357	0.77808	0.0712415	0.926306	0.573255	Low risk
TCGA-HN-A2NL-01A-11R-A18M-07	0.542309	1.61063	1.67762	0.0254595	3.93564	1.417	0.268939	0.439271	0.995995	0.519764	0.262989	0.0620549	0.368927	0.223241	0	0.435104	0.106765	0.102529	0.190811	0.377942	0.277814	1.54844	2.04787	0.341818	0.562003	0.768412	0	0.897157	0.428999	Low risk
TCGA-D8-A27G-01A-11R-A16F-07	0.243037	0.926639	0.487814	1.12251	2.13028	0.214016	0.725932	0.676188	0.362144	0.244341	0.103598	0.00941258	0.234535	0.86863	0	0	0.141372	0.178402	0.228334	0.00675752	0.077715	1.44367	0.540931	0.162788	1.80434	0.322149	0	0.155773	1.31445	Low risk
TCGA-PL-A8LX-01A-11R-A41B-07	0.118768	1.34405	0.519604	0.700406	2.42124	1.45942	0.69947	0.514356	0.362828	1.00705	0.0590519	0	0.103397	1.11667	0	0.108192	0.311198	0.0651158	0	0	0.062634	0.414538	0.453654	0.078421	2.59938	1.7967	0.0939582	0.0999134	0.0837386	High risk
TCGA-BH-A0W7-01A-11R-A115-07	0.571739	0.743967	0.587134	0.464142	2.41109	1.74821	1.05288	0.472756	0.216683	0.257807	0.161432	0.108452	0.458704	0.349819	0.31242	1.20137	0.348092	1.09347	0.337011	0.0178419	0.0446513	2.20661	2.6033	0.560612	1.88183	0.498183	0	0.570042	0.785655	Low risk
TCGA-BH-A0RX-01A-21R-A084-07	0.19635	3.77364	1.42022	0.0642054	2.1035	1.23701	0.571815	0.284925	1.53056	0.611576	0.0304026	2.65512	0.0710726	0.507105	0.430758	0.338728	0	2.38849	0.223813	0.380932	0.0638265	3.51539	3.73641	0.934468	2.83073	0.394194	0	0.153765	0.767584	Low risk
TCGA-D8-A73X-01A-11R-A32P-07	0.167617	0.785432	0.612155	0.63934	2.25751	1.52668	1.50272	0.677759	0.247579	0.263937	0.238745	0.316436	0.0676464	0.430371	0.197878	0.317295	0.0586322	0	0.0156523	0.00816342	0	0.28104	0.901603	0.365962	1.46815	0.868722	0	0.15581	1.50113	Low risk
TCGA-A8-A082-01A-11R-A00Z-07	0	0.732177	0.509924	0.220649	2.18518	1.16726	1.92039	1.04067	0.212613	0.0341643	0.345599	0.0122101	0.0959443	0.656771	0	0.0342509	0.290192	0.0603648	0.0660914	0	0	0	0.0870251	0.271188	1.79237	0.521851	0	0.173292	0.533413	High risk
TCGA-BH-A8G0-01A-11R-A352-07	0.329629	1.52834	1.42681	0.406538	2.21161	0.865651	1.21254	0.356491	0.924602	0.431412	0.276096	0.342386	0.152031	0.957123	0.96877	0.493328	0.40498	0	0.0404148	0.151649	0.306182	1.96124	0.680705	0.322693	1.56767	0.822388	0	0.144301	1.86713	Low risk
TCGA-EW-A1P8-01A-11R-A144-07	0.341487	3.14667	0.369198	0.0270771	2.21762	1.01126	1.38951	0.525413	3.87572	0.362569	0.145864	0.108291	0.151037	0.959938	3.30864	0.206944	0.0577878	0.304667	0.9035	0.00804383	0.237439	1.04233	1.77551	0.191878	2.38865	0.706847	0	0.141442	0.284305	Low risk
TCGA-AC-A2BK-01A-11R-A21T-07	0	1.16255	2.20552	0	2.31735	3.59542	1.47348	1.28996	0.156494	0.0610552	0	0.176736	0.207966	0.39829	0.650593	0.0908659	0.0568501	0.300115	0	0.0313873	1.6588	0.980063	0.32466	0	1.25352	0.67837	0	0.0963564	0.18081	Low risk
TCGA-E2-A1II-01A-11R-A144-07	0.252219	0.588173	0.972043	0.162547	2.40279	0.0285406	1.15421	0.652786	3.01602	0.0964975	0.0397079	0.102462	0.251241	0.164435	0.15572	0.73018	0	0	0.286752	0.0126386	0.142379	2.53108	2.79141	1.22846	1.11947	0.485708	0.0634287	0.198329	1.4931	Low risk
TCGA-A2-A0ST-01A-12R-A084-07	0.328368	1.03719	1.06238	0.180107	2.0959	1.58014	0.988315	0.581298	4.59971	0.0723343	0.0870904	0.296256	0.119113	0.591067	0.746523	0.90791	0.131735	0.632349	0.394306	0.135012	0.062198	3.6611	3.36532	1.87275	1.57162	0.431377	0	0.285786	2.02494	Low risk
TCGA-E2-A15D-01A-11R-A115-07	0.444004	1.58713	0.962163	0.69482	1.76781	0.487514	2.08299	0.756699	0.448982	0.383475	0.23324	0.0110859	0.321508	0.765101	0	0.360036	0.165206	0.4728	0.290844	0.00796012	0.312959	0.878763	1.80031	0.248154	2.11676	0.256	0	0.181886	1.38445	Low risk
TCGA-PL-A8LZ-01A-31R-A36F-07	0.207276	2.64184	1.26617	0.132847	2.05413	1.49048	1.15649	0.548714	3.74485	1.63134	0.0321987	0.0968697	0.102432	0.687289	0.244113	0.766491	0.073158	0.137187	0.0768606	0.0304759	1.29987	2.08291	3.93533	1.5215	2.87392	0.300107	0	0.20036	1.27524	Low risk
TCGA-A7-A3J0-01A-11R-A213-07	0.727684	1.20938	0.374321	0.55727	1.82868	1.85514	1.21971	0.969901	0.238151	0.266817	0.171311	0	0.37319	1.02186	0.141424	0.340665	0.120586	0	0.0434411	0.0171043	0.0660737	1.00324	1.32207	0.344506	1.19406	0.43992	0.0574357	0.286555	0.528431	Low risk
TCGA-AC-A3YI-01A-21R-A239-07	0.67549	1.48686	1.11671	0.102424	2.17228	0.700016	1.11734	0.43617	1.43788	0.361213	0.243224	0.336123	0.276086	0.641891	1.0875	0.362033	0	0.266542	0.0589959	0.0309903	0.524856	1.54608	0.8576	0.167052	2.43074	0.636939	0.0523762	0.157251	1.0442	Low risk
TCGA-A8-A09Q-01A-11R-A00Z-07	0.0281503	1.09102	0.591856	0.206343	1.42874	0.114274	1.58367	0.786954	0.140689	0.477588	0.080746	0.243017	0.054346	0.268516	0	0.0996737	0.136854	0.0451706	0.132186	0.019507	0.0434376	0.895239	0.945328	0.547736	1.19626	0.11446	0.065377	0.160661	0.842454	Low risk
TCGA-E9-A1R7-01A-11R-A14M-07	0	0.229983	0.470835	0.233264	1.48902	0.290944	1.14531	1.40921	0.159511	0.139849	0.0466312	0.0711359	0.0885306	1.11597	0	0.451418	0.105292	0.195601	0.0700862	0.0148666	0.0372626	0.668003	0.964069	0.12147	1.28596	1.04514	0	0.0967914	0.23159	High risk
TCGA-A8-A08P-01A-11R-A00Z-07	0.29568	1.42523	0.672316	0	2.49923	0.123283	1.2767	0.72811	0.0163108	0.388318	0.0587089	0.264042	0.0945125	0.397972	0	0.20768	0	0	0.0358699	0	0	2.28926	2.32396	0.68781	1.95537	0.298408	0.0934188	0.121326	1.11115	Low risk
TCGA-OL-A6VQ-01A-12R-A41B-07	0.0988269	0.877165	0.703656	0.685821	1.94148	1.86095	1.62875	1.07457	0.621717	0.089748	0.142178	0.155521	0.205998	1.29174	0.508956	0.536494	0	0.425827	0.129832	0.0233665	0.114357	1.0225	0.584591	0	1.19259	0.277659	0	0.113757	0.573365	Low risk
TCGA-E2-A159-01A-11R-A115-07	0.31655	2.83071	0.596693	0.131892	1.92822	0.770323	1.63657	0.72973	0.361235	0.315349	0.30212	0.437746	0.117666	0.812184	1.64272	0.658964	0.114502	0	0.0155857	3.07167	0.21631	2.2143	1.47845	0.6986	1.79209	1.13074	0	0.0796746	1.44136	Low risk
TCGA-C8-A26V-01A-11R-A16F-07	0.432768	0.273478	0.193519	0.321057	1.79966	0.0451831	2.08393	1.05135	0.226877	0.254302	0.0930895	0.209476	0.0650131	0.687988	0	0.39779	0.106762	0.372515	0.129965	0.0150807	0.0665218	1.24599	2.84765	1.41331	2.13685	0.428674	0	0.190039	0.273131	High risk
TCGA-E9-A22A-01A-11R-A157-07	0.382265	1.61937	0.727347	0.144336	1.94356	1.37591	0.980541	0.300282	0.273743	0.223838	0.102808	0.0155307	0.159313	0.759025	0	0.106328	0.0403626	0.0387259	0.599183	0	0.037237	1.65887	2.55323	0.410538	2.31087	0.306981	0	0.0597105	0.308272	Low risk
TCGA-E2-A573-01A-11R-A29R-07	0.191287	3.43584	0.64865	0.235143	2.37468	0.0212357	0.818913	0.235047	1.4811	0.238404	0.0869631	0.101429	0.0942659	1.50913	2.97303	0.64725	0	0.497682	1.03878	0.690502	0.206594	2.72468	3.4799	2.18408	1.80252	0.963934	0.0473396	0.0916975	1.18067	Low risk
TCGA-AO-A0J3-01A-11R-A034-07	0	0.631514	0.544804	0.16498	3.05958	0.148279	0.88056	0.61112	0.142049	0.129209	0.0180629	0.0394087	0.0632407	0.235293	0	0.0444801	0	0	0.214586	0	0	0.323015	0.490751	0.138906	0.937648	1.10183	0	0.0472136	0.114611	Low risk
TCGA-A8-A09A-01A-11R-A00Z-07	0	1.18969	0.876918	0.0650285	1.90223	0.721435	2.14126	0.750231	0.603866	0.111335	0.0307969	0.318009	0.189905	0.529458	0.435633	0.248143	0.0700158	0.0672044	0.242565	0.140187	0.0487531	1.48797	0.604462	0.23031	1.55155	0.571759	0.0969414	0.148279	0.680507	Low risk
TCGA-BH-A1F5-01A-12R-A13Q-07	0.0325191	0.343732	0.476321	0.361351	2.52995	0.503076	1.35066	0.662872	0.196426	0.0583483	0.115365	0.0313357	0.0420964	0.356605	0.0949178	0.389943	0.157202	0.151068	1.22789	0	0.0126988	0.6753	0.430867	0.236449	1.22452	1.09268	0	0.573372	0.182036	Low risk
TCGA-AC-A2FE-01A-11R-A19W-07	0.120718	1.43012	0.934388	0.528759	1.94835	0.412383	1.53792	0.6399	0.459619	0.283646	0.290546	0.171332	0.191178	0.356928	0.0909732	0.136206	0.150801	0.0982015	0.0680471	0.035798	0.105888	2.01689	0.714235	0.468342	1.77823	0.549613	0.0722215	0.144302	1.04023	Low risk
TCGA-BH-A0HK-01A-11R-A056-07	0	0.663983	0.708775	0.592404	1.53068	0.638569	0.990371	0.600994	0.743425	0.430884	0	0.853729	0.0543826	0.302916	0	0.43184	0	0.30883	1.26364	0.03878	0.156659	0.119092	1.05435	0	1.57666	0.145656	0	0.248811	0.0615966	Low risk
TCGA-AQ-A54N-01A-11R-A266-07	0.911471	1.77819	0.154947	0	0.0788546	0	0.593279	0.220228	2.7189	0.110696	0	0.226152	0.0272538	0.879756	1.50569	0.310179	0	0	0.572897	0	1.44645	0.173967	3.36619	0.426652	2.08115	1.88349	0	0.267686	0.0797615	High risk
TCGA-OL-A5RX-01A-11R-A28M-07	0.686836	1.33985	0.957326	1.14623	2.55659	1.10291	1.12007	0.685968	2.23083	0.114762	0.236508	0.476689	0.212125	0.65495	1.12586	0.710527	0.269371	0.877034	0.199709	0.180657	0.29237	1.27455	1.8535	0.308213	1.797	0.736534	0.0508355	0.473064	0.50555	Low risk
TCGA-D8-A1XM-01A-21R-A14M-07	0.324312	0.485699	0.75264	0.681812	2.27633	2.22111	1.91544	0.890539	0.365127	0.389212	0.178239	0.0652229	0.13414	2.38295	0.147204	0.407965	0.165085	0.15866	0.121253	0.0354525	0.0495099	0.996606	1.04072	0.27618	1.89515	0.398312	0.0302376	0.574917	0.66072	Low risk
TCGA-E2-A15T-01A-11R-A115-07	0.0314405	0.822077	0.249794	0.533077	1.90924	2.81025	0.971717	1.31313	0.435536	0.442547	0	0.136236	0.0204958	0.297179	0	0.0285631	0	0	0	0	0.0122748	0.469479	0.175524	0.0607799	1.32454	0.797931	0.0729096	0.53644	0.128847	Low risk
TCGA-A8-A0A6-01A-12R-A056-07	0.711201	1.23292	1.03053	0.555415	2.09021	0.492864	1.09458	0.714198	1.1303	0.291968	0.10777	0.690397	0.351468	0.472468	0.397026	0.214911	0.0835018	0.979181	0.210026	0.0688932	0.0771236	1.09281	2.05641	0.56943	1.5429	0.374814	0	0.244058	1.13799	Low risk
TCGA-A2-A0EY-01A-11R-A034-07	0	1.4491	0.548635	0.311915	2.15842	0.12047	1.59206	0.546192	0.262784	0.202587	0	0.0326881	0.0724515	0.917381	0.0989218	0.931217	0.111162	0.386507	0.839914	0.0157231	0.0902951	0.570018	2.95118	0.98242	1.22633	0.923937	0	0.270794	0.626553	Low risk
TCGA-BH-A0H0-01A-11R-A056-07	0.0528428	0.0507969	0.400644	0.267581	2.71437	0.0552203	1.79297	0.744259	1.11843	0.116937	0	0.474349	0.0345366	0.141624	0.0781255	0.0714719	0.0446039	0	0	0.012342	0	0.283432	0.285781	0.051624	1.19198	0.665627	0	0.152532	0.193186	Low risk
TCGA-A2-A04Q-01A-21R-A034-07	0.166204	0.409705	0.958198	0.0802068	1.25459	0.221582	1.47822	0.296989	1.54301	0.122244	0.192431	0.427596	0.403232	0.332332	2.3447	0.696504	0.0581193	2.38343	0.0155133	0.139115	1.02983	4.00564	3.25498	1.63159	2.0687	1.06794	0	0.17269	1.69287	Low risk
TCGA-E2-A14P-01A-31R-A12D-07	0	0.627443	0.450007	0.0291103	2.26568	1.15659	1.0745	0.407058	0.404678	0.333532	0.0540209	0.254456	0.0402207	0.461835	0.208938	0.962161	0.481004	0.171827	0.770081	0.00865212	0.0145407	1.19655	0.894461	0.327762	1.64274	0.994882	0	0.111828	0.316818	Low risk
TCGA-BH-A0W4-01A-11R-A109-07	0.652457	0.339822	0.551378	0.515083	2.38452	0.590775	0.949564	1.10625	0.406448	0.162803	0.0898439	0.342944	0.162245	0.588656	0.336218	0.67702	0.103056	0.191571	0.159425	0.0289372	0.0720076	0.328793	1.1126	0.0606769	1.83011	0.493815	0	0.241705	0.766774	Low risk
TCGA-E9-A245-01A-22R-A16F-07	0.836297	1.22439	0.546483	0.0435501	1.98377	1.66763	0.588729	0.835288	0.323401	0.320616	0.119093	0.812759	0.194751	1.43632	0.303708	0.050527	0	0.465041	0.165693	0.0638088	0.126161	0.425234	0.403661	0.298782	1.49376	0.248638	0.18726	0.486888	0.266306	Low risk
TCGA-B6-A0X4-01A-11R-A109-07	1.13594	0.225677	0.308857	0.952005	2.46986	0.632598	0.682896	0.913181	0.120451	0.373702	0.0377422	0.651639	0.239629	0.978648	0.148298	0.178553	0	0	0	0.0120074	0	0.396997	1.16093	0	1.24699	0.675773	0	0.588727	0.369773	Low risk
TCGA-A2-A0ES-01A-11R-A115-07	0.829881	3.16867	2.0403	0.802205	2.52033	1.13327	1.29175	0.728882	1.43568	0.155136	0.37084	1.45813	0.134526	1.33502	1.18395	0.585733	0.464659	0.44824	0.194529	0.299887	0.108114	1.29836	0.694737	0.197812	1.3947	0.595041	0.082718	0.164694	0.407908	Low risk
TCGA-A1-A0SM-01A-11R-A084-07	0.0806615	0.354808	0.496871	0.326857	3.0073	0.356879	1.66189	0.504493	0.166893	0.940826	0.078607	0.119235	0.28186	2.4346	0.0802201	0.294133	0.0902178	0.168331	0.0242788	0.0562055	0.021291	0.586796	0.513698	0.104162	1.96407	0.171489	0.0636361	0.203587	0.963008	Low risk
TCGA-UU-A93S-01A-21R-A41B-07	0.0627591	2.59448	0.204883	0.466393	1.12836	0.0331588	0.362045	0	0.0749691	0.487986	0	0	0	0.935966	0	0.403612	0	0.516625	1.52101	0	0.37087	0.71966	4.51593	1.5412	3.28154	0.919649	0	0.196313	0.128155	High risk
TCGA-BH-A1EW-01A-11R-A137-07	0.0722577	1.57215	0.824719	0.287398	1.59834	0.693974	1.72534	1.2882	0.180784	0.217516	0.177973	0.0118466	0.0317288	0.985155	0	0.0975035	0	0.169099	0.48327	0.0253719	0.0284543	1.82389	2.91545	0.809267	1.14477	0.196667	0.042938	0.174746	0.545204	Low risk
TCGA-AR-A24H-01A-11R-A169-07	0.382405	0.414898	0.36124	0.144393	0.875888	2.21737	1.5054	0.787442	0.0665367	0.687569	0.0523411	0.446498	0.232914	0.807125	0.202766	0.166622	0.0403792	0.98538	1.02688	0	0.0645736	1.38899	3.9938	2.29833	1.40028	1.10822	0.0833937	0.750941	0.512893	Low risk
TCGA-A7-A6VV-01A-22R-A33J-07	0.387229	5.2073	0.80329	0.127509	2.43764	0.4295	1.12773	0.271303	1.9905	0.470826	0.119671	0.0851956	0.231812	0.407144	2.7028	1.38519	0.0563982	1.46388	0.311672	0.00784713	0.371741	0.186259	1.58621	0.353349	2.31818	1.5639	0.0396439	0.591656	0.848355	Low risk
TCGA-D8-A140-01A-11R-A115-07	0.039961	0.197185	0.375412	0.15002	2.19977	0.269773	1.6277	1.18865	0.153562	0.411994	0	0.987628	0.0260771	0.829057	0	0.106309	0.0666447	0	0.457347	0.0459184	0.076507	0.985926	1.33188	0.468815	1.43831	0.149634	0	0.327198	1.07236	Low risk
TCGA-D8-A1J9-01A-11R-A13Q-07	0.0451958	0.500668	0.343118	0.41711	2.04448	1.96492	1.76941	0.542735	0.252034	0.315992	0.112833	0.525421	0.477848	0.747379	0.0669037	0.533732	0.146835	0.036586	0.427781	0.0209926	0.0610104	0.300383	1.85446	0.32032	2.11916	0.490395	0	0.0132204	1.05215	Low risk
TCGA-A7-A26J-01A-11R-A169-07	0.0273357	0.568509	0.588142	0.219333	2.48667	0.275076	1.93454	1.39794	0.279978	0.230398	0.116131	0.419847	0.0756419	0.250911	0.800585	0.165458	0	0.168006	0.0361933	0.0376362	0.0730369	0.585807	1.42484	0.29178	1.36997	0.134003	0.0321037	0.472322	0.413032	Low risk
TCGA-E2-A14Z-01A-11R-A115-07	0.231424	1.19994	1.05533	0.294304	1.99626	0.463735	1.41922	1.04798	0.701502	0.109365	0	0.065646	0.104779	0.521293	0.332875	0.144404	0.0687597	0.0659976	0.0897552	0.00960261	0.16827	1.0682	2.28761	0.795987	2.02777	0.700404	0	0.323846	0.951423	Low risk
TCGA-AN-A0FS-01A-11R-A034-07	0.162041	0.984574	0.781394	0.469146	2.48137	1.12502	1.01727	0.672108	0.948832	0.225392	0.215659	0.707044	0.150923	0.864085	0.139226	0.225928	0.33029	0.0769979	0.02153	0.0279372	0.0740747	0.480525	0.421191	0.0926541	1.30966	0.395214	0	0.156553	0.145925	Low risk
TCGA-AO-A124-01A-11R-A10J-07	0	2.38219	1.57155	0.0416991	2.84336	0.0141064	1.31892	0.409581	2.91255	0.140199	0.0390642	5.72292	0.0631472	0.861051	0.534479	1.05266	0.044925	0.65651	1.47946	0.00622932	0.14015	1.48752	2.03965	0.150679	1.47108	0.344786	0.0315418	0.139421	0.104408	Low risk
TCGA-A2-A0YF-01A-21R-A109-07	0.0534236	1.67581	0.691528	0.0623396	1.74138	1.53788	0.958955	0.770797	0.221495	0.808429	0.0392127	0.149273	0.156175	0.792635	0.153853	0.141058	0.131266	0.0432698	0	0.0309989	0.0619715	0	1.04496	0.243905	1.91182	0.293766	0.0316621	0.191396	0.15372	Low risk
TCGA-E2-A1LG-01A-21R-A14M-07	0.0799958	0.304186	0.515413	0.1032	1.72542	1.65382	1.66463	0.236203	0.09545	0.27077	0.51632	0.264674	0.00592316	0.655149	0	0.271403	0.0454314	0.515489	2.47731	0.0125736	0.0211117	1.21851	3.94451	0.245602	0.744151	1.31968	0.510741	0.621788	0.23718	Low risk
TCGA-D8-A1Y3-01A-11R-A157-07	0	0.641394	0.471968	0	2.1134	0.891767	0.697716	0.155001	0.350031	0.196934	0	0.0369428	0.0495961	0.193562	0.0844007	0.0262043	0	0	0.402582	0	0.170335	0.719276	2.31751	0.634324	2.20054	0.912717	0	0.179416	0.226542	Low risk
TCGA-E2-A1LK-01A-21R-A14D-07	0.0545599	1.76157	0.179229	0.0842727	2.16413	1.61155	1.19271	0.418685	0.300051	0.0973151	0.79236	0.0177435	0.191357	0.939404	2.72984	0.879328	0.256574	0.169189	1.37119	0.665227	0.635113	0	2.70538	0.928499	1.90094	1.36119	0	0.67994	0.076525	High risk
TCGA-A7-A26H-01A-11R-A169-07	0.045598	0.358416	0.517669	1.10612	2.17426	1.719	1.73462	1.06491	0.463415	0.318556	0.129364	0.188001	0.120205	1.13476	0.0674947	0.0817297	0.314105	0.142301	0.118086	0	0.0354925	0.45807	0.901007	0.170473	1.55732	0.750537	0.0269944	0.372008	1.04309	Low risk
TCGA-AR-A1AQ-01A-11R-A12P-07	0.0495999	2.04934	1.23297	0.113548	2.98046	0.745681	0.889658	0.607706	2.83882	0.841243	0.0363934	0.29232	0.155201	0.555541	3.30293	1.12073	0.234671	0.358732	0.168487	0.52103	0.0946766	2.48014	3.4891	1.40027	1.89765	1.51255	0.0581738	0.455237	0.760664	Low risk
TCGA-A8-A0A2-01A-11R-A034-07	0.890772	0.392401	0.487208	0.199277	2.64417	1.49388	1.67446	1.22555	0.423923	0.0487468	0.115275	0.249661	0.108452	0.249142	0.154776	0.119204	0.253037	0	0.0120726	0.0125581	0.122126	0.826327	0.440076	0.103186	1.79135	0.902486	0	0.337502	1.07676	Low risk
TCGA-E9-A5UO-01A-11R-A28M-07	0	0.278092	0.336351	0.779375	3.06885	1.8401	0.795945	0.701826	0.048817	1.77198	0	0.0132279	0.0784627	2.02357	0	0.30373	0	0.245167	0	0	0	0.808353	0.382092	0	1.64657	0.0958525	0	0.635304	0.0302024	Low risk
TCGA-A2-A1FX-01A-11R-A13Q-07	0.0542942	1.00375	0.938	0.326977	2.11646	0.957973	1.65104	1.02928	0.15707	0.637356	0.0200651	0.1596	0.0701306	1.05194	0	0.0493608	0.215857	0.245755	0	0.0126859	0.0629784	0.877239	1.21951	0.247627	1.56569	0.408343	0.032182	0.142146	0.450455	Low risk
TCGA-AO-A0JM-01A-21R-A056-07	0.0509568	1.27553	0.330051	0.153442	2.76156	1.31337	0.908027	0.369208	0.040897	0.832758	0	0	0.139042	1.50687	0	0.296783	0.0847701	0	0.0227811	0	0	0.606917	1.57747	0.643136	2.2083	0.0154421	0	0.133652	0.366719	Low risk
TCGA-EW-A423-01A-11R-A24H-07	0.117273	0.143508	0.876229	0.46464	2.36055	1.38754	2.66089	0.382772	0.204623	0.0806496	0.0439392	0.0482173	0.108235	0.944541	0	0.230111	0.279558	0	0.224907	0	0.178067	0.517191	1.44125	0.658882	1.72235	1.05468	0	0.107786	0.354347	Low risk
TCGA-BH-A0B2-01A-11R-A10J-07	0.109721	0.790889	0.720593	0.578507	2.33493	0.620285	1.84895	0.798779	0.463816	0.280477	0.182266	0.172301	0.17049	0.572867	0.478064	0.252466	0.180168	0.226589	0.188944	0.0260175	0.179889	1.20338	3.06922	0.782572	1.63783	0.211238	0.207801	0.355449	0.386852	Low risk
TCGA-A8-A092-01A-11R-A00Z-07	0	0.541306	0.307104	0.0437948	1.86246	0.677143	2.60121	1.14253	0.191751	0.192849	0.0206605	0.122699	0.0662962	0.233961	0.160694	0.0998917	0.0471801	0.173139	0.2748	0.00654643	0.0219314	0.29846	1.06355	0.206991	1.20429	0.393188	0	0.327887	0.316311	Low risk
TCGA-MS-A51U-01A-31R-A266-07	0.67016	1.75973	0.629553	1.13367	2.45519	0.661739	1.82525	0.832925	1.48955	0.0447215	0.236111	0.237156	0.164092	0.376609	0.272026	0.360739	0	0.0788002	0	0.282446	0.0758104	1.14683	1.41936	0	1.48806	0.727569	0.11347	0.280522	1.01397	Low risk
TCGA-E9-A1R3-01A-31R-A14M-07	0.0459328	0.681457	0.628436	0.310137	2.43783	0.402092	1.0122	0.779584	0.175512	0.140777	0.11463	0.851982	0.328388	2.30319	0.36683	0.0417482	0.0764998	0.0371845	0.0205153	0.0213378	0.0268983	0.601862	1.45821	0.171672	2.12415	0.384074	0.0271938	0.181594	0.463321	Low risk
TCGA-AR-A24N-01A-11R-A169-07	0.0272118	0.616395	0.359721	0.501862	1.55519	0.473343	1.7422	0.937256	0.358086	0.186366	0.0589684	0.00879302	0.0525499	0.449203	0	0.0964289	0.253762	0.0436732	0.325253	0.00631234	0.0316117	0.583603	2.28351	0.532316	1.56206	0.24863	0.0319585	0.102244	0.820818	Low risk
TCGA-AR-A0U0-01A-11R-A109-07	0.152765	5.75624	0.501106	0.0615439	1.47701	0.0618558	1.19528	0.655377	0.237155	0.171711	0	0	0.0259284	0.370797	2.78962	1.3625	0.190322	1.81728	0.19956	0.0635247	0.01554	2.92236	4.3994	0.946461	2.33848	1.62742	0	0.268605	1.11219	Low risk
TCGA-A8-A08T-01A-21R-A00Z-07	0	1.00694	0.322159	0.254046	0.784398	0.276364	2.1268	0.890509	0.259831	0.217164	0.06922	0	0.0482224	0.377066	0	0.0575762	0.294612	0.195133	0.365112	0	0.0734032	0.936348	1.19587	0.121172	1.54497	1.2447	0	0.0124283	0.886833	High risk
TCGA-3C-AALK-01A-11R-A41B-07	0.0739576	0.960207	0.444722	0.219323	2.20611	0.868043	1.16903	0.35501	0.360601	0.736933	0.132306	0.128144	0.118225	0.445821	0.897644	0.857229	0.122399	0.172945	0.232228	0.051498	0.113165	0.545094	1.64673	0.496637	1.8147	0.526914	0	0.308462	1.16012	Low risk
TCGA-E9-A3X8-01A-31R-A22U-07	0.512176	0.77328	0.400509	0.0587644	2.30644	0.0782246	1.45583	0	0.740777	0.339422	0.0550715	0.118394	0.164905	0.300374	0.308464	0.0344629	0.0632817	0	0.0336311	0.00882308	0.283261	3.25173	1.93188	1.59881	2.76611	0.327851	0	0.20035	0.878216	Low risk
TCGA-AC-A7VC-01A-11R-A352-07	1.52672	1.41293	1.16367	0	1.9037	0.519576	0.167027	0.162706	0.0717681	4.32975	0.128499	0.546663	0.21258	1.77168	1.79625	0	0	0.207155	0	0	0.318838	0.245551	0.104197	0.320892	3.08393	0.341692	0	0.386779	0.318339	High risk
TCGA-D8-A27V-01A-12R-A17B-07	0.0597641	0.542595	0.820582	0.350547	2.09663	1.78253	0.915644	1.07621	0.639825	0.920966	0.257789	0.48838	0.0937528	0.354367	0.372285	0.372165	0.130838	0.348329	0.137324	0.0278344	0.0234726	1.04718	0.718738	0.0391873	1.50644	0.214572	0	0.518344	0.228408	Low risk
TCGA-A2-A4RX-01A-11R-A266-07	0.817916	1.87015	0.463564	0.0445082	2.92143	1.24167	1.2576	1.08912	1.70657	0.52221	0.082225	0.158364	0.0969794	0.688563	3.51353	0.448261	0.266348	3.26598	0.191813	0.0264357	0.373902	0.766296	1.66405	0.477239	1.97164	1.2667	0.0665809	0.406223	1.58781	Low risk
TCGA-AC-A3EH-01A-22R-A22K-07	0	0.9171	0.43778	0.302018	1.38282	1.1456	2.09403	0.57242	0.17442	0	0.070797	0.062427	0.0970274	0.364615	0.095556	0.115477	0.0546966	0.0524892	0.254694	0.0076065	0	0.341582	1.40298	0.123883	1.4397	0.612645	0.038441	0.0807258	0.288614	Low risk
TCGA-AC-A6IX-06A-11R-A32P-07	0.138649	0.495434	0.709029	0.342143	2.64761	0.408221	2.56522	1.13486	0.545824	0.0769551	0.0826211	0.0992991	0.172041	0.404131	0.23946	0.579539	0.0481815	0.406701	1.51036	0.786422	0.392832	2.01873	1.48579	0.989176	1.13187	0.490156	0.0669034	0.320784	1.33623	Low risk
TCGA-A2-A0T7-01A-21R-A084-07	0.439341	2.10803	0.959471	0.187637	2.31708	1.36288	1.95141	1.16764	1.32344	0.170337	0.398109	0.83271	0.238553	0.558898	0.437209	0.281417	0.0929954	0.290969	0.859371	0.0579568	0.03282	1.06576	0.76281	0.107353	1.84894	0.438486	0	0.100933	0.609977	High risk
TCGA-LD-A7W6-01A-81R-A352-07	0.0399458	1.31895	0.75062	0.630139	2.37724	1.67243	1.57595	0.780968	0.890053	0.439156	0.167399	0.623726	0.101556	0.542238	0.323376	0.569614	0.130298	0.183903	0.0528153	0.0903864	0.163203	1.35162	0.918573	0.410332	1.26371	0.741819	0	0.196844	0.684633	Low risk
TCGA-AR-A0TS-01A-11R-A115-07	0.0649226	1.85652	0.6712	0.100086	2.70666	2.3819	1.63071	0.951196	1.15317	0.273024	0.539873	0.0211649	0.103974	1.71269	1.24677	0.606141	0.255446	0.199871	0.574395	4.58701	0.747033	1.71221	2.29046	0.49009	1.59616	1.31896	0.112661	0.365688	0.977298	Low risk
TCGA-E9-A22E-01A-11R-A157-07	0.0558958	0.9423	1.09074	0.0863146	2.24902	0.741043	0.856804	0.317894	0.23115	1.73313	0.19442	0.0181837	0.304709	0.719328	0.0825979	0.123842	0.0928825	0	0.0617374	0	0.0648304	1.2505	1.64808	0.207027	2.99176	0.235565	0	0.260727	1.07352	Low risk
TCGA-A2-A04U-01A-11R-A115-07	0.178669	1.52232	5.18499	0.0366373	2.32712	0.828308	0.11714	0.167875	1.05712	0.701835	0.0678393	0.015187	0.288277	0.295004	1.52011	0.564246	0	0.278352	0.0208989	0.0431507	0.619991	1.10483	2.03446	0.090002	1.8243	0.28338	0	0.12299	0.0878541	Low risk
TCGA-A8-A07P-01A-11R-A00Z-07	0.0313721	0.373669	0.233946	0.185537	1.98903	0.15699	1.12745	0.334157	0.211931	0.3988	0.0678709	0.0888538	0.0801204	0.231013	0.0916387	0.213645	0.0524239	0.0503067	0.0415189	0	0.0483799	0.655943	0.575837	0.174796	1.23232	0.195051	0	0.134236	0.0814622	Low risk
TCGA-BH-A0DK-01A-21R-A056-07	0.655732	1.50333	1.19233	0.118398	2.07657	0.640451	0.936681	0.405847	0.630275	0.920645	0.0566188	0.560784	0.0831318	0.597695	0	0.16908	0.299389	0.235011	0.241177	0.096818	0.0600563	1.65649	1.72986	0.459015	1.76935	0.0805371	0	0.158667	0.489662	Low risk
TCGA-BH-A1FM-01A-11R-A13Q-07	0.224534	0.372554	0.425633	0	2.09227	0.815189	1.1299	0.645997	0.0940212	0.465829	0.0861008	0.00971775	0.0768068	0.43717	0	0.0273019	0.0987812	0.140038	0.0657029	0	0.0117299	0.451505	0.455042	0	2.55573	0.402	0	0.0741962	0.401414	Low risk
TCGA-LL-A6FP-01A-11R-A31O-07	0.0632509	0.0777243	0.222351	0.355904	1.95763	0.276112	0.60175	0.323886	0.383688	0.112556	0.023421	1.31158	0.0208437	0.0884404	0	0.0290465	0.0534191	0.239833	0	0	0.108645	0.176827	0.144397	0.121055	1.53848	0.288471	0	0.14801	0.0488308	Low risk
TCGA-A2-A0EQ-01A-11R-A034-07	0.0736876	1.09019	0.931111	0.0292006	2.0325	0.0390024	1.38612	0.477574	0.776089	0.0668649	0.0273479	0	0.040345	0.285468	0	0.362171	0.0622683	0.172334	0.0166384	0.0428828	0.191894	2.4983	2.513	0.495063	1.53408	1.05818	0	0.0430903	1.16337	Low risk
TCGA-AR-A250-01A-31R-A169-07	0.0495378	1.03214	0.608365	0.131473	2.46477	0.672379	0.511797	0.861915	0.232191	0.447494	0.071802	0.0477454	0.501736	0.596922	0.073279	0.397306	0.160415	0	0.0654282	0.0115599	0.0290244	0.817443	1.13078	0.529541	1.9932	0.323027	0	0.0986063	0.871609	Low risk
TCGA-BH-A8FY-01A-11R-A36F-07	0.195908	0.545039	0.61388	0.191402	2.35169	0.2279	1.08389	0.184138	0.214055	0.641149	0	0.203851	0.19116	0.378004	0.148569	0.642477	0.0857073	0	0	0	0.225546	0.509104	0.423982	0.1916	1.45525	0.834814	0	0.215721	0.170091	Low risk
TCGA-AR-A2LH-01A-31R-A18M-07	0.103193	3.43551	1.31294	0.266057	1.6102	0.607346	1.13045	0.571265	0.973543	0.304429	0.112679	0.596315	0.0678498	0.566704	0.914392	0.589489	0.0873383	0.924216	0.23945	0.162895	0.157077	2.11897	3.06322	1.06082	1.64939	0.402523	0	0.080247	0.851382	Low risk
TCGA-B6-A0IN-01A-11R-A034-07	0.0327309	1.14352	0.832668	0.215565	1.57075	0.147952	0.30515	0.0606792	0.243086	1.09929	0.138235	0.0105901	0.218994	1.41697	0.185112	0.115437	0	0.0524708	0.0145818	0.045033	0.122994	0.48602	0.83311	0.393647	2.37504	0.760191	0.0384275	0.12235	0.303434	Low risk
TCGA-C8-A12V-01A-11R-A115-07	1.12051	1.34965	0.876165	0.152827	2.54443	2.62455	1.02074	0.585348	3.48303	0.108061	0.223227	0.351473	0.128288	1.31236	0.513168	0.991118	0	0.187372	0.0538578	0.0468092	0.378393	3.71871	4.14155	3.00859	1.74159	0.693519	0.0940768	0.351814	1.8164	Low risk
TCGA-E9-A54Y-01A-11R-A466-07	0.0924717	0.456741	0.130483	0	1.40398	0.187086	1.77429	0	0.0189693	0.505345	0.0344603	0.0303409	0.0102997	0.0476994	0	0	0	0	0	0	0.0365695	0	2.76377	0.774883	1.33793	0.481583	0	0.313308	0.173941	Low risk
TCGA-D8-A1JI-01A-11R-A13Q-07	0	0.274868	0.387162	0.0315391	3.69631	0.19926	0.593389	0.87237	0.140038	0.387002	0	0.0260032	0.0175832	0.245351	0	0.0366162	0.131398	0.0644936	0	0	0.0771357	0.411014	1.17887	0.582887	0.751194	0.287379	0	0.787826	0.0994437	Low risk
TCGA-E2-A15F-01A-11R-A115-07	0.269176	0.132917	0.398861	0.323695	2.32341	0.298482	2.33934	1.04302	0.370661	0.0377707	0.279792	0.178512	0.0973085	0.319629	0	0.309584	0.259791	0	0.0550811	0.0384263	0.0951625	0.512255	0.632845	0.0802886	1.34643	0.22237	0	0.365366	0.453274	Low risk
TCGA-GI-A2C9-01A-11R-A21T-07	0.258327	1.60932	0.169448	0.071772	2.0545	1.61994	1.00463	0.827788	3.63487	0.670573	0.308826	0.0880864	0.166881	1.56661	2.48921	1.20483	0.150597	0.276216	0.490689	0.0144056	0.836599	0.70833	4.6306	1.56434	1.38164	1.52191	0	0.462752	0.531922	Low risk
TCGA-LL-A9Q3-01A-11R-A41B-07	0.0452093	0.899127	0.28511	0	1.53002	0.535506	1.18028	0.237289	0.106184	0.629955	0.1884	0.0291931	0.16869	0.472976	0.250868	0.157772	0	0.0722885	0.0982347	0	0.0524666	0.874639	3.5658	2.59355	1.7217	0.228368	0.053038	0.0263287	0.335858	Low risk
TCGA-A7-A6VX-01A-12R-A33J-07	0	0.578029	0.302674	0.0890782	1.84779	0.361245	0.640189	1.08437	0.244822	0.135551	0.0283857	0.0495471	0.122129	0.38966	0.112578	0.374394	0.185726	0.52521	0.194755	0.0179655	0.225048	0.63606	1.76397	0.213381	2.3345	0.826692	0	0.317994	1.00584	Low risk
TCGA-B6-A0IK-01A-12R-A056-07	0.946685	1.36159	0.644925	0.042862	1.7857	0.42603	0.261033	0.974197	0.282548	0.143975	0.358666	0	0.351687	0.752454	0.29931	0.609826	0.176449	0.169608	0.227835	0.0380117	0	0.743806	0.824986	0.294448	1.77954	0.327078	0	0.495579	0.359058	High risk
TCGA-A7-A0CH-01A-21R-A00Z-07	0.0845643	1.06592	0.409299	0.730759	1.3896	0.211435	1.64622	0.94329	0.659344	0.819723	0.0314592	0.763635	0.379135	0.734838	0.124383	0.150008	0	0	0	0	0.0333869	0.337375	0.511347	0	1.58057	0.386457	0	0.158881	0.922873	Low risk
TCGA-E2-A1IL-01A-11R-A14D-07	0.0467518	0.25076	0.556797	0.760401	2.39322	2.08924	2.11726	1.35727	0.671468	0.0835631	0.0342947	0.6223	0.0993612	0.432304	0	0.442237	0	0	0.0208844	0.0109017	0.0893191	0.364555	0.471775	0.089941	1.46547	0.271465	0	0.0974374	0.490367	Low risk
TCGA-E2-A570-01A-11R-A29R-07	0.475822	0.568079	0.587701	0.204699	2.4825	0.184228	1.00192	0.470954	0.665301	0.721095	0.279796	0.0150034	0.251326	0.773267	0.256112	0.406045	0	0.751226	0.138682	0	0.219281	0.733882	1.40285	0.0889412	2.4913	0.553649	0	0.271679	2.25868	Low risk
TCGA-C8-A12L-01A-11R-A115-07	0.14545	0.139988	0.268772	0.412626	1.88649	0.47331	1.17568	0.565492	0.212966	0.0342245	0	0.0243608	0.171583	1.34721	0.211907	0.494829	0.18132	0.1743	0.0334831	0.00878393	0.11407	0.82502	3.4874	1.02563	1.6697	0.371498	0	0.561328	0.319275	Low risk
TCGA-A7-A5ZX-01A-12R-A29R-07	1.05189	0.92538	1.84517	0.712953	2.74038	1.23804	1.35519	0.378078	0.736697	0.106619	0.498316	1.08092	0.134645	0.627625	1.78381	0.597087	0.30768	0.241666	0.0704086	0.384824	0.397966	0.728909	0.790548	0.150977	1.60141	0.954853	0	0.277897	0.453842	Low risk
TCGA-A1-A0SD-01A-11R-A115-07	0.155524	0.832693	1.08841	0.169097	1.83771	1.45942	1.34945	0.995951	0.513859	0.194411	0.0471951	0.6169	0.109493	0.636832	0.421756	0.343231	0.0542531	0.451504	0.467774	0.0592741	0.0744686	0.482752	1.1041	0.439028	1.88981	0.415643	0	0.0251158	0.955089	Low risk
TCGA-B6-A0X7-01A-11R-A10J-07	0.0634607	0.834894	0.960002	0.811042	2.93739	0.656393	1.70059	0.956095	0.743601	0.267287	0.0466229	0.119861	0.108193	0.835156	0	0.555178	0.0535969	0	0.237776	0.0513672	0.188428	0.543921	0.425764	0.178543	1.53611	0.707204	0.245073	0.515297	1.01316	Low risk
TCGA-AC-A62X-01A-11R-A29R-07	0	3.16945	0.278665	0.0307343	2.26236	0	0.437277	0.584309	3.50038	0.535662	0.0287853	0.0987881	0.0755427	0.731292	3.46494	0.633134	0	0.617735	0	0.0715362	0.470132	0	5.10203	0.404179	1.46722	0.848903	0	0.060145	0.0242573	Low risk
TCGA-A2-A04X-01A-21R-A034-07	0.684254	1.20707	0.61645	0.117119	1.94814	1.37745	0.808079	0.375783	0.0370327	0.517676	0.0449677	0.322528	0.135572	0.166451	0.175444	0.721708	0	0.188958	0.724625	0.0143306	0.0240519	1.62338	3.35613	0.632539	1.87998	0.167695	0	0.0590768	0.743248	Low risk
TCGA-AN-A0FL-01A-11R-A034-07	0.343175	0.641684	1.33384	0.0592334	1.39179	0.275776	0.92288	0.202658	0.280689	0.925597	0.851331	0.291813	0.556674	0.625234	0.310725	0.256986	0	0.176376	0.0339018	1.76272	1.55442	0.303806	1.00664	0	1.56289	1.17759	0	0.0148665	0.0236138	Low risk
TCGA-A2-A3XW-01A-11R-A239-07	0.466699	0.0895808	0.320563	0.179469	2.43416	0.562799	0.218298	0.145256	0.267411	0.132304	0.107673	0.494438	0.366679	0.258644	0.171973	0.182445	0.146859	0.185237	0.0400949	0.0209962	0.0581727	1.41515	2.22134	0.271675	1.34025	0.266929	0	0.273457	0.171825	Low risk
TCGA-A7-A4SC-01A-12R-A266-07	0.158342	1.49302	0.827121	0.311965	2.47236	0.684027	2.58765	1.06061	1.22975	0.232686	0.154412	0.290983	0.0821493	0.355325	0.428736	0.316908	0.333841	0.247622	0.0955518	0.0750942	0.310271	0.536065	1.60576	0.681818	1.45756	1.02975	0.0641764	0.255668	0.706704	Low risk
TCGA-EW-A1IZ-01A-11R-A13Q-07	0.129179	0.34962	1.03197	0.10178	1.39838	0.134834	1.11227	0.325719	0.677463	0.190711	0.032531	0.214623	0.0384872	0.268275	0.355503	0.327733	0.144203	0.0709386	0.151317	0.100178	0.117382	2.80647	2.39333	1.40408	2.19823	0.633581	0.0520411	0.164055	1.61116	Low risk
TCGA-AO-A03T-01A-21R-A034-07	0.914882	0.795579	0.988986	0.253296	2.11794	0.0899141	0.4299	0.205985	1.1114	0.415723	0.0509221	0.288191	0.0527898	1.96568	0.731466	0.342395	0.0585262	0.308244	0.177164	0.1025	0.0672149	1.10093	2.24945	0.365366	1.96906	0.861685	0	0.118197	0.160776	Low risk
TCGA-E9-A6HE-01A-11R-A31O-07	0	0.679815	0.303764	0.271282	2.10237	0.0535413	0.89986	0.275661	0.613599	0.687855	0.121696	0	0.0876073	0.401557	0.100165	0.177906	0	0.108097	0.0153115	0.0159265	0.201069	1.81736	1.57595	0.410874	2.84605	0.265426	0	0.103487	0.23237	Low risk
TCGA-A1-A0SG-01A-11R-A144-07	0.133314	0.856301	0.375897	0.154867	1.91275	0.325529	1.54863	0.612201	0.207708	0.0312672	0.0745473	0.107966	0.073672	1.0367	0	0.0313466	0.166359	0	0.958199	0.00801879	0.0400632	0.0981721	0.328624	0.41238	1.15574	0.767827	0	0.141022	0.874111	High risk
TCGA-A2-A259-01A-11R-A16F-07	0.525475	0.481559	1.33686	0.177122	2.2659	1.41314	1.65437	0.813357	0.66513	0.0270713	0.085601	0.588672	0.0259048	0.758604	0.247633	0.340121	0.190159	0.13924	0.322052	0.107151	0.101695	0.739554	1.15619	0.0577839	1.74396	0.864305	0.0350814	0.195688	0.69464	Low risk
TCGA-A7-A0DB-01A-11R-A00Z-07	0.0650578	1.01372	0.501375	0.517974	1.73177	0.55617	2.05883	0.60227	0.528764	0.273554	0.138905	0.298137	0.0771318	0.414833	0.270712	0.810273	0.255944	0.200268	0	0.0152445	0	0.488118	0.519419	0	1.27246	0.160091	0	0.225298	0.40242	Low risk
TCGA-AN-A04A-01A-21R-A034-07	0.643262	1.37692	0.617045	0.285963	0.976919	0.657301	1.03959	0.549222	0.254089	0.4662	0.04168	0.54343	0.0910663	1.70985	0.0838741	0	0.0943126	0.133788	0.0127595	0.0198633	0.0111838	0.302792	0.624825	0.210091	2.11817	0.171376	0	0.022161	0.164586	High risk
TCGA-C8-A134-01A-11R-A115-07	0.25804	2.00218	2.25405	0.0662972	1.46705	1.60055	1.0176	0.282409	1.32199	0.36334	0.233956	0.164694	0.032565	2.86265	1.88618	0.716014	0.0361311	1.4471	0.879997	0.0099763	0.369761	1.29071	2.99479	0.55658	1.24391	0.420305	0.0253446	1.23151	0.54792	Low risk
TCGA-BH-A1ES-01A-11R-A137-07	0.559663	0.441162	0.402632	0.127577	2.57262	0.207759	1.74691	0.858589	0.438658	0.459844	0.683245	0.523533	0.314587	0.849783	0.234773	0	0.137138	0.467273	0.0373486	0.0578704	0.0327706	0.427303	0.638385	0.300298	2.58291	0.257074	0	0.126177	0.71112	High risk
TCGA-A8-A09W-01A-11R-A00Z-07	0.0391298	0.597526	0.526417	0.1747	1.32644	0.175552	1.71943	0.615273	0.220227	0.582823	0	0	0.0423059	0.379575	0	0.78545	0.0652709	0.0626459	0.211924	0.00910585	0	0.400505	0.403697	0.147168	1.37895	0.355924	0.0904282	0.0377497	0.0596855	Low risk
TCGA-BH-A0B0-01A-21R-A115-07	0.48559	1.74014	0.522385	0.413357	2.31053	0.226532	1.23132	0.303454	0.56565	1.06124	0.0517661	0.164078	0.19683	0.658628	0	0.949072	0	0.359059	0.275446	0.0328603	0.0413806	1.11386	1.45046	0.0688019	1.67001	0.172823	0	0.398715	0.798463	Low risk

## Sheet: Fig_5B
	Risk	Type	Sample	Class
TCGA-E2-A15G-01A-11R-A12D-07	0.220371	>=60	TCGA	Age
TCGA-E2-A1B5-01A-21R-A12P-07	-1.10141	<60	TCGA	Age
TCGA-EW-A2FS-01A-11R-A17B-07	-0.378775	<60	TCGA	Age
TCGA-EW-A1P7-01A-21R-A144-07	-0.843121	<60	TCGA	Age
TCGA-LL-A5YO-01A-21R-A28M-07	0.61706	<60	TCGA	Age
TCGA-BH-A1FN-01A-11R-A13Q-07	1.7748	<60	TCGA	Age
TCGA-A7-A3RF-01A-11R-A22K-07	0.697535	>=60	TCGA	Age
TCGA-E9-A1NG-01A-21R-A14M-07	2.16918	>=60	TCGA	Age
TCGA-D8-A1XB-01A-11R-A14D-07	1.63067	>=60	TCGA	Age
TCGA-A2-A0CX-01A-21R-A00Z-07	0.171551	<60	TCGA	Age
TCGA-A8-A07F-01A-11R-A00Z-07	1.21936	>=60	TCGA	Age
TCGA-AR-A5QQ-01A-11R-A28M-07	0.12018	>=60	TCGA	Age
TCGA-A2-A3XT-01A-11R-A22U-07	0.447018	<60	TCGA	Age
TCGA-OL-A5RY-01A-21R-A28M-07	-0.418293	<60	TCGA	Age
TCGA-A7-A26I-01B-06R-A22O-07	-2.18028	>=60	TCGA	Age
TCGA-LL-A50Y-01A-11R-A266-07	0.569065	>=60	TCGA	Age
TCGA-C8-A1HO-01A-11R-A13Q-07	-0.154356	<60	TCGA	Age
TCGA-AR-A24L-01A-11R-A169-07	1.48101	<60	TCGA	Age
TCGA-AN-A0FX-01A-11R-A034-07	-0.573052	<60	TCGA	Age
TCGA-A7-A13H-01A-11R-A22K-07	-0.00578531	>=60	TCGA	Age
TCGA-A8-A06N-01A-11R-A00Z-07	-0.438503	>=60	TCGA	Age
TCGA-E2-A150-01A-11R-A12D-07	-1.06119	<60	TCGA	Age
TCGA-AC-A23H-01A-11R-A157-07	3.6564	>=60	TCGA	Age
TCGA-A7-A0DC-01B-04R-A22O-07	-0.273823	>=60	TCGA	Age
TCGA-BH-A0BA-01A-11R-A056-07	2.28794	<60	TCGA	Age
TCGA-EW-A1PB-01A-11R-A144-07	-0.323252	>=60	TCGA	Age
TCGA-A2-A4S2-01A-12R-A266-07	-0.156037	>=60	TCGA	Age
TCGA-A7-A0CE-01A-11R-A00Z-07	-1.86116	<60	TCGA	Age
TCGA-A8-A091-01A-11R-A00Z-07	1.60541	>=60	TCGA	Age
TCGA-A2-A0EV-01A-11R-A034-07	0.554372	>=60	TCGA	Age
TCGA-UL-AAZ6-01A-11R-A41B-07	0.343745	>=60	TCGA	Age
TCGA-AR-A0TW-01A-11R-A084-07	0.270428	<60	TCGA	Age
TCGA-E2-A576-01A-11R-A31O-07	0.601985	>=60	TCGA	Age
TCGA-A8-A07S-01A-11R-A034-07	0.829701	>=60	TCGA	Age
TCGA-C8-A12P-01A-11R-A115-07	0.894873	<60	TCGA	Age
TCGA-EW-A1PF-01A-11R-A144-07	1.28637	<60	TCGA	Age
TCGA-AN-A0XN-01A-21R-A109-07	1.37441	>=60	TCGA	Age
TCGA-E9-A1R5-01A-11R-A14M-07	1.80326	>=60	TCGA	Age
TCGA-LL-A5YL-01A-12R-A29R-07	0.705681	>=60	TCGA	Age
TCGA-AR-A2LL-01A-11R-A180-07	1.4802	>=60	TCGA	Age
TCGA-AO-A1KQ-01A-11R-A13Q-07	1.20843	>=60	TCGA	Age
TCGA-BH-A0DI-01A-21R-A12P-07	1.51426	>=60	TCGA	Age
TCGA-D8-A1X8-01A-11R-A14M-07	1.07437	>=60	TCGA	Age
TCGA-A2-A0D0-01A-11R-A00Z-07	-1.66575	>=60	TCGA	Age
TCGA-E9-A54X-01A-11R-A266-07	0.432039	>=60	TCGA	Age
TCGA-A7-A0DB-01A-11R-A277-07	0.38825	<60	TCGA	Age
TCGA-C8-A26W-01A-11R-A16F-07	0.157174	<60	TCGA	Age
TCGA-E2-A1IN-01A-11R-A13Q-07	0.235552	>=60	TCGA	Age
TCGA-GM-A2DK-01A-21R-A180-07	1.07412	<60	TCGA	Age
TCGA-E2-A15A-06A-11R-A12D-07	1.42653	<60	TCGA	Age
TCGA-EW-A3U0-01A-11R-A22K-07	0.307231	>=60	TCGA	Age
TCGA-PE-A5DD-01A-12R-A27Q-07	0.34341	>=60	TCGA	Age
TCGA-BH-A0BC-01A-22R-A084-07	0.339359	>=60	TCGA	Age
TCGA-AR-A0U3-01A-11R-A109-07	0.177608	<60	TCGA	Age
TCGA-D8-A27F-01A-11R-A16F-07	-1.50686	<60	TCGA	Age
TCGA-BH-A0EB-01A-11R-A034-07	0.0982374	>=60	TCGA	Age
TCGA-A8-A08O-01A-21R-A056-07	1.60288	<60	TCGA	Age
TCGA-BH-A0HB-01A-11R-A056-07	0.312905	<60	TCGA	Age
TCGA-BH-A1FB-01A-11R-A13Q-07	0.759238	>=60	TCGA	Age
TCGA-EW-A6S9-01A-22R-A33J-07	-0.657278	<60	TCGA	Age
TCGA-D8-A1JM-01A-11R-A13Q-07	-0.47558	<60	TCGA	Age
TCGA-E9-A1R0-01A-22R-A16F-07	0.606181	<60	TCGA	Age
TCGA-BH-A0HN-01A-11R-A10U-07	0.259099	>=60	TCGA	Age
TCGA-E9-A1NH-01A-11R-A14D-07	0.377732	>=60	TCGA	Age
TCGA-D8-A3Z6-01A-11R-A239-07	0.0317481	<60	TCGA	Age
TCGA-B6-A0RV-01A-11R-A084-07	0.389364	<60	TCGA	Age
TCGA-A2-A0T1-01A-21R-A084-07	0.804031	<60	TCGA	Age
TCGA-A8-A09G-01A-21R-A00Z-07	-0.281757	>=60	TCGA	Age
TCGA-OL-A5RU-01A-11R-A28M-07	-0.398329	>=60	TCGA	Age
TCGA-E2-A1B0-01A-11R-A12P-07	1.46324	<60	TCGA	Age
TCGA-B6-A401-01A-11R-A239-07	-0.470284	<60	TCGA	Age
TCGA-E2-A154-01A-11R-A115-07	1.45476	>=60	TCGA	Age
TCGA-AO-A0JI-01A-21R-A056-07	-0.116386	<60	TCGA	Age
TCGA-BH-A0HA-01A-11R-A12P-07	0.66574	<60	TCGA	Age
TCGA-E2-A1IU-01A-11R-A14D-07	0.56642	>=60	TCGA	Age
TCGA-BH-A18T-01A-11R-A12D-07	-2.36476	>=60	TCGA	Age
TCGA-BH-A203-01A-12R-A169-07	1.29386	>=60	TCGA	Age
TCGA-AR-A2LO-01A-31R-A18M-07	0.744093	<60	TCGA	Age
TCGA-E2-A15K-06A-11R-A12P-07	-0.168528	<60	TCGA	Age
TCGA-BH-A201-01A-11R-A14M-07	1.0845	>=60	TCGA	Age
TCGA-C8-A8HQ-01A-11R-A36F-07	1.87438	<60	TCGA	Age
TCGA-B6-A0RL-01A-11R-A084-07	1.32265	>=60	TCGA	Age
TCGA-A2-A0SU-01A-11R-A084-07	1.14032	>=60	TCGA	Age
TCGA-AO-A1KR-01A-12R-A144-07	-2.50873	<60	TCGA	Age
TCGA-GM-A3XG-01A-31R-A24H-07	-0.706609	<60	TCGA	Age
TCGA-E9-A1R6-01A-11R-A14D-07	1.14539	>=60	TCGA	Age
TCGA-3C-AALI-01A-11R-A41B-07	0.877682	<60	TCGA	Age
TCGA-BH-A0B6-01A-11R-A19W-07	0.0478251	<60	TCGA	Age
TCGA-AR-A24W-01A-11R-A169-07	0.474347	<60	TCGA	Age
TCGA-AC-A7VB-01A-11R-A352-07	1.21808	<60	TCGA	Age
TCGA-AR-A2LE-01A-11R-A180-07	1.48857	>=60	TCGA	Age
TCGA-AN-A041-01A-11R-A034-07	0.452779	<60	TCGA	Age
TCGA-D8-A27R-01A-11R-A16F-07	1.92236	<60	TCGA	Age
TCGA-AR-A1AS-01A-11R-A12P-07	0.794893	<60	TCGA	Age
TCGA-A7-A4SA-01A-11R-A266-07	0.155285	<60	TCGA	Age
TCGA-E9-A247-01A-11R-A169-07	0.0260635	<60	TCGA	Age
TCGA-EW-A6SB-01A-12R-A32P-07	-2.39976	>=60	TCGA	Age
TCGA-AR-A1AO-01A-11R-A12P-07	-0.775896	<60	TCGA	Age
TCGA-AN-A049-01A-21R-A00Z-07	1.23451	>=60	TCGA	Age
TCGA-E9-A244-01A-11R-A169-07	0.153284	<60	TCGA	Age
TCGA-C8-A12M-01A-11R-A115-07	-0.71775	>=60	TCGA	Age
TCGA-E9-A227-01A-11R-A157-07	0.145108	<60	TCGA	Age
TCGA-GM-A5PV-01A-11R-A28M-07	-0.279744	>=60	TCGA	Age
TCGA-AR-A1AN-01A-11R-A12P-07	0.679484	<60	TCGA	Age
TCGA-C8-A12T-01A-11R-A115-07	2.64054	<60	TCGA	Age
TCGA-AC-A8OS-01A-12R-A41B-07	-0.212423	>=60	TCGA	Age
TCGA-BH-A0H9-01A-11R-A056-07	1.12592	>=60	TCGA	Age
TCGA-BH-A0E2-01A-11R-A056-07	1.96318	<60	TCGA	Age
TCGA-A8-A090-01A-11R-A00Z-07	0.457055	>=60	TCGA	Age
TCGA-AC-A2FO-01A-11R-A180-07	-0.280166	>=60	TCGA	Age
TCGA-A8-A0A9-01A-11R-A00Z-07	1.13607	>=60	TCGA	Age
TCGA-E2-A15A-01A-11R-A12D-07	1.25632	<60	TCGA	Age
TCGA-A2-A0ER-01A-21R-A034-07	0.793645	>=60	TCGA	Age
TCGA-BH-A0C1-01B-11R-A12D-07	2.4057	>=60	TCGA	Age
TCGA-AO-A12B-01A-11R-A10J-07	-0.175956	>=60	TCGA	Age
TCGA-AN-A0FZ-01A-11R-A034-07	1.27411	<60	TCGA	Age
TCGA-EW-A1OW-01A-21R-A144-07	-1.20968	<60	TCGA	Age
TCGA-LL-A6FR-01A-12R-A31O-07	2.13752	<60	TCGA	Age
TCGA-AN-A046-01A-21R-A034-07	1.13197	>=60	TCGA	Age
TCGA-OL-A66L-01A-12R-A31O-07	1.24045	>=60	TCGA	Age
TCGA-OL-A66J-01A-11R-A29R-07	0.712611	>=60	TCGA	Age
TCGA-D8-A1JU-01A-11R-A13Q-07	0.418068	<60	TCGA	Age
TCGA-BH-A1FR-01A-11R-A13Q-07	2.48114	>=60	TCGA	Age
TCGA-BH-A0H7-01A-13R-A056-07	1.33902	>=60	TCGA	Age
TCGA-B6-A0RS-01A-11R-A084-07	0.995414	<60	TCGA	Age
TCGA-LL-A5YP-01A-21R-A28M-07	1.35822	<60	TCGA	Age
TCGA-AC-A2QH-01B-04R-A22O-07	-1.13845	<60	TCGA	Age
TCGA-A2-A0YK-01A-22R-A109-07	-1.16063	>=60	TCGA	Age
TCGA-AO-A03O-01A-11R-A00Z-07	0.893254	>=60	TCGA	Age
TCGA-D8-A1JN-01A-11R-A13Q-07	-0.540836	>=60	TCGA	Age
TCGA-AN-A0XR-01A-11R-A109-07	-0.0410074	<60	TCGA	Age
TCGA-D8-A1XV-01A-11R-A14M-07	1.8548	>=60	TCGA	Age
TCGA-AR-A1AH-01A-11R-A12D-07	-0.202704	<60	TCGA	Age
TCGA-E9-A1N6-01A-11R-A144-07	1.61356	<60	TCGA	Age
TCGA-W8-A86G-01A-21R-A36F-07	-0.476904	>=60	TCGA	Age
TCGA-A2-A1G4-01A-11R-A13Q-07	1.72855	>=60	TCGA	Age
TCGA-B6-A0WY-01A-11R-A109-07	0.194713	<60	TCGA	Age
TCGA-BH-A1EV-01A-11R-A137-07	1.33638	<60	TCGA	Age
TCGA-B6-A0IO-01A-11R-A034-07	0.326804	>=60	TCGA	Age
TCGA-C8-A12U-01A-11R-A115-07	-1.1032	<60	TCGA	Age
TCGA-D8-A1XW-01A-11R-A14M-07	1.89353	<60	TCGA	Age
TCGA-AO-A0JG-01A-31R-A084-07	0.304551	<60	TCGA	Age
TCGA-A8-A07J-01A-11R-A00Z-07	0.782523	<60	TCGA	Age
TCGA-OL-A66O-01A-11R-A31O-07	0.110331	<60	TCGA	Age
TCGA-D8-A27I-01A-11R-A16F-07	1.15553	<60	TCGA	Age
TCGA-JL-A3YW-01A-12R-A239-07	1.98799	<60	TCGA	Age
TCGA-B6-A0IM-01A-11R-A034-07	1.6578	>=60	TCGA	Age
TCGA-A7-A13D-01B-04R-A277-07	-4.04165	<60	TCGA	Age
TCGA-BH-A1ES-06A-12R-A24H-07	2.06256	<60	TCGA	Age
TCGA-AC-A23G-01A-11R-A213-07	0.599139	>=60	TCGA	Age
TCGA-B6-A0RI-01A-11R-A056-07	0.639673	<60	TCGA	Age
TCGA-D8-A1Y2-01A-11R-A157-07	1.34882	>=60	TCGA	Age
TCGA-AR-A255-01A-11R-A169-07	0.738191	>=60	TCGA	Age
TCGA-E9-A1NA-01A-11R-A144-07	1.99123	<60	TCGA	Age
TCGA-E9-A1RA-01A-11R-A14D-07	0.833854	<60	TCGA	Age
TCGA-AC-A5XU-01A-11R-A28M-07	1.86591	>=60	TCGA	Age
TCGA-BH-A18K-01A-11R-A12D-07	1.96643	<60	TCGA	Age
TCGA-E9-A1N4-01A-11R-A14M-07	0.85545	<60	TCGA	Age
TCGA-C8-A138-01A-11R-A115-07	-0.983759	<60	TCGA	Age
TCGA-OL-A66H-01A-11R-A29R-07	0.69419	>=60	TCGA	Age
TCGA-OL-A66N-01A-12R-A31O-07	0.847617	<60	TCGA	Age
TCGA-AR-A0TZ-01A-12R-A084-07	2.49762	<60	TCGA	Age
TCGA-AN-A03Y-01A-21R-A00Z-07	0.732863	>=60	TCGA	Age
TCGA-BH-A28O-01A-11R-A22K-07	-0.698848	<60	TCGA	Age
TCGA-AQ-A54O-01A-11R-A266-07	0.6981	<60	TCGA	Age
TCGA-AR-A0TY-01A-12R-A115-07	2.06894	<60	TCGA	Age
TCGA-AN-A0FW-01A-11R-A034-07	1.86059	>=60	TCGA	Age
TCGA-A8-A0A1-01A-11R-A00Z-07	0.5478	>=60	TCGA	Age
TCGA-E9-A243-01A-21R-A169-07	-0.513105	<60	TCGA	Age
TCGA-AR-A251-01A-12R-A169-07	1.01984	<60	TCGA	Age
TCGA-A8-A09T-01A-11R-A00Z-07	0.0528438	>=60	TCGA	Age
TCGA-EW-A1IY-01A-11R-A13Q-07	-0.633686	<60	TCGA	Age
TCGA-C8-A26X-01A-31R-A16F-07	-1.03239	<60	TCGA	Age
TCGA-AO-A12A-01A-21R-A115-07	0.466315	<60	TCGA	Age
TCGA-BH-A0B9-01A-11R-A056-07	-1.21067	<60	TCGA	Age
TCGA-AO-A0JB-01A-11R-A32Y-07	0.343034	<60	TCGA	Age
TCGA-AR-A254-01A-21R-A169-07	0.975414	<60	TCGA	Age
TCGA-B6-A402-01A-11R-A239-07	1.09142	<60	TCGA	Age
TCGA-EW-A1IX-01A-12R-A144-07	0.29016	<60	TCGA	Age
TCGA-BH-A204-01A-11R-A157-07	2.5448	>=60	TCGA	Age
TCGA-GM-A2DC-01A-11R-A18M-07	0.557596	<60	TCGA	Age
TCGA-B6-A0RU-01A-11R-A084-07	-0.676856	<60	TCGA	Age
TCGA-E9-A1NI-01A-11R-A14D-07	0.858902	<60	TCGA	Age
TCGA-AC-A2FG-01A-11R-A17B-07	0.078926	>=60	TCGA	Age
TCGA-A1-A0SJ-01A-11R-A084-07	0.839345	<60	TCGA	Age
TCGA-D8-A27N-01A-11R-A16F-07	0.919138	<60	TCGA	Age
TCGA-BH-A18R-01A-11R-A12D-07	1.04999	<60	TCGA	Age
TCGA-A8-A08H-01A-21R-A00Z-07	0.223049	>=60	TCGA	Age
TCGA-GM-A2DL-01A-11R-A18M-07	0.998819	<60	TCGA	Age
TCGA-AR-A24Q-01A-12R-A169-07	-2.60785	<60	TCGA	Age
TCGA-E2-A14Q-01A-11R-A12D-07	1.09047	<60	TCGA	Age
TCGA-C8-A1HF-01A-11R-A137-07	-1.22843	<60	TCGA	Age
TCGA-D8-A1Y0-01A-11R-A14M-07	0.545307	>=60	TCGA	Age
TCGA-B6-A0I5-01A-11R-A034-07	0.825718	<60	TCGA	Age
TCGA-A7-A4SB-01A-21R-A266-07	2.02676	<60	TCGA	Age
TCGA-B6-A1KI-01A-11R-A14M-07	0.888965	>=60	TCGA	Age
TCGA-D8-A1JB-01A-11R-A13Q-07	-0.877913	<60	TCGA	Age
TCGA-A2-A04T-01A-21R-A034-07	-1.61177	>=60	TCGA	Age
TCGA-BH-A0DP-01A-21R-A056-07	-1.25322	>=60	TCGA	Age
TCGA-OL-A5RW-01A-11R-A28M-07	2.50651	<60	TCGA	Age
TCGA-A8-A08I-01A-11R-A00Z-07	-0.680455	<60	TCGA	Age
TCGA-GM-A5PX-01A-12R-A28M-07	-0.0957645	>=60	TCGA	Age
TCGA-BH-A0DL-01A-11R-A115-07	0.00663476	>=60	TCGA	Age
TCGA-AO-A126-01A-11R-A10J-07	0.32235	<60	TCGA	Age
TCGA-E9-A22B-01A-11R-A157-07	0.731169	>=60	TCGA	Age
TCGA-BH-A0H5-01A-21R-A115-07	-0.598757	<60	TCGA	Age
TCGA-AN-A0AJ-01A-11R-A00Z-07	0.576685	>=60	TCGA	Age
TCGA-B6-A0RG-01A-11R-A056-07	0.525983	<60	TCGA	Age
TCGA-D8-A4Z1-01A-21R-A266-07	-0.0415591	>=60	TCGA	Age
TCGA-B6-A0IJ-01A-11R-A034-07	0.225484	<60	TCGA	Age
TCGA-A7-A2KD-01A-31R-A21T-07	1.02184	<60	TCGA	Age
TCGA-B6-A1KC-01B-11R-A157-07	2.10455	>=60	TCGA	Age
TCGA-A2-A0CU-01A-12R-A034-07	1.17735	>=60	TCGA	Age
TCGA-D8-A142-01A-11R-A115-07	2.82182	>=60	TCGA	Age
TCGA-A2-A0CW-01A-21R-A115-07	0.310828	>=60	TCGA	Age
TCGA-BH-A0GZ-01A-11R-A056-07	1.21947	>=60	TCGA	Age
TCGA-BH-A18P-01A-11R-A12D-07	2.54912	>=60	TCGA	Age
TCGA-D8-A1JC-01A-11R-A13Q-07	2.39415	<60	TCGA	Age
TCGA-A8-A0A4-01A-11R-A00Z-07	-0.477815	>=60	TCGA	Age
TCGA-A2-A25E-01A-11R-A169-07	0.669042	<60	TCGA	Age
TCGA-GM-A2DI-01A-31R-A18M-07	-0.702765	<60	TCGA	Age
TCGA-AN-A0AM-01A-11R-A034-07	-0.247237	<60	TCGA	Age
TCGA-E9-A1RG-01A-11R-A14D-07	1.23871	>=60	TCGA	Age
TCGA-E2-A1IO-01A-11R-A144-07	0.481026	<60	TCGA	Age
TCGA-A2-A0D2-01A-21R-A034-07	-0.330239	<60	TCGA	Age
TCGA-BH-A0H3-01A-11R-A12P-07	0.474931	<60	TCGA	Age
TCGA-D8-A1XD-01A-11R-A14D-07	1.92169	<60	TCGA	Age
TCGA-3C-AAAU-01A-11R-A41B-07	0.961734	<60	TCGA	Age
TCGA-AC-A6IV-01A-12R-A33J-07	0.887267	<60	TCGA	Age
TCGA-S3-AA12-01A-11R-A41B-07	0.470514	>=60	TCGA	Age
TCGA-BH-A42T-01A-11R-A24H-07	2.27643	>=60	TCGA	Age
TCGA-AC-A2FM-01A-11R-A19W-07	1.78501	>=60	TCGA	Age
TCGA-A8-A07C-01A-11R-A034-07	-0.680957	<60	TCGA	Age
TCGA-A8-A08S-01A-11R-A034-07	0.348841	>=60	TCGA	Age
TCGA-A7-A13F-01A-11R-A12P-07	1.54877	<60	TCGA	Age
TCGA-D8-A1XK-01A-21R-A14M-07	0.618982	<60	TCGA	Age
TCGA-E2-A14O-01A-31R-A115-07	0.424606	>=60	TCGA	Age
TCGA-D8-A3Z5-01A-41R-A24H-07	-0.261024	<60	TCGA	Age
TCGA-A8-A09N-01A-11R-A00Z-07	0.911162	<60	TCGA	Age
TCGA-BH-A0B4-01A-11R-A00Z-07	0.997728	>=60	TCGA	Age
TCGA-D8-A141-01A-11R-A115-07	0.31794	<60	TCGA	Age
TCGA-A8-A075-01A-11R-A084-07	0.933874	<60	TCGA	Age
TCGA-AR-A0TV-01A-21R-A084-07	0.44741	>=60	TCGA	Age
TCGA-A7-A0CG-01A-12R-A056-07	1.0281	>=60	TCGA	Age
TCGA-A7-A5ZW-01A-12R-A29R-07	1.6153	<60	TCGA	Age
TCGA-AR-A2LQ-01A-22R-A18M-07	0.309721	<60	TCGA	Age
TCGA-D8-A27E-01A-11R-A16F-07	0.266703	>=60	TCGA	Age
TCGA-AR-A24R-01A-11R-A169-07	1.52022	<60	TCGA	Age
TCGA-C8-A135-01A-11R-A115-07	0.450023	>=60	TCGA	Age
TCGA-E2-A15C-01A-31R-A12D-07	0.484671	>=60	TCGA	Age
TCGA-LL-A8F5-01A-11R-A36F-07	-2.27893	>=60	TCGA	Age
TCGA-A8-A06P-01A-11R-A00Z-07	2.26377	>=60	TCGA	Age
TCGA-E2-A15K-01A-11R-A12P-07	0.294854	<60	TCGA	Age
TCGA-A2-A3XZ-01A-42R-A239-07	-0.656629	<60	TCGA	Age
TCGA-OL-A66K-01A-11R-A29R-07	1.11923	>=60	TCGA	Age
TCGA-AQ-A1H3-01A-31R-A13Q-07	0.765096	<60	TCGA	Age
TCGA-BH-A18Q-01A-12R-A12D-07	0.661795	<60	TCGA	Age
TCGA-BH-A0B3-01A-11R-A056-07	0.28576	<60	TCGA	Age
TCGA-A8-A07O-01A-11R-A00Z-07	2.06637	<60	TCGA	Age
TCGA-A7-A0CD-01A-11R-A00Z-07	0.0643709	>=60	TCGA	Age
TCGA-A8-A08Z-01A-21R-A00Z-07	0.903232	>=60	TCGA	Age
TCGA-A2-A25D-01A-12R-A16F-07	0.202222	>=60	TCGA	Age
TCGA-BH-A0B7-01A-12R-A115-07	0.709353	<60	TCGA	Age
TCGA-AO-A03V-01A-11R-A115-07	2.00445	<60	TCGA	Age
TCGA-A2-A1G0-01A-11R-A13Q-07	0.800945	<60	TCGA	Age
TCGA-A2-A0SV-01A-11R-A084-07	1.72591	>=60	TCGA	Age
TCGA-B6-A1KN-01A-11R-A13Q-07	-1.34473	<60	TCGA	Age
TCGA-D8-A13Y-01A-11R-A115-07	1.09842	<60	TCGA	Age
TCGA-A7-A0DB-01C-02R-A277-07	0.461186	<60	TCGA	Age
TCGA-A7-A26E-01A-11R-A277-07	0.546709	>=60	TCGA	Age
TCGA-AC-A3QP-01A-11R-A22U-07	-0.194583	>=60	TCGA	Age
TCGA-EW-A1IW-01A-11R-A13Q-07	0.80762	>=60	TCGA	Age
TCGA-B6-A0IA-01A-11R-A034-07	0.182848	<60	TCGA	Age
TCGA-AC-A2B8-01A-11R-A17B-07	0.951211	>=60	TCGA	Age
TCGA-S3-AA14-01A-11R-A41B-07	0.0763187	<60	TCGA	Age
TCGA-EW-A1J1-01A-11R-A13Q-07	0.503338	<60	TCGA	Age
TCGA-A8-A08L-01A-11R-A00Z-07	2.12716	>=60	TCGA	Age
TCGA-AO-A0J4-01A-11R-A034-07	0.54567	<60	TCGA	Age
TCGA-GM-A3XN-01A-12R-A22U-07	0.532978	<60	TCGA	Age
TCGA-C8-A1HE-01A-11R-A13Q-07	1.78607	<60	TCGA	Age
TCGA-E9-A1RE-01A-11R-A157-07	1.82495	>=60	TCGA	Age
TCGA-E2-A3DX-01A-21R-A213-07	0.289532	<60	TCGA	Age
TCGA-EW-A6SD-01A-12R-A33J-07	0.650722	<60	TCGA	Age
TCGA-AR-A24Z-01A-11R-A169-07	-0.741089	<60	TCGA	Age
TCGA-EW-A6SC-01A-12R-A32P-07	1.21387	>=60	TCGA	Age
TCGA-S3-A6ZH-01A-22R-A32P-07	1.16905	<60	TCGA	Age
TCGA-D8-A1XF-01A-11R-A14D-07	1.62947	<60	TCGA	Age
TCGA-E9-A1RB-01A-11R-A157-07	0.120314	<60	TCGA	Age
TCGA-LD-A74U-01A-13R-A33J-07	0.128464	>=60	TCGA	Age
TCGA-A2-A25F-01A-11R-A169-07	-0.485273	>=60	TCGA	Age
TCGA-C8-A12X-01A-11R-A115-07	1.23795	>=60	TCGA	Age
TCGA-E2-A1LS-01A-12R-A157-07	-0.76896	<60	TCGA	Age
TCGA-BH-A0DS-01A-11R-A056-07	1.73033	>=60	TCGA	Age
TCGA-AC-A2FF-01A-11R-A17B-07	0.287523	<60	TCGA	Age
TCGA-BH-A18S-01A-11R-A12D-07	0.0819971	>=60	TCGA	Age
TCGA-E2-A10A-01A-21R-A115-07	0.514651	<60	TCGA	Age
TCGA-A2-A0D1-01A-11R-A034-07	0.397713	>=60	TCGA	Age
TCGA-AR-A1AK-01A-21R-A12P-07	-0.363034	>=60	TCGA	Age
TCGA-JL-A3YX-01A-11R-A22U-07	1.07096	<60	TCGA	Age
TCGA-PE-A5DC-01A-12R-A27Q-07	0.767526	>=60	TCGA	Age
TCGA-D8-A1XA-01A-11R-A14D-07	-0.0261017	>=60	TCGA	Age
TCGA-BH-A0DE-01A-11R-A115-07	-0.191018	>=60	TCGA	Age
TCGA-A7-A426-01A-22R-A24H-07	-1.23842	<60	TCGA	Age
TCGA-B6-A0RN-01A-12R-A084-07	0.500462	>=60	TCGA	Age
TCGA-A8-A097-01A-11R-A034-07	1.01898	>=60	TCGA	Age
TCGA-BH-A0BL-01A-11R-A115-07	1.41724	<60	TCGA	Age
TCGA-AR-A1AY-01A-21R-A12P-07	-1.46501	>=60	TCGA	Age
TCGA-D8-A1XZ-01A-11R-A14M-07	-0.395943	>=60	TCGA	Age
TCGA-BH-A1EN-01A-11R-A13Q-07	1.99642	>=60	TCGA	Age
TCGA-AN-A0AS-01A-11R-A00Z-07	2.04035	>=60	TCGA	Age
TCGA-B6-A0WW-01A-11R-A109-07	1.55837	<60	TCGA	Age
TCGA-A2-A04W-01A-31R-A115-07	1.823	<60	TCGA	Age
TCGA-AR-A252-01A-11R-A169-07	0.420852	<60	TCGA	Age
TCGA-BH-A0HO-01A-11R-A034-07	0.857978	<60	TCGA	Age
TCGA-BH-A18G-01A-11R-A12D-07	2.46387	>=60	TCGA	Age
TCGA-E9-A295-01A-11R-A16F-07	0.893825	>=60	TCGA	Age
TCGA-BH-A1EX-01A-11R-A13Q-07	3.31783	>=60	TCGA	Age
TCGA-AR-A24X-01A-11R-A169-07	0.811883	<60	TCGA	Age
TCGA-LD-A66U-01A-11R-A31O-07	-0.700799	<60	TCGA	Age
TCGA-OL-A5RV-01A-12R-A28M-07	0.496748	<60	TCGA	Age
TCGA-5L-AAT0-01A-12R-A41B-07	-0.443497	<60	TCGA	Age
TCGA-BH-A0DG-01A-21R-A12P-07	0.429082	<60	TCGA	Age
TCGA-AR-A24M-01A-11R-A169-07	0.851236	<60	TCGA	Age
TCGA-D8-A73W-01A-22R-A352-07	2.25605	>=60	TCGA	Age
TCGA-AC-A2QJ-01A-12R-A19W-07	1.16712	<60	TCGA	Age
TCGA-BH-A0BD-01A-11R-A034-07	1.48937	<60	TCGA	Age
TCGA-BH-A5IZ-01A-11R-A27Q-07	-1.51869	<60	TCGA	Age
TCGA-S3-AA11-01A-31R-A41B-07	1.02172	>=60	TCGA	Age
TCGA-AR-A1AP-01A-11R-A12P-07	1.46906	>=60	TCGA	Age
TCGA-EW-A1OX-01A-11R-A144-07	0.780401	<60	TCGA	Age
TCGA-A7-A26J-01A-11R-A277-07	1.22417	<60	TCGA	Age
TCGA-AN-A0FK-01A-11R-A034-07	1.77974	>=60	TCGA	Age
TCGA-BH-A0DO-01B-11R-A12D-07	0.309504	>=60	TCGA	Age
TCGA-BH-A1FD-01A-11R-A13Q-07	2.48136	>=60	TCGA	Age
TCGA-C8-A1HM-01A-12R-A137-07	-0.486444	>=60	TCGA	Age
TCGA-AN-A0FF-01A-11R-A034-07	-0.0853561	<60	TCGA	Age
TCGA-BH-A0E9-01B-11R-A115-07	0.49754	<60	TCGA	Age
TCGA-5T-A9QA-01A-11R-A41B-07	2.21975	<60	TCGA	Age
TCGA-AN-A0AT-01A-11R-A034-07	0.164299	>=60	TCGA	Age
TCGA-AR-A0TP-01A-11R-A084-07	-0.0373834	<60	TCGA	Age
TCGA-A2-A0YM-01A-11R-A109-07	-0.763583	>=60	TCGA	Age
TCGA-C8-A1HJ-01A-11R-A13Q-07	-0.552315	<60	TCGA	Age
TCGA-E2-A15S-01A-11R-A115-07	1.28032	<60	TCGA	Age
TCGA-B6-A3ZX-01A-11R-A239-07	-0.0290478	<60	TCGA	Age
TCGA-E9-A1NC-01A-21R-A26B-07	-1.35393	>=60	TCGA	Age
TCGA-EW-A1J6-01A-11R-A13Q-07	1.38718	>=60	TCGA	Age
TCGA-LL-A5YM-01A-11R-A28M-07	0.646469	>=60	TCGA	Age
TCGA-AN-A0FY-01A-11R-A034-07	1.65738	<60	TCGA	Age
TCGA-A7-A13D-01A-13R-A277-07	1.07434	<60	TCGA	Age
TCGA-E9-A228-01A-31R-A157-07	0.847034	<60	TCGA	Age
TCGA-BH-A42U-01A-12R-A24H-07	-0.298485	>=60	TCGA	Age
TCGA-A2-A0CO-01A-13R-A22K-07	-0.463499	>=60	TCGA	Age
TCGA-E2-A1LI-01A-12R-A157-07	0.580255	<60	TCGA	Age
TCGA-AN-A0AL-01A-11R-A00Z-07	0.0216891	<60	TCGA	Age
TCGA-A2-A4RY-01A-31R-A266-07	-0.473055	<60	TCGA	Age
TCGA-AC-A8OR-01A-21R-A41B-07	1.45919	>=60	TCGA	Age
TCGA-HN-A2OB-01A-21R-A27Q-07	0.331906	<60	TCGA	Age
TCGA-E2-A10F-01A-11R-A10J-07	0.934526	<60	TCGA	Age
TCGA-3C-AALJ-01A-31R-A41B-07	0.774671	>=60	TCGA	Age
TCGA-B6-A1KF-01A-11R-A13Q-07	2.90684	>=60	TCGA	Age
TCGA-B6-A0RQ-01A-11R-A115-07	0.615182	>=60	TCGA	Age
TCGA-AR-A2LN-01A-21R-A18M-07	-0.193757	>=60	TCGA	Age
TCGA-B6-A408-01A-12R-A24H-07	-0.127824	<60	TCGA	Age
TCGA-D8-A27H-01A-11R-A16F-07	1.48425	>=60	TCGA	Age
TCGA-EW-A1J5-01A-11R-A13Q-07	-0.345893	<60	TCGA	Age
TCGA-D8-A146-01A-31R-A115-07	0.35553	<60	TCGA	Age
TCGA-E2-A1LL-01A-11R-A144-07	2.04611	>=60	TCGA	Age
TCGA-AN-A04D-01A-21R-A034-07	-0.267373	<60	TCGA	Age
TCGA-EW-A6SA-01A-21R-A32P-07	2.45157	<60	TCGA	Age
TCGA-C8-A8HP-01A-11R-A36F-07	0.647147	<60	TCGA	Age
TCGA-BH-A1FJ-01A-11R-A13Q-07	1.50585	>=60	TCGA	Age
TCGA-B6-A0I8-01A-11R-A034-07	2.10639	<60	TCGA	Age
TCGA-AC-A8OQ-01A-11R-A41B-07	-0.596042	>=60	TCGA	Age
TCGA-B6-A0WV-01A-11R-A109-07	0.505675	>=60	TCGA	Age
TCGA-A2-A04P-01A-31R-A034-07	2.62966	<60	TCGA	Age
TCGA-LL-A5YN-01A-11R-A28M-07	-1.01763	<60	TCGA	Age
TCGA-D8-A27W-01A-11R-A16F-07	0.72128	<60	TCGA	Age
TCGA-AC-A3BB-01A-21R-A19W-07	-0.0588394	<60	TCGA	Age
TCGA-AO-A03U-01B-21R-A10J-07	2.59024	<60	TCGA	Age
TCGA-AR-A24S-01A-11R-A169-07	1.23596	>=60	TCGA	Age
TCGA-AN-A0XT-01A-11R-A109-07	1.78832	<60	TCGA	Age
TCGA-EW-A1PE-01A-11R-A144-07	-0.836763	<60	TCGA	Age
TCGA-A2-A0CY-01A-12R-A034-07	0.313285	>=60	TCGA	Age
TCGA-A8-A08F-01A-11R-A00Z-07	1.64035	<60	TCGA	Age
TCGA-AC-A2FK-01A-12R-A180-07	0.02172	<60	TCGA	Age
TCGA-E9-A1N5-01A-11R-A14D-07	1.14208	<60	TCGA	Age
TCGA-AC-A3W5-01A-11R-A22K-07	0.510873	>=60	TCGA	Age
TCGA-A7-A4SD-01A-11R-A266-07	0.0919619	<60	TCGA	Age
TCGA-E2-A1AZ-01A-11R-A12P-07	0.197743	>=60	TCGA	Age
TCGA-B6-A0I6-01A-11R-A034-07	1.90504	<60	TCGA	Age
TCGA-E2-A15E-01A-11R-A12D-07	0.956453	<60	TCGA	Age
TCGA-D8-A1JG-01B-11R-A13Q-07	-0.0530068	>=60	TCGA	Age
TCGA-A7-A26E-01A-11R-A169-07	0.874757	>=60	TCGA	Age
TCGA-AO-A129-01A-21R-A10J-07	-0.648185	<60	TCGA	Age
TCGA-AO-A0JF-01A-11R-A056-07	0.927364	>=60	TCGA	Age
TCGA-BH-A28Q-01A-11R-A16F-07	0.697403	<60	TCGA	Age
TCGA-AC-A6IX-01A-12R-A32P-07	1.0105	<60	TCGA	Age
TCGA-E2-A15H-01A-11R-A12D-07	0.175312	<60	TCGA	Age
TCGA-A8-A06Q-01A-11R-A034-07	2.45608	>=60	TCGA	Age
TCGA-EW-A1PC-01B-11R-A21T-07	-0.0957596	>=60	TCGA	Age
TCGA-AC-A3YJ-01A-11R-A22U-07	1.2754	>=60	TCGA	Age
TCGA-AN-A0XU-01A-11R-A109-07	0.0057207	<60	TCGA	Age
TCGA-C8-A1HN-01A-11R-A137-07	2.31646	<60	TCGA	Age
TCGA-BH-A0BG-01A-11R-A115-07	-0.341753	>=60	TCGA	Age
TCGA-E2-A156-01A-11R-A12D-07	1.20179	>=60	TCGA	Age
TCGA-E2-A1LH-01A-11R-A14D-07	-1.59516	<60	TCGA	Age
TCGA-LL-A740-01A-21R-A32P-07	1.55516	>=60	TCGA	Age
TCGA-A1-A0SF-01A-11R-A144-07	-0.0338954	<60	TCGA	Age
TCGA-AO-A0J8-01A-21R-A034-07	0.267971	>=60	TCGA	Age
TCGA-A7-A13E-01B-06R-A277-07	3.96292	>=60	TCGA	Age
TCGA-A8-A08J-01A-11R-A00Z-07	1.26683	<60	TCGA	Age
TCGA-AN-A0G0-01A-11R-A034-07	-0.920076	<60	TCGA	Age
TCGA-E2-A1IE-01A-11R-A13Q-07	0.664454	>=60	TCGA	Age
TCGA-BH-A0BO-01A-23R-A12D-07	-0.365406	<60	TCGA	Age
TCGA-E2-A14T-01A-11R-A115-07	0.958839	<60	TCGA	Age
TCGA-BH-A0W5-01A-11R-A109-07	1.02345	>=60	TCGA	Age
TCGA-BH-A6R8-01A-21R-A33J-07	-0.441569	<60	TCGA	Age
TCGA-B6-A0X0-01A-21R-A115-07	0.139779	<60	TCGA	Age
TCGA-GI-A2C8-01A-11R-A16F-07	1.09572	>=60	TCGA	Age
TCGA-B6-A0IC-01A-11R-A034-07	0.898565	>=60	TCGA	Age
TCGA-EW-A1J2-01A-21R-A13Q-07	0.44577	<60	TCGA	Age
TCGA-BH-A0GY-01A-11R-A056-07	-0.173162	>=60	TCGA	Age
TCGA-OK-A5Q2-01A-11R-A27Q-07	0.413645	<60	TCGA	Age
TCGA-B6-A0I2-01A-11R-A034-07	-3.14519	<60	TCGA	Age
TCGA-AQ-A04L-01B-21R-A10J-07	-0.584897	<60	TCGA	Age
TCGA-A8-A083-01A-21R-A00Z-07	0.638602	>=60	TCGA	Age
TCGA-BH-A1EU-01A-11R-A137-07	0.82872	>=60	TCGA	Age
TCGA-A2-A3XS-01A-11R-A22U-07	2.7855	>=60	TCGA	Age
TCGA-BH-A0BQ-01A-21R-A115-07	0.189102	<60	TCGA	Age
TCGA-E2-A10C-01A-21R-A10J-07	-0.773155	<60	TCGA	Age
TCGA-E2-A2P5-01A-11R-A19W-07	1.00686	>=60	TCGA	Age
TCGA-AO-A0J7-01A-11R-A034-07	-0.048102	>=60	TCGA	Age
TCGA-E9-A1N9-01A-11R-A14D-07	-0.297146	<60	TCGA	Age
TCGA-BH-A0E7-01A-11R-A034-07	1.12192	>=60	TCGA	Age
TCGA-A2-A0YC-01A-11R-A109-07	0.779422	<60	TCGA	Age
TCGA-BH-A1FL-01A-11R-A13Q-07	0.838023	>=60	TCGA	Age
TCGA-AR-A0TX-01A-11R-A084-07	-0.304431	>=60	TCGA	Age
TCGA-AO-A0JC-01A-11R-A056-07	-1.86961	>=60	TCGA	Age
TCGA-A2-A0T0-01A-22R-A084-07	3.07241	<60	TCGA	Age
TCGA-AC-A3TN-01A-11R-A22K-07	0.617713	>=60	TCGA	Age
TCGA-E9-A22G-01A-11R-A157-07	-3.50284	<60	TCGA	Age
TCGA-OL-A97C-01A-32R-A41B-07	1.67437	>=60	TCGA	Age
TCGA-E2-A1B1-01A-21R-A12P-07	0.741682	<60	TCGA	Age
TCGA-BH-A18F-01A-11R-A12D-07	1.69402	<60	TCGA	Age
TCGA-A8-A085-01A-11R-A00Z-07	1.08821	<60	TCGA	Age
TCGA-AC-A8OP-01A-11R-A36F-07	-0.0997513	>=60	TCGA	Age
TCGA-A1-A0SP-01A-11R-A084-07	-1.28702	<60	TCGA	Age
TCGA-Z7-A8R6-01A-11R-A41B-07	-0.0306762	<60	TCGA	Age
TCGA-E2-A15O-01A-11R-A115-07	-1.54512	>=60	TCGA	Age
TCGA-E2-A14N-01A-31R-A137-07	-1.89407	<60	TCGA	Age
TCGA-A2-A0YG-01A-21R-A109-07	2.3867	>=60	TCGA	Age
TCGA-A7-A26F-01B-04R-A22O-07	-2.25996	<60	TCGA	Age
TCGA-BH-A0B8-01A-21R-A056-07	1.10288	>=60	TCGA	Age
TCGA-E2-A1BC-01A-11R-A12P-07	0.694597	>=60	TCGA	Age
TCGA-E2-A14Y-01A-21R-A12D-07	-0.445883	<60	TCGA	Age
TCGA-A7-A4SF-01A-11R-A266-07	1.00744	<60	TCGA	Age
TCGA-A2-A4RW-01A-21R-A266-07	0.372925	<60	TCGA	Age
TCGA-AN-A03X-01A-21R-A00Z-07	2.16994	>=60	TCGA	Age
TCGA-GM-A2DD-01A-11R-A180-07	-0.566527	<60	TCGA	Age
TCGA-A8-A0A7-01A-11R-A00Z-07	0.40549	<60	TCGA	Age
TCGA-D8-A1XC-01A-11R-A14D-07	1.80386	>=60	TCGA	Age
TCGA-AO-A12F-01A-11R-A115-07	-0.736097	<60	TCGA	Age
TCGA-A2-A0EO-01A-11R-A034-07	0.520658	<60	TCGA	Age
TCGA-B6-A0X5-01A-21R-A109-07	1.27191	>=60	TCGA	Age
TCGA-D8-A73U-01A-11R-A33J-07	-0.618844	>=60	TCGA	Age
TCGA-AR-A5QP-01A-11R-A28M-07	1.00978	<60	TCGA	Age
TCGA-BH-A1ET-01A-11R-A137-07	0.692617	<60	TCGA	Age
TCGA-E2-A15E-06A-11R-A12D-07	0.70241	<60	TCGA	Age
TCGA-D8-A1XR-01A-11R-A14M-07	-2.21084	<60	TCGA	Age
TCGA-A8-A07L-01A-11R-A00Z-07	1.58244	<60	TCGA	Age
TCGA-AO-A0JA-01A-11R-A056-07	1.46213	<60	TCGA	Age
TCGA-A2-A0YE-01A-11R-A109-07	-1.05392	<60	TCGA	Age
TCGA-E2-A14R-01A-11R-A115-07	0.114613	>=60	TCGA	Age
TCGA-EW-A1P5-01A-11R-A144-07	1.06897	>=60	TCGA	Age
TCGA-A8-A07R-01A-21R-A034-07	-0.220942	>=60	TCGA	Age
TCGA-AR-A1AJ-01A-21R-A12P-07	-0.211969	>=60	TCGA	Age
TCGA-EW-A1P0-01A-11R-A144-07	0.576935	<60	TCGA	Age
TCGA-C8-A27B-01A-11R-A169-07	-0.449717	<60	TCGA	Age
TCGA-A2-A0EX-01A-21R-A034-07	-0.0465607	<60	TCGA	Age
TCGA-A8-A07G-01A-11R-A034-07	1.55062	>=60	TCGA	Age
TCGA-A2-A3KC-01A-11R-A213-07	1.37124	<60	TCGA	Age
TCGA-D8-A1JD-01A-11R-A13Q-07	0.43792	<60	TCGA	Age
TCGA-E2-A107-01A-11R-A10J-07	0.901948	<60	TCGA	Age
TCGA-A8-A086-01A-11R-A00Z-07	0.986233	<60	TCGA	Age
TCGA-BH-A0AU-01A-11R-A12P-07	1.86602	<60	TCGA	Age
TCGA-GM-A2DM-01A-11R-A180-07	0.43847	<60	TCGA	Age
TCGA-BH-A0AW-01A-11R-A056-07	1.63774	<60	TCGA	Age
TCGA-GM-A3NY-01A-11R-A21T-07	-0.318013	>=60	TCGA	Age
TCGA-AC-A3W6-01A-12R-A22K-07	-0.143109	>=60	TCGA	Age
TCGA-A1-A0SN-01A-11R-A144-07	0.0663783	<60	TCGA	Age
TCGA-EW-A2FV-01A-11R-A17B-07	0.425099	<60	TCGA	Age
TCGA-AC-A62Y-01A-11R-A29R-07	1.06469	>=60	TCGA	Age
TCGA-A2-A0YT-01A-11R-A109-07	1.74051	<60	TCGA	Age
TCGA-D8-A27T-01A-11R-A16F-07	0.129111	<60	TCGA	Age
TCGA-AR-A24V-01A-21R-A169-07	1.27216	<60	TCGA	Age
TCGA-AR-A2LK-01A-11R-A180-07	1.60783	>=60	TCGA	Age
TCGA-A8-A094-01A-11R-A00Z-07	1.50815	>=60	TCGA	Age
TCGA-A8-A081-01A-11R-A00Z-07	1.67925	>=60	TCGA	Age
TCGA-AR-A24O-01A-11R-A169-07	0.747501	<60	TCGA	Age
TCGA-A7-A6VY-01A-12R-A33J-07	0.229165	<60	TCGA	Age
TCGA-BH-A1FU-01A-11R-A14D-07	1.13789	<60	TCGA	Age
TCGA-E9-A1QZ-01A-21R-A169-07	-0.511583	>=60	TCGA	Age
TCGA-AC-A2BM-01A-11R-A21T-07	0.50725	<60	TCGA	Age
TCGA-A7-A4SE-01A-11R-A266-07	-0.255468	<60	TCGA	Age
TCGA-C8-A12W-01A-11R-A115-07	0.8182	<60	TCGA	Age
TCGA-A1-A0SK-01A-12R-A084-07	1.66967	<60	TCGA	Age
TCGA-E2-A10B-01A-11R-A10J-07	0.618564	>=60	TCGA	Age
TCGA-E9-A5UP-01A-11R-A28M-07	-0.0753396	>=60	TCGA	Age
TCGA-GM-A2DF-01A-11R-A180-07	0.607239	<60	TCGA	Age
TCGA-C8-A12N-01A-11R-A115-07	0.592821	<60	TCGA	Age
TCGA-AC-A5EH-01A-11R-A28M-07	1.36388	>=60	TCGA	Age
TCGA-A7-A13E-01A-11R-A277-07	3.55421	>=60	TCGA	Age
TCGA-AC-A23E-01A-11R-A157-07	0.48085	<60	TCGA	Age
TCGA-E9-A1RI-01A-11R-A169-07	0.393316	<60	TCGA	Age
TCGA-C8-A278-01A-11R-A169-07	-0.138906	>=60	TCGA	Age
TCGA-D8-A1JJ-01A-31R-A14M-07	2.04007	<60	TCGA	Age
TCGA-AO-A0JE-01A-11R-A056-07	-0.540885	<60	TCGA	Age
TCGA-E2-A15I-01A-21R-A137-07	-0.533294	<60	TCGA	Age
TCGA-D8-A145-01A-11R-A115-07	-0.0703914	>=60	TCGA	Age
TCGA-BH-A0BP-01A-11R-A115-07	0.725749	>=60	TCGA	Age
TCGA-E2-A15M-01A-11R-A12D-07	0.870396	>=60	TCGA	Age
TCGA-C8-A137-01A-11R-A115-07	-0.602531	<60	TCGA	Age
TCGA-A8-A06Y-01A-21R-A00Z-07	0.90248	>=60	TCGA	Age
TCGA-A2-A0EW-01A-21R-A115-07	0.334773	<60	TCGA	Age
TCGA-AR-A0TQ-01A-11R-A084-07	0.851226	<60	TCGA	Age
TCGA-LD-A9QF-01A-32R-A41B-07	-0.145801	>=60	TCGA	Age
TCGA-BH-A0H6-01A-21R-A056-07	1.50745	>=60	TCGA	Age
TCGA-EW-A1P3-01A-11R-A144-07	0.28797	<60	TCGA	Age
TCGA-B6-A0IB-01A-11R-A034-07	0.202194	>=60	TCGA	Age
TCGA-A2-A25B-01A-11R-A169-07	0.390242	<60	TCGA	Age
TCGA-AN-A0XW-01A-11R-A109-07	0.184223	<60	TCGA	Age
TCGA-BH-A0E0-01A-11R-A056-07	0.165553	<60	TCGA	Age
TCGA-A2-A0CM-01A-31R-A034-07	2.80495	<60	TCGA	Age
TCGA-D8-A1X9-01A-12R-A157-07	0.395375	>=60	TCGA	Age
TCGA-BH-A0HY-01A-11R-A056-07	0.420499	>=60	TCGA	Age
TCGA-A7-A0CJ-01A-21R-A00Z-07	0.616236	<60	TCGA	Age
TCGA-AR-A2LJ-01A-12R-A19W-07	-0.184606	<60	TCGA	Age
TCGA-B6-A40C-01A-11R-A239-07	0.827557	<60	TCGA	Age
TCGA-A2-A0EP-01A-52R-A22U-07	0.0593497	<60	TCGA	Age
TCGA-B6-A0RO-01A-22R-A084-07	0.972436	>=60	TCGA	Age
TCGA-GM-A3NW-01A-21R-A22K-07	0.473225	>=60	TCGA	Age
TCGA-A1-A0SO-01A-22R-A084-07	-1.09847	>=60	TCGA	Age
TCGA-C8-A132-01A-31R-A115-07	0.21957	<60	TCGA	Age
TCGA-A8-A09M-01A-11R-A00Z-07	-0.005445	>=60	TCGA	Age
TCGA-BH-A0E1-01A-11R-A056-07	1.54119	<60	TCGA	Age
TCGA-A7-A0DC-01A-11R-A00Z-07	1.75338	>=60	TCGA	Age
TCGA-EW-A424-01A-11R-A24H-07	0.927486	<60	TCGA	Age
TCGA-PL-A8LY-01A-11R-A41B-07	-0.922976	<60	TCGA	Age
TCGA-AR-A1AI-01A-11R-A12P-07	-0.831415	<60	TCGA	Age
TCGA-GM-A4E0-01A-12R-A266-07	-0.70723	>=60	TCGA	Age
TCGA-S3-AA15-01A-11R-A41B-07	-0.522908	<60	TCGA	Age
TCGA-C8-A275-01A-21R-A16F-07	-0.653329	<60	TCGA	Age
TCGA-B6-A0RE-01A-11R-A056-07	-0.0107467	>=60	TCGA	Age
TCGA-AO-A12E-01A-11R-A10J-07	0.478301	<60	TCGA	Age
TCGA-AQ-A7U7-01A-22R-A352-07	-1.76885	<60	TCGA	Age
TCGA-BH-A202-01A-11R-A14M-07	-1.23957	>=60	TCGA	Age
TCGA-AN-A0AR-01A-11R-A00Z-07	-1.04962	<60	TCGA	Age
TCGA-AC-A6IW-01A-12R-A33J-07	-0.654939	>=60	TCGA	Age
TCGA-AO-A12G-01A-11R-A10J-07	0.528614	>=60	TCGA	Age
TCGA-A8-A06X-01A-21R-A00Z-07	3.75077	>=60	TCGA	Age
TCGA-AO-A0J6-01A-11R-A034-07	1.41242	>=60	TCGA	Age
TCGA-LL-A7SZ-01A-32R-A352-07	-0.661193	<60	TCGA	Age
TCGA-B6-A0I1-01A-11R-A21T-07	2.3483	>=60	TCGA	Age
TCGA-E9-A5FK-01A-11R-A27Q-07	0.246431	>=60	TCGA	Age
TCGA-LL-A441-01A-11R-A24H-07	-2.04475	>=60	TCGA	Age
TCGA-E9-A226-01A-21R-A157-07	1.53252	<60	TCGA	Age
TCGA-C8-A12Z-01A-11R-A115-07	1.18233	<60	TCGA	Age
TCGA-PE-A5DE-01A-11R-A27Q-07	-0.889721	<60	TCGA	Age
TCGA-A2-A3XV-01A-21R-A239-07	1.70859	<60	TCGA	Age
TCGA-E2-A1IK-01A-11R-A144-07	-0.264912	>=60	TCGA	Age
TCGA-BH-A0HQ-01A-11R-A034-07	0.177884	<60	TCGA	Age
TCGA-E9-A249-01A-11R-A169-07	0.442552	<60	TCGA	Age
TCGA-BH-A0C7-01B-11R-A115-07	1.20997	<60	TCGA	Age
TCGA-EW-A1P6-01A-11R-A144-07	0.918701	>=60	TCGA	Age
TCGA-AR-A24K-01A-11R-A169-07	1.12966	<60	TCGA	Age
TCGA-E2-A1BD-01A-11R-A12P-07	0.802549	<60	TCGA	Age
TCGA-D8-A1JS-01A-11R-A13Q-07	0.537298	>=60	TCGA	Age
TCGA-D8-A1Y1-01A-21R-A14M-07	1.85602	>=60	TCGA	Age
TCGA-E2-A2P6-01A-11R-A19W-07	1.07166	>=60	TCGA	Age
TCGA-A8-A09D-01A-11R-A00Z-07	2.60844	<60	TCGA	Age
TCGA-E2-A56Z-01A-12R-A29R-07	-0.0308514	>=60	TCGA	Age
TCGA-C8-A12Y-01A-11R-A12D-07	0.0197111	<60	TCGA	Age
TCGA-A8-A09I-01A-22R-A034-07	0.515708	>=60	TCGA	Age
TCGA-GM-A2DA-01A-11R-A18M-07	-0.643949	<60	TCGA	Age
TCGA-C8-A3M8-01A-11R-A213-07	-0.299579	>=60	TCGA	Age
TCGA-A2-A0SY-01A-31R-A084-07	0.183055	>=60	TCGA	Age
TCGA-D8-A1JK-01A-11R-A13Q-07	0.331961	>=60	TCGA	Age
TCGA-E2-A15L-01A-11R-A12D-07	0.655513	>=60	TCGA	Age
TCGA-C8-A8HR-01A-11R-A36F-07	0.458816	<60	TCGA	Age
TCGA-OL-A5RZ-01A-11R-A28M-07	0.0456662	<60	TCGA	Age
TCGA-A2-A04R-01A-41R-A109-07	0.568169	<60	TCGA	Age
TCGA-A2-A0EM-01A-11R-A034-07	0.673038	>=60	TCGA	Age
TCGA-E2-A15J-01A-11R-A12P-07	1.26935	<60	TCGA	Age
TCGA-E9-A1N8-01A-11R-A144-07	-1.02473	<60	TCGA	Age
TCGA-AO-A0J2-01A-11R-A034-07	-0.115375	<60	TCGA	Age
TCGA-A7-A26J-01B-02R-A277-07	-4.01385	<60	TCGA	Age
TCGA-OL-A5S0-01A-11R-A28M-07	0.080962	>=60	TCGA	Age
TCGA-OL-A5D6-01A-21R-A27Q-07	1.06878	>=60	TCGA	Age
TCGA-BH-A18U-01A-21R-A12D-07	1.63811	>=60	TCGA	Age
TCGA-B6-A0IQ-01A-11R-A034-07	1.28256	<60	TCGA	Age
TCGA-E2-A1LB-01A-11R-A144-07	0.396374	<60	TCGA	Age
TCGA-BH-A0EA-01A-11R-A115-07	0.679217	>=60	TCGA	Age
TCGA-BH-A0DX-01A-11R-A115-07	0.742984	>=60	TCGA	Age
TCGA-A1-A0SH-01A-11R-A084-07	0.108814	<60	TCGA	Age
TCGA-A8-A09K-01A-11R-A00Z-07	0.515606	>=60	TCGA	Age
TCGA-BH-A0B5-01A-11R-A12P-07	-0.300521	<60	TCGA	Age
TCGA-AR-A1AU-01A-11R-A12P-07	0.891886	<60	TCGA	Age
TCGA-B6-A0RH-01A-21R-A115-07	1.12072	<60	TCGA	Age
TCGA-D8-A27K-01A-11R-A16F-07	1.07136	<60	TCGA	Age
TCGA-LL-A73Y-01A-11R-A33J-07	0.250911	>=60	TCGA	Age
TCGA-A2-A0CS-01A-11R-A115-07	1.42752	>=60	TCGA	Age
TCGA-A2-A4S3-01A-21R-A266-07	1.08286	<60	TCGA	Age
TCGA-AR-A1AW-01A-21R-A12P-07	-1.60311	>=60	TCGA	Age
TCGA-A2-A0YJ-01A-11R-A109-07	0.71993	<60	TCGA	Age
TCGA-LL-A73Z-01A-11R-A32P-07	1.87088	<60	TCGA	Age
TCGA-S3-A6ZG-01A-22R-A32P-07	0.969299	>=60	TCGA	Age
TCGA-E2-A1L8-01A-11R-A13Q-07	1.22506	<60	TCGA	Age
TCGA-D8-A1XQ-01A-11R-A14M-07	0.866352	>=60	TCGA	Age
TCGA-E2-A1IH-01A-11R-A13Q-07	0.430578	>=60	TCGA	Age
TCGA-A8-A06O-01A-11R-A00Z-07	2.06382	>=60	TCGA	Age
TCGA-A2-A1G1-01A-21R-A13Q-07	0.808016	>=60	TCGA	Age
TCGA-BH-A1F8-01A-11R-A13Q-07	2.3713	>=60	TCGA	Age
TCGA-E9-A24A-01A-11R-A169-07	2.01461	>=60	TCGA	Age
TCGA-E9-A1NE-01A-21R-A14M-07	-0.527993	<60	TCGA	Age
TCGA-BH-A1EO-01A-11R-A137-07	1.52117	>=60	TCGA	Age
TCGA-A8-A08R-01A-11R-A034-07	-0.0315286	<60	TCGA	Age
TCGA-E2-A153-01A-12R-A12D-07	2.50552	<60	TCGA	Age
TCGA-C8-A1HG-01A-11R-A137-07	-0.122476	<60	TCGA	Age
TCGA-A7-A13D-01A-13R-A12P-07	1.27061	<60	TCGA	Age
TCGA-BH-A0DT-01A-21R-A12D-07	0.778977	<60	TCGA	Age
TCGA-A2-A3XY-01A-11R-A239-07	-2.35016	<60	TCGA	Age
TCGA-BH-A0DV-01A-21R-A12P-07	0.448178	<60	TCGA	Age
TCGA-A2-A0CQ-01A-21R-A034-07	0.447354	>=60	TCGA	Age
TCGA-AO-A12D-01A-11R-A115-07	1.36616	<60	TCGA	Age
TCGA-EW-A1PG-01A-11R-A144-07	0.252815	<60	TCGA	Age
TCGA-B6-A0RP-01A-21R-A084-07	1.16561	>=60	TCGA	Age
TCGA-C8-A3M7-01A-12R-A21T-07	0.884902	>=60	TCGA	Age
TCGA-A2-A0CT-01A-31R-A056-07	-0.506785	>=60	TCGA	Age
TCGA-A2-A0SW-01A-11R-A084-07	0.62984	>=60	TCGA	Age
TCGA-E2-A14V-01A-11R-A12D-07	0.749322	<60	TCGA	Age
TCGA-AQ-A04J-01A-02R-A034-07	-0.153902	<60	TCGA	Age
TCGA-A2-A0EU-01A-22R-A056-07	1.32529	>=60	TCGA	Age
TCGA-S3-AA17-01A-11R-A41B-07	0.348954	>=60	TCGA	Age
TCGA-A2-A0SX-01A-12R-A084-07	1.46067	<60	TCGA	Age
TCGA-A7-A56D-01A-11R-A27Q-07	2.51485	>=60	TCGA	Age
TCGA-E2-A158-01A-11R-A12D-07	0.270199	<60	TCGA	Age
TCGA-BH-A1FG-01A-11R-A13Q-07	0.561215	>=60	TCGA	Age
TCGA-E2-A15R-01A-11R-A115-07	0.909057	>=60	TCGA	Age
TCGA-BH-A0E6-01A-11R-A034-07	-0.380153	>=60	TCGA	Age
TCGA-AO-A03L-01A-41R-A056-07	0.250798	<60	TCGA	Age
TCGA-C8-A1HI-01A-11R-A137-07	0.406078	<60	TCGA	Age
TCGA-A7-A3IZ-01A-11R-A213-07	0.400876	>=60	TCGA	Age
TCGA-BH-A18I-01A-11R-A12D-07	-0.0692856	<60	TCGA	Age
TCGA-C8-A12K-01A-21R-A115-07	-0.310404	>=60	TCGA	Age
TCGA-C8-A27A-01A-11R-A169-07	0.964322	<60	TCGA	Age
TCGA-EW-A1PD-01A-11R-A144-07	1.44699	>=60	TCGA	Age
TCGA-AR-A0TR-01A-11R-A084-07	0.821299	>=60	TCGA	Age
TCGA-BH-A0HL-01A-11R-A10U-07	1.73737	<60	TCGA	Age
TCGA-OL-A66P-01A-11R-A31O-07	0.441367	>=60	TCGA	Age
TCGA-BH-A18L-01A-32R-A12D-07	1.89948	<60	TCGA	Age
TCGA-BH-A208-01A-11R-A157-07	0.570816	<60	TCGA	Age
TCGA-B6-A0WS-01A-11R-A115-07	0.672335	<60	TCGA	Age
TCGA-AO-A03N-01B-11R-A10J-07	-0.0993223	<60	TCGA	Age
TCGA-E9-A2JT-01A-22R-A18M-07	-0.976704	>=60	TCGA	Age
TCGA-A2-A0T6-01A-11R-A084-07	1.1527	<60	TCGA	Age
TCGA-AO-A0J9-01A-11R-A034-07	0.631047	>=60	TCGA	Age
TCGA-C8-A26Y-01A-11R-A16F-07	3.3782	>=60	TCGA	Age
TCGA-A1-A0SQ-01A-21R-A144-07	0.0708664	<60	TCGA	Age
TCGA-A7-A13E-01A-11R-A12P-07	3.54993	>=60	TCGA	Age
TCGA-AC-A3TM-01A-11R-A22K-07	0.486529	<60	TCGA	Age
TCGA-A2-A0YI-01A-31R-A10J-07	0.00463255	>=60	TCGA	Age
TCGA-A2-A25A-01A-12R-A16F-07	0.00460449	<60	TCGA	Age
TCGA-AC-A23C-01A-12R-A169-07	0.602061	>=60	TCGA	Age
TCGA-XX-A899-01A-11R-A36F-07	0.598384	<60	TCGA	Age
TCGA-BH-A209-01A-11R-A157-07	0.870487	>=60	TCGA	Age
TCGA-BH-A0C3-01A-21R-A12P-07	0.562094	<60	TCGA	Age
TCGA-E2-A155-01A-11R-A12D-07	1.85501	<60	TCGA	Age
TCGA-BH-A0HP-01A-12R-A084-07	0.759746	>=60	TCGA	Age
TCGA-AC-A2QI-01A-12R-A19W-07	0.537059	>=60	TCGA	Age
TCGA-E9-A1R4-01A-21R-A14D-07	1.3697	>=60	TCGA	Age
TCGA-D8-A1XO-01A-11R-A14M-07	1.4951	<60	TCGA	Age
TCGA-A2-A0D4-01A-11R-A00Z-07	1.59979	<60	TCGA	Age
TCGA-A2-A0CK-01A-11R-A22K-07	0.710918	>=60	TCGA	Age
TCGA-B6-A409-01A-11R-A24H-07	2.69268	<60	TCGA	Age
TCGA-E2-A1L9-01A-11R-A13Q-07	0.932796	<60	TCGA	Age
TCGA-BH-A1F2-01A-31R-A13Q-07	0.30507	<60	TCGA	Age
TCGA-AC-A3W7-01A-11R-A22K-07	0.799585	>=60	TCGA	Age
TCGA-AN-A04C-01A-21R-A034-07	0.207055	<60	TCGA	Age
TCGA-A2-A25C-01A-11R-A169-07	0.830366	<60	TCGA	Age
TCGA-A2-A04Y-01A-21R-A034-07	0.878377	<60	TCGA	Age
TCGA-A2-A0YL-01A-21R-A109-07	0.323268	<60	TCGA	Age
TCGA-AQ-A1H2-01A-11R-A13Q-07	-0.473696	>=60	TCGA	Age
TCGA-A2-A04V-01A-21R-A034-07	0.442351	<60	TCGA	Age
TCGA-PL-A8LV-01A-21R-A41B-07	2.50779	<60	TCGA	Age
TCGA-BH-A0AV-01A-31R-A115-07	1.64357	<60	TCGA	Age
TCGA-E9-A22D-01A-11R-A157-07	-0.899359	<60	TCGA	Age
TCGA-D8-A1JH-01A-11R-A13Q-07	0.786313	<60	TCGA	Age
TCGA-AO-A12C-01A-11R-A10J-07	0.173758	<60	TCGA	Age
TCGA-OL-A5D8-01A-11R-A27Q-07	-0.0748936	<60	TCGA	Age
TCGA-D8-A1JL-01A-11R-A13Q-07	-0.35687	>=60	TCGA	Age
TCGA-A8-A09E-01A-11R-A00Z-07	0.657702	>=60	TCGA	Age
TCGA-E9-A5FL-01A-11R-A27Q-07	3.98454	>=60	TCGA	Age
TCGA-A2-A3XX-01A-21R-A239-07	2.76989	<60	TCGA	Age
TCGA-A2-A1G6-01A-11R-A13Q-07	-0.357626	<60	TCGA	Age
TCGA-AN-A0FN-01A-11R-A034-07	-0.0228447	>=60	TCGA	Age
TCGA-A8-A07U-01A-11R-A034-07	-0.212492	>=60	TCGA	Age
TCGA-BH-A0EI-01A-11R-A115-07	0.756895	<60	TCGA	Age
TCGA-GM-A2DN-01A-11R-A180-07	-0.909579	<60	TCGA	Age
TCGA-A8-A06Z-01A-11R-A00Z-07	0.409335	>=60	TCGA	Age
TCGA-OL-A5DA-01A-11R-A27Q-07	-0.872107	>=60	TCGA	Age
TCGA-AO-A128-01A-11R-A10J-07	-0.000711741	>=60	TCGA	Age
TCGA-GM-A2DB-01A-31R-A18M-07	-0.147302	>=60	TCGA	Age
TCGA-BH-A18V-06A-11R-A213-07	2.22508	<60	TCGA	Age
TCGA-BH-A1FE-01A-11R-A13Q-07	0.599099	<60	TCGA	Age
TCGA-D8-A1JF-01A-11R-A13Q-07	1.03945	>=60	TCGA	Age
TCGA-AN-A0FT-01A-11R-A034-07	1.76547	>=60	TCGA	Age
TCGA-S3-A6ZF-01A-32R-A32P-07	2.18261	>=60	TCGA	Age
TCGA-EW-A1PH-01A-11R-A14M-07	1.8779	<60	TCGA	Age
TCGA-BH-A0HF-01A-11R-A056-07	1.4186	>=60	TCGA	Age
TCGA-AR-A256-01A-11R-A169-07	2.54604	<60	TCGA	Age
TCGA-B6-A0RT-01A-21R-A084-07	-1.3269	<60	TCGA	Age
TCGA-A2-A1FW-01A-11R-A13Q-07	-0.417723	>=60	TCGA	Age
TCGA-A7-A0DA-01A-31R-A115-07	1.70036	>=60	TCGA	Age
TCGA-AN-A0FV-01A-11R-A00Z-07	2.32416	<60	TCGA	Age
TCGA-BH-A1F0-01A-11R-A137-07	0.49343	>=60	TCGA	Age
TCGA-A7-A5ZV-01A-11R-A28M-07	2.89392	>=60	TCGA	Age
TCGA-A8-A084-01A-21R-A00Z-07	0.86417	>=60	TCGA	Age
TCGA-BH-A1FE-06A-11R-A213-07	1.62715	<60	TCGA	Age
TCGA-A8-A095-01A-11R-A00Z-07	0.654446	<60	TCGA	Age
TCGA-A2-A0CR-01A-11R-A22K-07	-1.1793	<60	TCGA	Age
TCGA-A8-A09R-01A-11R-A00Z-07	0.40985	>=60	TCGA	Age
TCGA-A2-A0CL-01A-11R-A115-07	0.281439	<60	TCGA	Age
TCGA-OL-A6VR-01A-32R-A33J-07	-0.0251448	<60	TCGA	Age
TCGA-C8-A274-01A-11R-A16F-07	1.54997	>=60	TCGA	Age
TCGA-D8-A1XS-01A-11R-A14M-07	1.55731	<60	TCGA	Age
TCGA-OL-A5D7-01A-11R-A27Q-07	-0.558026	>=60	TCGA	Age
TCGA-C8-A131-01A-11R-A115-07	2.15573	>=60	TCGA	Age
TCGA-AR-A1AT-01A-11R-A12P-07	-0.157653	>=60	TCGA	Age
TCGA-BH-A0BZ-01A-31R-A12P-07	0.561206	<60	TCGA	Age
TCGA-E2-A152-01A-11R-A12D-07	1.30488	<60	TCGA	Age
TCGA-E2-A14X-01A-11R-A115-07	2.50032	<60	TCGA	Age
TCGA-A8-A07B-01A-11R-A00Z-07	1.03413	>=60	TCGA	Age
TCGA-BH-A0BW-01A-11R-A115-07	0.689	>=60	TCGA	Age
TCGA-A8-A07Z-01A-11R-A00Z-07	0.902628	>=60	TCGA	Age
TCGA-E9-A3QA-01A-61R-A22K-07	-0.88452	<60	TCGA	Age
TCGA-A2-A1FZ-01A-51R-A14D-07	1.74587	>=60	TCGA	Age
TCGA-LQ-A4E4-01A-11R-A266-07	0.963293	>=60	TCGA	Age
TCGA-BH-A0C0-01A-21R-A056-07	0.223609	>=60	TCGA	Age
TCGA-AR-A24U-01A-11R-A169-07	1.13206	<60	TCGA	Age
TCGA-AR-A0TU-01A-31R-A109-07	-1.70791	<60	TCGA	Age
TCGA-A8-A099-01A-11R-A00Z-07	1.82784	>=60	TCGA	Age
TCGA-EW-A1OY-01A-11R-A144-07	0.665029	>=60	TCGA	Age
TCGA-A8-A06T-01A-11R-A00Z-07	0.823912	>=60	TCGA	Age
TCGA-E9-A229-01A-31R-A157-07	0.0935862	<60	TCGA	Age
TCGA-BH-A0B1-01A-12R-A056-07	1.59876	>=60	TCGA	Age
TCGA-BH-A0WA-01A-11R-A109-07	-0.224498	>=60	TCGA	Age
TCGA-AO-A0JL-01A-11R-A056-07	2.53812	<60	TCGA	Age
TCGA-A1-A0SI-01A-11R-A144-07	0.48888	<60	TCGA	Age
TCGA-4H-AAAK-01A-12R-A41B-07	0.439351	<60	TCGA	Age
TCGA-D8-A1X7-01A-11R-A14M-07	0.586135	<60	TCGA	Age
TCGA-A2-A0D3-01A-11R-A115-07	1.42248	<60	TCGA	Age
TCGA-E9-A1RC-01A-11R-A157-07	2.41756	<60	TCGA	Age
TCGA-BH-A0DD-01A-31R-A12P-07	0.407511	<60	TCGA	Age
TCGA-A2-A0T5-01A-21R-A084-07	1.32366	<60	TCGA	Age
TCGA-C8-A130-01A-31R-A115-07	1.12103	<60	TCGA	Age
TCGA-A8-A06R-01A-11R-A00Z-07	1.17526	>=60	TCGA	Age
TCGA-Z7-A8R5-01A-42R-A41B-07	-0.0424087	>=60	TCGA	Age
TCGA-A8-A079-01A-21R-A00Z-07	0.843291	>=60	TCGA	Age
TCGA-A7-A13G-01B-04R-A22O-07	0.0720072	>=60	TCGA	Age
TCGA-AO-A1KO-01A-31R-A13Q-07	1.18421	<60	TCGA	Age
TCGA-A7-A3J1-01A-11R-A213-07	0.599102	>=60	TCGA	Age
TCGA-BH-A42V-01A-11R-A24H-07	0.624143	<60	TCGA	Age
TCGA-E9-A1ND-01A-11R-A144-07	-0.664755	>=60	TCGA	Age
TCGA-C8-A133-01A-32R-A12D-07	0.125121	>=60	TCGA	Age
TCGA-AO-A1KT-01A-11R-A13Q-07	1.05025	>=60	TCGA	Age
TCGA-B6-A0IE-01A-11R-A034-07	2.45582	<60	TCGA	Age
TCGA-D8-A1XG-01A-11R-A14D-07	1.95736	>=60	TCGA	Age
TCGA-A8-A09Z-01A-11R-A00Z-07	0.854506	>=60	TCGA	Age
TCGA-E2-A574-01A-11R-A29R-07	-0.528357	<60	TCGA	Age
TCGA-C8-A1HK-01A-21R-A13Q-07	-1.41596	<60	TCGA	Age
TCGA-A1-A0SE-01A-11R-A084-07	0.170642	<60	TCGA	Age
TCGA-WT-AB44-01A-11R-A41B-07	-0.0398939	>=60	TCGA	Age
TCGA-AC-A4ZE-01A-11R-A41B-07	0.786581	>=60	TCGA	Age
TCGA-AN-A0XP-01A-11R-A109-07	0.897996	>=60	TCGA	Age
TCGA-V7-A7HQ-01A-11R-A33J-07	1.70196	>=60	TCGA	Age
TCGA-LL-A6FQ-01A-11R-A31O-07	0.848957	>=60	TCGA	Age
TCGA-A2-A0T3-01A-21R-A115-07	0.60592	<60	TCGA	Age
TCGA-BH-AB28-01A-31R-A41B-07	0.564584	<60	TCGA	Age
TCGA-D8-A27L-01A-11R-A16F-07	0.435426	<60	TCGA	Age
TCGA-BH-A0HX-01A-21R-A056-07	1.05014	<60	TCGA	Age
TCGA-WT-AB41-01A-11R-A41B-07	-0.0479735	<60	TCGA	Age
TCGA-5L-AAT1-01A-12R-A41B-07	-0.352536	>=60	TCGA	Age
TCGA-AQ-A04H-01B-11R-A10J-07	0.774524	>=60	TCGA	Age
TCGA-A8-A0AD-01A-11R-A056-07	0.679999	>=60	TCGA	Age
TCGA-D8-A1JP-01A-11R-A13Q-07	1.86792	>=60	TCGA	Age
TCGA-BH-A5J0-01A-11R-A27Q-07	1.12291	>=60	TCGA	Age
TCGA-GM-A2DO-01A-11R-A18M-07	-0.772939	<60	TCGA	Age
TCGA-EW-A1J3-01A-11R-A13Q-07	-0.313275	>=60	TCGA	Age
TCGA-E2-A109-01A-11R-A10J-07	1.066	>=60	TCGA	Age
TCGA-D8-A1XJ-01A-11R-A14M-07	0.657136	>=60	TCGA	Age
TCGA-E2-A1L6-01A-11R-A13Q-07	0.754677	<60	TCGA	Age
TCGA-AO-A03M-01B-11R-A10J-07	0.127254	<60	TCGA	Age
TCGA-E9-A1RH-01A-21R-A169-07	1.589	>=60	TCGA	Age
TCGA-E2-A1B6-01A-31R-A12P-07	-1.40579	<60	TCGA	Age
TCGA-B6-A0I9-01A-11R-A034-07	0.825382	>=60	TCGA	Age
TCGA-A7-A3IY-01A-21R-A21T-07	1.38422	>=60	TCGA	Age
TCGA-AC-A2FB-01A-11R-A17B-07	0.177316	>=60	TCGA	Age
TCGA-AR-A0U2-01A-11R-A109-07	1.44804	<60	TCGA	Age
TCGA-BH-A0EE-01A-11R-A034-07	0.138047	>=60	TCGA	Age
TCGA-D8-A1XU-01A-11R-A14M-07	1.61784	<60	TCGA	Age
TCGA-E9-A1NF-01A-11R-A14D-07	1.99749	>=60	TCGA	Age
TCGA-B6-A400-01A-11R-A239-07	0.0278148	<60	TCGA	Age
TCGA-BH-A0HW-01A-11R-A034-07	0.068655	>=60	TCGA	Age
TCGA-A2-A0CV-01A-31R-A115-07	-0.257735	<60	TCGA	Age
TCGA-EW-A1OZ-01A-11R-A144-07	0.650128	<60	TCGA	Age
TCGA-LL-A442-01A-11R-A24H-07	1.40238	<60	TCGA	Age
TCGA-S3-AA0Z-01A-11R-A41B-07	1.28373	>=60	TCGA	Age
TCGA-E2-A1B4-01A-11R-A12P-07	-0.105315	>=60	TCGA	Age
TCGA-AR-A1AX-01A-11R-A12P-07	0.406221	>=60	TCGA	Age
TCGA-B6-A0WX-01A-11R-A109-07	3.64708	<60	TCGA	Age
TCGA-AO-A03P-01A-11R-A00Z-07	1.44176	<60	TCGA	Age
TCGA-A8-A08G-01A-11R-A00Z-07	0.80704	<60	TCGA	Age
TCGA-AR-A24P-01A-11R-A169-07	1.41833	<60	TCGA	Age
TCGA-D8-A1JT-01A-31R-A13Q-07	0.872433	>=60	TCGA	Age
TCGA-AR-A1AL-01A-21R-A12P-07	0.757867	>=60	TCGA	Age
TCGA-LL-A440-01A-11R-A24H-07	0.361134	>=60	TCGA	Age
TCGA-D8-A1XL-01A-11R-A14M-07	-0.124681	<60	TCGA	Age
TCGA-AN-A0FD-01A-11R-A034-07	0.347221	>=60	TCGA	Age
TCGA-C8-A1HL-01A-11R-A137-07	0.196079	<60	TCGA	Age
TCGA-D8-A1JA-01A-11R-A13Q-07	1.68376	>=60	TCGA	Age
TCGA-B6-A2IU-01A-32R-A18M-07	-0.177878	>=60	TCGA	Age
TCGA-D8-A1X5-01A-11R-A14D-07	1.89864	>=60	TCGA	Age
TCGA-BH-A18M-01A-11R-A12D-07	0.672687	<60	TCGA	Age
TCGA-AR-A0TT-01A-31R-A084-07	0.41083	<60	TCGA	Age
TCGA-E9-A1R2-01A-11R-A14D-07	0.423584	<60	TCGA	Age
TCGA-B6-A0IG-01A-11R-A034-07	0.746167	<60	TCGA	Age
TCGA-BH-A0DH-01A-11R-A084-07	0.251942	>=60	TCGA	Age
TCGA-BH-A0HI-01A-11R-A084-07	0.533738	>=60	TCGA	Age
TCGA-E2-A1L7-01A-11R-A144-07	0.847726	<60	TCGA	Age
TCGA-AR-A5QM-01A-11R-A27Q-07	-0.574771	>=60	TCGA	Age
TCGA-BH-A0BV-01A-11R-A00Z-07	0.618925	>=60	TCGA	Age
TCGA-AN-A0XV-01A-11R-A109-07	1.74268	>=60	TCGA	Age
TCGA-AC-A62V-01A-11R-A31O-07	2.13258	<60	TCGA	Age
TCGA-D8-A1XY-01A-11R-A14M-07	0.927122	>=60	TCGA	Age
TCGA-D8-A13Z-01A-11R-A115-07	-0.00936995	<60	TCGA	Age
TCGA-OL-A6VO-01A-12R-A33J-07	0.713242	<60	TCGA	Age
TCGA-A2-A1FV-01A-11R-A13Q-07	0.627727	>=60	TCGA	Age
TCGA-AC-A3QQ-01B-06R-A22O-07	0.604759	<60	TCGA	Age
TCGA-AR-A1AV-01A-21R-A12P-07	1.47673	>=60	TCGA	Age
TCGA-A8-A093-01A-11R-A00Z-07	1.40355	>=60	TCGA	Age
TCGA-AO-A0J5-01A-11R-A034-07	1.87506	<60	TCGA	Age
TCGA-B6-A0WZ-01A-11R-A109-07	0.429037	<60	TCGA	Age
TCGA-AN-A0FJ-01A-11R-A00Z-07	-2.28279	<60	TCGA	Age
TCGA-A8-A096-01A-11R-A00Z-07	1.62807	>=60	TCGA	Age
TCGA-XX-A89A-01A-11R-A36F-07	-0.32664	>=60	TCGA	Age
TCGA-A8-A08A-01A-11R-A32Y-07	0.722945	>=60	TCGA	Age
TCGA-A2-A0T4-01A-31R-A084-07	1.72346	>=60	TCGA	Age
TCGA-BH-A2L8-01A-11R-A18M-07	-0.351639	<60	TCGA	Age
TCGA-A1-A0SB-01A-11R-A144-07	0.352549	>=60	TCGA	Age
TCGA-AO-A0JJ-01A-11R-A056-07	1.34335	<60	TCGA	Age
TCGA-BH-A0HU-01A-11R-A034-07	0.0937537	<60	TCGA	Age
TCGA-BH-A1F6-01A-11R-A13Q-07	-0.0591619	<60	TCGA	Age
TCGA-BH-A1FC-01A-11R-A13Q-07	1.38151	>=60	TCGA	Age
TCGA-BH-A0AZ-01A-21R-A12P-07	-0.0926635	<60	TCGA	Age
TCGA-A8-A08C-01A-11R-A00Z-07	1.95984	>=60	TCGA	Age
TCGA-D8-A1J8-01A-11R-A13Q-07	0.983287	>=60	TCGA	Age
TCGA-E9-A3HO-01A-11R-A213-07	-0.807157	<60	TCGA	Age
TCGA-A2-A3Y0-01A-11R-A239-07	0.0864768	<60	TCGA	Age
TCGA-BH-A0AY-01A-21R-A00Z-07	1.19478	>=60	TCGA	Age
TCGA-AO-A12H-01A-11R-A115-07	1.10807	>=60	TCGA	Age
TCGA-D8-A1X6-01A-11R-A14M-07	1.31447	>=60	TCGA	Age
TCGA-BH-A0W3-01A-11R-A109-07	1.77075	<60	TCGA	Age
TCGA-C8-A273-01A-11R-A16F-07	1.43965	<60	TCGA	Age
TCGA-BH-A0BJ-01A-11R-A056-07	1.16214	<60	TCGA	Age
TCGA-AR-A1AR-01A-31R-A137-07	2.45629	<60	TCGA	Age
TCGA-E2-A572-01A-13R-A31O-07	0.581622	>=60	TCGA	Age
TCGA-A2-A3XU-01A-12R-A22U-07	3.79415	<60	TCGA	Age
TCGA-BH-A8FZ-01A-11R-A352-07	-0.114483	<60	TCGA	Age
TCGA-E9-A2JS-01A-11R-A180-07	2.24396	>=60	TCGA	Age
TCGA-E9-A22H-01A-11R-A157-07	0.541312	<60	TCGA	Age
TCGA-A8-A06U-01A-11R-A00Z-07	1.15127	>=60	TCGA	Age
TCGA-A8-A09X-01A-11R-A00Z-07	0.876107	>=60	TCGA	Age
TCGA-C8-A26Z-01A-11R-A16F-07	0.635062	<60	TCGA	Age
TCGA-B6-A0IH-01A-11R-A115-07	1.30099	>=60	TCGA	Age
TCGA-A7-A6VW-01A-21R-A33J-07	2.00862	<60	TCGA	Age
TCGA-AO-A03R-01A-21R-A034-07	-0.281245	<60	TCGA	Age
TCGA-EW-A1PA-01A-11R-A144-07	0.648778	<60	TCGA	Age
TCGA-AC-A6NO-01A-12R-A33J-07	0.979391	<60	TCGA	Age
TCGA-AN-A0XO-01A-11R-A109-07	0.872567	<60	TCGA	Age
TCGA-A8-A08X-01A-21R-A00Z-07	3.12209	<60	TCGA	Age
TCGA-A7-A0D9-01A-31R-A056-07	2.48567	<60	TCGA	Age
TCGA-E2-A1IF-01A-11R-A144-07	0.463162	>=60	TCGA	Age
TCGA-B6-A0X1-01A-11R-A109-07	-1.03042	<60	TCGA	Age
TCGA-A2-A0T2-01A-11R-A084-07	0.521983	>=60	TCGA	Age
TCGA-AC-A5XS-01A-11R-A29R-07	0.0615482	>=60	TCGA	Age
TCGA-AC-A3OD-01B-06R-A22O-07	-2.56101	>=60	TCGA	Age
TCGA-B6-A0WT-01A-11R-A109-07	0.805143	>=60	TCGA	Age
TCGA-E2-A1LA-01A-11R-A144-07	0.2069	<60	TCGA	Age
TCGA-BH-A0BF-01A-21R-A12P-07	1.48042	<60	TCGA	Age
TCGA-A2-A0ET-01A-31R-A034-07	-1.3182	<60	TCGA	Age
TCGA-C8-A12Q-01A-11R-A115-07	2.63719	>=60	TCGA	Age
TCGA-A2-A4S0-01A-21R-A266-07	1.39067	>=60	TCGA	Age
TCGA-A8-A076-01A-21R-A00Z-07	-0.0395391	>=60	TCGA	Age
TCGA-D8-A147-01A-11R-A115-07	-0.253167	<60	TCGA	Age
TCGA-E2-A15P-01A-11R-A115-07	1.07813	>=60	TCGA	Age
TCGA-BH-A0BR-01A-21R-A115-07	-0.246055	<60	TCGA	Age
TCGA-BH-A0BM-01A-11R-A056-07	-1.12007	<60	TCGA	Age
TCGA-E9-A1N3-01A-12R-A157-07	1.68595	>=60	TCGA	Age
TCGA-BH-A0DQ-01A-11R-A084-07	0.44197	<60	TCGA	Age
TCGA-A8-A07W-01A-11R-A00Z-07	0.999904	>=60	TCGA	Age
TCGA-EW-A2FW-01A-11R-A17B-07	0.96663	<60	TCGA	Age
TCGA-AR-A1AM-01A-41R-A22K-07	0.0585377	<60	TCGA	Age
TCGA-D8-A27P-01A-11R-A16F-07	-1.21366	>=60	TCGA	Age
TCGA-A2-A3KD-01A-12R-A213-07	0.592668	<60	TCGA	Age
TCGA-GM-A2D9-01A-11R-A18M-07	2.23236	>=60	TCGA	Age
TCGA-B6-A40B-01A-11R-A239-07	-0.850537	>=60	TCGA	Age
TCGA-AR-A24T-01A-11R-A169-07	0.920574	<60	TCGA	Age
TCGA-AN-A0XL-01A-11R-A10J-07	1.70203	>=60	TCGA	Age
TCGA-A2-A0EN-01A-13R-A084-07	0.36654	>=60	TCGA	Age
TCGA-B6-A0IP-01A-11R-A034-07	0.578976	>=60	TCGA	Age
TCGA-E2-A10E-01A-21R-A10J-07	0.926249	>=60	TCGA	Age
TCGA-C8-A12O-01A-11R-A115-07	0.889189	<60	TCGA	Age
TCGA-E2-A9RU-01A-11R-A41B-07	1.07536	>=60	TCGA	Age
TCGA-A8-A07I-01A-11R-A00Z-07	0.13805	>=60	TCGA	Age
TCGA-BH-A0BT-01A-11R-A12P-07	-0.464086	<60	TCGA	Age
TCGA-A2-A0CZ-01A-11R-A034-07	0.145241	<60	TCGA	Age
TCGA-LL-A7T0-01A-31R-A352-07	-0.123917	>=60	TCGA	Age
TCGA-BH-A6R9-01A-21R-A32P-07	1.52966	>=60	TCGA	Age
TCGA-EW-A2FR-01A-11R-A21T-07	1.35949	<60	TCGA	Age
TCGA-D8-A1XT-01A-11R-A14M-07	2.09078	>=60	TCGA	Age
TCGA-E2-A1IG-01A-11R-A144-07	0.92731	<60	TCGA	Age
TCGA-EW-A1OV-01A-11R-A144-07	-0.290033	<60	TCGA	Age
TCGA-BH-A18V-01A-11R-A12D-07	2.39026	<60	TCGA	Age
TCGA-GM-A3XL-01A-11R-A22U-07	-1.91851	<60	TCGA	Age
TCGA-A2-A0CP-01A-11R-A034-07	0.0377259	>=60	TCGA	Age
TCGA-BH-A1FH-01A-12R-A13Q-07	-0.142467	<60	TCGA	Age
TCGA-D8-A27M-01A-11R-A16F-07	0.936017	<60	TCGA	Age
TCGA-B6-A0RM-01A-11R-A084-07	1.13009	<60	TCGA	Age
TCGA-A8-A0AB-01A-11R-A034-07	2.24302	<60	TCGA	Age
TCGA-E2-A105-01A-11R-A10J-07	0.158794	>=60	TCGA	Age
TCGA-E9-A248-01A-11R-A169-07	-1.04192	<60	TCGA	Age
TCGA-BH-A18H-01A-11R-A12D-07	0.0869267	>=60	TCGA	Age
TCGA-E9-A1RF-01A-11R-A157-07	2.10943	>=60	TCGA	Age
TCGA-D8-A143-01A-11R-A115-07	1.71002	<60	TCGA	Age
TCGA-AC-A3HN-01A-11R-A213-07	0.174581	>=60	TCGA	Age
TCGA-AR-A2LM-01A-11R-A180-07	0.256235	<60	TCGA	Age
TCGA-E2-A14W-01A-11R-A12D-07	1.08465	>=60	TCGA	Age
TCGA-E2-A1IJ-01A-11R-A144-07	0.527593	<60	TCGA	Age
TCGA-A7-A26G-01A-21R-A169-07	0.0501822	<60	TCGA	Age
TCGA-AO-A0JD-01A-11R-A056-07	0.83086	<60	TCGA	Age
TCGA-E2-A1LE-01A-12R-A19W-07	1.7702	>=60	TCGA	Age
TCGA-EW-A3E8-01B-11R-A24H-07	-0.778868	>=60	TCGA	Age
TCGA-A2-A4S1-01A-21R-A266-07	0.724773	>=60	TCGA	Age
TCGA-A7-A425-01A-11R-A24H-07	-0.0243142	>=60	TCGA	Age
TCGA-AN-A0XS-01A-22R-A109-07	-0.556749	>=60	TCGA	Age
TCGA-AR-A0U4-01A-11R-A109-07	-2.79074	<60	TCGA	Age
TCGA-A2-A04N-01A-11R-A115-07	0.771761	>=60	TCGA	Age
TCGA-AO-A125-01A-11R-A10J-07	1.3236	>=60	TCGA	Age
TCGA-AO-A1KS-01A-11R-A13Q-07	0.0346371	>=60	TCGA	Age
TCGA-OL-A66I-01A-21R-A29R-07	-0.552373	<60	TCGA	Age
TCGA-D8-A1JE-01A-11R-A13Q-07	1.00768	>=60	TCGA	Age
TCGA-AN-A0AK-01A-21R-A00Z-07	1.24968	>=60	TCGA	Age
TCGA-A7-A26E-01B-06R-A277-07	-2.1296	>=60	TCGA	Age
TCGA-E2-A106-01A-11R-A10J-07	-0.157308	<60	TCGA	Age
TCGA-E2-A14U-01A-11R-A22K-07	-0.0722232	>=60	TCGA	Age
TCGA-GM-A2DH-01A-11R-A180-07	0.727504	<60	TCGA	Age
TCGA-BH-A0DZ-01A-11R-A00Z-07	1.54949	<60	TCGA	Age
TCGA-AR-A2LR-01A-12R-A18M-07	0.18286	<60	TCGA	Age
TCGA-E9-A1RD-01A-11R-A157-07	0.0555475	>=60	TCGA	Age
TCGA-A2-A0YD-01A-11R-A109-07	0.948244	>=60	TCGA	Age
TCGA-AQ-A0Y5-01A-11R-A14M-07	1.88126	>=60	TCGA	Age
TCGA-E9-A3Q9-01A-11R-A21T-07	1.16387	>=60	TCGA	Age
TCGA-AR-A5QN-01A-12R-A28M-07	0.571224	>=60	TCGA	Age
TCGA-BH-A1EY-01A-11R-A13Q-07	1.26203	>=60	TCGA	Age
TCGA-A8-A09B-01A-11R-A00Z-07	1.34938	<60	TCGA	Age
TCGA-EW-A1P4-01A-21R-A144-07	-1.63609	<60	TCGA	Age
TCGA-A8-A08B-01A-11R-A00Z-07	1.64779	<60	TCGA	Age
TCGA-A2-A0YH-01A-11R-A109-07	0.708343	<60	TCGA	Age
TCGA-A8-A09V-01A-11R-A034-07	0.870908	<60	TCGA	Age
TCGA-BH-A18N-01A-11R-A12D-07	1.59859	>=60	TCGA	Age
TCGA-BH-A18J-01A-11R-A12D-07	2.11306	<60	TCGA	Age
TCGA-E2-A108-01A-13R-A10J-07	-0.461719	>=60	TCGA	Age
TCGA-EW-A1P1-01A-31R-A14D-07	1.00345	>=60	TCGA	Age
TCGA-S3-AA10-01A-21R-A41B-07	0.833879	>=60	TCGA	Age
TCGA-A8-A07E-01A-11R-A034-07	0.829364	>=60	TCGA	Age
TCGA-AO-A1KP-01A-11R-A13Q-07	0.481986	>=60	TCGA	Age
TCGA-HN-A2NL-01A-11R-A18M-07	-1.90082	<60	TCGA	Age
TCGA-D8-A27G-01A-11R-A16F-07	0.666521	>=60	TCGA	Age
TCGA-PL-A8LX-01A-11R-A41B-07	1.68067	<60	TCGA	Age
TCGA-BH-A0W7-01A-11R-A115-07	-0.986714	<60	TCGA	Age
TCGA-BH-A0RX-01A-21R-A084-07	-0.529203	<60	TCGA	Age
TCGA-D8-A73X-01A-11R-A32P-07	0.323981	<60	TCGA	Age
TCGA-A8-A082-01A-11R-A00Z-07	1.81714	<60	TCGA	Age
TCGA-BH-A8G0-01A-11R-A352-07	0.578487	<60	TCGA	Age
TCGA-EW-A1P8-01A-11R-A144-07	1.44216	<60	TCGA	Age
TCGA-AC-A2BK-01A-11R-A21T-07	-0.650803	>=60	TCGA	Age
TCGA-E2-A1II-01A-11R-A144-07	-1.63439	<60	TCGA	Age
TCGA-A2-A0ST-01A-12R-A084-07	-2.3217	>=60	TCGA	Age
TCGA-E2-A15D-01A-11R-A115-07	1.46311	<60	TCGA	Age
TCGA-PL-A8LZ-01A-31R-A36F-07	0.383615	<60	TCGA	Age
TCGA-A7-A3J0-01A-11R-A213-07	0.669159	>=60	TCGA	Age
TCGA-AC-A3YI-01A-21R-A239-07	0.473094	>=60	TCGA	Age
TCGA-A8-A09Q-01A-11R-A00Z-07	1.02201	>=60	TCGA	Age
TCGA-E9-A1R7-01A-11R-A14M-07	1.69367	>=60	TCGA	Age
TCGA-A8-A08P-01A-11R-A00Z-07	0.48638	>=60	TCGA	Age
TCGA-OL-A6VQ-01A-12R-A41B-07	0.16173	<60	TCGA	Age
TCGA-E2-A159-01A-11R-A115-07	0.84197	<60	TCGA	Age
TCGA-C8-A26V-01A-11R-A16F-07	1.80357	<60	TCGA	Age
TCGA-E9-A22A-01A-11R-A157-07	1.03674	>=60	TCGA	Age
TCGA-E2-A573-01A-11R-A29R-07	0.256384	<60	TCGA	Age
TCGA-AO-A0J3-01A-11R-A034-07	0.486039	>=60	TCGA	Age
TCGA-A8-A09A-01A-11R-A00Z-07	0.436071	<60	TCGA	Age
TCGA-BH-A1F5-01A-12R-A13Q-07	1.18326	>=60	TCGA	Age
TCGA-AC-A2FE-01A-11R-A19W-07	0.670458	>=60	TCGA	Age
TCGA-BH-A0HK-01A-11R-A056-07	0.982179	>=60	TCGA	Age
TCGA-AQ-A54N-01A-11R-A266-07	2.86002	<60	TCGA	Age
TCGA-OL-A5RX-01A-11R-A28M-07	-0.530682	<60	TCGA	Age
TCGA-D8-A1XM-01A-21R-A14M-07	0.810858	<60	TCGA	Age
TCGA-E2-A15T-01A-11R-A115-07	-0.0717759	>=60	TCGA	Age
TCGA-A8-A0A6-01A-12R-A056-07	-0.17926	>=60	TCGA	Age
TCGA-A2-A0EY-01A-11R-A034-07	1.04072	>=60	TCGA	Age
TCGA-BH-A0H0-01A-11R-A056-07	0.578811	>=60	TCGA	Age
TCGA-A2-A04Q-01A-21R-A034-07	-2.03516	<60	TCGA	Age
TCGA-E2-A14P-01A-31R-A12D-07	1.28141	>=60	TCGA	Age
TCGA-BH-A0W4-01A-11R-A109-07	0.885187	<60	TCGA	Age
TCGA-E9-A245-01A-22R-A16F-07	0.286015	<60	TCGA	Age
TCGA-B6-A0X4-01A-11R-A109-07	0.841916	>=60	TCGA	Age
TCGA-A2-A0ES-01A-11R-A115-07	1.25138	<60	TCGA	Age
TCGA-A1-A0SM-01A-11R-A084-07	0.921917	>=60	TCGA	Age
TCGA-UU-A93S-01A-21R-A41B-07	2.56397	>=60	TCGA	Age
TCGA-BH-A1EW-01A-11R-A137-07	1.30552	<60	TCGA	Age
TCGA-AR-A24H-01A-11R-A169-07	-0.0987923	>=60	TCGA	Age
TCGA-A7-A6VV-01A-22R-A33J-07	0.647809	<60	TCGA	Age
TCGA-D8-A140-01A-11R-A115-07	1.39365	>=60	TCGA	Age
TCGA-D8-A1J9-01A-11R-A13Q-07	0.348964	<60	TCGA	Age
TCGA-A7-A26J-01A-11R-A169-07	0.49125	<60	TCGA	Age
TCGA-E2-A14Z-01A-11R-A115-07	0.65703	>=60	TCGA	Age
TCGA-AN-A0FS-01A-11R-A034-07	0.809663	<60	TCGA	Age
TCGA-AO-A124-01A-11R-A10J-07	1.16264	<60	TCGA	Age
TCGA-A2-A0YF-01A-21R-A109-07	1.07538	>=60	TCGA	Age
TCGA-E2-A1LG-01A-21R-A14M-07	-0.647524	<60	TCGA	Age
TCGA-D8-A1Y3-01A-11R-A157-07	0.236552	>=60	TCGA	Age
TCGA-E2-A1LK-01A-21R-A14D-07	1.66151	>=60	TCGA	Age
TCGA-A7-A26H-01A-11R-A169-07	0.682767	>=60	TCGA	Age
TCGA-AR-A1AQ-01A-11R-A12P-07	-1.6155	<60	TCGA	Age
TCGA-A8-A0A2-01A-11R-A034-07	1.50708	>=60	TCGA	Age
TCGA-E9-A5UO-01A-11R-A28M-07	0.242003	<60	TCGA	Age
TCGA-A2-A1FX-01A-11R-A13Q-07	1.18361	>=60	TCGA	Age
TCGA-AO-A0JM-01A-21R-A056-07	0.756204	<60	TCGA	Age
TCGA-EW-A423-01A-11R-A24H-07	0.991224	>=60	TCGA	Age
TCGA-A8-A092-01A-11R-A00Z-07	1.41009	<60	TCGA	Age
TCGA-MS-A51U-01A-31R-A266-07	0.221425	<60	TCGA	Age
TCGA-E9-A1R3-01A-31R-A14M-07	1.09333	>=60	TCGA	Age
TCGA-AR-A24N-01A-11R-A169-07	1.22567	<60	TCGA	Age
TCGA-AR-A0U0-01A-11R-A109-07	1.48749	>=60	TCGA	Age
TCGA-A8-A08T-01A-21R-A00Z-07	2.69737	>=60	TCGA	Age
TCGA-3C-AALK-01A-11R-A41B-07	0.166877	<60	TCGA	Age
TCGA-E9-A3X8-01A-31R-A22U-07	0.540723	<60	TCGA	Age
TCGA-AC-A7VC-01A-11R-A352-07	3.62068	<60	TCGA	Age
TCGA-D8-A27V-01A-12R-A17B-07	0.132027	>=60	TCGA	Age
TCGA-A2-A4RX-01A-11R-A266-07	-0.675423	>=60	TCGA	Age
TCGA-AC-A3EH-01A-22R-A22K-07	0.92385	>=60	TCGA	Age
TCGA-AC-A6IX-06A-11R-A32P-07	0.523186	<60	TCGA	Age
TCGA-A2-A0T7-01A-21R-A084-07	2.15915	<60	TCGA	Age
TCGA-LD-A7W6-01A-81R-A352-07	0.249041	<60	TCGA	Age
TCGA-AR-A0TS-01A-11R-A115-07	-0.521073	<60	TCGA	Age
TCGA-E9-A22E-01A-11R-A157-07	0.759186	<60	TCGA	Age
TCGA-A2-A04U-01A-11R-A115-07	-3.29569	<60	TCGA	Age
TCGA-A8-A07P-01A-11R-A00Z-07	0.523547	>=60	TCGA	Age
TCGA-BH-A0DK-01A-21R-A056-07	1.26027	<60	TCGA	Age
TCGA-BH-A1FM-01A-11R-A13Q-07	1.40641	<60	TCGA	Age
TCGA-LL-A6FP-01A-11R-A31O-07	0.338885	>=60	TCGA	Age
TCGA-A2-A0EQ-01A-11R-A034-07	0.244937	>=60	TCGA	Age
TCGA-AR-A250-01A-31R-A169-07	0.183421	<60	TCGA	Age
TCGA-BH-A8FY-01A-11R-A36F-07	0.463432	>=60	TCGA	Age
TCGA-AR-A2LH-01A-31R-A18M-07	0.380862	<60	TCGA	Age
TCGA-B6-A0IN-01A-11R-A034-07	1.04685	<60	TCGA	Age
TCGA-C8-A12V-01A-11R-A115-07	-1.8097	<60	TCGA	Age
TCGA-E9-A54Y-01A-11R-A466-07	0.607546	>=60	TCGA	Age
TCGA-D8-A1JI-01A-11R-A13Q-07	-0.548728	<60	TCGA	Age
TCGA-E2-A15F-01A-11R-A115-07	1.55296	>=60	TCGA	Age
TCGA-GI-A2C9-01A-11R-A21T-07	0.370865	<60	TCGA	Age
TCGA-LL-A9Q3-01A-11R-A41B-07	0.0832854	>=60	TCGA	Age
TCGA-A7-A6VX-01A-12R-A33J-07	0.929896	>=60	TCGA	Age
TCGA-B6-A0IK-01A-12R-A056-07	1.56776	>=60	TCGA	Age
TCGA-A7-A0CH-01A-21R-A00Z-07	1.36138	>=60	TCGA	Age
TCGA-E2-A1IL-01A-11R-A14D-07	0.261921	>=60	TCGA	Age
TCGA-E2-A570-01A-11R-A29R-07	0.401934	<60	TCGA	Age
TCGA-C8-A12L-01A-11R-A115-07	0.0109424	>=60	TCGA	Age
TCGA-A7-A5ZX-01A-12R-A29R-07	0.433195	<60	TCGA	Age
TCGA-A1-A0SD-01A-11R-A115-07	0.547825	<60	TCGA	Age
TCGA-B6-A0X7-01A-11R-A10J-07	-0.742621	>=60	TCGA	Age
TCGA-AC-A62X-01A-11R-A29R-07	-0.214509	>=60	TCGA	Age
TCGA-A2-A04X-01A-21R-A034-07	0.422776	<60	TCGA	Age
TCGA-AN-A0FL-01A-11R-A034-07	1.17568	>=60	TCGA	Age
TCGA-A2-A3XW-01A-11R-A239-07	-0.755891	<60	TCGA	Age
TCGA-A7-A4SC-01A-12R-A266-07	1.34728	>=60	TCGA	Age
TCGA-EW-A1IZ-01A-11R-A13Q-07	-0.387448	<60	TCGA	Age
TCGA-AO-A03T-01A-21R-A034-07	1.18907	<60	TCGA	Age
TCGA-E9-A6HE-01A-11R-A31O-07	0.879456	<60	TCGA	Age
TCGA-A1-A0SG-01A-11R-A144-07	2.13753	>=60	TCGA	Age
TCGA-A2-A259-01A-11R-A16F-07	0.741534	>=60	TCGA	Age
TCGA-A7-A0DB-01A-11R-A00Z-07	1.01455	<60	TCGA	Age
TCGA-AN-A04A-01A-21R-A034-07	2.54473	<60	TCGA	Age
TCGA-C8-A134-01A-11R-A115-07	-1.03923	<60	TCGA	Age
TCGA-BH-A1ES-01A-11R-A137-07	2.30823	<60	TCGA	Age
TCGA-A8-A09W-01A-11R-A00Z-07	1.05842	>=60	TCGA	Age
TCGA-BH-A0B0-01A-21R-A115-07	0.785382	<60	TCGA	Age
TCGA-E2-A15G-01A-11R-A12D-071	0.220371	LumA	TCGA	PAM50
TCGA-E2-A1B5-01A-21R-A12P-071	-1.10141	LumA	TCGA	PAM50
TCGA-EW-A2FS-01A-11R-A17B-071	-0.378775	LumA	TCGA	PAM50
TCGA-EW-A1P7-01A-21R-A144-071	-0.843121	Normal	TCGA	PAM50
TCGA-LL-A5YO-01A-21R-A28M-071	0.61706	Her2	TCGA	PAM50
TCGA-BH-A1FN-01A-11R-A13Q-071	1.7748	LumB	TCGA	PAM50
TCGA-A7-A3RF-01A-11R-A22K-071	0.697535	LumA	TCGA	PAM50
TCGA-E9-A1NG-01A-21R-A14M-071	2.16918	LumA	TCGA	PAM50
TCGA-D8-A1XB-01A-11R-A14D-071	1.63067	LumA	TCGA	PAM50
TCGA-A2-A0CX-01A-21R-A00Z-071	0.171551	Her2	TCGA	PAM50
TCGA-A8-A07F-01A-11R-A00Z-071	1.21936	LumA	TCGA	PAM50
TCGA-AR-A5QQ-01A-11R-A28M-071	0.12018	Basal	TCGA	PAM50
TCGA-A2-A3XT-01A-11R-A22U-071	0.447018	Basal	TCGA	PAM50
TCGA-OL-A5RY-01A-21R-A28M-071	-0.418293	Normal	TCGA	PAM50
TCGA-A7-A26I-01B-06R-A22O-071	-2.18028	Basal	TCGA	PAM50
TCGA-LL-A50Y-01A-11R-A266-071	0.569065	LumA	TCGA	PAM50
TCGA-C8-A1HO-01A-11R-A13Q-071	-0.154356	LumA	TCGA	PAM50
TCGA-AR-A24L-01A-11R-A169-071	1.48101	LumA	TCGA	PAM50
TCGA-AN-A0FX-01A-11R-A034-071	-0.573052	Basal	TCGA	PAM50
TCGA-A7-A13H-01A-11R-A22K-071	-0.00578531	LumA	TCGA	PAM50
TCGA-A8-A06N-01A-11R-A00Z-071	-0.438503	LumB	TCGA	PAM50
TCGA-E2-A150-01A-11R-A12D-071	-1.06119	Basal	TCGA	PAM50
TCGA-AC-A23H-01A-11R-A157-071	3.6564	Her2	TCGA	PAM50
TCGA-A7-A0DC-01B-04R-A22O-071	-0.273823	LumA	TCGA	PAM50
TCGA-BH-A0BA-01A-11R-A056-071	2.28794	LumA	TCGA	PAM50
TCGA-EW-A1PB-01A-11R-A144-071	-0.323252	Basal	TCGA	PAM50
TCGA-A2-A4S2-01A-12R-A266-071	-0.156037	LumA	TCGA	PAM50
TCGA-A7-A0CE-01A-11R-A00Z-071	-1.86116	Basal	TCGA	PAM50
TCGA-A8-A091-01A-11R-A00Z-071	1.60541	LumA	TCGA	PAM50
TCGA-A2-A0EV-01A-11R-A034-071	0.554372	LumA	TCGA	PAM50
TCGA-UL-AAZ6-01A-11R-A41B-071	0.343745	LumA	TCGA	PAM50
TCGA-AR-A0TW-01A-11R-A084-071	0.270428	LumA	TCGA	PAM50
TCGA-E2-A576-01A-11R-A31O-071	0.601985	LumA	TCGA	PAM50
TCGA-A8-A07S-01A-11R-A034-071	0.829701	LumB	TCGA	PAM50
TCGA-C8-A12P-01A-11R-A115-071	0.894873	Her2	TCGA	PAM50
TCGA-EW-A1PF-01A-11R-A144-071	1.28637	LumA	TCGA	PAM50
TCGA-AN-A0XN-01A-21R-A109-071	1.37441	LumA	TCGA	PAM50
TCGA-E9-A1R5-01A-11R-A14M-071	1.80326	LumA	TCGA	PAM50
TCGA-LL-A5YL-01A-12R-A29R-071	0.705681	LumA	TCGA	PAM50
TCGA-AR-A2LL-01A-11R-A180-071	1.4802	LumB	TCGA	PAM50
TCGA-BH-A0DI-01A-21R-A12P-071	1.51426	LumA	TCGA	PAM50
TCGA-D8-A1X8-01A-11R-A14M-071	1.07437	LumA	TCGA	PAM50
TCGA-A2-A0D0-01A-11R-A00Z-071	-1.66575	Basal	TCGA	PAM50
TCGA-E9-A54X-01A-11R-A266-071	0.432039	LumB	TCGA	PAM50
TCGA-A7-A0DB-01A-11R-A277-071	0.38825	LumA	TCGA	PAM50
TCGA-C8-A26W-01A-11R-A16F-071	0.157174	LumB	TCGA	PAM50
TCGA-E2-A1IN-01A-11R-A13Q-071	0.235552	LumA	TCGA	PAM50
TCGA-GM-A2DK-01A-21R-A180-071	1.07412	LumA	TCGA	PAM50
TCGA-EW-A3U0-01A-11R-A22K-071	0.307231	Basal	TCGA	PAM50
TCGA-PE-A5DD-01A-12R-A27Q-071	0.34341	LumA	TCGA	PAM50
TCGA-BH-A0BC-01A-22R-A084-071	0.339359	LumA	TCGA	PAM50
TCGA-AR-A0U3-01A-11R-A109-071	0.177608	LumA	TCGA	PAM50
TCGA-D8-A27F-01A-11R-A16F-071	-1.50686	Basal	TCGA	PAM50
TCGA-BH-A0EB-01A-11R-A034-071	0.0982374	LumA	TCGA	PAM50
TCGA-A8-A08O-01A-21R-A056-071	1.60288	LumA	TCGA	PAM50
TCGA-BH-A0HB-01A-11R-A056-071	0.312905	LumA	TCGA	PAM50
TCGA-BH-A1FB-01A-11R-A13Q-071	0.759238	LumA	TCGA	PAM50
TCGA-EW-A6S9-01A-22R-A33J-071	-0.657278	LumA	TCGA	PAM50
TCGA-D8-A1JM-01A-11R-A13Q-071	-0.47558	Basal	TCGA	PAM50
TCGA-E9-A1R0-01A-22R-A16F-071	0.606181	LumA	TCGA	PAM50
TCGA-BH-A0HN-01A-11R-A10U-071	0.259099	LumA	TCGA	PAM50
TCGA-E9-A1NH-01A-11R-A14D-071	0.377732	LumA	TCGA	PAM50
TCGA-D8-A3Z6-01A-11R-A239-071	0.0317481	LumA	TCGA	PAM50
TCGA-B6-A0RV-01A-11R-A084-071	0.389364	LumA	TCGA	PAM50
TCGA-A2-A0T1-01A-21R-A084-071	0.804031	Her2	TCGA	PAM50
TCGA-A8-A09G-01A-21R-A00Z-071	-0.281757	Her2	TCGA	PAM50
TCGA-OL-A5RU-01A-11R-A28M-071	-0.398329	LumA	TCGA	PAM50
TCGA-E2-A1B0-01A-11R-A12P-071	1.46324	Her2	TCGA	PAM50
TCGA-B6-A401-01A-11R-A239-071	-0.470284	LumA	TCGA	PAM50
TCGA-E2-A154-01A-11R-A115-071	1.45476	LumA	TCGA	PAM50
TCGA-AO-A0JI-01A-21R-A056-071	-0.116386	LumA	TCGA	PAM50
TCGA-BH-A0HA-01A-11R-A12P-071	0.66574	LumA	TCGA	PAM50
TCGA-E2-A1IU-01A-11R-A14D-071	0.56642	LumA	TCGA	PAM50
TCGA-BH-A18T-01A-11R-A12D-071	-2.36476	Basal	TCGA	PAM50
TCGA-BH-A203-01A-12R-A169-071	1.29386	Her2	TCGA	PAM50
TCGA-AR-A2LO-01A-31R-A18M-071	0.744093	LumA	TCGA	PAM50
TCGA-BH-A201-01A-11R-A14M-071	1.0845	LumA	TCGA	PAM50
TCGA-C8-A8HQ-01A-11R-A36F-071	1.87438	LumB	TCGA	PAM50
TCGA-B6-A0RL-01A-11R-A084-071	1.32265	LumB	TCGA	PAM50
TCGA-A2-A0SU-01A-11R-A084-071	1.14032	LumA	TCGA	PAM50
TCGA-AO-A1KR-01A-12R-A144-071	-2.50873	Basal	TCGA	PAM50
TCGA-GM-A3XG-01A-31R-A24H-071	-0.706609	LumA	TCGA	PAM50
TCGA-E9-A1R6-01A-11R-A14D-071	1.14539	LumA	TCGA	PAM50
TCGA-3C-AALI-01A-11R-A41B-071	0.877682	Her2	TCGA	PAM50
TCGA-BH-A0B6-01A-11R-A19W-071	0.0478251	LumA	TCGA	PAM50
TCGA-AR-A24W-01A-11R-A169-071	0.474347	LumA	TCGA	PAM50
TCGA-AC-A7VB-01A-11R-A352-071	1.21808	LumB	TCGA	PAM50
TCGA-AR-A2LE-01A-11R-A180-071	1.48857	LumA	TCGA	PAM50
TCGA-AN-A041-01A-11R-A034-071	0.452779	LumA	TCGA	PAM50
TCGA-D8-A27R-01A-11R-A16F-071	1.92236	LumB	TCGA	PAM50
TCGA-AR-A1AS-01A-11R-A12P-071	0.794893	LumA	TCGA	PAM50
TCGA-A7-A4SA-01A-11R-A266-071	0.155285	LumA	TCGA	PAM50
TCGA-E9-A247-01A-11R-A169-071	0.0260635	LumA	TCGA	PAM50
TCGA-EW-A6SB-01A-12R-A32P-071	-2.39976	Basal	TCGA	PAM50
TCGA-AR-A1AO-01A-11R-A12P-071	-0.775896	Normal	TCGA	PAM50
TCGA-AN-A049-01A-21R-A00Z-071	1.23451	LumA	TCGA	PAM50
TCGA-E9-A244-01A-11R-A169-071	0.153284	Basal	TCGA	PAM50
TCGA-C8-A12M-01A-11R-A115-071	-0.71775	LumB	TCGA	PAM50
TCGA-E9-A227-01A-11R-A157-071	0.145108	LumA	TCGA	PAM50
TCGA-GM-A5PV-01A-11R-A28M-071	-0.279744	LumA	TCGA	PAM50
TCGA-AR-A1AN-01A-11R-A12P-071	0.679484	LumA	TCGA	PAM50
TCGA-C8-A12T-01A-11R-A115-071	2.64054	Her2	TCGA	PAM50
TCGA-AC-A8OS-01A-12R-A41B-071	-0.212423	LumA	TCGA	PAM50
TCGA-BH-A0H9-01A-11R-A056-071	1.12592	LumA	TCGA	PAM50
TCGA-BH-A0E2-01A-11R-A056-071	1.96318	LumA	TCGA	PAM50
TCGA-A8-A090-01A-11R-A00Z-071	0.457055	LumA	TCGA	PAM50
TCGA-AC-A2FO-01A-11R-A180-071	-0.280166	LumA	TCGA	PAM50
TCGA-A8-A0A9-01A-11R-A00Z-071	1.13607	LumA	TCGA	PAM50
TCGA-E2-A15A-01A-11R-A12D-071	1.25632	LumB	TCGA	PAM50
TCGA-A2-A0ER-01A-21R-A034-071	0.793645	LumA	TCGA	PAM50
TCGA-BH-A0C1-01B-11R-A12D-071	2.4057	LumA	TCGA	PAM50
TCGA-AO-A12B-01A-11R-A10J-071	-0.175956	LumA	TCGA	PAM50
TCGA-AN-A0FZ-01A-11R-A034-071	1.27411	LumA	TCGA	PAM50
TCGA-EW-A1OW-01A-21R-A144-071	-1.20968	Basal	TCGA	PAM50
TCGA-LL-A6FR-01A-12R-A31O-071	2.13752	Basal	TCGA	PAM50
TCGA-AN-A046-01A-21R-A034-071	1.13197	LumA	TCGA	PAM50
TCGA-OL-A66L-01A-12R-A31O-071	1.24045	LumA	TCGA	PAM50
TCGA-OL-A66J-01A-11R-A29R-071	0.712611	LumA	TCGA	PAM50
TCGA-D8-A1JU-01A-11R-A13Q-071	0.418068	LumA	TCGA	PAM50
TCGA-BH-A1FR-01A-11R-A13Q-071	2.48114	LumA	TCGA	PAM50
TCGA-BH-A0H7-01A-13R-A056-071	1.33902	LumA	TCGA	PAM50
TCGA-B6-A0RS-01A-11R-A084-071	0.995414	Her2	TCGA	PAM50
TCGA-LL-A5YP-01A-21R-A28M-071	1.35822	Basal	TCGA	PAM50
TCGA-AC-A2QH-01B-04R-A22O-071	-1.13845	Basal	TCGA	PAM50
TCGA-A2-A0YK-01A-22R-A109-071	-1.16063	Normal	TCGA	PAM50
TCGA-AO-A03O-01A-11R-A00Z-071	0.893254	LumB	TCGA	PAM50
TCGA-D8-A1JN-01A-11R-A13Q-071	-0.540836	LumA	TCGA	PAM50
TCGA-AN-A0XR-01A-11R-A109-071	-0.0410074	LumB	TCGA	PAM50
TCGA-D8-A1XV-01A-11R-A14M-071	1.8548	LumA	TCGA	PAM50
TCGA-AR-A1AH-01A-11R-A12D-071	-0.202704	Basal	TCGA	PAM50
TCGA-E9-A1N6-01A-11R-A144-071	1.61356	LumB	TCGA	PAM50
TCGA-W8-A86G-01A-21R-A36F-071	-0.476904	LumA	TCGA	PAM50
TCGA-A2-A1G4-01A-11R-A13Q-071	1.72855	LumB	TCGA	PAM50
TCGA-B6-A0WY-01A-11R-A109-071	0.194713	LumA	TCGA	PAM50
TCGA-BH-A1EV-01A-11R-A137-071	1.33638	Her2	TCGA	PAM50
TCGA-B6-A0IO-01A-11R-A034-071	0.326804	LumA	TCGA	PAM50
TCGA-C8-A12U-01A-11R-A115-071	-1.1032	LumB	TCGA	PAM50
TCGA-D8-A1XW-01A-11R-A14M-071	1.89353	Normal	TCGA	PAM50
TCGA-AO-A0JG-01A-31R-A084-071	0.304551	LumA	TCGA	PAM50
TCGA-A8-A07J-01A-11R-A00Z-071	0.782523	LumA	TCGA	PAM50
TCGA-OL-A66O-01A-11R-A31O-071	0.110331	LumA	TCGA	PAM50
TCGA-D8-A27I-01A-11R-A16F-071	1.15553	LumA	TCGA	PAM50
TCGA-JL-A3YW-01A-12R-A239-071	1.98799	Her2	TCGA	PAM50
TCGA-B6-A0IM-01A-11R-A034-071	1.6578	LumA	TCGA	PAM50
TCGA-A7-A13D-01B-04R-A277-071	-4.04165	Basal	TCGA	PAM50
TCGA-AC-A23G-01A-11R-A213-071	0.599139	LumA	TCGA	PAM50
TCGA-B6-A0RI-01A-11R-A056-071	0.639673	LumA	TCGA	PAM50
TCGA-D8-A1Y2-01A-11R-A157-071	1.34882	LumB	TCGA	PAM50
TCGA-AR-A255-01A-11R-A169-071	0.738191	LumA	TCGA	PAM50
TCGA-E9-A1NA-01A-11R-A144-071	1.99123	LumB	TCGA	PAM50
TCGA-E9-A1RA-01A-11R-A14D-071	0.833854	LumA	TCGA	PAM50
TCGA-AC-A5XU-01A-11R-A28M-071	1.86591	LumA	TCGA	PAM50
TCGA-BH-A18K-01A-11R-A12D-071	1.96643	LumA	TCGA	PAM50
TCGA-E9-A1N4-01A-11R-A14M-071	0.85545	LumA	TCGA	PAM50
TCGA-C8-A138-01A-11R-A115-071	-0.983759	Her2	TCGA	PAM50
TCGA-OL-A66H-01A-11R-A29R-071	0.69419	LumA	TCGA	PAM50
TCGA-OL-A66N-01A-12R-A31O-071	0.847617	LumA	TCGA	PAM50
TCGA-AR-A0TZ-01A-12R-A084-071	2.49762	LumA	TCGA	PAM50
TCGA-AN-A03Y-01A-21R-A00Z-071	0.732863	LumB	TCGA	PAM50
TCGA-BH-A28O-01A-11R-A22K-071	-0.698848	Normal	TCGA	PAM50
TCGA-AR-A0TY-01A-12R-A115-071	2.06894	LumB	TCGA	PAM50
TCGA-AN-A0FW-01A-11R-A034-071	1.86059	LumA	TCGA	PAM50
TCGA-A8-A0A1-01A-11R-A00Z-071	0.5478	LumA	TCGA	PAM50
TCGA-E9-A243-01A-21R-A169-071	-0.513105	Basal	TCGA	PAM50
TCGA-AR-A251-01A-12R-A169-071	1.01984	Basal	TCGA	PAM50
TCGA-A8-A09T-01A-11R-A00Z-071	0.0528438	LumA	TCGA	PAM50
TCGA-EW-A1IY-01A-11R-A13Q-071	-0.633686	LumB	TCGA	PAM50
TCGA-C8-A26X-01A-31R-A16F-071	-1.03239	Her2	TCGA	PAM50
TCGA-AO-A12A-01A-21R-A115-071	0.466315	LumA	TCGA	PAM50
TCGA-BH-A0B9-01A-11R-A056-071	-1.21067	Basal	TCGA	PAM50
TCGA-AO-A0JB-01A-11R-A32Y-071	0.343034	Normal	TCGA	PAM50
TCGA-AR-A254-01A-21R-A169-071	0.975414	Her2	TCGA	PAM50
TCGA-B6-A402-01A-11R-A239-071	1.09142	Basal	TCGA	PAM50
TCGA-EW-A1IX-01A-12R-A144-071	0.29016	LumA	TCGA	PAM50
TCGA-BH-A204-01A-11R-A157-071	2.5448	LumB	TCGA	PAM50
TCGA-GM-A2DC-01A-11R-A18M-071	0.557596	LumA	TCGA	PAM50
TCGA-B6-A0RU-01A-11R-A084-071	-0.676856	Basal	TCGA	PAM50
TCGA-E9-A1NI-01A-11R-A14D-071	0.858902	LumB	TCGA	PAM50
TCGA-AC-A2FG-01A-11R-A17B-071	0.078926	LumA	TCGA	PAM50
TCGA-A1-A0SJ-01A-11R-A084-071	0.839345	LumA	TCGA	PAM50
TCGA-D8-A27N-01A-11R-A16F-071	0.919138	LumB	TCGA	PAM50
TCGA-BH-A18R-01A-11R-A12D-071	1.04999	Her2	TCGA	PAM50
TCGA-A8-A08H-01A-21R-A00Z-071	0.223049	Normal	TCGA	PAM50
TCGA-GM-A2DL-01A-11R-A18M-071	0.998819	LumA	TCGA	PAM50
TCGA-AR-A24Q-01A-12R-A169-071	-2.60785	Basal	TCGA	PAM50
TCGA-E2-A14Q-01A-11R-A12D-071	1.09047	LumA	TCGA	PAM50
TCGA-C8-A1HF-01A-11R-A137-071	-1.22843	Her2	TCGA	PAM50
TCGA-D8-A1Y0-01A-11R-A14M-071	0.545307	LumA	TCGA	PAM50
TCGA-B6-A0I5-01A-11R-A034-071	0.825718	LumA	TCGA	PAM50
TCGA-A7-A4SB-01A-21R-A266-071	2.02676	LumA	TCGA	PAM50
TCGA-B6-A1KI-01A-11R-A14M-071	0.888965	LumA	TCGA	PAM50
TCGA-D8-A1JB-01A-11R-A13Q-071	-0.877913	LumA	TCGA	PAM50
TCGA-A2-A04T-01A-21R-A034-071	-1.61177	Basal	TCGA	PAM50
TCGA-BH-A0DP-01A-21R-A056-071	-1.25322	LumA	TCGA	PAM50
TCGA-OL-A5RW-01A-11R-A28M-071	2.50651	Basal	TCGA	PAM50
TCGA-A8-A08I-01A-11R-A00Z-071	-0.680455	LumB	TCGA	PAM50
TCGA-GM-A5PX-01A-12R-A28M-071	-0.0957645	LumA	TCGA	PAM50
TCGA-BH-A0DL-01A-11R-A115-071	0.00663476	Basal	TCGA	PAM50
TCGA-AO-A126-01A-11R-A10J-071	0.32235	LumA	TCGA	PAM50
TCGA-E9-A22B-01A-11R-A157-071	0.731169	LumA	TCGA	PAM50
TCGA-BH-A0H5-01A-21R-A115-071	-0.598757	LumA	TCGA	PAM50
TCGA-AN-A0AJ-01A-11R-A00Z-071	0.576685	LumB	TCGA	PAM50
TCGA-B6-A0RG-01A-11R-A056-071	0.525983	LumA	TCGA	PAM50
TCGA-D8-A4Z1-01A-21R-A266-071	-0.0415591	LumA	TCGA	PAM50
TCGA-B6-A0IJ-01A-11R-A034-071	0.225484	Basal	TCGA	PAM50
TCGA-A7-A2KD-01A-31R-A21T-071	1.02184	LumB	TCGA	PAM50
TCGA-B6-A1KC-01B-11R-A157-071	2.10455	LumB	TCGA	PAM50
TCGA-A2-A0CU-01A-12R-A034-071	1.17735	LumA	TCGA	PAM50
TCGA-D8-A142-01A-11R-A115-071	2.82182	Basal	TCGA	PAM50
TCGA-A2-A0CW-01A-21R-A115-071	0.310828	LumB	TCGA	PAM50
TCGA-BH-A0GZ-01A-11R-A056-071	1.21947	LumA	TCGA	PAM50
TCGA-BH-A18P-01A-11R-A12D-071	2.54912	Her2	TCGA	PAM50
TCGA-D8-A1JC-01A-11R-A13Q-071	2.39415	LumB	TCGA	PAM50
TCGA-A8-A0A4-01A-11R-A00Z-071	-0.477815	LumA	TCGA	PAM50
TCGA-A2-A25E-01A-11R-A169-071	0.669042	LumB	TCGA	PAM50
TCGA-GM-A2DI-01A-31R-A18M-071	-0.702765	LumA	TCGA	PAM50
TCGA-AN-A0AM-01A-11R-A034-071	-0.247237	LumB	TCGA	PAM50
TCGA-E9-A1RG-01A-11R-A14D-071	1.23871	LumB	TCGA	PAM50
TCGA-E2-A1IO-01A-11R-A144-071	0.481026	LumA	TCGA	PAM50
TCGA-A2-A0D2-01A-21R-A034-071	-0.330239	Basal	TCGA	PAM50
TCGA-BH-A0H3-01A-11R-A12P-071	0.474931	LumA	TCGA	PAM50
TCGA-D8-A1XD-01A-11R-A14D-071	1.92169	LumA	TCGA	PAM50
TCGA-3C-AAAU-01A-11R-A41B-071	0.961734	LumA	TCGA	PAM50
TCGA-AC-A6IV-01A-12R-A33J-071	0.887267	LumA	TCGA	PAM50
TCGA-S3-AA12-01A-11R-A41B-071	0.470514	LumA	TCGA	PAM50
TCGA-BH-A42T-01A-11R-A24H-071	2.27643	LumB	TCGA	PAM50
TCGA-AC-A2FM-01A-11R-A19W-071	1.78501	LumA	TCGA	PAM50
TCGA-A8-A07C-01A-11R-A034-071	-0.680957	Basal	TCGA	PAM50
TCGA-A8-A08S-01A-11R-A034-071	0.348841	LumB	TCGA	PAM50
TCGA-A7-A13F-01A-11R-A12P-071	1.54877	LumB	TCGA	PAM50
TCGA-D8-A1XK-01A-21R-A14M-071	0.618982	Basal	TCGA	PAM50
TCGA-E2-A14O-01A-31R-A115-071	0.424606	LumB	TCGA	PAM50
TCGA-D8-A3Z5-01A-41R-A24H-071	-0.261024	LumA	TCGA	PAM50
TCGA-A8-A09N-01A-11R-A00Z-071	0.911162	LumB	TCGA	PAM50
TCGA-D8-A141-01A-11R-A115-071	0.31794	LumA	TCGA	PAM50
TCGA-A8-A075-01A-11R-A084-071	0.933874	LumB	TCGA	PAM50
TCGA-AR-A0TV-01A-21R-A084-071	0.44741	LumB	TCGA	PAM50
TCGA-A7-A0CG-01A-12R-A056-071	1.0281	LumA	TCGA	PAM50
TCGA-A7-A5ZW-01A-12R-A29R-071	1.6153	LumA	TCGA	PAM50
TCGA-AR-A2LQ-01A-22R-A18M-071	0.309721	Normal	TCGA	PAM50
TCGA-D8-A27E-01A-11R-A16F-071	0.266703	LumA	TCGA	PAM50
TCGA-AR-A24R-01A-11R-A169-071	1.52022	LumB	TCGA	PAM50
TCGA-C8-A135-01A-11R-A115-071	0.450023	Her2	TCGA	PAM50
TCGA-E2-A15C-01A-31R-A12D-071	0.484671	LumA	TCGA	PAM50
TCGA-LL-A8F5-01A-11R-A36F-071	-2.27893	Basal	TCGA	PAM50
TCGA-A8-A06P-01A-11R-A00Z-071	2.26377	LumA	TCGA	PAM50
TCGA-E2-A15K-01A-11R-A12P-071	0.294854	LumB	TCGA	PAM50
TCGA-A2-A3XZ-01A-42R-A239-071	-0.656629	Her2	TCGA	PAM50
TCGA-OL-A66K-01A-11R-A29R-071	1.11923	LumA	TCGA	PAM50
TCGA-AQ-A1H3-01A-31R-A13Q-071	0.765096	LumA	TCGA	PAM50
TCGA-BH-A18Q-01A-12R-A12D-071	0.661795	Basal	TCGA	PAM50
TCGA-BH-A0B3-01A-11R-A056-071	0.28576	Basal	TCGA	PAM50
TCGA-A8-A07O-01A-11R-A00Z-071	2.06637	Basal	TCGA	PAM50
TCGA-A7-A0CD-01A-11R-A00Z-071	0.0643709	LumA	TCGA	PAM50
TCGA-A8-A08Z-01A-21R-A00Z-071	0.903232	LumA	TCGA	PAM50
TCGA-A2-A25D-01A-12R-A16F-071	0.202222	LumA	TCGA	PAM50
TCGA-BH-A0B7-01A-12R-A115-071	0.709353	Her2	TCGA	PAM50
TCGA-AO-A03V-01A-11R-A115-071	2.00445	LumA	TCGA	PAM50
TCGA-A2-A1G0-01A-11R-A13Q-071	0.800945	LumA	TCGA	PAM50
TCGA-A2-A0SV-01A-11R-A084-071	1.72591	LumB	TCGA	PAM50
TCGA-B6-A1KN-01A-11R-A13Q-071	-1.34473	LumB	TCGA	PAM50
TCGA-D8-A13Y-01A-11R-A115-071	1.09842	LumB	TCGA	PAM50
TCGA-A7-A0DB-01C-02R-A277-071	0.461186	LumA	TCGA	PAM50
TCGA-A7-A26E-01A-11R-A277-071	0.546709	LumA	TCGA	PAM50
TCGA-AC-A3QP-01A-11R-A22U-071	-0.194583	LumA	TCGA	PAM50
TCGA-EW-A1IW-01A-11R-A13Q-071	0.80762	LumA	TCGA	PAM50
TCGA-B6-A0IA-01A-11R-A034-071	0.182848	LumA	TCGA	PAM50
TCGA-AC-A2B8-01A-11R-A17B-071	0.951211	LumA	TCGA	PAM50
TCGA-S3-AA14-01A-11R-A41B-071	0.0763187	LumA	TCGA	PAM50
TCGA-EW-A1J1-01A-11R-A13Q-071	0.503338	LumA	TCGA	PAM50
TCGA-A8-A08L-01A-11R-A00Z-071	2.12716	Her2	TCGA	PAM50
TCGA-AO-A0J4-01A-11R-A034-071	0.54567	Basal	TCGA	PAM50
TCGA-GM-A3XN-01A-12R-A22U-071	0.532978	LumA	TCGA	PAM50
TCGA-C8-A1HE-01A-11R-A13Q-071	1.78607	LumA	TCGA	PAM50
TCGA-E9-A1RE-01A-11R-A157-071	1.82495	LumB	TCGA	PAM50
TCGA-E2-A3DX-01A-21R-A213-071	0.289532	LumA	TCGA	PAM50
TCGA-EW-A6SD-01A-12R-A33J-071	0.650722	Her2	TCGA	PAM50
TCGA-AR-A24Z-01A-11R-A169-071	-0.741089	LumB	TCGA	PAM50
TCGA-EW-A6SC-01A-12R-A32P-071	1.21387	LumA	TCGA	PAM50
TCGA-S3-A6ZH-01A-22R-A32P-071	1.16905	LumA	TCGA	PAM50
TCGA-D8-A1XF-01A-11R-A14D-071	1.62947	LumB	TCGA	PAM50
TCGA-E9-A1RB-01A-11R-A157-071	0.120314	LumB	TCGA	PAM50
TCGA-LD-A74U-01A-13R-A33J-071	0.128464	LumA	TCGA	PAM50
TCGA-A2-A25F-01A-11R-A169-071	-0.485273	Basal	TCGA	PAM50
TCGA-C8-A12X-01A-11R-A115-071	1.23795	LumA	TCGA	PAM50
TCGA-E2-A1LS-01A-12R-A157-071	-0.76896	Basal	TCGA	PAM50
TCGA-BH-A0DS-01A-11R-A056-071	1.73033	LumA	TCGA	PAM50
TCGA-AC-A2FF-01A-11R-A17B-071	0.287523	LumA	TCGA	PAM50
TCGA-BH-A18S-01A-11R-A12D-071	0.0819971	LumA	TCGA	PAM50
TCGA-E2-A10A-01A-21R-A115-071	0.514651	LumA	TCGA	PAM50
TCGA-A2-A0D1-01A-11R-A034-071	0.397713	Her2	TCGA	PAM50
TCGA-AR-A1AK-01A-21R-A12P-071	-0.363034	LumA	TCGA	PAM50
TCGA-JL-A3YX-01A-11R-A22U-071	1.07096	LumA	TCGA	PAM50
TCGA-PE-A5DC-01A-12R-A27Q-071	0.767526	LumA	TCGA	PAM50
TCGA-D8-A1XA-01A-11R-A14D-071	-0.0261017	LumA	TCGA	PAM50
TCGA-BH-A0DE-01A-11R-A115-071	-0.191018	LumA	TCGA	PAM50
TCGA-A7-A426-01A-22R-A24H-071	-1.23842	LumA	TCGA	PAM50
TCGA-B6-A0RN-01A-12R-A084-071	0.500462	LumA	TCGA	PAM50
TCGA-A8-A097-01A-11R-A034-071	1.01898	LumA	TCGA	PAM50
TCGA-BH-A0BL-01A-11R-A115-071	1.41724	Basal	TCGA	PAM50
TCGA-AR-A1AY-01A-21R-A12P-071	-1.46501	Basal	TCGA	PAM50
TCGA-D8-A1XZ-01A-11R-A14M-071	-0.395943	LumB	TCGA	PAM50
TCGA-BH-A1EN-01A-11R-A13Q-071	1.99642	Her2	TCGA	PAM50
TCGA-AN-A0AS-01A-11R-A00Z-071	2.04035	LumA	TCGA	PAM50
TCGA-B6-A0WW-01A-11R-A109-071	1.55837	LumB	TCGA	PAM50
TCGA-A2-A04W-01A-31R-A115-071	1.823	Her2	TCGA	PAM50
TCGA-AR-A252-01A-11R-A169-071	0.420852	LumA	TCGA	PAM50
TCGA-BH-A0HO-01A-11R-A034-071	0.857978	LumA	TCGA	PAM50
TCGA-BH-A18G-01A-11R-A12D-071	2.46387	Basal	TCGA	PAM50
TCGA-E9-A295-01A-11R-A16F-071	0.893825	LumA	TCGA	PAM50
TCGA-BH-A1EX-01A-11R-A13Q-071	3.31783	LumA	TCGA	PAM50
TCGA-AR-A24X-01A-11R-A169-071	0.811883	LumA	TCGA	PAM50
TCGA-LD-A66U-01A-11R-A31O-071	-0.700799	LumA	TCGA	PAM50
TCGA-OL-A5RV-01A-12R-A28M-071	0.496748	LumA	TCGA	PAM50
TCGA-5L-AAT0-01A-12R-A41B-071	-0.443497	LumA	TCGA	PAM50
TCGA-BH-A0DG-01A-21R-A12P-071	0.429082	LumA	TCGA	PAM50
TCGA-AR-A24M-01A-11R-A169-071	0.851236	LumA	TCGA	PAM50
TCGA-D8-A73W-01A-22R-A352-071	2.25605	LumA	TCGA	PAM50
TCGA-AC-A2QJ-01A-12R-A19W-071	1.16712	Basal	TCGA	PAM50
TCGA-BH-A0BD-01A-11R-A034-071	1.48937	LumB	TCGA	PAM50
TCGA-BH-A5IZ-01A-11R-A27Q-071	-1.51869	Basal	TCGA	PAM50
TCGA-S3-AA11-01A-31R-A41B-071	1.02172	LumA	TCGA	PAM50
TCGA-AR-A1AP-01A-11R-A12P-071	1.46906	LumA	TCGA	PAM50
TCGA-EW-A1OX-01A-11R-A144-071	0.780401	LumB	TCGA	PAM50
TCGA-A7-A26J-01A-11R-A277-071	1.22417	LumA	TCGA	PAM50
TCGA-AN-A0FK-01A-11R-A034-071	1.77974	LumA	TCGA	PAM50
TCGA-BH-A0DO-01B-11R-A12D-071	0.309504	LumA	TCGA	PAM50
TCGA-BH-A1FD-01A-11R-A13Q-071	2.48136	LumB	TCGA	PAM50
TCGA-C8-A1HM-01A-12R-A137-071	-0.486444	LumB	TCGA	PAM50
TCGA-AN-A0FF-01A-11R-A034-071	-0.0853561	LumB	TCGA	PAM50
TCGA-BH-A0E9-01B-11R-A115-071	0.49754	LumA	TCGA	PAM50
TCGA-5T-A9QA-01A-11R-A41B-071	2.21975	LumB	TCGA	PAM50
TCGA-AN-A0AT-01A-11R-A034-071	0.164299	Basal	TCGA	PAM50
TCGA-AR-A0TP-01A-11R-A084-071	-0.0373834	Basal	TCGA	PAM50
TCGA-A2-A0YM-01A-11R-A109-071	-0.763583	Basal	TCGA	PAM50
TCGA-C8-A1HJ-01A-11R-A13Q-071	-0.552315	Basal	TCGA	PAM50
TCGA-E2-A15S-01A-11R-A115-071	1.28032	LumB	TCGA	PAM50
TCGA-B6-A3ZX-01A-11R-A239-071	-0.0290478	Basal	TCGA	PAM50
TCGA-E9-A1NC-01A-21R-A26B-071	-1.35393	Basal	TCGA	PAM50
TCGA-EW-A1J6-01A-11R-A13Q-071	1.38718	LumB	TCGA	PAM50
TCGA-LL-A5YM-01A-11R-A28M-071	0.646469	LumB	TCGA	PAM50
TCGA-AN-A0FY-01A-11R-A034-071	1.65738	LumB	TCGA	PAM50
TCGA-A7-A13D-01A-13R-A277-071	1.07434	Basal	TCGA	PAM50
TCGA-E9-A228-01A-31R-A157-071	0.847034	LumB	TCGA	PAM50
TCGA-BH-A42U-01A-12R-A24H-071	-0.298485	Normal	TCGA	PAM50
TCGA-A2-A0CO-01A-13R-A22K-071	-0.463499	LumA	TCGA	PAM50
TCGA-E2-A1LI-01A-12R-A157-071	0.580255	Basal	TCGA	PAM50
TCGA-AN-A0AL-01A-11R-A00Z-071	0.0216891	Basal	TCGA	PAM50
TCGA-A2-A4RY-01A-31R-A266-071	-0.473055	Normal	TCGA	PAM50
TCGA-AC-A8OR-01A-21R-A41B-071	1.45919	LumA	TCGA	PAM50
TCGA-HN-A2OB-01A-21R-A27Q-071	0.331906	LumA	TCGA	PAM50
TCGA-E2-A10F-01A-11R-A10J-071	0.934526	LumA	TCGA	PAM50
TCGA-3C-AALJ-01A-31R-A41B-071	0.774671	LumB	TCGA	PAM50
TCGA-B6-A1KF-01A-11R-A13Q-071	2.90684	Basal	TCGA	PAM50
TCGA-B6-A0RQ-01A-11R-A115-071	0.615182	Normal	TCGA	PAM50
TCGA-AR-A2LN-01A-21R-A18M-071	-0.193757	LumA	TCGA	PAM50
TCGA-B6-A408-01A-12R-A24H-071	-0.127824	LumA	TCGA	PAM50
TCGA-D8-A27H-01A-11R-A16F-071	1.48425	Basal	TCGA	PAM50
TCGA-EW-A1J5-01A-11R-A13Q-071	-0.345893	LumA	TCGA	PAM50
TCGA-D8-A146-01A-31R-A115-071	0.35553	LumA	TCGA	PAM50
TCGA-E2-A1LL-01A-11R-A144-071	2.04611	Basal	TCGA	PAM50
TCGA-AN-A04D-01A-21R-A034-071	-0.267373	Basal	TCGA	PAM50
TCGA-C8-A8HP-01A-11R-A36F-071	0.647147	Her2	TCGA	PAM50
TCGA-BH-A1FJ-01A-11R-A13Q-071	1.50585	LumB	TCGA	PAM50
TCGA-B6-A0I8-01A-11R-A034-071	2.10639	LumA	TCGA	PAM50
TCGA-AC-A8OQ-01A-11R-A41B-071	-0.596042	Basal	TCGA	PAM50
TCGA-B6-A0WV-01A-11R-A109-071	0.505675	LumB	TCGA	PAM50
TCGA-A2-A04P-01A-31R-A034-071	2.62966	Basal	TCGA	PAM50
TCGA-LL-A5YN-01A-11R-A28M-071	-1.01763	LumA	TCGA	PAM50
TCGA-D8-A27W-01A-11R-A16F-071	0.72128	LumB	TCGA	PAM50
TCGA-AC-A3BB-01A-21R-A19W-071	-0.0588394	LumA	TCGA	PAM50
TCGA-AO-A03U-01B-21R-A10J-071	2.59024	Normal	TCGA	PAM50
TCGA-AR-A24S-01A-11R-A169-071	1.23596	LumB	TCGA	PAM50
TCGA-AN-A0XT-01A-11R-A109-071	1.78832	LumA	TCGA	PAM50
TCGA-EW-A1PE-01A-11R-A144-071	-0.836763	LumA	TCGA	PAM50
TCGA-A2-A0CY-01A-12R-A034-071	0.313285	LumB	TCGA	PAM50
TCGA-A8-A08F-01A-11R-A00Z-071	1.64035	LumB	TCGA	PAM50
TCGA-AC-A2FK-01A-12R-A180-071	0.02172	Normal	TCGA	PAM50
TCGA-E9-A1N5-01A-11R-A14D-071	1.14208	LumA	TCGA	PAM50
TCGA-AC-A3W5-01A-11R-A22K-071	0.510873	Her2	TCGA	PAM50
TCGA-A7-A4SD-01A-11R-A266-071	0.0919619	Basal	TCGA	PAM50
TCGA-E2-A1AZ-01A-11R-A12P-071	0.197743	Basal	TCGA	PAM50
TCGA-B6-A0I6-01A-11R-A034-071	1.90504	Basal	TCGA	PAM50
TCGA-E2-A15E-01A-11R-A12D-071	0.956453	LumA	TCGA	PAM50
TCGA-D8-A1JG-01B-11R-A13Q-071	-0.0530068	Her2	TCGA	PAM50
TCGA-A7-A26E-01A-11R-A169-071	0.874757	LumA	TCGA	PAM50
TCGA-AO-A129-01A-21R-A10J-071	-0.648185	Basal	TCGA	PAM50
TCGA-AO-A0JF-01A-11R-A056-071	0.927364	LumA	TCGA	PAM50
TCGA-BH-A28Q-01A-11R-A16F-071	0.697403	LumA	TCGA	PAM50
TCGA-AC-A6IX-01A-12R-A32P-071	1.0105	LumA	TCGA	PAM50
TCGA-E2-A15H-01A-11R-A12D-071	0.175312	LumA	TCGA	PAM50
TCGA-A8-A06Q-01A-11R-A034-071	2.45608	LumB	TCGA	PAM50
TCGA-EW-A1PC-01B-11R-A21T-071	-0.0957596	LumB	TCGA	PAM50
TCGA-AC-A3YJ-01A-11R-A22U-071	1.2754	LumA	TCGA	PAM50
TCGA-AN-A0XU-01A-11R-A109-071	0.0057207	Basal	TCGA	PAM50
TCGA-C8-A1HN-01A-11R-A137-071	2.31646	LumB	TCGA	PAM50
TCGA-BH-A0BG-01A-11R-A115-071	-0.341753	Basal	TCGA	PAM50
TCGA-E2-A156-01A-11R-A12D-071	1.20179	LumA	TCGA	PAM50
TCGA-E2-A1LH-01A-11R-A14D-071	-1.59516	Basal	TCGA	PAM50
TCGA-LL-A740-01A-21R-A32P-071	1.55516	LumA	TCGA	PAM50
TCGA-A1-A0SF-01A-11R-A144-071	-0.0338954	LumA	TCGA	PAM50
TCGA-AO-A0J8-01A-21R-A034-071	0.267971	LumA	TCGA	PAM50
TCGA-A7-A13E-01B-06R-A277-071	3.96292	Basal	TCGA	PAM50
TCGA-A8-A08J-01A-11R-A00Z-071	1.26683	Her2	TCGA	PAM50
TCGA-AN-A0G0-01A-11R-A034-071	-0.920076	Basal	TCGA	PAM50
TCGA-E2-A1IE-01A-11R-A13Q-071	0.664454	LumA	TCGA	PAM50
TCGA-BH-A0BO-01A-23R-A12D-071	-0.365406	LumA	TCGA	PAM50
TCGA-E2-A14T-01A-11R-A115-071	0.958839	LumA	TCGA	PAM50
TCGA-BH-A0W5-01A-11R-A109-071	1.02345	LumA	TCGA	PAM50
TCGA-BH-A6R8-01A-21R-A33J-071	-0.441569	LumA	TCGA	PAM50
TCGA-B6-A0X0-01A-21R-A115-071	0.139779	LumA	TCGA	PAM50
TCGA-GI-A2C8-01A-11R-A16F-071	1.09572	LumA	TCGA	PAM50
TCGA-B6-A0IC-01A-11R-A034-071	0.898565	LumA	TCGA	PAM50
TCGA-EW-A1J2-01A-21R-A13Q-071	0.44577	LumA	TCGA	PAM50
TCGA-BH-A0GY-01A-11R-A056-071	-0.173162	LumA	TCGA	PAM50
TCGA-OK-A5Q2-01A-11R-A27Q-071	0.413645	LumA	TCGA	PAM50
TCGA-B6-A0I2-01A-11R-A034-071	-3.14519	Basal	TCGA	PAM50
TCGA-AQ-A04L-01B-21R-A10J-071	-0.584897	LumA	TCGA	PAM50
TCGA-A8-A083-01A-21R-A00Z-071	0.638602	LumA	TCGA	PAM50
TCGA-BH-A1EU-01A-11R-A137-071	0.82872	LumA	TCGA	PAM50
TCGA-A2-A3XS-01A-11R-A22U-071	2.7855	Basal	TCGA	PAM50
TCGA-BH-A0BQ-01A-21R-A115-071	0.189102	LumA	TCGA	PAM50
TCGA-E2-A10C-01A-21R-A10J-071	-0.773155	LumB	TCGA	PAM50
TCGA-E2-A2P5-01A-11R-A19W-071	1.00686	LumA	TCGA	PAM50
TCGA-AO-A0J7-01A-11R-A034-071	-0.048102	LumB	TCGA	PAM50
TCGA-E9-A1N9-01A-11R-A14D-071	-0.297146	Basal	TCGA	PAM50
TCGA-BH-A0E7-01A-11R-A034-071	1.12192	LumA	TCGA	PAM50
TCGA-A2-A0YC-01A-11R-A109-071	0.779422	LumA	TCGA	PAM50
TCGA-BH-A1FL-01A-11R-A13Q-071	0.838023	LumA	TCGA	PAM50
TCGA-AR-A0TX-01A-11R-A084-071	-0.304431	Her2	TCGA	PAM50
TCGA-AO-A0JC-01A-11R-A056-071	-1.86961	LumA	TCGA	PAM50
TCGA-A2-A0T0-01A-22R-A084-071	3.07241	Basal	TCGA	PAM50
TCGA-AC-A3TN-01A-11R-A22K-071	0.617713	LumA	TCGA	PAM50
TCGA-E9-A22G-01A-11R-A157-071	-3.50284	Basal	TCGA	PAM50
TCGA-OL-A97C-01A-32R-A41B-071	1.67437	Normal	TCGA	PAM50
TCGA-E2-A1B1-01A-21R-A12P-071	0.741682	LumA	TCGA	PAM50
TCGA-BH-A18F-01A-11R-A12D-071	1.69402	LumA	TCGA	PAM50
TCGA-AC-A8OP-01A-11R-A36F-071	-0.0997513	LumA	TCGA	PAM50
TCGA-A1-A0SP-01A-11R-A084-071	-1.28702	Basal	TCGA	PAM50
TCGA-Z7-A8R6-01A-11R-A41B-071	-0.0306762	LumB	TCGA	PAM50
TCGA-E2-A15O-01A-11R-A115-071	-1.54512	LumA	TCGA	PAM50
TCGA-E2-A14N-01A-31R-A137-071	-1.89407	Basal	TCGA	PAM50
TCGA-A2-A0YG-01A-21R-A109-071	2.3867	LumB	TCGA	PAM50
TCGA-A7-A26F-01B-04R-A22O-071	-2.25996	Basal	TCGA	PAM50
TCGA-BH-A0B8-01A-21R-A056-071	1.10288	LumA	TCGA	PAM50
TCGA-E2-A1BC-01A-11R-A12P-071	0.694597	LumA	TCGA	PAM50
TCGA-E2-A14Y-01A-21R-A12D-071	-0.445883	Basal	TCGA	PAM50
TCGA-A7-A4SF-01A-11R-A266-071	1.00744	Her2	TCGA	PAM50
TCGA-A2-A4RW-01A-21R-A266-071	0.372925	LumA	TCGA	PAM50
TCGA-AN-A03X-01A-21R-A00Z-071	2.16994	LumA	TCGA	PAM50
TCGA-GM-A2DD-01A-11R-A180-071	-0.566527	Normal	TCGA	PAM50
TCGA-A8-A0A7-01A-11R-A00Z-071	0.40549	Her2	TCGA	PAM50
TCGA-D8-A1XC-01A-11R-A14D-071	1.80386	LumA	TCGA	PAM50
TCGA-AO-A12F-01A-11R-A115-071	-0.736097	Basal	TCGA	PAM50
TCGA-A2-A0EO-01A-11R-A034-071	0.520658	LumA	TCGA	PAM50
TCGA-B6-A0X5-01A-21R-A109-071	1.27191	LumB	TCGA	PAM50
TCGA-D8-A73U-01A-11R-A33J-071	-0.618844	LumA	TCGA	PAM50
TCGA-AR-A5QP-01A-11R-A28M-071	1.00978	LumA	TCGA	PAM50
TCGA-BH-A1ET-01A-11R-A137-071	0.692617	LumA	TCGA	PAM50
TCGA-D8-A1XR-01A-11R-A14M-071	-2.21084	LumB	TCGA	PAM50
TCGA-A8-A07L-01A-11R-A00Z-071	1.58244	LumB	TCGA	PAM50
TCGA-AO-A0JA-01A-11R-A056-071	1.46213	LumA	TCGA	PAM50
TCGA-A2-A0YE-01A-11R-A109-071	-1.05392	Basal	TCGA	PAM50
TCGA-E2-A14R-01A-11R-A115-071	0.114613	Basal	TCGA	PAM50
TCGA-EW-A1P5-01A-11R-A144-071	1.06897	LumA	TCGA	PAM50
TCGA-A8-A07R-01A-21R-A034-071	-0.220942	Basal	TCGA	PAM50
TCGA-AR-A1AJ-01A-21R-A12P-071	-0.211969	Basal	TCGA	PAM50
TCGA-EW-A1P0-01A-11R-A144-071	0.576935	LumB	TCGA	PAM50
TCGA-C8-A27B-01A-11R-A169-071	-0.449717	Basal	TCGA	PAM50
TCGA-A2-A0EX-01A-21R-A034-071	-0.0465607	LumA	TCGA	PAM50
TCGA-A8-A07G-01A-11R-A034-071	1.55062	LumA	TCGA	PAM50
TCGA-A2-A3KC-01A-11R-A213-071	1.37124	LumA	TCGA	PAM50
TCGA-D8-A1JD-01A-11R-A13Q-071	0.43792	LumB	TCGA	PAM50
TCGA-E2-A107-01A-11R-A10J-071	0.901948	LumA	TCGA	PAM50
TCGA-A8-A086-01A-11R-A00Z-071	0.986233	LumA	TCGA	PAM50
TCGA-BH-A0AU-01A-11R-A12P-071	1.86602	LumB	TCGA	PAM50
TCGA-GM-A2DM-01A-11R-A180-071	0.43847	LumA	TCGA	PAM50
TCGA-BH-A0AW-01A-11R-A056-071	1.63774	Her2	TCGA	PAM50
TCGA-GM-A3NY-01A-11R-A21T-071	-0.318013	LumA	TCGA	PAM50
TCGA-AC-A3W6-01A-12R-A22K-071	-0.143109	LumA	TCGA	PAM50
TCGA-A1-A0SN-01A-11R-A144-071	0.0663783	LumB	TCGA	PAM50
TCGA-EW-A2FV-01A-11R-A17B-071	0.425099	LumA	TCGA	PAM50
TCGA-AC-A62Y-01A-11R-A29R-071	1.06469	LumA	TCGA	PAM50
TCGA-A2-A0YT-01A-11R-A109-071	1.74051	LumB	TCGA	PAM50
TCGA-D8-A27T-01A-11R-A16F-071	0.129111	LumA	TCGA	PAM50
TCGA-AR-A24V-01A-21R-A169-071	1.27216	LumA	TCGA	PAM50
TCGA-AR-A2LK-01A-11R-A180-071	1.60783	LumB	TCGA	PAM50
TCGA-A8-A094-01A-11R-A00Z-071	1.50815	Her2	TCGA	PAM50
TCGA-A8-A081-01A-11R-A00Z-071	1.67925	LumB	TCGA	PAM50
TCGA-AR-A24O-01A-11R-A169-071	0.747501	LumA	TCGA	PAM50
TCGA-A7-A6VY-01A-12R-A33J-071	0.229165	Basal	TCGA	PAM50
TCGA-BH-A1FU-01A-11R-A14D-071	1.13789	Normal	TCGA	PAM50
TCGA-E9-A1QZ-01A-21R-A169-071	-0.511583	LumA	TCGA	PAM50
TCGA-AC-A2BM-01A-11R-A21T-071	0.50725	LumB	TCGA	PAM50
TCGA-A7-A4SE-01A-11R-A266-071	-0.255468	Basal	TCGA	PAM50
TCGA-C8-A12W-01A-11R-A115-071	0.8182	LumB	TCGA	PAM50
TCGA-A1-A0SK-01A-12R-A084-071	1.66967	Basal	TCGA	PAM50
TCGA-E2-A10B-01A-11R-A10J-071	0.618564	LumA	TCGA	PAM50
TCGA-E9-A5UP-01A-11R-A28M-071	-0.0753396	LumA	TCGA	PAM50
TCGA-GM-A2DF-01A-11R-A180-071	0.607239	Basal	TCGA	PAM50
TCGA-C8-A12N-01A-11R-A115-071	0.592821	LumA	TCGA	PAM50
TCGA-AC-A5EH-01A-11R-A28M-071	1.36388	Her2	TCGA	PAM50
TCGA-A7-A13E-01A-11R-A277-071	3.55421	Basal	TCGA	PAM50
TCGA-AC-A23E-01A-11R-A157-071	0.48085	LumA	TCGA	PAM50
TCGA-E9-A1RI-01A-11R-A169-071	0.393316	LumA	TCGA	PAM50
TCGA-C8-A278-01A-11R-A169-071	-0.138906	Her2	TCGA	PAM50
TCGA-D8-A1JJ-01A-31R-A14M-071	2.04007	LumB	TCGA	PAM50
TCGA-AO-A0JE-01A-11R-A056-071	-0.540885	Her2	TCGA	PAM50
TCGA-E2-A15I-01A-21R-A137-071	-0.533294	LumA	TCGA	PAM50
TCGA-D8-A145-01A-11R-A115-071	-0.0703914	LumA	TCGA	PAM50
TCGA-BH-A0BP-01A-11R-A115-071	0.725749	LumA	TCGA	PAM50
TCGA-E2-A15M-01A-11R-A12D-071	0.870396	LumA	TCGA	PAM50
TCGA-C8-A137-01A-11R-A115-071	-0.602531	Her2	TCGA	PAM50
TCGA-A8-A06Y-01A-21R-A00Z-071	0.90248	LumA	TCGA	PAM50
TCGA-A2-A0EW-01A-21R-A115-071	0.334773	LumA	TCGA	PAM50
TCGA-AR-A0TQ-01A-11R-A084-071	0.851226	LumB	TCGA	PAM50
TCGA-LD-A9QF-01A-32R-A41B-071	-0.145801	Normal	TCGA	PAM50
TCGA-BH-A0H6-01A-21R-A056-071	1.50745	LumA	TCGA	PAM50
TCGA-EW-A1P3-01A-11R-A144-071	0.28797	LumA	TCGA	PAM50
TCGA-B6-A0IB-01A-11R-A034-071	0.202194	LumB	TCGA	PAM50
TCGA-A2-A25B-01A-11R-A169-071	0.390242	LumB	TCGA	PAM50
TCGA-AN-A0XW-01A-11R-A109-071	0.184223	LumA	TCGA	PAM50
TCGA-BH-A0E0-01A-11R-A056-071	0.165553	Basal	TCGA	PAM50
TCGA-A2-A0CM-01A-31R-A034-071	2.80495	Basal	TCGA	PAM50
TCGA-D8-A1X9-01A-12R-A157-071	0.395375	LumA	TCGA	PAM50
TCGA-BH-A0HY-01A-11R-A056-071	0.420499	LumB	TCGA	PAM50
TCGA-A7-A0CJ-01A-21R-A00Z-071	0.616236	LumB	TCGA	PAM50
TCGA-AR-A2LJ-01A-12R-A19W-071	-0.184606	LumA	TCGA	PAM50
TCGA-B6-A40C-01A-11R-A239-071	0.827557	LumA	TCGA	PAM50
TCGA-A2-A0EP-01A-52R-A22U-071	0.0593497	LumA	TCGA	PAM50
TCGA-B6-A0RO-01A-22R-A084-071	0.972436	LumA	TCGA	PAM50
TCGA-GM-A3NW-01A-21R-A22K-071	0.473225	LumA	TCGA	PAM50
TCGA-A1-A0SO-01A-22R-A084-071	-1.09847	Basal	TCGA	PAM50
TCGA-C8-A132-01A-31R-A115-071	0.21957	LumA	TCGA	PAM50
TCGA-A8-A09M-01A-11R-A00Z-071	-0.005445	LumB	TCGA	PAM50
TCGA-BH-A0E1-01A-11R-A056-071	1.54119	LumA	TCGA	PAM50
TCGA-A7-A0DC-01A-11R-A00Z-071	1.75338	LumA	TCGA	PAM50
TCGA-EW-A424-01A-11R-A24H-071	0.927486	LumA	TCGA	PAM50
TCGA-PL-A8LY-01A-11R-A41B-071	-0.922976	Normal	TCGA	PAM50
TCGA-AR-A1AI-01A-11R-A12P-071	-0.831415	Basal	TCGA	PAM50
TCGA-GM-A4E0-01A-12R-A266-071	-0.70723	LumA	TCGA	PAM50
TCGA-S3-AA15-01A-11R-A41B-071	-0.522908	Basal	TCGA	PAM50
TCGA-C8-A275-01A-21R-A16F-071	-0.653329	Her2	TCGA	PAM50
TCGA-B6-A0RE-01A-11R-A056-071	-0.0107467	Basal	TCGA	PAM50
TCGA-AO-A12E-01A-11R-A10J-071	0.478301	LumA	TCGA	PAM50
TCGA-AQ-A7U7-01A-22R-A352-071	-1.76885	LumA	TCGA	PAM50
TCGA-BH-A202-01A-11R-A14M-071	-1.23957	LumB	TCGA	PAM50
TCGA-AN-A0AR-01A-11R-A00Z-071	-1.04962	Basal	TCGA	PAM50
TCGA-AC-A6IW-01A-12R-A33J-071	-0.654939	Basal	TCGA	PAM50
TCGA-AO-A12G-01A-11R-A10J-071	0.528614	LumA	TCGA	PAM50
TCGA-A8-A06X-01A-21R-A00Z-071	3.75077	LumB	TCGA	PAM50
TCGA-AO-A0J6-01A-11R-A034-071	1.41242	Basal	TCGA	PAM50
TCGA-LL-A7SZ-01A-32R-A352-071	-0.661193	LumA	TCGA	PAM50
TCGA-B6-A0I1-01A-11R-A21T-071	2.3483	Basal	TCGA	PAM50
TCGA-E9-A5FK-01A-11R-A27Q-071	0.246431	LumA	TCGA	PAM50
TCGA-LL-A441-01A-11R-A24H-071	-2.04475	Normal	TCGA	PAM50
TCGA-E9-A226-01A-21R-A157-071	1.53252	LumB	TCGA	PAM50
TCGA-C8-A12Z-01A-11R-A115-071	1.18233	Her2	TCGA	PAM50
TCGA-PE-A5DE-01A-11R-A27Q-071	-0.889721	LumA	TCGA	PAM50
TCGA-A2-A3XV-01A-21R-A239-071	1.70859	Her2	TCGA	PAM50
TCGA-E2-A1IK-01A-11R-A144-071	-0.264912	LumA	TCGA	PAM50
TCGA-BH-A0HQ-01A-11R-A034-071	0.177884	LumA	TCGA	PAM50
TCGA-E9-A249-01A-11R-A169-071	0.442552	LumB	TCGA	PAM50
TCGA-BH-A0C7-01B-11R-A115-071	1.20997	LumB	TCGA	PAM50
TCGA-EW-A1P6-01A-11R-A144-071	0.918701	LumA	TCGA	PAM50
TCGA-AR-A24K-01A-11R-A169-071	1.12966	LumB	TCGA	PAM50
TCGA-E2-A1BD-01A-11R-A12P-071	0.802549	LumA	TCGA	PAM50
TCGA-D8-A1JS-01A-11R-A13Q-071	0.537298	LumA	TCGA	PAM50
TCGA-D8-A1Y1-01A-21R-A14M-071	1.85602	LumB	TCGA	PAM50
TCGA-E2-A2P6-01A-11R-A19W-071	1.07166	LumA	TCGA	PAM50
TCGA-A8-A09D-01A-11R-A00Z-071	2.60844	LumA	TCGA	PAM50
TCGA-E2-A56Z-01A-12R-A29R-071	-0.0308514	LumB	TCGA	PAM50
TCGA-C8-A12Y-01A-11R-A12D-071	0.0197111	LumA	TCGA	PAM50
TCGA-A8-A09I-01A-22R-A034-071	0.515708	LumB	TCGA	PAM50
TCGA-GM-A2DA-01A-11R-A18M-071	-0.643949	LumA	TCGA	PAM50
TCGA-C8-A3M8-01A-11R-A213-071	-0.299579	LumB	TCGA	PAM50
TCGA-A2-A0SY-01A-31R-A084-071	0.183055	LumA	TCGA	PAM50
TCGA-D8-A1JK-01A-11R-A13Q-071	0.331961	Basal	TCGA	PAM50
TCGA-E2-A15L-01A-11R-A12D-071	0.655513	LumA	TCGA	PAM50
TCGA-C8-A8HR-01A-11R-A36F-071	0.458816	Normal	TCGA	PAM50
TCGA-OL-A5RZ-01A-11R-A28M-071	0.0456662	Her2	TCGA	PAM50
TCGA-A2-A04R-01A-41R-A109-071	0.568169	LumB	TCGA	PAM50
TCGA-A2-A0EM-01A-11R-A034-071	0.673038	LumA	TCGA	PAM50
TCGA-E2-A15J-01A-11R-A12P-071	1.26935	LumA	TCGA	PAM50
TCGA-E9-A1N8-01A-11R-A144-071	-1.02473	Basal	TCGA	PAM50
TCGA-AO-A0J2-01A-11R-A034-071	-0.115375	Her2	TCGA	PAM50
TCGA-A7-A26J-01B-02R-A277-071	-4.01385	LumA	TCGA	PAM50
TCGA-OL-A5S0-01A-11R-A28M-071	0.080962	Basal	TCGA	PAM50
TCGA-OL-A5D6-01A-21R-A27Q-071	1.06878	Normal	TCGA	PAM50
TCGA-BH-A18U-01A-21R-A12D-071	1.63811	LumB	TCGA	PAM50
TCGA-B6-A0IQ-01A-11R-A034-071	1.28256	Basal	TCGA	PAM50
TCGA-E2-A1LB-01A-11R-A144-071	0.396374	Her2	TCGA	PAM50
TCGA-BH-A0EA-01A-11R-A115-071	0.679217	LumA	TCGA	PAM50
TCGA-BH-A0DX-01A-11R-A115-071	0.742984	LumA	TCGA	PAM50
TCGA-A1-A0SH-01A-11R-A084-071	0.108814	LumA	TCGA	PAM50
TCGA-A8-A09K-01A-11R-A00Z-071	0.515606	LumA	TCGA	PAM50
TCGA-BH-A0B5-01A-11R-A12P-071	-0.300521	LumA	TCGA	PAM50
TCGA-AR-A1AU-01A-11R-A12P-071	0.891886	LumA	TCGA	PAM50
TCGA-B6-A0RH-01A-21R-A115-071	1.12072	Her2	TCGA	PAM50
[truncated: 2,455 more rows]

## Sheet: Fig_5C
	RTK_RAS	NOTCH	HIPPO	WNT	PI3K	CELL_CYCLE	TGF_Beta	MYC	TP53	NRF2	Group
[truncated: 1,109 more rows]

[truncated: 5 more sheets: Fig_5E, Fig_5F, Fig_5G, Fig_5I, Fig_5J]
