# Supplementary material for: Oncogenic signaling pathway-related long non-coding RNAs for predicting prognosis and immunotherapy response in breast cancer
Source: Front Immunol. 2022 Aug 4;13:891175. doi: 10.3389/fimmu.2022.891175 (PMC9386474; doi:10.3389/fimmu.2022.891175)
Supplement: Supplementary Table 1 — Cancer type and sample information. [file DataSheet_1.zip › Figure.data/Fig.6.xlsx]

## Sheet: Fig_6A
SAMPLE	MHC	EC	SC	CP	AZ
TCGA-E2-A15G-01A-11R-A12D-07	3.07652	0.774597	-0.894677	0.124019	3.08046
TCGA-E2-A1B5-01A-21R-A12P-07	4.58469	1.52023	-1.59218	-0.502567	4.01018
TCGA-EW-A2FS-01A-11R-A17B-07	3.51024	1.07708	-1.01105	-0.017733	3.55853
TCGA-EW-A1P7-01A-21R-A144-07	4.80337	1.50523	-1.7811	-0.471213	4.05628
TCGA-LL-A5YO-01A-21R-A28M-07	4.7349	1.56589	-1.97748	-0.825517	3.49779
TCGA-BH-A1FN-01A-11R-A13Q-07	3.69353	0.970605	-1.20915	-0.245383	3.2096
TCGA-A7-A3RF-01A-11R-A22K-07	3.39097	0.616022	-0.890298	0.15699	3.27368
TCGA-E9-A1NG-01A-21R-A14M-07	3.94041	1.06678	-1.98349	-0.292302	2.73139
TCGA-D8-A1XB-01A-11R-A14D-07	3.37554	0.856868	-1.10262	0.0553797	3.18516
TCGA-A2-A0CX-01A-21R-A00Z-07	3.98539	1.14035	-1.58072	-0.363708	3.18132
TCGA-A8-A07F-01A-11R-A00Z-07	3.71559	1.02652	-1.17294	-0.160145	3.40902
TCGA-AR-A5QQ-01A-11R-A28M-07	4.6578	1.45487	-2.15896	-0.88191	3.07181
TCGA-A2-A3XT-01A-11R-A22U-07	4.47527	1.28003	-1.68213	-0.419634	3.65352
TCGA-OL-A5RY-01A-21R-A28M-07	4.46708	1.49314	-1.89625	-0.521147	3.54282
TCGA-A7-A26I-01B-06R-A22O-07	3.00938	0.79923	-1.48273	-0.216528	2.10936
TCGA-LL-A50Y-01A-11R-A266-07	3.76257	0.913937	-1.27429	0.0382123	3.44043
TCGA-C8-A1HO-01A-11R-A13Q-07	4.21919	0.868272	-0.740514	-0.157232	4.18971
TCGA-AR-A24L-01A-11R-A169-07	3.13792	0.942535	-1.1148	-0.0309435	2.9347
TCGA-AN-A0FX-01A-11R-A034-07	3.28836	0.888843	-1.04209	0.0116233	3.14673
TCGA-A7-A13H-01A-11R-A22K-07	4.1321	1.12969	-1.72824	-0.33983	3.19372
TCGA-A8-A06N-01A-11R-A00Z-07	3.02863	0.639175	-0.74303	0.0914394	3.01621
TCGA-E2-A150-01A-11R-A12D-07	4.79675	1.15897	-1.53951	-0.46231	3.9539
TCGA-AC-A23H-01A-11R-A157-07	2.7418	0.81831	-1.1435	-0.0229935	2.39361
TCGA-A7-A0DC-01B-04R-A22O-07	1.66667	0.481962	-0.64703	0.146452	1.64806
TCGA-BH-A0BA-01A-11R-A056-07	3.38182	1.10173	-1.03881	-0.00335039	3.4414
TCGA-EW-A1PB-01A-11R-A144-07	4.61538	1.52766	-2.00729	-1.54319	2.59256
TCGA-A2-A4S2-01A-12R-A266-07	4.35356	1.16238	-1.37591	-0.518091	3.62194
TCGA-A7-A0CE-01A-11R-A00Z-07	3.79286	1.06845	-0.97494	-0.171379	3.71499
TCGA-A8-A091-01A-11R-A00Z-07	3.00132	0.884268	-1.17402	0.101102	2.81267
TCGA-A2-A0EV-01A-11R-A034-07	4.27015	1.10154	-1.41295	-0.179268	3.77947
TCGA-UL-AAZ6-01A-11R-A41B-07	4.60517	0.798358	-1.09528	-0.0748001	4.23345
TCGA-AR-A0TW-01A-11R-A084-07	4.10866	1.18211	-1.2945	-0.502265	3.49401
TCGA-E2-A576-01A-11R-A31O-07	3.31001	0.818739	-0.737002	-0.00686914	3.38488
TCGA-A8-A07S-01A-11R-A034-07	3.49507	0.851196	-1.04936	0.00152286	3.29842
TCGA-C8-A12P-01A-11R-A115-07	3.59891	1.09601	-1.42834	-0.331578	2.935
TCGA-EW-A1PF-01A-11R-A144-07	3.70167	0.992623	-1.2329	-0.0408894	3.4205
TCGA-AN-A0XN-01A-21R-A109-07	3.94842	1.10348	-1.78102	-0.305221	2.96566
TCGA-E9-A1R5-01A-11R-A14M-07	3.2978	0.750067	-1.03821	0.0711373	3.08079
TCGA-LL-A5YL-01A-12R-A29R-07	3.93946	1.11419	-1.29601	-0.0627981	3.69484
TCGA-AR-A2LL-01A-11R-A180-07	3.38623	0.896381	-1.32515	-0.0182656	2.93919
TCGA-AO-A1KQ-01A-11R-A13Q-07	3.73928	1.25258	-1.22415	-0.309856	3.45786
TCGA-BH-A0DI-01A-21R-A12P-07	3.92665	1.16079	-1.50293	-0.192533	3.39199
TCGA-D8-A1X8-01A-11R-A14M-07	3.6137	1.09319	-1.35297	-0.0520667	3.30185
TCGA-A2-A0D0-01A-11R-A00Z-07	3.96901	1.18093	-1.29358	-0.418486	3.43787
TCGA-E9-A54X-01A-11R-A266-07	2.98178	0.591751	-0.529514	0.193558	3.23758
TCGA-A7-A0DB-01A-11R-A277-07	3.17198	0.867504	-1.40009	-0.108806	2.5306
TCGA-C8-A26W-01A-11R-A16F-07	4.07706	1.23917	-1.20134	-0.215733	3.89916
TCGA-E2-A1IN-01A-11R-A13Q-07	3.48011	0.809043	-1.04144	-0.0537188	3.194
TCGA-GM-A2DK-01A-21R-A180-07	3.79658	1.03305	-1.30569	-0.120961	3.40299
TCGA-E2-A15A-06A-11R-A12D-07	4.06025	1.35866	-1.41403	-0.27601	3.72887
TCGA-EW-A3U0-01A-11R-A22K-07	4.65548	1.58517	-1.97581	-0.826564	3.43828
TCGA-PE-A5DD-01A-12R-A27Q-07	3.66626	1.05726	-1.13109	-0.0780649	3.51436
TCGA-BH-A0BC-01A-22R-A084-07	4.23675	1.15196	-1.47758	-0.242266	3.66887
TCGA-AR-A0U3-01A-11R-A109-07	3.41625	0.974917	-0.946741	-0.103496	3.34093
TCGA-D8-A27F-01A-11R-A16F-07	3.36146	1.04288	-1.24884	-0.0345114	3.121
TCGA-BH-A0EB-01A-11R-A034-07	4.41804	1.09162	-1.43623	-0.227123	3.84631
TCGA-A8-A08O-01A-21R-A056-07	2.90893	0.782037	-0.880686	0.101774	2.91206
TCGA-BH-A0HB-01A-11R-A056-07	3.85542	1.17845	-1.5361	-0.294799	3.20297
TCGA-BH-A1FB-01A-11R-A13Q-07	4.23071	1.3223	-1.52977	-0.380015	3.64323
TCGA-EW-A6S9-01A-22R-A33J-07	3.48796	0.831004	-1.09484	-0.0955629	3.12856
TCGA-D8-A1JM-01A-11R-A13Q-07	3.49009	1.09827	-0.985347	-0.18126	3.42176
TCGA-E9-A1R0-01A-22R-A16F-07	3.43631	1.02325	-1.1167	-0.0503714	3.29249
TCGA-BH-A0HN-01A-11R-A10U-07	3.30625	0.633192	-0.923807	0.117223	3.13286
TCGA-E9-A1NH-01A-11R-A14D-07	3.65582	0.880791	-1.43988	-0.0342415	3.06249
TCGA-D8-A3Z6-01A-11R-A239-07	3.45139	0.758055	-0.955366	0.134038	3.38812
TCGA-B6-A0RV-01A-11R-A084-07	3.79694	1.07136	-1.08743	-0.00516415	3.7757
TCGA-A2-A0T1-01A-21R-A084-07	4.47752	1.34374	-1.79047	-0.553113	3.47767
TCGA-A8-A09G-01A-21R-A00Z-07	4.34597	1.17082	-1.23111	-0.280841	4.00484
TCGA-OL-A5RU-01A-11R-A28M-07	3.99558	1.20224	-1.29851	-0.198265	3.70104
TCGA-E2-A1B0-01A-11R-A12P-07	3.45003	1.17683	-1.37901	-0.331177	2.91667
TCGA-B6-A401-01A-11R-A239-07	3.72603	1.02077	-1.37541	-0.0624795	3.30891
TCGA-E2-A154-01A-11R-A115-07	2.868	0.780012	-0.917265	0.0676236	2.79837
TCGA-AO-A0JI-01A-21R-A056-07	3.09047	0.968659	-0.607478	0.0509362	3.50258
TCGA-BH-A0HA-01A-11R-A12P-07	4.36522	1.11524	-1.17188	-0.281614	4.02696
TCGA-E2-A1IU-01A-11R-A14D-07	3.37031	0.959917	-1.02665	0.0771672	3.38074
TCGA-BH-A18T-01A-11R-A12D-07	3.6568	1.09269	-1.30418	-0.0846063	3.36071
TCGA-BH-A203-01A-12R-A169-07	3.70609	1.17608	-1.43617	-0.268818	3.17719
TCGA-AR-A2LO-01A-31R-A18M-07	3.95376	1.34381	-1.35867	-0.280872	3.65802
TCGA-E2-A15K-06A-11R-A12P-07	2.73695	0.742772	-0.859368	0.158961	2.77931
TCGA-BH-A201-01A-11R-A14M-07	3.38029	0.893409	-1.21125	-0.106681	2.95576
TCGA-C8-A8HQ-01A-11R-A36F-07	3.90645	1.18136	-1.35383	-0.442339	3.29165
TCGA-B6-A0RL-01A-11R-A084-07	2.84563	0.577622	-0.474082	0.101201	3.05037
TCGA-A2-A0SU-01A-11R-A084-07	3.74513	1.02276	-1.07683	-0.0127341	3.67833
TCGA-AO-A1KR-01A-12R-A144-07	3.73236	1.03602	-0.927595	-0.31341	3.52737
TCGA-GM-A3XG-01A-31R-A24H-07	3.2966	0.756989	-0.783449	0.135501	3.40565
TCGA-E9-A1R6-01A-11R-A14D-07	3.3624	0.749355	-1.00009	0.0146629	3.12633
TCGA-3C-AALI-01A-11R-A41B-07	3.92364	1.21811	-1.21814	-0.472455	3.45116
TCGA-BH-A0B6-01A-11R-A19W-07	5.54907	1.44504	-1.72329	-0.741034	4.52979
TCGA-AR-A24W-01A-11R-A169-07	3.31166	0.890633	-0.883551	0.0702165	3.38896
TCGA-AC-A7VB-01A-11R-A352-07	3.23099	0.728007	-0.638335	0.155234	3.47589
TCGA-AR-A2LE-01A-11R-A180-07	3.38531	0.88512	-0.881478	0.0494999	3.43845
TCGA-AN-A041-01A-11R-A034-07	3.52962	0.838924	-1.098	0.0728835	3.34342
TCGA-D8-A27R-01A-11R-A16F-07	3.47157	1.12176	-1.38821	-0.0995285	3.10558
TCGA-AR-A1AS-01A-11R-A12P-07	3.12797	0.723773	-1.24912	0.0232331	2.62585
TCGA-A7-A4SA-01A-11R-A266-07	4.06007	1.28374	-1.3857	-0.344872	3.61324
TCGA-E9-A247-01A-11R-A169-07	3.10824	0.780443	-0.813585	0.0171846	3.09229
TCGA-EW-A6SB-01A-12R-A32P-07	5.02722	1.43202	-1.76344	-0.708766	3.98703
TCGA-AR-A1AO-01A-11R-A12P-07	4.4984	1.48123	-2.34386	-0.699835	2.93594
TCGA-AN-A049-01A-21R-A00Z-07	3.90286	1.04473	-1.33509	-0.109044	3.50346
TCGA-E9-A244-01A-11R-A169-07	3.13558	1.00298	-1.02577	-0.0912371	3.02156
TCGA-C8-A12M-01A-11R-A115-07	3.30734	0.894849	-0.874471	-0.00444722	3.32327
TCGA-E9-A227-01A-11R-A157-07	3.92546	1.19811	-1.34536	-0.232858	3.54536
TCGA-GM-A5PV-01A-11R-A28M-07	3.55229	0.930858	-1.01186	-0.0277664	3.44352
TCGA-AR-A1AN-01A-11R-A12P-07	3.48906	0.965949	-1.15766	0.0235221	3.32087
TCGA-C8-A12T-01A-11R-A115-07	3.59515	0.962582	-1.24727	-0.224059	3.08641
TCGA-AC-A8OS-01A-12R-A41B-07	3.91101	1.11556	-1.22683	-0.101457	3.69828
TCGA-BH-A0H9-01A-11R-A056-07	2.91561	0.842251	-0.986449	0.127238	2.89865
TCGA-BH-A0E2-01A-11R-A056-07	3.57058	1.03642	-1.12254	-0.130036	3.35442
TCGA-A8-A090-01A-11R-A00Z-07	3.86171	1.05176	-1.426	-0.252073	3.2354
TCGA-AC-A2FO-01A-11R-A180-07	3.99824	1.29499	-1.45771	-0.181865	3.65365
TCGA-A8-A0A9-01A-11R-A00Z-07	3.59437	0.960417	-1.16584	-0.190463	3.19848
TCGA-E2-A15A-01A-11R-A12D-07	3.86805	1.11761	-1.40388	-0.280975	3.3008
TCGA-A2-A0ER-01A-21R-A034-07	3.37353	0.890842	-0.957594	0.0422491	3.34903
TCGA-BH-A0C1-01B-11R-A12D-07	3.90293	1.19244	-1.22995	-0.189201	3.67622
TCGA-AO-A12B-01A-11R-A10J-07	3.73723	0.786516	-0.867297	0.0645278	3.72097
TCGA-AN-A0FZ-01A-11R-A034-07	2.81847	0.69098	-0.894629	0.175019	2.78984
TCGA-EW-A1OW-01A-21R-A144-07	4.17877	1.10538	-1.31555	-0.327037	3.64155
TCGA-LL-A6FR-01A-12R-A31O-07	3.84281	0.727614	-1.20412	-0.00886612	3.35744
TCGA-AN-A046-01A-21R-A034-07	4.42319	1.24462	-1.34454	-0.544484	3.77879
TCGA-OL-A66L-01A-12R-A31O-07	3.91131	1.06386	-1.32392	-0.141715	3.50953
TCGA-OL-A66J-01A-11R-A29R-07	3.24207	0.884583	-1.13644	-0.0991764	2.89103
TCGA-D8-A1JU-01A-11R-A13Q-07	4.11113	1.04114	-1.49996	-0.128523	3.52379
TCGA-BH-A1FR-01A-11R-A13Q-07	3.52661	0.974597	-1.15299	-0.00499006	3.34323
TCGA-BH-A0H7-01A-13R-A056-07	3.90597	0.885979	-0.95006	0.00505367	3.84694
TCGA-B6-A0RS-01A-11R-A084-07	3.94244	1.20997	-1.46104	-0.393061	3.29831
TCGA-LL-A5YP-01A-21R-A28M-07	3.79695	1.16521	-1.60926	-0.181791	3.17111
TCGA-AC-A2QH-01B-04R-A22O-07	2.09418	0.512805	-0.49829	0.0425661	2.15126
TCGA-A2-A0YK-01A-22R-A109-07	4.19203	1.41663	-1.53239	-0.43797	3.6383
TCGA-AO-A03O-01A-11R-A00Z-07	4.13234	1.15345	-1.29753	-0.459866	3.52839
TCGA-D8-A1JN-01A-11R-A13Q-07	3.66618	0.835934	-0.774272	0.000930598	3.72877
TCGA-AN-A0XR-01A-11R-A109-07	4.06059	0.799251	-0.755648	-0.107496	3.9967
TCGA-D8-A1XV-01A-11R-A14M-07	3.33926	0.784444	-0.805619	0.120049	3.43813
TCGA-AR-A1AH-01A-11R-A12D-07	2.56875	0.983082	-1.00079	0.184911	2.73595
TCGA-E9-A1N6-01A-11R-A144-07	3.58706	0.9791	-1.33799	-0.0997289	3.12844
TCGA-W8-A86G-01A-21R-A36F-07	3.09856	0.704433	-0.798543	0.149242	3.1537
TCGA-A2-A1G4-01A-11R-A13Q-07	2.75582	0.875852	-1.00355	0.0988745	2.72699
TCGA-B6-A0WY-01A-11R-A109-07	4.11551	1.00371	-1.09457	-0.166187	3.85846
TCGA-BH-A1EV-01A-11R-A137-07	3.08018	0.780469	-1.11302	-0.0943647	2.65326
TCGA-B6-A0IO-01A-11R-A034-07	4.33647	0.875831	-0.840827	0.0105989	4.38207
TCGA-C8-A12U-01A-11R-A115-07	4.29658	1.16226	-1.09048	-0.395078	3.97328
TCGA-D8-A1XW-01A-11R-A14M-07	4.49777	1.14441	-1.63124	-0.352339	3.65861
TCGA-AO-A0JG-01A-31R-A084-07	4.29087	1.22742	-1.23795	-0.254196	4.02615
TCGA-A8-A07J-01A-11R-A00Z-07	4.03901	1.04364	-1.79131	-0.24897	3.04237
TCGA-OL-A66O-01A-11R-A31O-07	3.22517	0.685686	-0.636472	0.141141	3.41552
TCGA-D8-A27I-01A-11R-A16F-07	3.66353	1.19129	-1.43023	-0.136323	3.28827
TCGA-JL-A3YW-01A-12R-A239-07	4.42558	1.25044	-1.96716	-0.581348	3.12751
TCGA-B6-A0IM-01A-11R-A034-07	3.41687	0.819995	-0.953809	-0.0401951	3.24286
TCGA-A7-A13D-01B-04R-A277-07	1.9713	0.604015	-0.669352	0.185549	2.09151
TCGA-BH-A1ES-06A-12R-A24H-07	3.26403	0.634295	-1.0318	0.17127	3.03779
TCGA-AC-A23G-01A-11R-A213-07	4.1142	1.09449	-1.63504	-0.0757118	3.49793
TCGA-B6-A0RI-01A-11R-A056-07	3.37824	0.882366	-1.31506	-0.0918914	2.85366
TCGA-D8-A1Y2-01A-11R-A157-07	4.19522	1.32754	-2.14043	-0.474492	2.90784
TCGA-AR-A255-01A-11R-A169-07	3.97765	1.16739	-1.29999	-0.336144	3.5089
TCGA-E9-A1NA-01A-11R-A144-07	3.82254	1.07227	-1.45951	-0.253542	3.18175
TCGA-E9-A1RA-01A-11R-A14D-07	3.49386	0.979295	-1.00605	0.01735	3.48445
TCGA-AC-A5XU-01A-11R-A28M-07	3.532	0.920146	-1.00518	0.0573895	3.50435
TCGA-BH-A18K-01A-11R-A12D-07	3.36415	0.873175	-1.11812	0.00124184	3.12045
TCGA-E9-A1N4-01A-11R-A14M-07	3.8615	1.18091	-1.43075	-0.345781	3.26587
TCGA-C8-A138-01A-11R-A115-07	4.22746	1.27745	-1.4197	-0.529887	3.55532
TCGA-OL-A66H-01A-11R-A29R-07	4.54767	1.07903	-1.51907	-0.293472	3.81416
TCGA-OL-A66N-01A-12R-A31O-07	3.61653	1.05374	-1.15019	0.027554	3.54763
TCGA-AR-A0TZ-01A-12R-A084-07	3.09897	0.91715	-0.988295	0.0770907	3.10492
TCGA-AN-A03Y-01A-21R-A00Z-07	3.37563	1.03636	-1.09548	-0.086567	3.22993
TCGA-BH-A28O-01A-11R-A22K-07	3.63246	1.00413	-1.06878	-0.0217897	3.54602
TCGA-AQ-A54O-01A-11R-A266-07	3.44965	0.879859	-0.865156	-0.10825	3.3561
TCGA-AR-A0TY-01A-12R-A115-07	2.83809	0.882869	-0.848583	0.159014	3.03139
TCGA-AN-A0FW-01A-11R-A034-07	3.50954	0.956301	-0.885882	0.0919752	3.67194
TCGA-A8-A0A1-01A-11R-A00Z-07	4.26039	1.26793	-1.82898	-0.602743	3.0966
TCGA-E9-A243-01A-21R-A169-07	4.58716	1.63975	-2.09665	-0.867925	3.26233
TCGA-AR-A251-01A-12R-A169-07	3.25404	1.18316	-1.16112	-0.166237	3.10985
TCGA-A8-A09T-01A-11R-A00Z-07	3.57313	0.906713	-1.16464	-0.126557	3.18864
TCGA-EW-A1IY-01A-11R-A13Q-07	4.20911	1.38711	-1.3356	-0.540723	3.71989
TCGA-C8-A26X-01A-31R-A16F-07	4.37182	1.32811	-1.88098	-0.633474	3.18548
TCGA-AO-A12A-01A-21R-A115-07	3.9264	1.04252	-1.18495	-0.0800041	3.70397
TCGA-BH-A0B9-01A-11R-A056-07	4.42527	1.43616	-1.50421	-0.54906	3.80816
TCGA-AO-A0JB-01A-11R-A32Y-07	3.54948	0.881386	-1.09992	0.0993597	3.43031
TCGA-AR-A254-01A-21R-A169-07	3.98046	1.26241	-2.06712	-0.552495	2.62326
TCGA-B6-A402-01A-11R-A239-07	3.45423	0.841374	-0.821357	0.0841071	3.55835
TCGA-EW-A1IX-01A-12R-A144-07	3.63251	0.907101	-1.23684	-0.0310357	3.27174
TCGA-BH-A204-01A-11R-A157-07	2.41602	0.850642	-0.85799	0.0668276	2.4755
TCGA-GM-A2DC-01A-11R-A18M-07	3.09242	0.766089	-0.721485	0.111573	3.2486
TCGA-B6-A0RU-01A-11R-A084-07	3.5197	1.03193	-0.918728	-0.0248917	3.60801
TCGA-E9-A1NI-01A-11R-A14D-07	3.55535	0.875548	-1.09609	-0.0542274	3.28057
TCGA-AC-A2FG-01A-11R-A17B-07	3.28782	0.872111	-1.09532	0.112238	3.17685
TCGA-A1-A0SJ-01A-11R-A084-07	3.44163	0.985973	-1.06494	0.0926507	3.45531
TCGA-D8-A27N-01A-11R-A16F-07	3.89839	1.10987	-1.58879	-0.152809	3.26665
TCGA-BH-A18R-01A-11R-A12D-07	3.49043	1.12976	-1.14439	-0.00466806	3.47114
TCGA-A8-A08H-01A-21R-A00Z-07	4.37418	1.35433	-2.44827	-0.337408	2.94283
TCGA-GM-A2DL-01A-11R-A18M-07	3.83791	1.00176	-1.37779	-0.16708	3.29481
TCGA-AR-A24Q-01A-12R-A169-07	3.7309	1.25066	-1.34631	-0.184376	3.45088
TCGA-E2-A14Q-01A-11R-A12D-07	3.60331	0.97961	-0.844807	-0.0255463	3.71257
TCGA-C8-A1HF-01A-11R-A137-07	4.40282	1.37604	-1.5223	-0.613111	3.64345
TCGA-D8-A1Y0-01A-11R-A14M-07	4.02433	1.30828	-1.4137	-0.329705	3.5892
TCGA-B6-A0I5-01A-11R-A034-07	3.59933	0.895652	-1.12635	0.0958006	3.46443
TCGA-A7-A4SB-01A-21R-A266-07	3.18625	0.765188	-0.782641	0.0196134	3.18841
TCGA-B6-A1KI-01A-11R-A14M-07	3.23905	0.706756	-0.794127	0.198212	3.34989
TCGA-D8-A1JB-01A-11R-A13Q-07	4.27739	1.36961	-1.47268	-0.388748	3.78557
TCGA-A2-A04T-01A-21R-A034-07	3.6985	1.35295	-1.44877	-0.636381	2.96629
TCGA-BH-A0DP-01A-21R-A056-07	3.908	1.13171	-1.36079	-0.0705844	3.60833
TCGA-OL-A5RW-01A-11R-A28M-07	4.51463	0.922907	-1.19393	-0.410994	3.83261
TCGA-A8-A08I-01A-11R-A00Z-07	5.30541	1.3921	-2.01707	-0.882502	3.79794
TCGA-GM-A5PX-01A-12R-A28M-07	3.55277	0.930009	-1.00761	-0.0294414	3.44573
TCGA-BH-A0DL-01A-11R-A115-07	4.1288	1.38838	-2.10543	-0.800787	2.61095
TCGA-AO-A126-01A-11R-A10J-07	3.60607	0.951887	-1.0964	-0.10283	3.35873
TCGA-E9-A22B-01A-11R-A157-07	3.70769	0.989282	-1.16841	-0.203218	3.32534
TCGA-BH-A0H5-01A-21R-A115-07	5.03534	1.69376	-1.84571	-0.899508	3.98388
TCGA-AN-A0AJ-01A-11R-A00Z-07	4.01933	1.28847	-1.59834	-0.601075	3.10838
TCGA-B6-A0RG-01A-11R-A056-07	2.87366	0.765523	-0.863745	0.0863262	2.86177
TCGA-D8-A4Z1-01A-21R-A266-07	3.61125	1.01318	-1.14582	0.0286644	3.50728
TCGA-B6-A0IJ-01A-11R-A034-07	4.64218	1.40388	-1.69211	-0.748938	3.60501
TCGA-A7-A2KD-01A-31R-A21T-07	3.632	1.16737	-1.43973	-0.28699	3.07265
TCGA-B6-A1KC-01B-11R-A157-07	2.61879	0.752473	-0.818491	0.105772	2.65855
TCGA-A2-A0CU-01A-12R-A034-07	2.87471	0.893872	-0.999914	0.0880544	2.85673
TCGA-D8-A142-01A-11R-A115-07	3.59146	1.09075	-1.49284	-0.0580196	3.13136
TCGA-A2-A0CW-01A-21R-A115-07	4.07915	1.02076	-1.19814	-0.299432	3.60233
TCGA-BH-A0GZ-01A-11R-A056-07	3.31386	0.859539	-1.00972	0.111807	3.27549
TCGA-BH-A18P-01A-11R-A12D-07	4.13271	1.03225	-1.0234	-0.277579	3.86398
TCGA-D8-A1JC-01A-11R-A13Q-07	3.74484	1.11916	-1.37288	-0.358486	3.13263
TCGA-A8-A0A4-01A-11R-A00Z-07	3.46238	0.876157	-0.975675	0.0598422	3.4227
TCGA-A2-A25E-01A-11R-A169-07	3.09603	0.970777	-0.904794	-0.0158323	3.14618
TCGA-GM-A2DI-01A-31R-A18M-07	4.67625	1.56696	-1.77992	-0.669676	3.79361
TCGA-AN-A0AM-01A-11R-A034-07	4.47953	1.09176	-1.57157	-0.498468	3.50125
TCGA-E9-A1RG-01A-11R-A14D-07	3.55455	0.931302	-1.18687	-0.0424101	3.25658
TCGA-E2-A1IO-01A-11R-A144-07	3.59081	1.09441	-1.29536	-0.158718	3.23114
TCGA-A2-A0D2-01A-21R-A034-07	3.73045	1.37189	-1.37981	-0.355011	3.36751
TCGA-BH-A0H3-01A-11R-A12P-07	3.54814	1.09335	-1.15856	-0.00723306	3.47569
TCGA-D8-A1XD-01A-11R-A14D-07	2.54456	0.741897	-0.859759	0.0758637	2.50256
TCGA-3C-AAAU-01A-11R-A41B-07	3.03617	0.723963	-0.870675	0.192061	3.08151
TCGA-AC-A6IV-01A-12R-A33J-07	4.04424	1.31757	-1.81993	-0.333091	3.20879
TCGA-S3-AA12-01A-11R-A41B-07	2.62798	0.718184	-0.901682	0.0912599	2.53574
TCGA-BH-A42T-01A-11R-A24H-07	3.80928	1.1221	-1.16362	-0.175827	3.59193
TCGA-AC-A2FM-01A-11R-A19W-07	2.8951	0.758119	-0.793581	0.170734	3.03037
TCGA-A8-A07C-01A-11R-A034-07	3.32625	1.33087	-1.26872	-0.389921	2.99848
TCGA-A8-A08S-01A-11R-A034-07	4.231	0.902321	-0.984699	-0.0989639	4.04966
TCGA-A7-A13F-01A-11R-A12P-07	3.05588	0.894145	-1.18229	0.0645362	2.83227
TCGA-D8-A1XK-01A-21R-A14M-07	4.25326	1.2999	-1.70739	-0.524651	3.32112
TCGA-E2-A14O-01A-31R-A115-07	2.81196	0.777156	-0.817903	0.0015188	2.77273
TCGA-D8-A3Z5-01A-41R-A24H-07	3.30819	0.794596	-0.833695	0.214965	3.48405
TCGA-A8-A09N-01A-11R-A00Z-07	3.7189	0.980593	-0.908478	-0.0483631	3.74265
TCGA-BH-A0B4-01A-11R-A00Z-07	3.79593	1.12779	-1.24712	-0.159706	3.5169
TCGA-D8-A141-01A-11R-A115-07	4.40552	1.41966	-1.81425	-0.59356	3.41736
TCGA-A8-A075-01A-11R-A084-07	3.94057	1.11374	-1.6224	-0.313975	3.11794
TCGA-AR-A0TV-01A-21R-A084-07	4.21324	1.186	-1.37338	-0.493957	3.53191
TCGA-A7-A0CG-01A-12R-A056-07	4.01662	1.27939	-1.48182	-0.129859	3.68433
TCGA-A7-A5ZW-01A-12R-A29R-07	3.82042	1.0387	-1.22954	-0.0205469	3.60903
TCGA-AR-A2LQ-01A-22R-A18M-07	3.56509	1.02009	-1.35927	0.00813482	3.23404
TCGA-D8-A27E-01A-11R-A16F-07	3.58573	0.865647	-1.07684	-0.0309879	3.34355
TCGA-AR-A24R-01A-11R-A169-07	3.6666	1.06633	-1.19303	-0.237755	3.30215
TCGA-C8-A135-01A-11R-A115-07	3.23786	1.13728	-1.27617	-0.0382169	3.06075
TCGA-E2-A15C-01A-31R-A12D-07	3.26062	0.924677	-1.03858	0.0256259	3.17234
TCGA-LL-A8F5-01A-11R-A36F-07	4.43995	1.05789	-1.41871	-0.337276	3.74185
TCGA-A8-A06P-01A-11R-A00Z-07	3.30753	0.884844	-1.35726	0.0265339	2.86165
TCGA-E2-A15K-01A-11R-A12P-07	3.83592	1.20488	-1.28289	-0.203387	3.55452
TCGA-A2-A3XZ-01A-42R-A239-07	4.08113	1.25758	-1.62494	-0.279318	3.43445
TCGA-OL-A66K-01A-11R-A29R-07	3.31795	0.830199	-0.935505	-0.0406663	3.17197
TCGA-AQ-A1H3-01A-31R-A13Q-07	3.49699	1.14747	-1.23459	-0.0409795	3.3689
TCGA-BH-A18Q-01A-12R-A12D-07	4.62331	1.22837	-1.22403	-0.497827	4.12981
TCGA-BH-A0B3-01A-11R-A056-07	4.85573	1.24577	-1.65841	-0.585209	3.85787
TCGA-A8-A07O-01A-11R-A00Z-07	3.40485	1.124	-1.51088	-0.123776	2.89419
TCGA-A7-A0CD-01A-11R-A00Z-07	3.33599	0.776028	-0.749342	0.0915422	3.45421
TCGA-A8-A08Z-01A-21R-A00Z-07	3.63529	1.0822	-1.77054	-0.200371	2.74658
TCGA-A2-A25D-01A-12R-A16F-07	4.47421	1.37254	-1.45889	-0.613361	3.7745
TCGA-BH-A0B7-01A-12R-A115-07	3.78468	1.31569	-1.71918	-0.258813	3.12238
TCGA-AO-A03V-01A-11R-A115-07	3.45408	0.821677	-0.818987	0.131066	3.58784
TCGA-A2-A1G0-01A-11R-A13Q-07	3.42459	1.03826	-1.22227	-0.066885	3.1737
TCGA-A2-A0SV-01A-11R-A084-07	4.34802	1.10807	-1.7076	-0.409962	3.33853
TCGA-B6-A1KN-01A-11R-A13Q-07	3.44176	1.10148	-1.01127	-0.0979853	3.43399
TCGA-D8-A13Y-01A-11R-A115-07	2.86922	0.727145	-0.741307	0.029105	2.88417
TCGA-A7-A0DB-01C-02R-A277-07	2.17683	0.572418	-0.770868	0.0750648	2.05344
TCGA-A7-A26E-01A-11R-A277-07	3.22322	0.951097	-1.14359	-0.038982	2.99174
TCGA-AC-A3QP-01A-11R-A22U-07	3.85102	1.01588	-1.37412	0.0201159	3.5129
TCGA-EW-A1IW-01A-11R-A13Q-07	3.28427	1.19416	-1.20634	-0.0967932	3.1753
TCGA-B6-A0IA-01A-11R-A034-07	3.53289	0.631031	-0.64864	0.122915	3.63819
TCGA-AC-A2B8-01A-11R-A17B-07	3.92812	1.16802	-1.52707	-0.159895	3.40918
TCGA-S3-AA14-01A-11R-A41B-07	3.32827	0.835631	-0.903745	0.0663464	3.3265
TCGA-EW-A1J1-01A-11R-A13Q-07	3.86883	1.01141	-1.24308	-0.313064	3.3241
TCGA-A8-A08L-01A-11R-A00Z-07	3.58899	1.21135	-1.28792	-0.409314	3.10311
TCGA-AO-A0J4-01A-11R-A034-07	4.50038	1.35362	-1.40057	-0.408388	4.04504
TCGA-GM-A3XN-01A-12R-A22U-07	3.90382	1.09178	-1.27419	-0.166819	3.55459
TCGA-C8-A1HE-01A-11R-A13Q-07	3.22119	0.848592	-1.04834	0.0320437	3.05348
TCGA-E9-A1RE-01A-11R-A157-07	2.63745	0.88526	-0.763051	0.11982	2.87948
TCGA-E2-A3DX-01A-21R-A213-07	4.11902	1.32798	-1.65665	-0.227266	3.56308
TCGA-EW-A6SD-01A-12R-A33J-07	3.81445	1.12806	-1.66736	-0.398495	2.87665
TCGA-AR-A24Z-01A-11R-A169-07	3.39076	0.876842	-1.08751	-0.120701	3.05938
TCGA-EW-A6SC-01A-12R-A32P-07	3.57635	1.11178	-1.25993	-0.0573914	3.3708
TCGA-S3-A6ZH-01A-22R-A32P-07	3.34068	0.907925	-0.871195	-0.0649361	3.31248
TCGA-D8-A1XF-01A-11R-A14D-07	3.31539	0.790387	-0.864872	0.130957	3.37187
TCGA-E9-A1RB-01A-11R-A157-07	3.00474	0.950219	-1.15439	-0.0308371	2.76974
TCGA-LD-A74U-01A-13R-A33J-07	3.75288	1.03359	-1.49623	-0.143389	3.14685
TCGA-A2-A25F-01A-11R-A169-07	4.89699	1.84357	-2.43477	-1.03037	3.27542
TCGA-C8-A12X-01A-11R-A115-07	4.51871	0.781474	-1.14394	-0.0583687	4.09788
TCGA-E2-A1LS-01A-12R-A157-07	3.35454	0.820727	-0.657848	0.054291	3.57171
TCGA-BH-A0DS-01A-11R-A056-07	3.64261	1.01517	-1.46853	-0.0964906	3.09276
TCGA-AC-A2FF-01A-11R-A17B-07	3.82128	1.23077	-1.41597	-0.178821	3.45726
TCGA-BH-A18S-01A-11R-A12D-07	3.16601	0.82257	-0.927474	0.126746	3.18785
TCGA-E2-A10A-01A-21R-A115-07	3.68524	0.866904	-1.13495	-0.128768	3.28842
TCGA-A2-A0D1-01A-11R-A034-07	2.83362	0.798969	-0.754627	0.063319	2.94128
TCGA-AR-A1AK-01A-21R-A12P-07	4.19936	1.33089	-1.57113	-0.420906	3.53822
TCGA-JL-A3YX-01A-11R-A22U-07	3.07199	0.812898	-0.879736	0.12558	3.13073
TCGA-PE-A5DC-01A-12R-A27Q-07	3.54183	0.926531	-0.929761	0.0696339	3.60823
TCGA-D8-A1XA-01A-11R-A14D-07	3.48632	0.820931	-1.05709	-0.00717563	3.24298
TCGA-BH-A0DE-01A-11R-A115-07	3.90675	1.12336	-1.42308	-0.220745	3.38628
TCGA-A7-A426-01A-22R-A24H-07	3.51725	1.03817	-1.07836	-0.00648347	3.47059
TCGA-B6-A0RN-01A-12R-A084-07	3.27915	0.763986	-0.781099	0.146341	3.40837
TCGA-A8-A097-01A-11R-A034-07	3.88256	1.01561	-1.31402	-0.118725	3.46542
TCGA-BH-A0BL-01A-11R-A115-07	4.26551	1.41631	-1.90628	-0.633782	3.14176
TCGA-AR-A1AY-01A-21R-A12P-07	3.42609	0.965952	-1.09018	-0.0273467	3.27452
TCGA-D8-A1XZ-01A-11R-A14M-07	3.76016	1.0771	-1.32351	-0.233855	3.27989
TCGA-BH-A1EN-01A-11R-A13Q-07	2.8811	0.802682	-0.850409	-0.0144668	2.8189
TCGA-AN-A0AS-01A-11R-A00Z-07	3.56795	0.870934	-1.49199	-0.303315	2.64357
TCGA-B6-A0WW-01A-11R-A109-07	3.51941	0.85202	-0.854155	-0.154631	3.36264
TCGA-A2-A04W-01A-31R-A115-07	3.4071	0.800734	-1.12595	0.0671235	3.149
TCGA-AR-A252-01A-11R-A169-07	4.27352	1.53102	-1.7619	-0.581173	3.46146
TCGA-BH-A0HO-01A-11R-A034-07	4.28153	0.924016	-1.31793	-0.103769	3.78385
TCGA-BH-A18G-01A-11R-A12D-07	3.70887	0.990312	-1.47507	-0.184625	3.03948
TCGA-E9-A295-01A-11R-A16F-07	3.51816	0.960467	-1.03387	-0.0744016	3.37035
TCGA-BH-A1EX-01A-11R-A13Q-07	3.73335	1.09859	-1.62847	-0.175853	3.02761
TCGA-AR-A24X-01A-11R-A169-07	3.17841	1.02658	-0.989561	0.0235888	3.23902
TCGA-LD-A66U-01A-11R-A31O-07	4.07079	1.12976	-1.23196	-0.206966	3.76162
TCGA-OL-A5RV-01A-12R-A28M-07	3.0926	0.851115	-1.0336	0.146587	3.05671
TCGA-5L-AAT0-01A-12R-A41B-07	3.93809	1.09212	-1.29667	-0.176984	3.55656
TCGA-BH-A0DG-01A-21R-A12P-07	3.76801	1.10779	-1.42197	-0.170622	3.28321
TCGA-AR-A24M-01A-11R-A169-07	3.37655	0.897969	-1.12353	0.041865	3.19285
TCGA-D8-A73W-01A-22R-A352-07	4.00486	1.04884	-1.46443	-0.329055	3.26022
TCGA-AC-A2QJ-01A-12R-A19W-07	4.43525	1.05318	-2.01657	-0.163621	3.30824
TCGA-BH-A0BD-01A-11R-A034-07	4.34276	1.24397	-1.37736	-0.346256	3.86311
TCGA-BH-A5IZ-01A-11R-A27Q-07	3.56999	0.950951	-1.29451	-0.228213	2.99822
TCGA-S3-AA11-01A-31R-A41B-07	3.10411	0.694828	-0.693532	0.10941	3.21481
TCGA-AR-A1AP-01A-11R-A12P-07	3.8076	0.998011	-1.55387	-0.217859	3.03389
TCGA-EW-A1OX-01A-11R-A144-07	3.17482	0.576906	-0.476271	0.214382	3.48984
TCGA-A7-A26J-01A-11R-A277-07	3.65296	0.973135	-1.11709	-0.136023	3.37299
TCGA-AN-A0FK-01A-11R-A034-07	3.51455	0.837545	-0.847937	0.123436	3.62759
TCGA-BH-A0DO-01B-11R-A12D-07	2.97263	0.848548	-0.944741	0.164019	3.04046
TCGA-BH-A1FD-01A-11R-A13Q-07	3.42721	0.967472	-1.14361	-0.336593	2.91447
TCGA-C8-A1HM-01A-12R-A137-07	4.83435	1.62083	-1.66717	-1.10686	3.68114
TCGA-AN-A0FF-01A-11R-A034-07	4.14011	1.11022	-1.27457	-0.0610663	3.9147
TCGA-BH-A0E9-01B-11R-A115-07	3.36545	1.10724	-1.08872	-0.0270955	3.35687
TCGA-5T-A9QA-01A-11R-A41B-07	3.41462	0.703732	-0.706071	0.0740737	3.48636
TCGA-AN-A0AT-01A-11R-A034-07	3.68652	1.16074	-1.26543	-0.214138	3.3677
TCGA-AR-A0TP-01A-11R-A084-07	2.83191	0.773831	-0.873813	0.17642	2.90835
TCGA-A2-A0YM-01A-11R-A109-07	3.9805	1.24787	-1.70752	-0.550525	2.97033
TCGA-C8-A1HJ-01A-11R-A13Q-07	3.20222	1.14752	-0.801394	-0.199186	3.34917
TCGA-E2-A15S-01A-11R-A115-07	2.59447	0.70434	-0.677564	0.154741	2.77599
TCGA-B6-A3ZX-01A-11R-A239-07	4.33101	1.53559	-1.64341	-0.455612	3.76758
TCGA-E9-A1NC-01A-21R-A26B-07	4.87343	1.29787	-1.57777	-0.536336	4.0572
TCGA-EW-A1J6-01A-11R-A13Q-07	4.00757	1.10149	-1.08361	-0.461294	3.56416
TCGA-LL-A5YM-01A-11R-A28M-07	3.88814	0.805441	-1.00094	0.0720657	3.7647
TCGA-AN-A0FY-01A-11R-A034-07	3.36654	0.877861	-1.00183	-0.0479282	3.19464
TCGA-A7-A13D-01A-13R-A277-07	2.81275	0.85457	-1.05903	0.0521487	2.66045
TCGA-E9-A228-01A-31R-A157-07	2.80074	0.839184	-1.23316	0.0440993	2.45086
TCGA-BH-A42U-01A-12R-A24H-07	4.14432	1.15891	-1.33317	-0.181566	3.78849
TCGA-A2-A0CO-01A-13R-A22K-07	4.2259	1.29315	-1.49818	-0.330669	3.69021
TCGA-E2-A1LI-01A-12R-A157-07	4.258	1.21921	-1.30653	-0.289917	3.88077
TCGA-AN-A0AL-01A-11R-A00Z-07	3.93081	1.25332	-1.3719	-0.480148	3.33209
TCGA-A2-A4RY-01A-31R-A266-07	3.65348	1.05043	-1.1688	-0.013682	3.52143
TCGA-AC-A8OR-01A-21R-A41B-07	3.56844	0.791372	-1.27028	0.0655316	3.15506
TCGA-HN-A2OB-01A-21R-A27Q-07	3.32966	0.865438	-1.04199	0.0451908	3.1983
TCGA-E2-A10F-01A-11R-A10J-07	4.06428	1.17988	-1.66648	-0.318974	3.2587
TCGA-3C-AALJ-01A-31R-A41B-07	3.89736	1.16919	-1.17576	-0.201916	3.68887
TCGA-B6-A1KF-01A-11R-A13Q-07	3.08412	0.768201	-0.862203	0.209729	3.19984
TCGA-B6-A0RQ-01A-11R-A115-07	3.37125	0.754566	-0.826987	0.111334	3.41016
TCGA-AR-A2LN-01A-21R-A18M-07	3.73693	1.0987	-1.2615	-0.151102	3.42303
TCGA-B6-A408-01A-12R-A24H-07	4.12151	1.05619	-1.36201	-0.334139	3.48155
TCGA-D8-A27H-01A-11R-A16F-07	3.95983	0.964256	-1.17348	0.0420144	3.79261
TCGA-EW-A1J5-01A-11R-A13Q-07	4.30865	1.33992	-1.40471	-0.526889	3.71698
TCGA-D8-A146-01A-31R-A115-07	3.53932	1.00696	-1.33152	-0.0553921	3.15937
TCGA-E2-A1LL-01A-11R-A144-07	2.9536	0.899839	-1.05844	-0.0295524	2.76545
TCGA-AN-A04D-01A-21R-A034-07	2.52134	0.859742	-0.676032	0.0609127	2.76596
TCGA-EW-A6SA-01A-21R-A32P-07	2.24933	0.613997	-0.515185	0.263349	2.61149
TCGA-C8-A8HP-01A-11R-A36F-07	4.23657	1.22992	-1.80065	-0.510779	3.15506
TCGA-BH-A1FJ-01A-11R-A13Q-07	3.2411	0.831632	-0.74446	0.139831	3.4681
TCGA-B6-A0I8-01A-11R-A034-07	2.60778	0.671733	-0.77729	0.139818	2.64204
TCGA-AC-A8OQ-01A-11R-A41B-07	4.32205	1.22849	-1.56264	-0.419941	3.56795
TCGA-B6-A0WV-01A-11R-A109-07	2.63551	0.719339	-0.546646	0.18492	2.99312
TCGA-A2-A04P-01A-31R-A034-07	4.20755	1.23119	-1.2551	-0.40893	3.77471
TCGA-LL-A5YN-01A-11R-A28M-07	4.75931	1.36722	-1.56196	-0.54719	4.01739
TCGA-D8-A27W-01A-11R-A16F-07	3.29775	1.05396	-1.24727	0.044201	3.14864
TCGA-AC-A3BB-01A-21R-A19W-07	4.13766	1.23854	-1.45577	-0.259908	3.66052
TCGA-AO-A03U-01B-21R-A10J-07	4.36572	1.26299	-1.96525	-0.375211	3.28826
TCGA-AR-A24S-01A-11R-A169-07	3.86448	1.20401	-1.85279	-0.46908	2.74662
TCGA-AN-A0XT-01A-11R-A109-07	3.17154	0.803156	-0.79708	0.0537501	3.23136
TCGA-EW-A1PE-01A-11R-A144-07	4.53237	1.18435	-1.45823	-0.554408	3.70408
TCGA-A2-A0CY-01A-12R-A034-07	2.49671	0.624866	-0.907507	0.185373	2.39944
TCGA-A8-A08F-01A-11R-A00Z-07	3.94182	1.22935	-1.73301	-0.56188	2.87628
TCGA-AC-A2FK-01A-12R-A180-07	3.58059	1.01898	-1.1456	0.00264673	3.45662
TCGA-E9-A1N5-01A-11R-A14D-07	4.0486	1.2199	-1.37732	-0.231901	3.65928
TCGA-AC-A3W5-01A-11R-A22K-07	4.15346	1.24751	-1.78959	-0.392929	3.21844
TCGA-A7-A4SD-01A-11R-A266-07	4.60004	1.27623	-1.65261	-0.831996	3.39167
TCGA-E2-A1AZ-01A-11R-A12P-07	3.9793	1.39167	-1.67087	-0.522489	3.17761
TCGA-B6-A0I6-01A-11R-A034-07	3.18296	0.979888	-1.11651	-0.00918082	3.03716
TCGA-E2-A15E-01A-11R-A12D-07	2.99906	0.825255	-0.824166	0.0792675	3.07942
TCGA-D8-A1JG-01B-11R-A13Q-07	4.40015	1.24638	-1.80389	-0.524882	3.31776
TCGA-A7-A26E-01A-11R-A169-07	3.26183	0.905262	-1.07671	0.0282853	3.11867
TCGA-AO-A129-01A-21R-A10J-07	4.04645	1.33146	-1.49467	-0.508342	3.37489
TCGA-AO-A0JF-01A-11R-A056-07	3.87799	1.13608	-1.54145	-0.116807	3.35581
TCGA-BH-A28Q-01A-11R-A16F-07	3.23702	0.915094	-1.0236	0.0645933	3.1931
TCGA-AC-A6IX-01A-12R-A32P-07	3.86235	1.08418	-1.40881	-0.0804706	3.45725
TCGA-E2-A15H-01A-11R-A12D-07	3.29143	0.837792	-0.950335	0.136046	3.31493
TCGA-A8-A06Q-01A-11R-A034-07	2.73632	0.728048	-0.69608	0.117563	2.88585
TCGA-EW-A1PC-01B-11R-A21T-07	3.94845	0.861717	-0.93272	-0.326969	3.55048
TCGA-AC-A3YJ-01A-11R-A22U-07	3.93765	0.849009	-1.29804	0.00492713	3.49355
TCGA-AN-A0XU-01A-11R-A109-07	4.63821	1.18486	-1.33474	-0.540384	3.94794
TCGA-C8-A1HN-01A-11R-A137-07	3.06804	0.924542	-1.03787	-0.022732	2.93197
TCGA-BH-A0BG-01A-11R-A115-07	5.08202	1.39809	-1.45657	-0.721265	4.30227
TCGA-E2-A156-01A-11R-A12D-07	2.74691	0.712205	-0.960483	0.123948	2.62258
TCGA-E2-A1LH-01A-11R-A14D-07	4.67063	1.44572	-1.7974	-0.747684	3.57127
TCGA-LL-A740-01A-21R-A32P-07	3.37107	0.944873	-1.42724	-0.0936193	2.79508
TCGA-A1-A0SF-01A-11R-A144-07	3.83956	1.14722	-0.981364	-0.178351	3.82707
TCGA-AO-A0J8-01A-21R-A034-07	3.95257	1.01986	-1.27705	-0.208447	3.48694
TCGA-A7-A13E-01B-06R-A277-07	3.24878	1.12286	-1.08265	-0.346509	2.94249
TCGA-A8-A08J-01A-11R-A00Z-07	3.92343	0.935864	-1.3429	-0.127338	3.38906
TCGA-AN-A0G0-01A-11R-A034-07	3.31451	1.04972	-1.25571	-0.122424	2.98609
TCGA-E2-A1IE-01A-11R-A13Q-07	2.75292	0.681417	-0.704952	0.1868	2.91619
TCGA-BH-A0BO-01A-23R-A12D-07	3.7835	1.01902	-1.5251	-0.241387	3.03603
TCGA-E2-A14T-01A-11R-A115-07	3.1095	0.827605	-1.21279	0.0246243	2.74893
TCGA-BH-A0W5-01A-11R-A109-07	3.9471	1.33178	-1.46818	-0.292763	3.51794
TCGA-BH-A6R8-01A-21R-A33J-07	4.59476	0.908301	-1.22102	-0.319168	3.96287
TCGA-B6-A0X0-01A-21R-A115-07	3.14441	0.76428	-0.740912	0.143239	3.31102
TCGA-GI-A2C8-01A-11R-A16F-07	3.75615	1.01569	-1.65983	-0.135849	2.97616
TCGA-B6-A0IC-01A-11R-A034-07	3.02541	0.606968	-0.795568	0.212082	3.04889
TCGA-EW-A1J2-01A-21R-A13Q-07	3.73796	1.08003	-1.40733	-0.210321	3.20034
TCGA-BH-A0GY-01A-11R-A056-07	3.5877	1.04972	-1.46772	-0.291791	2.87791
TCGA-OK-A5Q2-01A-11R-A27Q-07	3.66024	1.28583	-1.56962	-0.116804	3.25964
TCGA-B6-A0I2-01A-11R-A034-07	5.30788	1.40017	-1.52104	-0.960148	4.22686
TCGA-AQ-A04L-01B-21R-A10J-07	3.08778	0.785328	-1.23768	-0.00709503	2.62833
TCGA-A8-A083-01A-21R-A00Z-07	3.53682	0.702346	-0.766469	0.0516003	3.5243
TCGA-BH-A1EU-01A-11R-A137-07	3.89995	1.3628	-1.63869	-0.4236	3.20046
TCGA-A2-A3XS-01A-11R-A22U-07	3.67295	1.14494	-1.22593	-0.0837504	3.50821
TCGA-BH-A0BQ-01A-21R-A115-07	3.96966	1.13697	-1.34954	-0.0527871	3.7043
TCGA-E2-A10C-01A-21R-A10J-07	4.16871	1.21737	-1.25398	-0.212822	3.91928
TCGA-E2-A2P5-01A-11R-A19W-07	3.65136	0.989539	-0.918758	-0.168023	3.55412
TCGA-AO-A0J7-01A-11R-A034-07	2.6296	0.818915	-0.698171	0.0717389	2.82208
TCGA-E9-A1N9-01A-11R-A14D-07	3.18732	1.09986	-0.963008	-0.00881469	3.31536
TCGA-BH-A0E7-01A-11R-A034-07	3.00099	0.670676	-0.798181	0.0782569	2.95174
TCGA-A2-A0YC-01A-11R-A109-07	3.81667	0.992421	-1.22474	-0.109007	3.47534
TCGA-BH-A1FL-01A-11R-A13Q-07	3.04111	0.897306	-0.876007	0.0903463	3.15276
TCGA-AR-A0TX-01A-11R-A084-07	4.5056	1.34339	-1.6413	-0.63296	3.57473
TCGA-AO-A0JC-01A-11R-A056-07	4.84693	1.90805	-2.05734	-0.894995	3.80264
TCGA-A2-A0T0-01A-22R-A084-07	3.39948	1.08555	-1.60123	-0.290991	2.59282
TCGA-AC-A3TN-01A-11R-A22K-07	3.41304	0.791274	-0.831877	0.125535	3.49797
TCGA-E9-A22G-01A-11R-A157-07	3.76421	1.09037	-0.879376	-0.317492	3.65772
TCGA-OL-A97C-01A-32R-A41B-07	4.09981	1.16611	-1.33414	-0.314857	3.61692
TCGA-E2-A1B1-01A-21R-A12P-07	4.39733	1.3159	-1.59689	-0.502118	3.61423
TCGA-BH-A18F-01A-11R-A12D-07	3.79697	1.18636	-1.26028	-0.110822	3.61223
TCGA-A8-A085-01A-11R-A00Z-07	2.45885	0.654563	-0.670285	0.184763	2.62789
TCGA-AC-A8OP-01A-11R-A36F-07	3.16202	0.992168	-1.02649	0.035728	3.16343
TCGA-A1-A0SP-01A-11R-A084-07	3.54289	1.2022	-1.54643	-0.198511	3.00015
TCGA-Z7-A8R6-01A-11R-A41B-07	3.47746	0.911001	-1.01018	-0.078945	3.29933
TCGA-E2-A15O-01A-11R-A115-07	3.13576	0.868771	-0.928088	-0.0850577	2.99139
TCGA-E2-A14N-01A-31R-A137-07	3.87284	1.29561	-1.15407	-0.446334	3.56805
TCGA-A2-A0YG-01A-21R-A109-07	3.53189	0.968419	-1.06668	-0.0252248	3.4084
TCGA-A7-A26F-01B-04R-A22O-07	3.15441	0.963979	-1.69481	-0.508148	1.91544
TCGA-BH-A0B8-01A-21R-A056-07	3.08977	0.851174	-1.09699	-0.0101866	2.83377
TCGA-E2-A1BC-01A-11R-A12P-07	3.08903	0.803749	-0.882966	0.0307944	3.04061
TCGA-E2-A14Y-01A-21R-A12D-07	3.6765	0.991415	-1.08885	-0.164954	3.41411
TCGA-A7-A4SF-01A-11R-A266-07	3.31071	0.973916	-0.973711	-0.14989	3.16102
TCGA-A2-A4RW-01A-21R-A266-07	3.52013	0.990479	-1.18809	-0.0803731	3.24215
TCGA-AN-A03X-01A-21R-A00Z-07	3.52923	0.962692	-1.1671	0.0411161	3.36593
TCGA-GM-A2DD-01A-11R-A180-07	4.48801	1.45659	-1.7526	-0.590604	3.6014
TCGA-A8-A0A7-01A-11R-A00Z-07	4.69924	1.57193	-2.06151	-0.730527	3.47914
TCGA-D8-A1XC-01A-11R-A14D-07	3.29553	0.780843	-0.851786	0.112444	3.33703
TCGA-AO-A12F-01A-11R-A115-07	2.8209	0.937742	-1.05418	0.0614964	2.76596
TCGA-A2-A0EO-01A-11R-A034-07	3.7478	1.04848	-1.27544	-0.0406946	3.48014
TCGA-B6-A0X5-01A-21R-A109-07	3.70018	0.714568	-0.744311	-0.0593713	3.61107
TCGA-D8-A73U-01A-11R-A33J-07	5.07007	1.52406	-2.02921	-0.733964	3.83095
TCGA-AR-A5QP-01A-11R-A28M-07	3.48073	0.996273	-1.08018	0.0831958	3.48002
TCGA-BH-A1ET-01A-11R-A137-07	3.29331	0.947648	-1.0307	-0.0146208	3.19564
TCGA-E2-A15E-06A-11R-A12D-07	3.21418	0.928328	-0.989149	0.111668	3.26503
TCGA-D8-A1XR-01A-11R-A14M-07	3.21587	0.83249	-0.900579	0.100447	3.24823
TCGA-A8-A07L-01A-11R-A00Z-07	2.95835	0.872249	-0.899028	0.107273	3.03884
TCGA-AO-A0JA-01A-11R-A056-07	3.71742	1.09867	-1.42789	-0.15056	3.23764
TCGA-A2-A0YE-01A-11R-A109-07	3.4443	0.936655	-1.03609	-0.00479841	3.34007
TCGA-E2-A14R-01A-11R-A115-07	4.65157	1.29804	-1.37864	-0.742769	3.8282
TCGA-EW-A1P5-01A-11R-A144-07	4.84474	1.03669	-1.33535	-0.564421	3.98166
TCGA-A8-A07R-01A-21R-A034-07	3.58889	0.918558	-0.979314	-0.131401	3.39674
TCGA-AR-A1AJ-01A-21R-A12P-07	4.74669	1.65429	-2.28509	-1.03714	3.07876
TCGA-EW-A1P0-01A-11R-A144-07	3.76205	0.986484	-1.03188	-0.0869325	3.62972
TCGA-C8-A27B-01A-11R-A169-07	4.38597	1.45327	-1.77182	-0.991561	3.07586
TCGA-A2-A0EX-01A-21R-A034-07	3.51629	0.941264	-1.01565	0.124229	3.56613
TCGA-A8-A07G-01A-11R-A034-07	3.98526	0.969602	-1.35072	0.00442633	3.60857
TCGA-A2-A3KC-01A-11R-A213-07	3.57834	1.08393	-1.32685	-0.0781619	3.25726
TCGA-D8-A1JD-01A-11R-A13Q-07	3.63794	1.09174	-1.52182	-0.233753	2.97412
TCGA-E2-A107-01A-11R-A10J-07	3.01822	0.932293	-0.788259	0.106845	3.2691
TCGA-A8-A086-01A-11R-A00Z-07	3.34414	0.80666	-1.15485	-0.0598249	2.93612
TCGA-BH-A0AU-01A-11R-A12P-07	3.62464	1.02249	-1.11106	-0.166288	3.36978
TCGA-GM-A2DM-01A-11R-A180-07	3.94491	0.897518	-1.39892	-0.0510093	3.39249
TCGA-BH-A0AW-01A-11R-A056-07	4.29368	1.41355	-1.74107	-0.628611	3.33755
TCGA-GM-A3NY-01A-11R-A21T-07	3.39988	0.907439	-0.882223	0.0763389	3.50144
TCGA-AC-A3W6-01A-12R-A22K-07	4.27824	1.24828	-1.46146	-0.303715	3.76133
TCGA-A1-A0SN-01A-11R-A144-07	3.97846	1.2249	-1.45206	-0.206188	3.54511
TCGA-EW-A2FV-01A-11R-A17B-07	4.294	1.25034	-1.32413	-0.226193	3.99401
TCGA-AC-A62Y-01A-11R-A29R-07	4.06312	1.09726	-1.42521	-0.207127	3.52804
TCGA-A2-A0YT-01A-11R-A109-07	3.34189	1.04515	-1.12371	-0.077149	3.18619
TCGA-D8-A27T-01A-11R-A16F-07	4.07877	1.16657	-1.42356	-0.261026	3.56075
TCGA-AR-A24V-01A-21R-A169-07	3.9704	1.01627	-1.45988	-0.324826	3.20196
TCGA-AR-A2LK-01A-11R-A180-07	3.13506	0.936936	-1.25817	-0.0525397	2.76128
TCGA-A8-A094-01A-11R-A00Z-07	3.85061	1.30655	-1.79929	-0.754906	2.60296
TCGA-A8-A081-01A-11R-A00Z-07	3.7955	1.21941	-1.34438	-0.380895	3.28963
TCGA-AR-A24O-01A-11R-A169-07	3.74679	1.18338	-1.36077	-0.123648	3.44575
TCGA-A7-A6VY-01A-12R-A33J-07	4.76839	1.32717	-1.89647	-0.730133	3.46896
TCGA-BH-A1FU-01A-11R-A14D-07	3.51319	1.21148	-1.36758	-0.0798216	3.27728
TCGA-E9-A1QZ-01A-21R-A169-07	4.0932	1.40287	-1.45223	-0.31463	3.7292
TCGA-AC-A2BM-01A-11R-A21T-07	3.53717	1.11502	-1.12313	-0.180296	3.34877
TCGA-A7-A4SE-01A-11R-A266-07	3.88721	1.03634	-1.3526	-0.128739	3.44221
TCGA-C8-A12W-01A-11R-A115-07	3.48502	1.01637	-1.35627	0.000962973	3.14608
TCGA-A1-A0SK-01A-12R-A084-07	2.11503	0.798718	-0.688272	0.163992	2.38946
TCGA-E2-A10B-01A-11R-A10J-07	3.88935	0.995061	-1.22941	-0.0631108	3.59189
TCGA-E9-A5UP-01A-11R-A28M-07	3.94569	0.712669	-1.0473	-0.0501763	3.56088
TCGA-GM-A2DF-01A-11R-A180-07	3.93979	1.24584	-1.66954	-0.27304	3.24305
TCGA-C8-A12N-01A-11R-A115-07	3.83891	0.875664	-1.32926	-0.147718	3.2376
TCGA-AC-A5EH-01A-11R-A28M-07	3.94917	1.04386	-1.59254	-0.202134	3.19834
TCGA-A7-A13E-01A-11R-A277-07	3.15107	0.851057	-0.913879	-0.043941	3.04431
TCGA-AC-A23E-01A-11R-A157-07	3.64922	0.921517	-1.5206	-0.0808731	2.96927
TCGA-E9-A1RI-01A-11R-A169-07	3.46542	0.961165	-1.16808	-0.0131735	3.24533
TCGA-C8-A278-01A-11R-A169-07	4.07245	1.25747	-1.81813	-0.568966	2.94283
TCGA-D8-A1JJ-01A-31R-A14M-07	3.71285	0.992337	-1.48061	-0.152965	3.07161
TCGA-AO-A0JE-01A-11R-A056-07	4.4846	1.32789	-1.75759	-0.590702	3.4642
TCGA-E2-A15I-01A-21R-A137-07	3.66535	1.10381	-1.05059	-0.193358	3.52521
TCGA-D8-A145-01A-11R-A115-07	3.25588	0.992984	-1.2393	0.0855337	3.09509
TCGA-BH-A0BP-01A-11R-A115-07	3.33715	0.856513	-1.20616	-0.0475953	2.93991
TCGA-E2-A15M-01A-11R-A12D-07	4.38481	1.48226	-1.68351	-0.447248	3.73632
TCGA-C8-A137-01A-11R-A115-07	2.69276	0.79817	-0.846778	0.127124	2.77128
TCGA-A8-A06Y-01A-21R-A00Z-07	3.33788	0.653794	-0.721714	0.179135	3.44909
TCGA-A2-A0EW-01A-21R-A115-07	3.806	1.17858	-1.31385	-0.13502	3.53572
TCGA-AR-A0TQ-01A-11R-A084-07	4.07468	1.31612	-1.29828	-0.20681	3.88571
TCGA-LD-A9QF-01A-32R-A41B-07	4.795	1.47994	-2.19509	-0.724148	3.3557
TCGA-BH-A0H6-01A-21R-A056-07	3.18367	0.765024	-1.00326	0.0147342	2.96017
TCGA-EW-A1P3-01A-11R-A144-07	3.48484	0.985913	-1.07691	0.0588093	3.45265
TCGA-B6-A0IB-01A-11R-A034-07	2.98048	0.648748	-0.551695	0.151975	3.22951
TCGA-A2-A25B-01A-11R-A169-07	3.33006	1.16645	-1.2904	-0.328254	2.87785
TCGA-AN-A0XW-01A-11R-A109-07	4.43303	1.33454	-1.65789	-0.787853	3.32183
TCGA-BH-A0E0-01A-11R-A056-07	2.77994	0.962672	-1.10939	0.0648539	2.69808
TCGA-A2-A0CM-01A-31R-A034-07	4.50853	1.4596	-1.68187	-0.878229	3.40803
TCGA-D8-A1X9-01A-12R-A157-07	4.04522	1.05903	-1.44081	-0.48008	3.18336
TCGA-BH-A0HY-01A-11R-A056-07	3.30627	0.765282	-0.806339	0.0472104	3.31242
TCGA-A7-A0CJ-01A-21R-A00Z-07	3.30148	0.930739	-1.04585	-0.205964	2.9804
TCGA-AR-A2LJ-01A-12R-A19W-07	4.22999	1.11293	-1.70189	-0.179049	3.46198
TCGA-B6-A40C-01A-11R-A239-07	3.79685	0.952002	-1.21375	-0.0412318	3.49387
TCGA-A2-A0EP-01A-52R-A22U-07	4.57245	1.607	-2.3431	-0.737476	3.09888
TCGA-B6-A0RO-01A-22R-A084-07	3.89962	0.737876	-0.813715	0.0594128	3.88319
TCGA-GM-A3NW-01A-21R-A22K-07	3.31225	0.984574	-0.942076	-0.0495069	3.30524
TCGA-A1-A0SO-01A-22R-A084-07	2.81273	0.874876	-0.719678	0.0770522	3.04498
TCGA-C8-A132-01A-31R-A115-07	4.03736	1.28696	-1.45325	-0.33143	3.53964
TCGA-A8-A09M-01A-11R-A00Z-07	4.16662	1.17119	-1.29716	-0.409318	3.63133
TCGA-BH-A0E1-01A-11R-A056-07	3.70842	0.856243	-0.777617	0.129256	3.9163
TCGA-A7-A0DC-01A-11R-A00Z-07	1.65084	0.500977	-0.54943	0.229891	1.83227
TCGA-EW-A424-01A-11R-A24H-07	3.12599	0.766277	-0.78509	0.157966	3.26514
TCGA-PL-A8LY-01A-11R-A41B-07	3.66735	0.971297	-0.988734	0.127721	3.77763
TCGA-AR-A1AI-01A-11R-A12P-07	4.29358	1.43481	-1.85012	-0.714276	3.16399
TCGA-GM-A4E0-01A-12R-A266-07	4.35467	1.29295	-1.80082	-0.42313	3.42367
TCGA-S3-AA15-01A-11R-A41B-07	4.23447	1.45965	-1.84393	-0.467457	3.38274
TCGA-C8-A275-01A-21R-A16F-07	4.34795	1.38982	-1.71498	-0.602638	3.42015
TCGA-B6-A0RE-01A-11R-A056-07	3.47181	0.955621	-1.27579	-0.0568629	3.09478
TCGA-AO-A12E-01A-11R-A10J-07	3.72435	1.0204	-1.31537	-0.0854523	3.34392
TCGA-AQ-A7U7-01A-22R-A352-07	4.78409	1.57026	-1.73547	-0.67922	3.93966
TCGA-BH-A202-01A-11R-A14M-07	4.22079	1.24996	-1.52959	-0.452762	3.4884
TCGA-AN-A0AR-01A-11R-A00Z-07	2.54242	0.780029	-0.888039	0.13082	2.56523
TCGA-AC-A6IW-01A-12R-A33J-07	4.79269	1.455	-1.9148	-0.930565	3.40232
TCGA-AO-A12G-01A-11R-A10J-07	3.35316	0.897917	-0.974297	0.049144	3.32592
TCGA-A8-A06X-01A-21R-A00Z-07	4.12312	1.05585	-1.12065	-0.43261	3.6257
TCGA-AO-A0J6-01A-11R-A034-07	4.63075	1.38291	-1.65294	-0.859238	3.50148
TCGA-LL-A7SZ-01A-32R-A352-07	4.3761	1.24494	-1.61676	-0.304888	3.69939
TCGA-B6-A0I1-01A-11R-A21T-07	3.94281	0.739428	-0.795807	-0.0678695	3.81856
TCGA-E9-A5FK-01A-11R-A27Q-07	5.1785	1.39368	-1.44067	-0.479326	4.65219
TCGA-LL-A441-01A-11R-A24H-07	4.14891	1.42155	-1.4903	-0.364561	3.7156
TCGA-E9-A226-01A-21R-A157-07	3.30073	0.885384	-1.11126	-0.143919	2.93094
TCGA-C8-A12Z-01A-11R-A115-07	3.03477	0.798069	-1.11428	0.0982736	2.81683
TCGA-PE-A5DE-01A-11R-A27Q-07	5.03029	1.53292	-1.6188	-0.791897	4.15252
TCGA-A2-A3XV-01A-21R-A239-07	3.51457	0.80333	-1.08771	0.0938009	3.32399
TCGA-E2-A1IK-01A-11R-A144-07	4.46193	1.12622	-1.21028	-0.14682	4.23106
TCGA-BH-A0HQ-01A-11R-A034-07	3.57548	0.783905	-1.07085	0.10813	3.39667
TCGA-E9-A249-01A-11R-A169-07	3.42721	0.919885	-1.0871	-0.0645328	3.19546
TCGA-BH-A0C7-01B-11R-A115-07	3.78493	1.11909	-1.10313	0.0173539	3.81825
TCGA-EW-A1P6-01A-11R-A144-07	3.02862	0.846252	-0.990582	0.14089	3.02518
TCGA-AR-A24K-01A-11R-A169-07	2.57173	0.737309	-0.684075	0.182118	2.80708
TCGA-E2-A1BD-01A-11R-A12P-07	3.54142	0.830967	-0.989389	0.0778704	3.46087
TCGA-D8-A1JS-01A-11R-A13Q-07	3.25267	0.611613	-0.752208	0.153527	3.26561
TCGA-D8-A1Y1-01A-21R-A14M-07	3.56584	1.0093	-1.46048	-0.119509	2.99515
TCGA-E2-A2P6-01A-11R-A19W-07	3.33334	0.912867	-1.044	-0.0231492	3.17906
TCGA-A8-A09D-01A-11R-A00Z-07	3.80824	1.071	-1.6106	-0.191214	3.07742
TCGA-E2-A56Z-01A-12R-A29R-07	3.69751	0.818884	-0.824462	-0.0285639	3.66337
TCGA-C8-A12Y-01A-11R-A12D-07	3.93235	0.855777	-1.04479	-0.153751	3.58959
TCGA-A8-A09I-01A-22R-A034-07	4.34395	1.21765	-1.58714	-0.570048	3.40441
TCGA-GM-A2DA-01A-11R-A18M-07	4.16171	1.30244	-1.23224	-0.232727	3.99918
TCGA-C8-A3M8-01A-11R-A213-07	3.07764	0.757819	-0.878956	0.163593	3.1201
TCGA-A2-A0SY-01A-31R-A084-07	3.6748	1.13935	-1.4907	-0.135699	3.18776
TCGA-D8-A1JK-01A-11R-A13Q-07	4.76424	1.21745	-1.90263	-0.81574	3.26332
TCGA-E2-A15L-01A-11R-A12D-07	3.0344	0.816148	-0.968769	0.0724589	2.95424
TCGA-C8-A8HR-01A-11R-A36F-07	4.02076	1.32733	-1.68942	-0.337361	3.32131
TCGA-OL-A5RZ-01A-11R-A28M-07	2.46442	0.778509	-0.788449	0.172357	2.62684
TCGA-A2-A04R-01A-41R-A109-07	2.56881	0.787101	-0.672523	0.123717	2.80711
TCGA-A2-A0EM-01A-11R-A034-07	3.57901	0.828178	-1.0663	0.0350243	3.37592
TCGA-E2-A15J-01A-11R-A12P-07	3.1365	0.754352	-0.786284	0.117688	3.22226
TCGA-E9-A1N8-01A-11R-A144-07	3.15455	0.815906	-0.897127	-0.00881706	3.06451
TCGA-AO-A0J2-01A-11R-A034-07	4.60767	1.22694	-1.30311	-0.603824	3.92767
TCGA-A7-A26J-01B-02R-A277-07	2.90901	0.85782	-0.948876	-0.268893	2.54906
TCGA-OL-A5S0-01A-11R-A28M-07	4.37288	1.22801	-1.58846	-0.321713	3.69072
TCGA-OL-A5D6-01A-21R-A27Q-07	3.39358	0.894981	-1.3357	0.00127489	2.95413
TCGA-BH-A18U-01A-21R-A12D-07	3.78373	1.06349	-1.39989	-0.338165	3.10917
TCGA-B6-A0IQ-01A-11R-A034-07	3.58168	1.08417	-1.06986	-0.0892374	3.50675
TCGA-E2-A1LB-01A-11R-A144-07	3.3153	0.754677	-0.950552	0.121189	3.24061
TCGA-BH-A0EA-01A-11R-A115-07	3.46297	0.922839	-1.22243	0.0296762	3.19305
TCGA-BH-A0DX-01A-11R-A115-07	3.81817	1.07567	-1.48705	-0.256206	3.15058
TCGA-A1-A0SH-01A-11R-A084-07	3.58399	0.861759	-1.18955	0.0213819	3.27758
TCGA-A8-A09K-01A-11R-A00Z-07	3.37241	1.0911	-0.968502	-0.212776	3.28223
TCGA-BH-A0B5-01A-11R-A12P-07	3.65235	1.17188	-1.32448	-0.217413	3.28233
TCGA-AR-A1AU-01A-11R-A12P-07	3.30409	0.919332	-1.11704	0.0335636	3.13995
TCGA-B6-A0RH-01A-21R-A115-07	4.32418	0.886501	-1.05719	-0.226541	3.92694
TCGA-D8-A27K-01A-11R-A16F-07	3.46569	1.06105	-1.28136	-0.063661	3.18172
TCGA-LL-A73Y-01A-11R-A33J-07	3.68559	1.16246	-1.40412	-0.225615	3.21831
TCGA-A2-A0CS-01A-11R-A115-07	3.84774	0.840335	-1.1539	-0.0452377	3.48893
TCGA-A2-A4S3-01A-21R-A266-07	3.96643	1.15442	-1.19679	-0.309592	3.61446
TCGA-AR-A1AW-01A-21R-A12P-07	4.7068	1.72069	-1.9742	-1.01241	3.44088
TCGA-A2-A0YJ-01A-11R-A109-07	3.22414	0.794769	-0.954723	0.0405152	3.1047
TCGA-LL-A73Z-01A-11R-A32P-07	4.19092	1.19858	-1.40168	-0.327767	3.66006
TCGA-S3-A6ZG-01A-22R-A32P-07	3.48531	1.08329	-1.13837	-0.0441672	3.38606
TCGA-E2-A1L8-01A-11R-A13Q-07	3.63635	1.01077	-0.93596	-0.104346	3.60681
TCGA-D8-A1XQ-01A-11R-A14M-07	4.65266	1.25649	-1.77154	-0.670393	3.46722
TCGA-E2-A1IH-01A-11R-A13Q-07	4.09719	1.41196	-1.6317	-0.449996	3.42745
TCGA-A8-A06O-01A-11R-A00Z-07	3.55631	0.998851	-1.07294	-0.0630835	3.41914
TCGA-A2-A1G1-01A-21R-A13Q-07	4.35637	1.36848	-1.78425	-0.645881	3.29471
TCGA-BH-A1F8-01A-11R-A13Q-07	3.79105	0.959028	-0.948301	-0.0853366	3.71644
TCGA-E9-A24A-01A-11R-A169-07	4.0006	1.04516	-1.51885	-0.241976	3.28494
TCGA-E9-A1NE-01A-21R-A14M-07	4.36516	1.60323	-1.73469	-0.657464	3.57624
TCGA-BH-A1EO-01A-11R-A137-07	3.75636	1.08892	-1.59783	-0.236683	3.01077
TCGA-A8-A08R-01A-11R-A034-07	4.03836	1.30538	-1.49196	-0.600367	3.25141
TCGA-E2-A153-01A-12R-A12D-07	4.02968	0.911452	-1.62014	-0.104611	3.21638
TCGA-C8-A1HG-01A-11R-A137-07	4.61191	1.29531	-1.44646	-0.496039	3.96472
TCGA-A7-A13D-01A-13R-A12P-07	3.1375	0.873268	-1.09819	0.0587747	2.97135
TCGA-BH-A0DT-01A-21R-A12D-07	3.71668	1.09407	-1.2137	-0.108187	3.48886
TCGA-A2-A3XY-01A-11R-A239-07	4.36896	1.30981	-1.55963	-0.430308	3.68883
TCGA-BH-A0DV-01A-21R-A12P-07	3.80503	1.08009	-1.33385	0.0244242	3.5757
TCGA-A2-A0CQ-01A-21R-A034-07	3.69088	0.891088	-1.05247	0.00858656	3.53809
TCGA-AO-A12D-01A-11R-A115-07	4.53956	1.25975	-1.76393	-0.643417	3.39196
TCGA-EW-A1PG-01A-11R-A144-07	3.20237	0.882727	-1.14459	-0.126635	2.81388
TCGA-B6-A0RP-01A-21R-A084-07	3.72373	1.01205	-1.22836	-0.0125939	3.49483
TCGA-C8-A3M7-01A-12R-A21T-07	3.58763	1.09752	-1.13931	0.0567831	3.60262
TCGA-A2-A0CT-01A-31R-A056-07	3.23794	0.866532	-1.03428	-0.0241745	3.04602
TCGA-A2-A0SW-01A-11R-A084-07	4.15636	1.30749	-1.46522	-0.355559	3.64307
TCGA-E2-A14V-01A-11R-A12D-07	3.04741	0.892841	-0.94824	0.0901444	3.08216
TCGA-AQ-A04J-01A-02R-A034-07	3.99701	1.5014	-1.682	-0.362888	3.45353
TCGA-A2-A0EU-01A-22R-A056-07	3.07862	0.913199	-0.985416	-0.00449144	3.00191
TCGA-S3-AA17-01A-11R-A41B-07	4.48122	1.47032	-1.65936	-0.861884	3.4303
TCGA-A2-A0SX-01A-12R-A084-07	4.28562	1.45639	-1.65962	-0.602008	3.48038
TCGA-A7-A56D-01A-11R-A27Q-07	4.66858	0.84879	-1.43692	-0.281892	3.79856
TCGA-E2-A158-01A-11R-A12D-07	3.58978	0.901309	-0.651609	-0.10487	3.73461
TCGA-BH-A1FG-01A-11R-A13Q-07	3.37708	0.801853	-0.901186	0.0401284	3.31788
TCGA-E2-A15R-01A-11R-A115-07	2.34275	0.719946	-0.726263	0.173543	2.50997
TCGA-BH-A0E6-01A-11R-A034-07	3.64797	1.08895	-1.28093	-0.159467	3.29652
TCGA-AO-A03L-01A-41R-A056-07	3.66957	1.12969	-1.1882	-0.0737849	3.53727
TCGA-C8-A1HI-01A-11R-A137-07	3.40145	0.886932	-0.91265	0.0463063	3.42204
TCGA-A7-A3IZ-01A-11R-A213-07	3.0066	0.795296	-0.908363	0.0644594	2.95799
TCGA-BH-A18I-01A-11R-A12D-07	4.09379	1.16383	-1.45448	-0.395469	3.40766
TCGA-C8-A12K-01A-21R-A115-07	4.81694	1.60303	-1.99417	-1.0911	3.3347
TCGA-C8-A27A-01A-11R-A169-07	3.93622	0.899985	-0.839592	-0.0297369	3.96687
TCGA-EW-A1PD-01A-11R-A144-07	3.07054	0.948094	-1.1013	0.057337	2.97467
TCGA-AR-A0TR-01A-11R-A084-07	2.98697	0.81208	-0.877617	0.161258	3.08269
TCGA-BH-A0HL-01A-11R-A10U-07	2.95057	0.64148	-0.576417	0.146839	3.16247
TCGA-OL-A66P-01A-11R-A31O-07	4.75426	1.45457	-1.98688	-0.659162	3.56278
TCGA-BH-A18L-01A-32R-A12D-07	4.10305	0.871477	-0.903475	0.0325308	4.10358
TCGA-BH-A208-01A-11R-A157-07	3.60202	0.98564	-1.33357	0.0190048	3.27309
TCGA-B6-A0WS-01A-11R-A115-07	4.13955	1.20717	-1.31603	-0.313065	3.71762
TCGA-AO-A03N-01B-11R-A10J-07	3.2956	0.836484	-0.839642	-0.0412403	3.2512
TCGA-E9-A2JT-01A-22R-A18M-07	4.7183	1.71733	-1.77064	-0.637459	4.02753
TCGA-A2-A0T6-01A-11R-A084-07	3.89447	1.20666	-1.59822	-0.219314	3.2836
TCGA-AO-A0J9-01A-11R-A034-07	4.24568	1.18212	-1.62185	-0.325999	3.47996
TCGA-C8-A26Y-01A-11R-A16F-07	4.1112	1.05292	-1.46702	-0.171994	3.5251
TCGA-A1-A0SQ-01A-21R-A144-07	3.15595	0.853377	-1.06357	0.0690005	3.01476
TCGA-A7-A13E-01A-11R-A12P-07	3.41257	0.859703	-0.894245	-0.0101899	3.36784
TCGA-AC-A3TM-01A-11R-A22K-07	3.79869	0.986144	-1.13315	0.0530738	3.70477
TCGA-A2-A0YI-01A-31R-A10J-07	4.0442	1.22017	-1.55869	-0.232452	3.47324
TCGA-A2-A25A-01A-12R-A16F-07	3.87982	1.23505	-1.32777	-0.131146	3.65596
TCGA-AC-A23C-01A-12R-A169-07	4.15537	1.12973	-1.30209	-0.185164	3.79785
TCGA-XX-A899-01A-11R-A36F-07	3.99429	1.33751	-1.58156	-0.307795	3.44244
TCGA-BH-A209-01A-11R-A157-07	4.2389	1.56135	-1.61755	-0.813205	3.36949
TCGA-BH-A0C3-01A-21R-A12P-07	3.94523	1.25132	-1.38965	-0.129983	3.67692
TCGA-E2-A155-01A-11R-A12D-07	2.49589	0.829327	-0.606723	0.149091	2.86758
TCGA-BH-A0HP-01A-12R-A084-07	3.95293	1.0462	-1.179	-0.141669	3.67846
TCGA-AC-A2QI-01A-12R-A19W-07	3.93452	1.04164	-1.35777	-0.0965594	3.52183
TCGA-E9-A1R4-01A-21R-A14D-07	4.4045	1.22048	-1.80621	-0.540664	3.27812
TCGA-D8-A1XO-01A-11R-A14M-07	3.64989	1.0123	-1.39876	-0.127645	3.13578
TCGA-A2-A0D4-01A-11R-A00Z-07	2.89212	0.791629	-0.786044	0.112565	3.01027
TCGA-A2-A0CK-01A-11R-A22K-07	3.84473	1.04046	-1.06039	-0.0118336	3.81296
TCGA-B6-A409-01A-11R-A24H-07	3.66681	1.0116	-1.30062	-0.00682246	3.37097
TCGA-E2-A1L9-01A-11R-A13Q-07	3.5826	1.00747	-1.58529	-0.246964	2.75781
TCGA-BH-A1F2-01A-31R-A13Q-07	3.06611	1.00169	-1.18979	-0.0122505	2.86576
TCGA-AC-A3W7-01A-11R-A22K-07	3.42514	0.865097	-1.03531	0.0806927	3.33562
TCGA-AN-A04C-01A-21R-A034-07	3.02102	0.998185	-1.07418	-0.00762374	2.93741
TCGA-A2-A25C-01A-11R-A169-07	3.92372	1.07454	-1.06381	-0.0603669	3.87409
TCGA-A2-A04Y-01A-21R-A034-07	3.95488	1.17541	-1.35314	-0.249917	3.52723
TCGA-A2-A0YL-01A-21R-A109-07	3.64867	1.16897	-1.14201	-0.109491	3.56613
TCGA-AQ-A1H2-01A-11R-A13Q-07	3.53893	0.778102	-1.04062	-0.142333	3.13408
TCGA-A2-A04V-01A-21R-A034-07	3.39014	0.900445	-1.06881	-0.0125652	3.20921
TCGA-PL-A8LV-01A-21R-A41B-07	4.07822	1.18589	-1.20025	-0.207697	3.85617
TCGA-BH-A0AV-01A-31R-A115-07	3.53813	1.03439	-1.38724	-0.0573717	3.1279
TCGA-E9-A22D-01A-11R-A157-07	5.1079	1.62541	-1.7001	-1.08327	3.94993
TCGA-D8-A1JH-01A-11R-A13Q-07	3.74296	1.07615	-1.46565	-0.132125	3.22133
TCGA-AO-A12C-01A-11R-A10J-07	3.09902	0.76943	-0.948697	0.0924354	3.01219
TCGA-OL-A5D8-01A-11R-A27Q-07	3.47135	0.86246	-1.18819	-0.0857304	3.0599
TCGA-D8-A1JL-01A-11R-A13Q-07	4.66296	1.41974	-1.73805	-0.855792	3.48886
TCGA-A8-A09E-01A-11R-A00Z-07	3.82249	0.822511	-0.775168	0.00794765	3.87779
TCGA-E9-A5FL-01A-11R-A27Q-07	3.98701	0.897873	-1.30048	-0.0686454	3.51576
TCGA-A2-A3XX-01A-21R-A239-07	3.95346	1.13034	-1.22508	-0.177186	3.68154
TCGA-A2-A1G6-01A-11R-A13Q-07	3.35217	0.999085	-1.18594	0.0352783	3.20059
TCGA-AN-A0FN-01A-11R-A034-07	4.41459	1.434	-1.63083	-0.320379	3.89738
TCGA-A8-A07U-01A-11R-A034-07	4.96351	1.49779	-2.00463	-1.02363	3.43304
TCGA-BH-A0EI-01A-11R-A115-07	3.38774	0.736281	-0.997614	-0.423075	2.70333
TCGA-GM-A2DN-01A-11R-A180-07	4.56579	1.40654	-1.51514	-0.474892	3.9823
TCGA-A8-A06Z-01A-11R-A00Z-07	3.09716	0.668575	-0.952591	0.123401	2.93655
TCGA-OL-A5DA-01A-11R-A27Q-07	3.91002	0.915857	-0.908163	-0.166028	3.75169
TCGA-AO-A128-01A-11R-A10J-07	4.96079	1.73512	-2.30488	-1.76619	2.62485
TCGA-GM-A2DB-01A-31R-A18M-07	3.87795	1.10195	-1.11982	-0.467271	3.39281
TCGA-BH-A18V-06A-11R-A213-07	5.60923	1.53237	-1.93585	-1.10245	4.1033
TCGA-BH-A1FE-01A-11R-A13Q-07	3.75856	1.3981	-1.34861	-0.408373	3.39968
TCGA-D8-A1JF-01A-11R-A13Q-07	2.96983	1.01729	-1.24729	0.0382393	2.77807
TCGA-AN-A0FT-01A-11R-A034-07	3.54401	0.917927	-1.17255	-0.026834	3.26255
TCGA-S3-A6ZF-01A-32R-A32P-07	3.93318	1.10793	-1.18857	-0.220114	3.63243
TCGA-EW-A1PH-01A-11R-A14M-07	4.18035	1.08129	-1.04575	-0.233791	3.98211
TCGA-BH-A0HF-01A-11R-A056-07	3.8932	1.0364	-1.567	-0.129772	3.23283
TCGA-AR-A256-01A-11R-A169-07	3.60464	1.12509	-1.2245	-0.348026	3.1572
TCGA-B6-A0RT-01A-21R-A084-07	4.65846	1.80557	-1.98973	-0.968078	3.50622
TCGA-A2-A1FW-01A-11R-A13Q-07	3.11472	0.96721	-0.921956	-0.0294137	3.13057
TCGA-A7-A0DA-01A-31R-A115-07	3.88051	0.898251	-1.01654	-0.0240034	3.73821
TCGA-AN-A0FV-01A-11R-A00Z-07	3.29641	0.787571	-1.0845	0.0138876	3.01337
TCGA-BH-A1F0-01A-11R-A137-07	4.4673	1.59577	-2.10594	-0.851916	3.10521
TCGA-A7-A5ZV-01A-11R-A28M-07	3.77872	0.900607	-1.25127	-0.20037	3.22768
TCGA-A8-A084-01A-21R-A00Z-07	3.81814	0.824257	-1.11778	-0.0849016	3.43972
TCGA-BH-A1FE-06A-11R-A213-07	3.94259	0.93894	-1.26639	-0.201506	3.41364
TCGA-A8-A095-01A-11R-A00Z-07	3.35686	1.0236	-1.13529	0.00497086	3.25014
TCGA-A2-A0CR-01A-11R-A22K-07	4.69031	1.46135	-1.70974	-0.483813	3.95811
TCGA-A8-A09R-01A-11R-A00Z-07	4.47999	1.09506	-1.66258	-0.562723	3.34975
TCGA-A2-A0CL-01A-11R-A115-07	4.65276	1.64858	-1.77436	-0.882359	3.64462
TCGA-OL-A6VR-01A-32R-A33J-07	3.20329	0.638369	-0.668346	0.187363	3.36068
TCGA-C8-A274-01A-11R-A16F-07	3.11248	0.87022	-1.13716	0.0273372	2.87287
TCGA-D8-A1XS-01A-11R-A14M-07	3.33874	1.05022	-1.11517	-0.138805	3.13499
TCGA-OL-A5D7-01A-11R-A27Q-07	4.50582	1.39034	-1.49187	-0.749781	3.65451
TCGA-C8-A131-01A-11R-A115-07	3.55652	1.03775	-1.47028	-0.052408	3.07158
TCGA-AR-A1AT-01A-11R-A12P-07	4.56801	1.37591	-1.64379	-0.467432	3.8327
TCGA-BH-A0BZ-01A-31R-A12P-07	4.53538	1.37129	-1.65456	-0.687508	3.56461
TCGA-E2-A152-01A-11R-A12D-07	3.56117	0.970055	-1.3861	-0.07482	3.07031
TCGA-E2-A14X-01A-11R-A115-07	4.04458	1.24233	-1.32374	-0.285059	3.67811
TCGA-A8-A07B-01A-11R-A00Z-07	3.18964	0.91388	-0.956124	-0.233717	2.91368
TCGA-BH-A0BW-01A-11R-A115-07	5.02747	1.52606	-1.79314	-0.968681	3.79171
TCGA-A8-A07Z-01A-11R-A00Z-07	4.31051	0.922837	-1.19222	-0.0887972	3.95233
TCGA-E9-A3QA-01A-61R-A22K-07	5.14805	1.50868	-1.93996	-1.1042	3.61257
TCGA-A2-A1FZ-01A-51R-A14D-07	3.5211	0.977249	-1.44368	-0.0672339	2.98744
TCGA-LQ-A4E4-01A-11R-A266-07	2.93324	0.75495	-0.893008	0.122297	2.91748
TCGA-BH-A0C0-01A-21R-A056-07	4.27133	1.44505	-1.92643	-0.967951	2.822
TCGA-AR-A24U-01A-11R-A169-07	4.02157	1.39779	-1.92721	-0.493655	2.9985
TCGA-AR-A0TU-01A-31R-A109-07	4.38989	1.35188	-1.45612	-0.811502	3.47414
TCGA-A8-A099-01A-11R-A00Z-07	3.43678	0.916668	-0.98022	-0.0388744	3.33435
TCGA-EW-A1OY-01A-11R-A144-07	3.58587	0.895975	-1.00182	-0.0133163	3.46671
TCGA-A8-A06T-01A-11R-A00Z-07	4.07484	0.970668	-0.974305	-0.209574	3.86163
TCGA-E9-A229-01A-31R-A157-07	4.294	1.04937	-1.46935	-0.233478	3.64054
TCGA-BH-A0B1-01A-12R-A056-07	3.60367	0.94699	-1.02983	-0.0335575	3.48728
TCGA-BH-A0WA-01A-11R-A109-07	4.05285	1.08448	-1.22303	-0.406995	3.50731
TCGA-AO-A0JL-01A-11R-A056-07	3.52674	0.875682	-0.963516	0.0463768	3.48528
TCGA-A1-A0SI-01A-11R-A144-07	4.18382	1.20383	-1.35727	-0.413412	3.61697
TCGA-4H-AAAK-01A-12R-A41B-07	3.62276	0.978161	-1.25479	-0.0432415	3.30289
TCGA-D8-A1X7-01A-11R-A14M-07	3.59419	0.926119	-1.04644	0.0706335	3.5445
TCGA-A2-A0D3-01A-11R-A115-07	3.61215	0.963744	-1.07229	0.0160242	3.51963
TCGA-E9-A1RC-01A-11R-A157-07	2.91892	0.724884	-0.860254	0.151922	2.93548
TCGA-BH-A0DD-01A-31R-A12P-07	3.79302	1.06309	-0.994323	-0.305983	3.5558
TCGA-A2-A0T5-01A-21R-A084-07	3.20868	0.878537	-1.08182	0.0982365	3.10364
TCGA-C8-A130-01A-31R-A115-07	3.11668	1.03087	-0.981142	-0.067209	3.0992
TCGA-A8-A06R-01A-11R-A00Z-07	3.89367	1.05758	-1.49126	-0.206883	3.2531
TCGA-Z7-A8R5-01A-42R-A41B-07	3.87181	1.12139	-1.52216	-0.0497023	3.42134
TCGA-A8-A079-01A-21R-A00Z-07	3.20417	0.907939	-1.08777	0.0497655	3.0741
TCGA-A7-A13G-01B-04R-A22O-07	2.58276	0.55915	-0.781827	0.0485208	2.40861
TCGA-AO-A1KO-01A-31R-A13Q-07	3.12396	0.91492	-1.0485	0.0403428	3.03072
TCGA-A7-A3J1-01A-11R-A213-07	4.19816	1.25383	-1.4739	-0.343226	3.63486
TCGA-BH-A42V-01A-11R-A24H-07	3.58169	1.07224	-1.17495	-0.0774134	3.40157
TCGA-E9-A1ND-01A-11R-A144-07	4.98617	1.4334	-2.24448	-1.10648	3.0686
TCGA-C8-A133-01A-32R-A12D-07	4.57106	0.615129	-0.813414	0.0631754	4.43595
TCGA-AO-A1KT-01A-11R-A13Q-07	3.43696	0.985016	-1.29391	-0.333174	2.7949
TCGA-B6-A0IE-01A-11R-A034-07	3.09168	0.806927	-0.71548	0.28317	3.46629
TCGA-D8-A1XG-01A-11R-A14D-07	3.4189	0.84071	-1.1333	-0.031481	3.09482
TCGA-A8-A09Z-01A-11R-A00Z-07	5.36237	1.13457	-1.31909	-0.709035	4.46881
TCGA-E2-A574-01A-11R-A29R-07	3.35661	0.714039	-0.68694	-0.0813775	3.30233
TCGA-C8-A1HK-01A-21R-A13Q-07	3.29383	0.989734	-0.893329	-0.0367304	3.35351
TCGA-A1-A0SE-01A-11R-A084-07	3.12713	0.949354	-0.931771	0.104622	3.24933
TCGA-WT-AB44-01A-11R-A41B-07	3.58438	0.811839	-1.07016	-0.272411	3.05365
TCGA-AC-A4ZE-01A-11R-A41B-07	3.03916	0.94682	-1.01132	-0.00329196	2.97137
TCGA-AN-A0XP-01A-11R-A109-07	4.01237	0.779756	-0.918597	-0.216932	3.6566
TCGA-V7-A7HQ-01A-11R-A33J-07	3.19996	0.676535	-1.03814	0.0827785	2.92114
TCGA-LL-A6FQ-01A-11R-A31O-07	4.03718	0.724449	-0.988835	-0.0393558	3.73344
TCGA-A2-A0T3-01A-21R-A115-07	2.97469	0.912685	-0.734541	0.007296	3.16013
TCGA-BH-AB28-01A-31R-A41B-07	3.5524	1.0638	-1.33685	-0.0521701	3.22718
TCGA-D8-A27L-01A-11R-A16F-07	3.74276	1.06709	-1.45988	-0.124446	3.22552
TCGA-BH-A0HX-01A-21R-A056-07	3.37002	0.990704	-1.35057	-0.0356131	2.97454
TCGA-WT-AB41-01A-11R-A41B-07	4.91413	1.2782	-1.52344	-0.449006	4.21989
TCGA-5L-AAT1-01A-12R-A41B-07	4.7244	1.30019	-1.57346	-0.581685	3.86944
TCGA-AQ-A04H-01B-11R-A10J-07	2.84068	0.888516	-0.946664	0.107586	2.89012
TCGA-A8-A0AD-01A-11R-A056-07	3.50124	0.930213	-1.35964	-0.0582503	3.01356
TCGA-D8-A1JP-01A-11R-A13Q-07	3.70189	1.10641	-1.47776	-0.198182	3.13236
TCGA-BH-A5J0-01A-11R-A27Q-07	4.65232	1.16865	-1.72722	-0.364511	3.72924
TCGA-GM-A2DO-01A-11R-A18M-07	4.75488	1.70121	-1.56348	-0.785311	4.10731
TCGA-EW-A1J3-01A-11R-A13Q-07	3.37979	0.977297	-0.951151	-0.13265	3.27329
TCGA-E2-A109-01A-11R-A10J-07	3.67573	1.01176	-0.944785	-0.0895977	3.65311
TCGA-D8-A1XJ-01A-11R-A14M-07	3.19482	0.861722	-1.13887	-0.311367	2.60631
TCGA-E2-A1L6-01A-11R-A13Q-07	3.44992	0.946171	-1.03735	-0.0133496	3.34539
TCGA-AO-A03M-01B-11R-A10J-07	4.47936	1.25816	-1.48723	-0.541623	3.70867
TCGA-E9-A1RH-01A-21R-A169-07	3.2435	0.899049	-1.49497	-0.101959	2.54561
TCGA-E2-A1B6-01A-31R-A12P-07	4.89638	1.70349	-1.54542	-0.773835	4.28063
TCGA-B6-A0I9-01A-11R-A034-07	4.26473	0.95473	-1.18969	-0.116552	3.91322
TCGA-A7-A3IY-01A-21R-A21T-07	4.12365	1.13475	-1.6852	-0.206432	3.36677
TCGA-AC-A2FB-01A-11R-A17B-07	4.36719	1.55612	-1.73526	-0.580992	3.60706
TCGA-AR-A0U2-01A-11R-A109-07	3.5489	1.20967	-1.12095	-0.240787	3.39683
TCGA-BH-A0EE-01A-11R-A034-07	5.12284	1.16212	-1.01307	-0.549361	4.72253
TCGA-D8-A1XU-01A-11R-A14M-07	3.82785	0.880533	-1.12221	-0.0356319	3.55055
TCGA-E9-A1NF-01A-11R-A14D-07	3.97974	1.01361	-1.50726	-0.214364	3.27172
TCGA-B6-A400-01A-11R-A239-07	4.01971	1.11856	-1.52844	-0.40711	3.20272
TCGA-BH-A0HW-01A-11R-A034-07	2.72081	0.572342	-0.664812	0.197289	2.82563
TCGA-A2-A0CV-01A-31R-A115-07	3.69707	1.0341	-1.17751	-0.114086	3.43958
TCGA-EW-A1OZ-01A-11R-A144-07	3.56363	0.998844	-1.28254	-0.218092	3.06184
TCGA-LL-A442-01A-11R-A24H-07	3.32191	0.802304	-1.26295	-0.00402868	2.85723
TCGA-S3-AA0Z-01A-11R-A41B-07	4.75111	1.22615	-1.44269	-0.370936	4.16363
TCGA-E2-A1B4-01A-11R-A12P-07	3.10053	0.666032	-0.742531	0.0983336	3.12236
TCGA-AR-A1AX-01A-11R-A12P-07	4.51755	1.48336	-1.63073	-0.481105	3.88907
TCGA-B6-A0WX-01A-11R-A109-07	3.60883	1.17692	-1.26718	-0.12125	3.39732
TCGA-AO-A03P-01A-11R-A00Z-07	3.63578	0.813639	-0.847812	4.43029e-05	3.60165
TCGA-A8-A08G-01A-11R-A00Z-07	3.77255	0.988034	-1.22673	-0.177084	3.35676
TCGA-AR-A24P-01A-11R-A169-07	3.30622	1.00507	-1.18334	0.00844683	3.13641
TCGA-D8-A1JT-01A-31R-A13Q-07	3.97316	0.904461	-1.09785	-0.327465	3.45231
TCGA-AR-A1AL-01A-21R-A12P-07	3.25449	1.10292	-1.2126	-0.018175	3.12663
TCGA-LL-A440-01A-11R-A24H-07	3.85641	1.11156	-1.77688	-0.239283	2.95182
TCGA-D8-A1XL-01A-11R-A14M-07	4.65115	1.29888	-1.48866	-0.663885	3.79749
TCGA-AN-A0FD-01A-11R-A034-07	4.35617	0.950798	-1.11535	-0.256291	3.93532
TCGA-C8-A1HL-01A-11R-A137-07	3.3194	0.989878	-1.0627	0.00106567	3.24764
TCGA-D8-A1JA-01A-11R-A13Q-07	3.25832	0.870915	-1.51117	-0.349867	2.26819
TCGA-B6-A2IU-01A-32R-A18M-07	3.03304	0.856141	-0.786986	0.101742	3.20393
TCGA-D8-A1X5-01A-11R-A14D-07	3.62563	0.953133	-1.39863	-0.135553	3.04458
TCGA-BH-A18M-01A-11R-A12D-07	3.99746	1.01609	-1.21649	-0.034175	3.76289
TCGA-AR-A0TT-01A-31R-A084-07	4.39329	1.44596	-2.01219	-0.787621	3.03943
TCGA-E9-A1R2-01A-11R-A14D-07	3.95085	1.01137	-1.12417	-0.225425	3.61262
TCGA-B6-A0IG-01A-11R-A034-07	3.99002	0.865482	-0.806127	0.0581888	4.10756
TCGA-BH-A0DH-01A-11R-A084-07	3.70496	0.871866	-1.09777	0.0261773	3.50523
TCGA-BH-A0HI-01A-11R-A084-07	3.76196	0.886523	-1.1054	-0.00433846	3.53875
TCGA-E2-A1L7-01A-11R-A144-07	4.38123	1.35675	-1.50488	-0.528013	3.70509
TCGA-AR-A5QM-01A-11R-A27Q-07	3.86519	1.11078	-1.31917	-0.14657	3.51023
TCGA-BH-A0BV-01A-11R-A00Z-07	4.13702	1.09805	-1.36521	-0.133491	3.73638
TCGA-AN-A0XV-01A-11R-A109-07	3.94659	1.118	-1.01683	-0.0963632	3.9514
TCGA-AC-A62V-01A-11R-A31O-07	3.21993	0.847832	-1.02935	0.0795006	3.11791
TCGA-D8-A1XY-01A-11R-A14M-07	3.59959	0.872371	-1.14884	-0.184224	3.13889
TCGA-D8-A13Z-01A-11R-A115-07	3.9743	1.16254	-1.6556	-0.338296	3.14294
TCGA-OL-A6VO-01A-12R-A33J-07	3.91065	1.15386	-1.10576	-0.208677	3.75008
TCGA-A2-A1FV-01A-11R-A13Q-07	2.37802	0.75854	-0.633831	0.130906	2.63364
TCGA-AC-A3QQ-01B-06R-A22O-07	2.68247	0.82247	-0.761318	0.000267294	2.74389
TCGA-AR-A1AV-01A-21R-A12P-07	3.2165	0.83126	-1.09433	0.0554446	3.00887
TCGA-A8-A093-01A-11R-A00Z-07	3.19746	0.678603	-0.737788	0.095672	3.23395
TCGA-AO-A0J5-01A-11R-A034-07	3.53204	0.89256	-1.08174	0.0434339	3.38629
TCGA-B6-A0WZ-01A-11R-A109-07	3.3464	0.752256	-0.892213	0.0684876	3.27494
TCGA-AN-A0FJ-01A-11R-A00Z-07	3.02601	0.983393	-1.0966	-0.0244753	2.88833
TCGA-A8-A096-01A-11R-A00Z-07	4.54386	1.27988	-1.71017	-0.580144	3.53343
TCGA-XX-A89A-01A-11R-A36F-07	4.11773	1.24968	-1.82593	-0.348206	3.19328
TCGA-A8-A08A-01A-11R-A32Y-07	3.94324	0.887823	-1.26859	-0.0324396	3.53004
TCGA-A2-A0T4-01A-31R-A084-07	3.99589	1.23221	-1.3294	-0.255276	3.64342
TCGA-BH-A2L8-01A-11R-A18M-07	4.66856	1.38849	-1.59114	-0.538774	3.92714
TCGA-A1-A0SB-01A-11R-A144-07	2.72799	0.759537	-0.60238	0.17321	3.05836
TCGA-AO-A0JJ-01A-11R-A056-07	4.04194	1.30918	-1.50289	-0.219588	3.62864
TCGA-BH-A0HU-01A-11R-A034-07	3.87206	0.90057	-0.875499	0.0372819	3.93441
TCGA-BH-A1F6-01A-11R-A13Q-07	3.74917	1.26216	-1.82297	-0.508596	2.67976
TCGA-BH-A1FC-01A-11R-A13Q-07	4.14471	1.41385	-1.51132	-0.659806	3.38743
TCGA-BH-A0AZ-01A-21R-A12P-07	3.97511	1.00785	-1.17888	-0.00714003	3.79694
TCGA-A8-A08C-01A-11R-A00Z-07	3.50427	0.740503	-0.848358	0.052791	3.44921
TCGA-D8-A1J8-01A-11R-A13Q-07	3.72376	1.38368	-1.60492	-0.940497	2.56202
TCGA-E9-A3HO-01A-11R-A213-07	3.88152	1.05305	-1.07235	-0.133686	3.72854
TCGA-A2-A3Y0-01A-11R-A239-07	4.19806	1.31586	-1.65564	-0.620467	3.23781
TCGA-BH-A0AY-01A-21R-A00Z-07	3.86424	1.15718	-1.42204	-0.16479	3.43459
TCGA-AO-A12H-01A-11R-A115-07	3.83086	0.742426	-0.972317	0.0721991	3.67317
TCGA-D8-A1X6-01A-11R-A14M-07	3.71801	0.989616	-1.40859	-0.127217	3.17181
TCGA-BH-A0W3-01A-11R-A109-07	3.29906	0.864241	-0.936131	0.0690072	3.29617
TCGA-C8-A273-01A-11R-A16F-07	3.38031	0.87931	-0.930192	-0.0048157	3.32461
TCGA-BH-A0BJ-01A-11R-A056-07	3.74881	0.975703	-1.16664	0.00895336	3.56683
TCGA-AR-A1AR-01A-31R-A137-07	3.9995	1.47792	-1.82085	-0.51537	3.1412
TCGA-E2-A572-01A-13R-A31O-07	4.23486	0.626426	-0.741273	0.108055	4.22807
TCGA-A2-A3XU-01A-12R-A22U-07	2.92548	0.68053	-0.702797	0.20983	3.11304
TCGA-BH-A8FZ-01A-11R-A352-07	4.02935	1.23037	-1.80715	-0.364196	3.08838
TCGA-E9-A2JS-01A-11R-A180-07	3.42047	0.911324	-1.05443	-0.103705	3.17365
TCGA-E9-A22H-01A-11R-A157-07	3.71869	1.06372	-1.00418	-0.170758	3.60748
TCGA-A8-A06U-01A-11R-A00Z-07	4.5587	1.05459	-1.20171	-0.302404	4.10917
TCGA-A8-A09X-01A-11R-A00Z-07	3.9566	1.32492	-1.63047	-0.451784	3.19927
TCGA-C8-A26Z-01A-11R-A16F-07	2.91127	0.754581	-0.686442	0.166577	3.14598
TCGA-B6-A0IH-01A-11R-A115-07	3.85362	1.11644	-1.1981	-0.0670275	3.70494
TCGA-A7-A6VW-01A-21R-A33J-07	4.27165	1.04302	-1.44272	-0.314032	3.55792
TCGA-AO-A03R-01A-21R-A034-07	3.75364	1.26317	-1.19977	-0.216279	3.60077
TCGA-EW-A1PA-01A-11R-A144-07	3.12341	0.956568	-1.09556	-0.0486514	2.93577
TCGA-AC-A6NO-01A-12R-A33J-07	2.98219	0.797826	-0.893792	0.17026	3.05648
TCGA-AN-A0XO-01A-11R-A109-07	3.19719	0.674977	-0.829254	0.158176	3.20109
TCGA-A8-A08X-01A-21R-A00Z-07	3.75636	1.15412	-1.62017	-0.178563	3.11174
TCGA-A7-A0D9-01A-31R-A056-07	2.69875	0.739258	-0.969744	0.152124	2.62039
TCGA-E2-A1IF-01A-11R-A144-07	3.6655	0.92363	-1.12731	0.0510914	3.5129
TCGA-B6-A0X1-01A-11R-A109-07	4.48472	1.27855	-1.59267	-0.656763	3.51384
TCGA-A2-A0T2-01A-11R-A084-07	3.48255	0.930752	-1.38647	-0.204344	2.82249
TCGA-AC-A5XS-01A-11R-A29R-07	4.47309	1.25992	-1.5473	-0.220066	3.96565
TCGA-AC-A3OD-01B-06R-A22O-07	3.58868	1.17183	-1.45905	-0.432637	2.86883
TCGA-B6-A0WT-01A-11R-A109-07	3.59356	0.876948	-1.05392	0.0166956	3.43329
TCGA-E2-A1LA-01A-11R-A144-07	4.03855	1.29519	-1.48807	-0.661511	3.18416
TCGA-BH-A0BF-01A-21R-A12P-07	4.55924	1.49827	-2.04319	-0.769444	3.24487
TCGA-A2-A0ET-01A-31R-A034-07	3.9543	0.983378	-1.00266	-0.05981	3.87521
TCGA-C8-A12Q-01A-11R-A115-07	3.81232	1.01174	-1.54772	-0.118789	3.15755
TCGA-A2-A4S0-01A-21R-A266-07	3.85602	0.683164	-0.991111	0.156615	3.70469
TCGA-A8-A076-01A-21R-A00Z-07	3.64644	0.951939	-1.33479	-0.136117	3.12747
TCGA-D8-A147-01A-11R-A115-07	3.96292	1.31197	-1.42171	-0.415461	3.43772
TCGA-E2-A15P-01A-11R-A115-07	3.56084	0.823686	-0.809988	0.0640333	3.63857
TCGA-BH-A0BR-01A-21R-A115-07	3.97145	1.05528	-1.64154	-0.286943	3.09824
TCGA-BH-A0BM-01A-11R-A056-07	3.51565	0.857032	-0.829508	0.0670055	3.61018
TCGA-E9-A1N3-01A-12R-A157-07	3.40469	0.720572	-0.792284	0.173735	3.50671
TCGA-BH-A0DQ-01A-11R-A084-07	3.69115	0.95995	-1.31675	0.000921565	3.33528
TCGA-A8-A07W-01A-11R-A00Z-07	3.47042	0.966436	-1.36177	-0.151007	2.92408
TCGA-EW-A2FW-01A-11R-A17B-07	2.85502	0.873287	-0.831291	0.107345	3.00436
TCGA-AR-A1AM-01A-41R-A22K-07	3.72554	0.952957	-1.13986	-0.0223719	3.51627
TCGA-D8-A27P-01A-11R-A16F-07	3.12967	0.769231	-0.932081	0.14365	3.11047
TCGA-A2-A3KD-01A-12R-A213-07	3.19061	0.929638	-1.11705	0.12381	3.12701
TCGA-GM-A2D9-01A-11R-A18M-07	3.86196	0.908699	-1.04356	-0.038313	3.68878
TCGA-B6-A40B-01A-11R-A239-07	3.53467	0.839975	-0.977911	-0.0553918	3.34135
TCGA-AR-A24T-01A-11R-A169-07	3.60131	1.00852	-1.2584	-0.0402075	3.31123
TCGA-AN-A0XL-01A-11R-A10J-07	3.21044	0.964962	-1.02519	0.0309401	3.18115
TCGA-A2-A0EN-01A-13R-A084-07	4.52492	1.33085	-1.84596	-0.49836	3.51146
TCGA-B6-A0IP-01A-11R-A034-07	3.61931	0.961817	-0.979248	0.0703286	3.6722
TCGA-E2-A10E-01A-21R-A10J-07	3.51156	0.943985	-1.03525	-0.221577	3.19871
TCGA-C8-A12O-01A-11R-A115-07	3.79786	1.09753	-1.41239	-0.173029	3.30997
TCGA-E2-A9RU-01A-11R-A41B-07	3.73411	0.832985	-1.11001	-0.349044	3.10804
TCGA-A8-A07I-01A-11R-A00Z-07	4.15507	1.09117	-1.34841	-0.364984	3.53284
TCGA-BH-A0BT-01A-11R-A12P-07	4.43362	0.911297	-1.00655	-0.28229	4.05608
TCGA-A2-A0CZ-01A-11R-A034-07	4.06784	1.09901	-1.312	-0.167392	3.68746
TCGA-LL-A7T0-01A-31R-A352-07	3.65951	1.03776	-1.07925	-0.140988	3.47703
TCGA-BH-A6R9-01A-21R-A32P-07	4.79035	1.25025	-2.00159	-0.767304	3.2717
TCGA-EW-A2FR-01A-11R-A21T-07	3.79909	1.04704	-1.38636	-0.191336	3.26844
TCGA-D8-A1XT-01A-11R-A14M-07	4.42251	1.05902	-1.60582	-0.338844	3.53687
TCGA-E2-A1IG-01A-11R-A144-07	3.42312	0.857618	-1.18618	-0.044536	3.05002
TCGA-EW-A1OV-01A-11R-A144-07	4.45275	1.57688	-1.94394	-0.653484	3.43221
TCGA-BH-A18V-01A-11R-A12D-07	4.78445	1.33776	-1.62606	-0.56947	3.92668
TCGA-GM-A3XL-01A-11R-A22U-07	4.37132	1.32542	-1.53334	-0.688534	3.47487
TCGA-A2-A0CP-01A-11R-A034-07	3.59006	0.855286	-1.03224	0.0672646	3.48037
TCGA-BH-A1FH-01A-12R-A13Q-07	3.55799	0.977104	-1.15344	0.0189457	3.4006
TCGA-D8-A27M-01A-11R-A16F-07	5.2477	1.44099	-1.87192	-0.877282	3.93949
TCGA-B6-A0RM-01A-11R-A084-07	2.8078	0.793727	-0.724756	0.141556	3.01833
TCGA-A8-A0AB-01A-11R-A034-07	2.08493	0.718607	-0.759281	0.198903	2.24316
TCGA-E2-A105-01A-11R-A10J-07	2.94227	0.743127	-0.837873	0.00116401	2.84868
TCGA-E9-A248-01A-11R-A169-07	4.1365	1.48492	-1.69042	-0.583541	3.34745
TCGA-BH-A18H-01A-11R-A12D-07	4.50349	1.30833	-1.47049	-0.657666	3.68366
TCGA-E9-A1RF-01A-11R-A157-07	4.0355	1.1473	-1.4541	-0.540086	3.18862
TCGA-D8-A143-01A-11R-A115-07	3.56482	1.08873	-1.33066	-0.175817	3.14708
TCGA-AC-A3HN-01A-11R-A213-07	4.00146	1.16358	-1.47997	-0.25155	3.43353
TCGA-AR-A2LM-01A-11R-A180-07	3.49151	1.01633	-1.1646	-0.0123924	3.33085
TCGA-E2-A14W-01A-11R-A12D-07	2.86437	0.743321	-0.594333	0.0864435	3.0998
TCGA-E2-A1IJ-01A-11R-A144-07	4.16746	1.22171	-1.48291	-0.21154	3.69472
TCGA-A7-A26G-01A-21R-A169-07	3.6425	1.25713	-1.67036	-0.294945	2.93434
TCGA-AO-A0JD-01A-11R-A056-07	3.74326	1.08354	-1.09577	-0.206777	3.52426
TCGA-E2-A1LE-01A-12R-A19W-07	3.92933	1.26848	-1.61188	-0.210873	3.37506
TCGA-EW-A3E8-01B-11R-A24H-07	4.21631	1.25836	-1.37532	-0.438275	3.66107
TCGA-A2-A4S1-01A-21R-A266-07	5.04355	1.14113	-1.82867	-0.270192	4.08582
TCGA-A7-A425-01A-11R-A24H-07	3.55529	0.977842	-1.6101	0.0155862	2.93862
TCGA-AN-A0XS-01A-22R-A109-07	3.84253	1.09729	-1.37757	-0.163389	3.39887
TCGA-AR-A0U4-01A-11R-A109-07	4.31119	1.43298	-2.08143	-0.716277	2.94646
TCGA-A2-A04N-01A-11R-A115-07	3.37648	0.866136	-1.01873	0.0639981	3.28788
TCGA-AO-A125-01A-11R-A10J-07	3.07707	0.606493	-0.642617	0.205364	3.24631
TCGA-AO-A1KS-01A-11R-A13Q-07	3.0116	1.08065	-1.06352	-0.151905	2.87683
TCGA-OL-A66I-01A-21R-A29R-07	5.07948	1.68022	-1.87487	-0.988458	3.89637
TCGA-D8-A1JE-01A-11R-A13Q-07	3.77988	1.05214	-1.37926	-0.238142	3.21462
TCGA-AN-A0AK-01A-21R-A00Z-07	3.25158	1.02501	-1.04483	-0.185867	3.04589
TCGA-A7-A26E-01B-06R-A277-07	2.39728	0.627259	-0.8308	0.0372869	2.23102
TCGA-E2-A106-01A-11R-A10J-07	3.35785	0.637029	-0.720861	0.224637	3.49865
TCGA-E2-A14U-01A-11R-A22K-07	3.13619	0.785874	-0.844929	0.0884499	3.16558
TCGA-GM-A2DH-01A-11R-A180-07	4.14722	1.42128	-1.40319	-0.580769	3.58453
TCGA-BH-A0DZ-01A-11R-A00Z-07	4.17316	1.14633	-1.54982	-0.346448	3.42322
TCGA-AR-A2LR-01A-12R-A18M-07	3.25342	0.991143	-1.19308	-0.0191981	3.03229
TCGA-E9-A1RD-01A-11R-A157-07	3.64223	0.868333	-0.936393	-0.0269679	3.5472
TCGA-A2-A0YD-01A-11R-A109-07	3.94481	1.15876	-1.60045	-0.184426	3.31869
TCGA-AQ-A0Y5-01A-11R-A14M-07	3.37863	0.858191	-1.52508	-0.0600394	2.65171
TCGA-E9-A3Q9-01A-11R-A21T-07	4.34204	0.97165	-1.27843	-0.0783803	3.95688
TCGA-AR-A5QN-01A-12R-A28M-07	4.12298	1.08797	-1.31886	-0.0905741	3.80151
TCGA-BH-A1EY-01A-11R-A13Q-07	3.8137	1.15528	-1.61751	-0.387704	2.96377
TCGA-A8-A09B-01A-11R-A00Z-07	3.23641	0.798371	-1.17457	0.0943509	2.95456
TCGA-EW-A1P4-01A-21R-A144-07	5.40378	1.43246	-1.69134	-0.835959	4.30894
TCGA-A8-A08B-01A-11R-A00Z-07	4.2038	1.12807	-1.14389	-0.371612	3.81637
TCGA-A2-A0YH-01A-11R-A109-07	4.21305	1.26474	-1.7764	-0.67735	3.02403
TCGA-A8-A09V-01A-11R-A034-07	2.92721	0.741168	-0.836203	0.176565	3.00874
TCGA-BH-A18N-01A-11R-A12D-07	3.27241	0.770114	-1.07899	0.11339	3.07692
TCGA-BH-A18J-01A-11R-A12D-07	3.71532	0.800501	-1.21211	-0.0678553	3.23586
TCGA-E2-A108-01A-13R-A10J-07	4.61547	1.57165	-2.08755	-0.858415	3.24114
TCGA-EW-A1P1-01A-31R-A14D-07	3.94687	1.26362	-1.60065	-0.394813	3.21502
TCGA-S3-AA10-01A-21R-A41B-07	5.04635	1.58665	-1.79604	-1.14729	3.68966
TCGA-A8-A07E-01A-11R-A034-07	3.59623	1.16608	-1.43878	-0.0944438	3.22909
TCGA-AO-A1KP-01A-11R-A13Q-07	2.51579	0.740034	-0.506952	-0.00386413	2.745
TCGA-HN-A2NL-01A-11R-A18M-07	3.98215	1.17705	-0.967019	-0.210678	3.98151
TCGA-D8-A27G-01A-11R-A16F-07	3.79217	1.20056	-1.28499	-0.218444	3.4893
TCGA-PL-A8LX-01A-11R-A41B-07	4.22366	0.666954	-1.17233	0.0585857	3.77687
TCGA-BH-A0W7-01A-11R-A115-07	4.35627	1.31052	-1.54461	-0.433887	3.68829
TCGA-BH-A0RX-01A-21R-A084-07	4.82599	1.49209	-1.81853	-0.851716	3.64783
TCGA-D8-A73X-01A-11R-A32P-07	3.44309	0.851159	-1.14597	0.0236849	3.17196
TCGA-A8-A082-01A-11R-A00Z-07	3.67949	0.883233	-1.22272	0.0358148	3.37581
TCGA-BH-A8G0-01A-11R-A352-07	3.96045	1.17253	-1.71133	-0.167002	3.25465
TCGA-EW-A1P8-01A-11R-A144-07	4.14806	1.20231	-1.81283	-0.208642	3.3289
TCGA-AC-A2BK-01A-11R-A21T-07	2.71913	0.912421	-0.640569	0.0555299	3.04651
TCGA-E2-A1II-01A-11R-A144-07	4.75238	1.62753	-1.69714	-1.0676	3.61519
TCGA-A2-A0ST-01A-12R-A084-07	5.25032	1.70415	-2.05671	-1.06086	3.83691
TCGA-E2-A15D-01A-11R-A115-07	3.37996	0.945932	-1.07168	0.0759192	3.33013
TCGA-PL-A8LZ-01A-31R-A36F-07	4.88908	1.49612	-1.62611	-0.986093	3.773
TCGA-A7-A3J0-01A-11R-A213-07	4.22674	0.968272	-1.20946	-0.346911	3.63864
TCGA-AC-A3YI-01A-21R-A239-07	3.69994	1.0387	-1.3279	-0.156444	3.2543
TCGA-A8-A09Q-01A-11R-A00Z-07	3.66398	1.1974	-1.67677	-0.355751	2.82886
TCGA-E9-A1R7-01A-11R-A14M-07	2.85121	0.771267	-0.727615	0.21345	3.10832
TCGA-A8-A08P-01A-11R-A00Z-07	4.19755	1.3442	-1.75168	-0.731458	3.05861
TCGA-OL-A6VQ-01A-12R-A41B-07	3.51151	1.05056	-1.09391	-0.0956224	3.37255
TCGA-E2-A159-01A-11R-A115-07	3.82992	1.38292	-2.01904	-0.815822	2.37798
TCGA-C8-A26V-01A-11R-A16F-07	4.61098	0.926423	-1.08507	-0.316801	4.13553
TCGA-E9-A22A-01A-11R-A157-07	4.59955	1.28416	-1.77812	-0.53509	3.57051
TCGA-E2-A573-01A-11R-A29R-07	4.77411	1.41254	-1.69399	-0.628044	3.86462
TCGA-AO-A0J3-01A-11R-A034-07	3.09498	0.777202	-0.740014	0.0691613	3.20133
TCGA-A8-A09A-01A-11R-A00Z-07	3.36688	1.05358	-1.16962	-0.164022	3.08681
TCGA-BH-A1F5-01A-12R-A13Q-07	2.59722	0.773274	-0.795586	0.071497	2.6464
TCGA-AC-A2FE-01A-11R-A19W-07	4.34364	1.37804	-1.74835	-0.338562	3.63477
TCGA-BH-A0HK-01A-11R-A056-07	3.46502	1.00864	-1.1497	0.0468588	3.37081
TCGA-AQ-A54N-01A-11R-A266-07	3.51621	0.816861	-0.745484	-0.0973504	3.49024
TCGA-OL-A5RX-01A-11R-A28M-07	3.46556	0.979194	-1.14897	0.0684587	3.36424
TCGA-D8-A1XM-01A-21R-A14M-07	4.16628	1.16097	-1.58675	-0.269394	3.47111
TCGA-E2-A15T-01A-11R-A115-07	2.6302	0.776768	-0.857954	0.13169	2.68071
TCGA-A8-A0A6-01A-12R-A056-07	4.62094	1.31395	-1.6068	-0.453711	3.87438
TCGA-A2-A0EY-01A-11R-A034-07	3.52402	1.03846	-1.47244	-0.100495	2.98954
TCGA-BH-A0H0-01A-11R-A056-07	2.96352	0.863822	-0.833492	0.0672863	3.06114
TCGA-A2-A04Q-01A-21R-A034-07	5.16847	1.61763	-1.98045	-1.07759	3.72807
TCGA-E2-A14P-01A-31R-A12D-07	3.42942	1.09884	-1.23346	-0.125425	3.16937
TCGA-BH-A0W4-01A-11R-A109-07	3.08597	0.783682	-0.924702	0.0712076	3.01615
TCGA-E9-A245-01A-22R-A16F-07	3.84217	0.720194	-0.916447	0.114518	3.76044
TCGA-B6-A0X4-01A-11R-A109-07	3.79901	0.576702	-0.620334	0.197456	3.95283
TCGA-A2-A0ES-01A-11R-A115-07	3.57913	1.06446	-1.23967	-0.11328	3.29064
TCGA-A1-A0SM-01A-11R-A084-07	3.64071	0.906263	-1.25624	-0.016714	3.27402
TCGA-UU-A93S-01A-21R-A41B-07	4.88717	0.963147	-1.09376	-0.128146	4.62842
TCGA-BH-A1EW-01A-11R-A137-07	3.71898	1.17636	-1.34425	-0.319635	3.23146
TCGA-AR-A24H-01A-11R-A169-07	3.64591	1.11125	-1.33631	-0.259792	3.16107
TCGA-A7-A6VV-01A-22R-A33J-07	3.78725	1.12964	-1.64379	-0.26776	3.00534
TCGA-D8-A140-01A-11R-A115-07	3.71826	1.07909	-1.10714	-0.0458917	3.64432
TCGA-D8-A1J9-01A-11R-A13Q-07	3.91276	0.914253	-1.43634	-0.177659	3.21302
TCGA-A7-A26J-01A-11R-A169-07	3.69513	0.959632	-1.14591	-0.129142	3.37971
TCGA-E2-A14Z-01A-11R-A115-07	4.39007	1.35582	-1.52081	-0.568194	3.65689
TCGA-AN-A0FS-01A-11R-A034-07	3.25382	0.815832	-1.02037	0.0821516	3.13143
TCGA-AO-A124-01A-11R-A10J-07	3.73576	1.10337	-1.06211	-0.186806	3.59021
TCGA-A2-A0YF-01A-21R-A109-07	3.38162	0.993414	-1.19759	-0.045045	3.1324
TCGA-E2-A1LG-01A-21R-A14M-07	4.69602	1.04132	-0.693816	-0.317431	4.72609
TCGA-D8-A1Y3-01A-11R-A157-07	3.78853	1.1184	-1.33679	-0.387154	3.18298
TCGA-E2-A1LK-01A-21R-A14D-07	3.51875	0.93138	-1.13732	-0.079802	3.23301
TCGA-A7-A26H-01A-11R-A169-07	3.55198	1.05785	-1.34983	-0.196553	3.06344
TCGA-AR-A1AQ-01A-11R-A12P-07	4.63609	1.39903	-1.80315	-0.729831	3.50215
TCGA-A8-A0A2-01A-11R-A034-07	3.45915	0.999767	-1.14939	-0.0243701	3.28516
TCGA-E9-A5UO-01A-11R-A28M-07	3.65038	0.602517	-0.64719	0.217953	3.82366
TCGA-A2-A1FX-01A-11R-A13Q-07	3.53586	1.06793	-1.17805	-0.065537	3.36019
TCGA-AO-A0JM-01A-21R-A056-07	3.92114	1.06293	-1.06793	-0.209157	3.70698
TCGA-EW-A423-01A-11R-A24H-07	3.9107	0.921089	-1.13853	-0.0791329	3.61412
TCGA-BH-A0B2-01A-11R-A10J-07	4.53618	1.29449	-1.64904	-0.533477	3.64815
TCGA-A8-A092-01A-11R-A00Z-07	3.31917	0.955551	-1.13935	-0.117973	3.01739
TCGA-MS-A51U-01A-31R-A266-07	3.64786	0.988369	-1.07422	-0.00434187	3.55767
TCGA-E9-A1R3-01A-31R-A14M-07	4.0858	0.936708	-1.49996	-0.149375	3.37317
TCGA-AR-A24N-01A-11R-A169-07	3.85453	0.968306	-0.912522	0.0797876	3.99011
TCGA-AR-A0U0-01A-11R-A109-07	5.37116	1.45092	-1.67799	-1.04317	4.10093
TCGA-A8-A08T-01A-21R-A00Z-07	3.16432	0.876732	-1.0753	0.0282082	2.99396
TCGA-3C-AALK-01A-11R-A41B-07	3.60438	0.999342	-1.14859	-0.0176006	3.43753
TCGA-E9-A3X8-01A-31R-A22U-07	4.15483	1.11178	-1.3078	-0.117803	3.841
TCGA-AC-A7VC-01A-11R-A352-07	3.72907	0.90397	-1.21542	-0.0197702	3.39784
TCGA-D8-A27V-01A-12R-A17B-07	3.59385	0.950414	-0.948624	-0.0405491	3.55509
TCGA-A2-A4RX-01A-11R-A266-07	3.78181	1.14944	-1.428	-0.149614	3.35363
TCGA-AC-A3EH-01A-22R-A22K-07	3.28871	0.844968	-1.24974	0.00753484	2.89148
TCGA-AC-A6IX-06A-11R-A32P-07	4.05809	1.34335	-1.47156	-0.108827	3.82105
TCGA-A2-A0T7-01A-21R-A084-07	3.71562	1.01341	-1.3266	-0.062131	3.34029
TCGA-LD-A7W6-01A-81R-A352-07	3.72796	1.04255	-0.99839	-0.0807263	3.6914
TCGA-AR-A0TS-01A-11R-A115-07	3.97666	1.46683	-1.82494	-0.30367	3.31488
TCGA-E9-A22E-01A-11R-A157-07	4.16944	1.1345	-1.45076	-0.424173	3.429
TCGA-A2-A04U-01A-11R-A115-07	2.97516	0.903213	-0.883503	0.0590998	3.05397
TCGA-A8-A07P-01A-11R-A00Z-07	3.41871	0.926334	-1.09456	-0.102127	3.14836
TCGA-BH-A0DK-01A-21R-A056-07	4.28202	1.40734	-1.65973	-0.383993	3.64564
TCGA-BH-A1FM-01A-11R-A13Q-07	2.88353	0.898367	-0.989391	0.0356746	2.82818
TCGA-LL-A6FP-01A-11R-A31O-07	2.5621	0.534033	-0.654073	0.114562	2.55663
TCGA-A2-A0EQ-01A-11R-A034-07	4.51382	1.52347	-1.57289	-0.707494	3.7569
TCGA-AR-A250-01A-31R-A169-07	4.02973	1.13303	-1.46509	-0.374108	3.32357
TCGA-BH-A8FY-01A-11R-A36F-07	3.43634	0.792098	-0.950145	0.022543	3.30084
TCGA-AR-A2LH-01A-31R-A18M-07	4.52172	1.44491	-1.8059	-0.305359	3.85536
TCGA-B6-A0IN-01A-11R-A034-07	4.15529	1.09421	-1.38377	-0.0634863	3.80225
TCGA-C8-A12V-01A-11R-A115-07	4.82724	1.65169	-2.00699	-1.28725	3.18469
TCGA-E9-A54Y-01A-11R-A466-07	2.50084	0.667597	-0.718895	0.0914714	2.54101
TCGA-D8-A1JI-01A-11R-A13Q-07	3.23935	0.773985	-0.928318	0.101817	3.18684
TCGA-E2-A15F-01A-11R-A115-07	3.22139	0.949484	-1.1917	-0.0482561	2.93092
TCGA-GI-A2C9-01A-11R-A21T-07	4.34395	1.07319	-1.33181	-0.196503	3.88882
TCGA-LL-A9Q3-01A-11R-A41B-07	3.95549	0.930424	-1.12176	-0.124303	3.63985
TCGA-A7-A6VX-01A-12R-A33J-07	3.662	0.807947	-1.07171	-0.0906315	3.3076
TCGA-B6-A0IK-01A-12R-A056-07	3.56787	1.02631	-1.24537	-0.0141601	3.33465
TCGA-A7-A0CH-01A-21R-A00Z-07	3.44952	0.847916	-0.979784	0.00834094	3.32599
TCGA-E2-A1IL-01A-11R-A14D-07	3.53472	0.767061	-0.90453	0.0414572	3.4387
TCGA-E2-A570-01A-11R-A29R-07	3.4598	0.855816	-1.15836	0.00518558	3.16244
TCGA-C8-A12L-01A-11R-A115-07	3.3563	1.03093	-1.52383	-0.281336	2.58207
TCGA-A7-A5ZX-01A-12R-A29R-07	3.22781	0.799275	-0.915744	0.0874504	3.19879
TCGA-A1-A0SD-01A-11R-A115-07	3.84029	0.981501	-1.19511	-0.145611	3.48107
TCGA-B6-A0X7-01A-11R-A10J-07	3.39161	0.787089	-0.812579	0.101526	3.46764
TCGA-AC-A62X-01A-11R-A29R-07	4.19329	0.868031	-0.866448	-0.4422	3.75267
TCGA-A2-A04X-01A-21R-A034-07	4.95908	1.26209	-1.34545	-0.668588	4.20713
TCGA-AN-A0FL-01A-11R-A034-07	3.9572	0.697457	-0.787389	0.0166737	3.88394
TCGA-A2-A3XW-01A-11R-A239-07	4.38598	1.05346	-1.33852	-0.115239	3.98568
TCGA-A7-A4SC-01A-12R-A266-07	3.48202	1.06811	-1.33912	0.0143507	3.22535
TCGA-EW-A1IZ-01A-11R-A13Q-07	4.39879	1.5341	-1.53621	-0.80727	3.58942
TCGA-AO-A03T-01A-21R-A034-07	4.69823	1.00603	-0.892174	-0.0482713	4.76381
TCGA-E9-A6HE-01A-11R-A31O-07	3.89923	0.999652	-1.27754	-0.119539	3.5018
TCGA-A1-A0SG-01A-11R-A144-07	3.23224	0.942823	-1.07083	0.0678719	3.17211
TCGA-A2-A259-01A-11R-A16F-07	3.55539	1.08537	-1.31156	-0.217255	3.11194
TCGA-A7-A0DB-01A-11R-A00Z-07	3.60066	0.868228	-1.33127	-0.0617067	3.07591
TCGA-AN-A04A-01A-21R-A034-07	3.51305	0.918143	-1.22329	-0.0110431	3.19686
TCGA-C8-A134-01A-11R-A115-07	4.50672	1.27901	-1.28472	-0.522265	3.97874
TCGA-BH-A1ES-01A-11R-A137-07	2.76728	0.768266	-0.817078	-0.0434859	2.67498
TCGA-A8-A09W-01A-11R-A00Z-07	3.54332	1.1071	-1.19056	-0.0457162	3.41414
TCGA-BH-A0B0-01A-21R-A115-07	4.7229	1.14334	-1.24905	-0.291029	4.32616

## Sheet: Fig_6B
	CD247	PDCD1	CTLA4	HAVCR2	LAG3	Class
TCGA-E2-A15G-01A-11R-A12D-07	0.268801	0.0923282	0.0409186	3.39214	0.234184	Low risk
TCGA-E2-A1B5-01A-21R-A12P-07	14.4775	3.06862	3.68245	5.81961	3.22363	Low risk
TCGA-EW-A2FS-01A-11R-A17B-07	1.3767	1.42875	1.34811	2.48018	1.43469	Low risk
TCGA-EW-A1P7-01A-21R-A144-07	8.03103	2.77897	2.72597	4.84435	2.42956	Low risk
TCGA-LL-A5YO-01A-21R-A28M-07	10.7731	10.7545	7.52809	10.1443	9.18894	Low risk
TCGA-BH-A1FN-01A-11R-A13Q-07	0.267979	0.191762	0.446178	5.05014	1.17913	High risk
TCGA-A7-A3RF-01A-11R-A22K-07	0.185444	0.0208159	0.027676	1.19922	0.494382	Low risk
TCGA-E9-A1NG-01A-21R-A14M-07	0.574047	0.143151	0.328936	8.94456	0.512347	High risk
TCGA-D8-A1XB-01A-11R-A14D-07	0.28481	0.164071	0.480593	3.17987	0.219899	High risk
TCGA-A2-A0CX-01A-21R-A00Z-07	1.07575	0.714007	1.27025	6.27659	1.31337	Low risk
TCGA-A8-A07F-01A-11R-A00Z-07	0.726301	0.263668	0.755058	6.40969	0.434939	Low risk
TCGA-AR-A5QQ-01A-11R-A28M-07	3.67125	3.71296	7.58454	8.52059	4.61768	Low risk
TCGA-A2-A3XT-01A-11R-A22U-07	1.48816	0.682891	1.31472	12.5199	1.11316	Low risk
TCGA-OL-A5RY-01A-21R-A28M-07	5.77882	5.59458	3.43485	7.63137	1.32734	Low risk
TCGA-A7-A26I-01B-06R-A22O-07	0.773988	0.282358	3.31373	12.3359	0.540892	Low risk
TCGA-LL-A50Y-01A-11R-A266-07	1.00793	0.499574	0.56043	5.89267	0.483815	Low risk
TCGA-C8-A1HO-01A-11R-A13Q-07	0.382117	0.208333	0.290841	2.21906	2.29624	Low risk
TCGA-AR-A24L-01A-11R-A169-07	0.377586	0.078807	0.140328	5.05525	0.245318	Low risk
TCGA-AN-A0FX-01A-11R-A034-07	0.574713	0.420741	0.261359	2.10054	0.443731	Low risk
TCGA-A7-A13H-01A-11R-A22K-07	2.13402	2.20578	1.33818	8.06642	1.78728	Low risk
TCGA-A8-A06N-01A-11R-A00Z-07	0.170735	0.0724004	0.0206273	1.87093	0.475791	Low risk
TCGA-E2-A150-01A-11R-A12D-07	1.20671	0.564642	2.01464	5.46189	1.55017	Low risk
TCGA-AC-A23H-01A-11R-A157-07	0.174663	0.0705052	0.236483	3.70091	0.177354	High risk
TCGA-A7-A0DC-01B-04R-A22O-07	0.641872	0.260604	0.649666	3.93926	0.450685	Low risk
TCGA-BH-A0BA-01A-11R-A056-07	1.62253	0.914587	0.660989	2.36413	0.563017	High risk
TCGA-EW-A1PB-01A-11R-A144-07	4.62838	11.6997	2.06804	14.832	36.7861	Low risk
TCGA-A2-A4S2-01A-12R-A266-07	2.95578	1.24542	1.52848	6.72817	7.99393	Low risk
TCGA-A7-A0CE-01A-11R-A00Z-07	0.619735	0.258693	0.648588	2.49328	0.787389	Low risk
TCGA-A8-A091-01A-11R-A00Z-07	0.502108	0.309077	0.128418	3.48966	0.502442	High risk
TCGA-A2-A0EV-01A-11R-A034-07	1.34058	0.428956	0.995472	6.60541	0.976518	Low risk
TCGA-UL-AAZ6-01A-11R-A41B-07	0.206802	0.276239	0.236106	1.96498	2.23847	Low risk
TCGA-AR-A0TW-01A-11R-A084-07	1.29261	1.78018	2.04592	6.81191	3.11514	Low risk
TCGA-E2-A576-01A-11R-A31O-07	0.708859	0.633767	0.698001	2.05014	3.72322	Low risk
TCGA-A8-A07S-01A-11R-A034-07	0.218691	0.185473	0.184948	4.56098	0.529244	Low risk
TCGA-C8-A12P-01A-11R-A115-07	0.63708	0.355612	0.775184	5.98848	1.68193	Low risk
TCGA-EW-A1PF-01A-11R-A144-07	1.03036	0.523802	0.582878	4.18077	0.525133	Low risk
TCGA-AN-A0XN-01A-21R-A109-07	0.515758	0.253355	0.437257	12.6826	0.626888	Low risk
TCGA-E9-A1R5-01A-11R-A14M-07	0.224554	0.0622017	0.282562	2.81532	0.143428	High risk
TCGA-LL-A5YL-01A-12R-A29R-07	1.8861	1.0257	0.547929	4.16824	1.48876	Low risk
TCGA-AR-A2LL-01A-11R-A180-07	0.410252	0.212024	0.43911	8.88242	0.338465	Low risk
TCGA-AO-A1KQ-01A-11R-A13Q-07	2.26584	0.931104	1.34468	4.38934	6.64084	Low risk
TCGA-BH-A0DI-01A-21R-A12P-07	1.44756	0.845422	0.567584	6.2287	0.712212	Low risk
TCGA-D8-A1X8-01A-11R-A14M-07	1.44906	0.482204	0.285498	7.34002	0.390898	Low risk
TCGA-A2-A0D0-01A-11R-A00Z-07	1.03359	1.86181	0.99185	3.71818	6.19257	Low risk
TCGA-E9-A54X-01A-11R-A266-07	0.0246016	0.0586819	0	1.18053	0.568308	Low risk
TCGA-A7-A0DB-01A-11R-A277-07	0.387077	0.0753707	0.240504	15.1124	0.114704	Low risk
TCGA-C8-A26W-01A-11R-A16F-07	2.00039	1.07974	0.772679	6.2087	2.478	Low risk
TCGA-E2-A1IN-01A-11R-A13Q-07	0.255268	0.0951825	0.273573	5.52295	0.371819	Low risk
TCGA-GM-A2DK-01A-21R-A180-07	1.14703	0.649219	0.869341	5.40156	0.519673	Low risk
TCGA-E2-A15A-06A-11R-A12D-07	4.26921	1.89354	1.92477	4.32748	1.25402	Low risk
TCGA-EW-A3U0-01A-11R-A22K-07	6.96958	6.29418	5.28349	11.5262	9.10163	Low risk
TCGA-PE-A5DD-01A-12R-A27Q-07	1.91965	1.17664	0.675207	3.06591	2.42648	Low risk
TCGA-BH-A0BC-01A-22R-A084-07	1.70117	0.774514	1.02081	11.9807	1.95674	Low risk
TCGA-AR-A0U3-01A-11R-A109-07	0.724853	0.391468	0.806745	2.7919	0.676999	Low risk
TCGA-D8-A27F-01A-11R-A16F-07	0.284202	0.0853093	0.0911441	2.62104	0.265559	Low risk
TCGA-BH-A0EB-01A-11R-A034-07	1.3542	0.485416	0.946731	11.4529	0.760463	Low risk
TCGA-A8-A08O-01A-21R-A056-07	0.30105	0.100785	0.180899	2.21236	0.167324	High risk
TCGA-BH-A0HB-01A-11R-A056-07	2.05237	1.15534	1.00562	5.04396	2.32313	Low risk
TCGA-BH-A1FB-01A-11R-A13Q-07	3.15795	1.17357	3.43844	5.78545	0.89848	Low risk
TCGA-EW-A6S9-01A-22R-A33J-07	0.359311	0.261199	0.358133	4.68583	0.954246	Low risk
TCGA-D8-A1JM-01A-11R-A13Q-07	0.71161	0.894702	0.797258	1.65738	1.96209	Low risk
TCGA-E9-A1R0-01A-22R-A16F-07	1.79992	0.690842	0.623897	3.20539	0.495926	Low risk
TCGA-BH-A0HN-01A-11R-A10U-07	0.116087	0.0664565	0.132537	3.10228	0.589968	Low risk
TCGA-E9-A1NH-01A-11R-A14D-07	0.603638	0.331898	0.204415	5.4303	0.465936	Low risk
TCGA-D8-A3Z6-01A-11R-A239-07	0.29545	0.178038	0.525205	2.43643	0.523424	Low risk
TCGA-B6-A0RV-01A-11R-A084-07	2.03442	0.50929	0.709072	2.58463	0.771079	Low risk
TCGA-A2-A0T1-01A-21R-A084-07	5.19402	2.8499	2.98281	10.0072	3.30973	Low risk
TCGA-A8-A09G-01A-21R-A00Z-07	1.90533	1.32684	1.34903	4.0013	1.57474	Low risk
TCGA-OL-A5RU-01A-11R-A28M-07	3.87021	2.53739	1.9748	3.30744	1.14163	Low risk
TCGA-E2-A1B0-01A-11R-A12P-07	1.05951	0.319442	1.24593	6.45603	0.953831	Low risk
TCGA-B6-A401-01A-11R-A239-07	1.39425	1.01639	1.25199	4.45228	1.23558	Low risk
TCGA-E2-A154-01A-11R-A115-07	0.101698	0.0114155	0.0682989	3.26078	0.410628	Low risk
TCGA-AO-A0JI-01A-21R-A056-07	0.997143	0.308321	0.149332	1.99248	0.219376	Low risk
TCGA-BH-A0HA-01A-11R-A12P-07	1.79873	1.1102	1.51299	5.70702	2.61116	Low risk
TCGA-E2-A1IU-01A-11R-A14D-07	0.717756	0.459881	0.289104	3.26685	0.394197	Low risk
TCGA-BH-A18T-01A-11R-A12D-07	0.662138	0.439188	1.16561	3.00019	1.38818	Low risk
TCGA-BH-A203-01A-12R-A169-07	1.1744	0.424769	2.70937	5.527	1.44892	Low risk
TCGA-AR-A2LO-01A-31R-A18M-07	3.46483	2.12961	2.46928	4.69955	1.61877	Low risk
TCGA-E2-A15K-06A-11R-A12P-07	0.0749431	0.0757105	0.0922732	2.77693	0.896161	Low risk
TCGA-BH-A201-01A-11R-A14M-07	0.367968	0.122709	0.0747765	4.73184	0.297095	Low risk
TCGA-C8-A8HQ-01A-11R-A36F-07	1.61938	1.22861	1.96764	6.48017	2.74027	High risk
TCGA-B6-A0RL-01A-11R-A084-07	0.074641	0.389815	0.067277	1.22064	0.819339	Low risk
TCGA-A2-A0SU-01A-11R-A084-07	1.14547	0.272054	0.486441	2.8361	0.311494	Low risk
TCGA-AO-A1KR-01A-12R-A144-07	1.33676	2.55085	1.64798	1.51741	3.24745	Low risk
TCGA-GM-A3XG-01A-31R-A24H-07	0.550613	0.258754	0.226746	1.44233	0.444772	Low risk
TCGA-E9-A1R6-01A-11R-A14D-07	0.270496	0.186159	0.556896	3.25881	0.327794	Low risk
TCGA-3C-AALI-01A-11R-A41B-07	2.98719	2.09422	1.69288	3.7325	5.78617	Low risk
TCGA-BH-A0B6-01A-11R-A19W-07	8.14165	7.54395	1.92282	5.99251	9.47765	Low risk
TCGA-AR-A24W-01A-11R-A169-07	0.566606	0.0812944	0.11349	1.77549	0.517369	Low risk
TCGA-AC-A7VB-01A-11R-A352-07	0.211728	0.297703	0.0706812	0.823276	0.456005	Low risk
TCGA-AR-A2LE-01A-11R-A180-07	1.50948	0.139827	0.12084	1.74061	0.283728	Low risk
TCGA-AN-A041-01A-11R-A034-07	0.357274	0.0794284	0.21121	3.1671	0.119047	Low risk
TCGA-D8-A27R-01A-11R-A16F-07	1.68751	1.57321	0.527005	4.78465	0.845964	High risk
TCGA-AR-A1AS-01A-11R-A12P-07	0.0488992	0	0.0827084	4.46536	0.451838	Low risk
TCGA-A7-A4SA-01A-11R-A266-07	3.63039	2.71622	3.20551	6.08642	2.81844	Low risk
TCGA-E9-A247-01A-11R-A169-07	0.306267	0.152749	0.390724	2.49863	1.11177	Low risk
TCGA-EW-A6SB-01A-12R-A32P-07	5.81091	9.76557	5.7802	6.45786	17.0111	Low risk
TCGA-AR-A1AO-01A-11R-A12P-07	4.75199	2.14406	2.91421	26.4146	2.91909	Low risk
TCGA-AN-A049-01A-21R-A00Z-07	0.725871	0.411795	0.681272	6.87062	0.58267	Low risk
TCGA-E9-A244-01A-11R-A169-07	0.521625	0.184077	0.537072	2.79234	1.68367	Low risk
TCGA-C8-A12M-01A-11R-A115-07	0.653391	0.6465	0.575598	1.32805	0.670828	Low risk
TCGA-E9-A227-01A-11R-A157-07	2.33678	0.794365	1.3446	4.57776	1.37607	Low risk
TCGA-GM-A5PV-01A-11R-A28M-07	0.798031	0.547846	0.166667	3.35933	0.533134	Low risk
TCGA-AR-A1AN-01A-11R-A12P-07	0.541488	0.232853	0.23945	5.28532	0.256716	Low risk
TCGA-C8-A12T-01A-11R-A115-07	0.448566	0.475538	0.706977	4.24755	0.921074	High risk
TCGA-AC-A8OS-01A-12R-A41B-07	1.67085	0.916307	0.988303	4.4271	0.989597	Low risk
TCGA-BH-A0H9-01A-11R-A056-07	0.430061	0.218841	0.190944	2.46781	0.246	Low risk
TCGA-BH-A0E2-01A-11R-A056-07	0.989921	0.483032	0.292439	3.66702	0.710045	High risk
TCGA-A8-A090-01A-11R-A00Z-07	0.912111	0.604221	0.656468	9.85803	1.40988	Low risk
TCGA-AC-A2FO-01A-11R-A180-07	3.9978	1.6201	1.0918	4.72926	0.874401	Low risk
TCGA-A8-A0A9-01A-11R-A00Z-07	0.890731	0.235346	0.280312	6.51038	0.963242	Low risk
TCGA-E2-A15A-01A-11R-A12D-07	1.30386	1.16061	0.67993	5.53077	1.48027	Low risk
TCGA-A2-A0ER-01A-21R-A034-07	0.390532	0.160131	0.257941	3.51167	0.230063	Low risk
TCGA-BH-A0C1-01B-11R-A12D-07	1.58996	0.403014	0.902319	2.73831	0.789018	High risk
TCGA-AO-A12B-01A-11R-A10J-07	0.329838	0.225459	0.0468378	1.76457	0.883787	Low risk
TCGA-AN-A0FZ-01A-11R-A034-07	0.121733	0.0486199	0.0269346	1.97543	0.156954	Low risk
TCGA-EW-A1OW-01A-21R-A144-07	1.23268	1.03936	0.774586	4.19523	1.13523	Low risk
TCGA-LL-A6FR-01A-12R-A31O-07	0.0532096	0.180509	0.0899989	2.24453	0.421428	High risk
TCGA-AN-A046-01A-21R-A034-07	2.53065	1.16809	1.76849	6.78041	5.0305	Low risk
TCGA-OL-A66L-01A-12R-A31O-07	1.64102	1.52289	0.99657	5.55925	2.62708	Low risk
TCGA-OL-A66J-01A-11R-A29R-07	0.866046	0.45906	0.264484	4.20087	1.15026	Low risk
TCGA-D8-A1JU-01A-11R-A13Q-07	1.08213	0.566309	0.585366	5.81456	0.601952	Low risk
TCGA-BH-A1FR-01A-11R-A13Q-07	0.8549	0.479137	0.136509	5.69313	0.986443	High risk
TCGA-BH-A0H7-01A-13R-A056-07	0.592855	0.172572	0.254939	3.11509	0.428874	Low risk
TCGA-B6-A0RS-01A-11R-A084-07	1.52707	0.8742	1.76987	7.39403	1.74089	Low risk
TCGA-LL-A5YP-01A-21R-A28M-07	1.01711	0.985528	1.06296	5.48247	0.841744	Low risk
TCGA-AC-A2QH-01B-04R-A22O-07	0	0.0264118	1.00081	1.73199	1.86359	Low risk
TCGA-A2-A0YK-01A-22R-A109-07	5.38907	3.27243	3.68663	5.23828	2.57476	Low risk
TCGA-AO-A03O-01A-11R-A00Z-07	2.24828	1.45745	1.78083	4.99658	3.68488	Low risk
TCGA-D8-A1JN-01A-11R-A13Q-07	0.550779	0.461984	0.391575	2.58023	1.04662	Low risk
TCGA-AN-A0XR-01A-11R-A109-07	0.188585	0.229913	0.149519	2.71094	1.56969	Low risk
TCGA-D8-A1XV-01A-11R-A14M-07	0.292327	0.00996121	0.109263	2.12019	0.144705	High risk
TCGA-AR-A1AH-01A-11R-A12D-07	0.160433	0.0706484	0.140897	1.37852	0.179195	Low risk
TCGA-E9-A1N6-01A-11R-A144-07	0.367515	0.256815	0.531875	5.33004	0.46463	High risk
TCGA-W8-A86G-01A-21R-A36F-07	0.333633	0.153674	0.0656738	1.84833	0.728945	Low risk
TCGA-A2-A1G4-01A-11R-A13Q-07	0.359694	0.316331	0.226162	3.66848	0.29727	High risk
TCGA-B6-A0WY-01A-11R-A109-07	1.02678	0.542583	0.420815	4.28843	1.42836	Low risk
TCGA-BH-A1EV-01A-11R-A137-07	0.0670027	0.0879014	0.135463	3.17966	3.9911	Low risk
TCGA-B6-A0IO-01A-11R-A034-07	0.749128	0.276234	0.296111	2.42932	0.644915	Low risk
TCGA-C8-A12U-01A-11R-A115-07	1.59292	1.74682	1.32855	3.89401	3.81626	Low risk
TCGA-D8-A1XW-01A-11R-A14M-07	0.764805	0.438482	0.822273	12.8895	0.737931	High risk
TCGA-AO-A0JG-01A-31R-A084-07	3.34255	1.83843	0.699704	2.92853	2.08721	Low risk
TCGA-A8-A07J-01A-11R-A00Z-07	0.678158	0.222752	0.433666	20.1306	0.623696	Low risk
TCGA-OL-A66O-01A-11R-A31O-07	0.275412	0.278232	0.416166	1.05658	2.58228	Low risk
TCGA-D8-A27I-01A-11R-A16F-07	2.63454	0.968269	0.83125	4.69677	0.727469	Low risk
TCGA-JL-A3YW-01A-12R-A239-07	1.36486	1.13208	3.44895	9.94642	2.16198	High risk
TCGA-B6-A0IM-01A-11R-A034-07	0.285245	0.110021	0.13858	4.05468	0.132186	High risk
TCGA-A7-A13D-01B-04R-A277-07	0.366844	0.30001	0.548461	2.54255	0.345888	Low risk
TCGA-BH-A1ES-06A-12R-A24H-07	0.233124	0.150798	0.0225557	0.791941	0.23471	High risk
TCGA-AC-A23G-01A-11R-A213-07	0.661122	0.638207	0.2516	4.17358	0.400414	Low risk
TCGA-B6-A0RI-01A-11R-A056-07	0.241362	0.127544	0.176643	6.44615	0.225474	Low risk
TCGA-D8-A1Y2-01A-11R-A157-07	2.51642	1.33577	0.819683	21.28	2.70572	Low risk
TCGA-AR-A255-01A-11R-A169-07	1.1979	0.49693	1.93254	8.56094	1.38975	Low risk
TCGA-E9-A1NA-01A-11R-A144-07	0.47703	0.28571	1.42451	10.7526	0.785967	High risk
TCGA-E9-A1RA-01A-11R-A14D-07	0.92775	0.379363	0.273209	4.67326	0.736251	Low risk
TCGA-AC-A5XU-01A-11R-A28M-07	0.598172	0.474843	0.346019	2.83676	1.44023	High risk
TCGA-BH-A18K-01A-11R-A12D-07	0.373178	0.108365	0.14665	4.03484	0.819224	High risk
TCGA-E9-A1N4-01A-11R-A14M-07	1.12972	0.914087	0.34774	13.5189	0.694459	Low risk
TCGA-C8-A138-01A-11R-A115-07	2.63878	2.02013	1.85564	5.79022	6.66363	Low risk
TCGA-OL-A66H-01A-11R-A29R-07	1.10539	0.776617	1.0708	8.73304	4.31109	Low risk
TCGA-OL-A66N-01A-12R-A31O-07	1.83689	1.11608	0.591242	3.26596	1.04951	Low risk
TCGA-AR-A0TZ-01A-12R-A084-07	0.288268	0.164457	0.197921	2.89625	0.223605	High risk
TCGA-AN-A03Y-01A-21R-A00Z-07	1.53856	0.598872	0.728265	4.10333	1.47521	Low risk
TCGA-BH-A28O-01A-11R-A22K-07	2.75302	1.51765	0.839828	2.2568	0.640287	Low risk
TCGA-AQ-A54O-01A-11R-A266-07	0.815506	0.921254	1.68832	5.26498	1.34346	Low risk
TCGA-AR-A0TY-01A-12R-A115-07	0.237898	0.162614	0.114859	1.84881	0.41246	High risk
TCGA-AN-A0FW-01A-11R-A034-07	0.862829	0.280795	0.28	2.15982	0.476773	High risk
TCGA-A8-A0A1-01A-11R-A00Z-07	2.00978	0.495615	3.08295	10.6434	1.49382	Low risk
TCGA-E9-A243-01A-21R-A169-07	5.51195	2.24095	3.95567	16.6513	4.23332	Low risk
TCGA-AR-A251-01A-12R-A169-07	0.658459	0.192275	0.909604	5.36252	0.683592	Low risk
TCGA-A8-A09T-01A-11R-A00Z-07	0.198049	0.15117	0.169585	7.29834	0.718934	Low risk
TCGA-EW-A1IY-01A-11R-A13Q-07	2.53512	0.684914	2.68883	7.19764	1.75858	Low risk
TCGA-C8-A26X-01A-31R-A16F-07	3.03575	2.19731	2.03718	9.19369	4.49091	Low risk
TCGA-AO-A12A-01A-21R-A115-07	1.30687	0.647431	0.406488	3.69569	0.525271	Low risk
TCGA-BH-A0B9-01A-11R-A056-07	3.73557	2.65207	2.68296	7.97369	5.37721	Low risk
TCGA-AO-A0JB-01A-11R-A32Y-07	0.614931	0.43808	0.124812	1.62593	0.692672	Low risk
TCGA-AR-A254-01A-21R-A169-07	1.19322	0.664844	2.07689	11.0417	1.94545	Low risk
TCGA-B6-A402-01A-11R-A239-07	0.212493	0.107578	0.181539	2.06946	0.704103	Low risk
TCGA-EW-A1IX-01A-12R-A144-07	0.65103	0.274278	0.699842	4.79241	0.697546	Low risk
TCGA-BH-A204-01A-11R-A157-07	0.0559512	0.0145593	0.0338754	3.2418	0.157786	High risk
TCGA-GM-A2DC-01A-11R-A18M-07	0.912001	0.208347	0.24442	1.92748	0.500198	Low risk
TCGA-B6-A0RU-01A-11R-A084-07	0.665337	0.164885	0.246628	2.02964	1.64246	Low risk
TCGA-E9-A1NI-01A-11R-A14D-07	0.144391	0.187362	0.318712	4.3364	0.892009	Low risk
TCGA-AC-A2FG-01A-11R-A17B-07	0.871406	0.187448	0.0844143	2.65803	0.301164	Low risk
TCGA-A1-A0SJ-01A-11R-A084-07	0.713211	0.541205	0.309518	2.614	0.280785	Low risk
TCGA-D8-A27N-01A-11R-A16F-07	1.11825	0.418672	0.303014	11.8961	0.976292	Low risk
TCGA-BH-A18R-01A-11R-A12D-07	1.00287	0.254725	0.605702	2.45368	0.673201	Low risk
TCGA-A8-A08H-01A-21R-A00Z-07	1.47304	0.482678	1.04756	29.7325	0.504116	Low risk
TCGA-GM-A2DL-01A-11R-A18M-07	0.542745	0.175871	0.633291	7.95469	0.540708	Low risk
TCGA-AR-A24Q-01A-12R-A169-07	1.71575	0.736659	0.904091	4.09034	1.19775	Low risk
TCGA-E2-A14Q-01A-11R-A12D-07	0.952052	0.58505	0.376136	1.77538	0.532514	Low risk
TCGA-C8-A1HF-01A-11R-A137-07	2.47411	2.95868	2.55059	7.68722	6.07842	Low risk
TCGA-D8-A1Y0-01A-11R-A14M-07	1.80027	0.958568	1.69623	6.53719	2.01611	Low risk
TCGA-B6-A0I5-01A-11R-A034-07	0.838423	0.419975	0.119653	3.31196	0.415028	Low risk
TCGA-A7-A4SB-01A-21R-A266-07	0.344324	0.846584	0.214197	4.44491	0.85659	High risk
TCGA-B6-A1KI-01A-11R-A14M-07	0.216082	0.0738508	0.0122736	1.36804	0.0596011	Low risk
TCGA-D8-A1JB-01A-11R-A13Q-07	4.18822	2.35251	2.31372	5.28318	2.83116	Low risk
TCGA-A2-A04T-01A-21R-A034-07	2.27098	2.08759	3.41683	5.90071	6.35404	Low risk
TCGA-BH-A0DP-01A-21R-A056-07	1.02593	0.826799	0.303249	5.92568	0.663978	Low risk
TCGA-OL-A5RW-01A-11R-A28M-07	0.594703	0.464249	0.84357	5.01088	4.95278	High risk
TCGA-A8-A08I-01A-11R-A00Z-07	3.02637	3.38916	2.75727	11.1727	8.06616	Low risk
TCGA-GM-A5PX-01A-12R-A28M-07	0.859537	0.796395	0.538881	2.89785	0.413182	Low risk
TCGA-BH-A0DL-01A-11R-A115-07	2.06868	2.18582	4.63903	10.5155	3.90875	Low risk
TCGA-AO-A126-01A-11R-A10J-07	0.713835	0.665424	0.796249	3.07149	1.26179	Low risk
TCGA-E9-A22B-01A-11R-A157-07	0.544567	0.19111	0.399004	5.05805	0.714712	Low risk
TCGA-BH-A0H5-01A-21R-A115-07	14.4564	8.23586	7.62784	11.7706	8.30302	Low risk
TCGA-AN-A0AJ-01A-11R-A00Z-07	2.34128	1.91381	2.15339	7.11796	4.40549	Low risk
TCGA-B6-A0RG-01A-11R-A056-07	0.212627	0.0986941	0.17496	1.62714	0.159301	Low risk
TCGA-D8-A4Z1-01A-21R-A266-07	1.60144	1.01864	0.540024	2.39334	1.13279	Low risk
TCGA-B6-A0IJ-01A-11R-A034-07	2.61389	3.83217	2.34738	9.9012	5.28079	Low risk
TCGA-A7-A2KD-01A-31R-A21T-07	1.23804	1.40623	1.84474	6.85277	1.70775	Low risk
TCGA-B6-A1KC-01B-11R-A157-07	0.175375	0.025257	0.138521	2.85635	0.18782	High risk
TCGA-A2-A0CU-01A-12R-A034-07	0.366664	0.178807	0.224814	2.28548	0.247381	Low risk
TCGA-D8-A142-01A-11R-A115-07	0.904787	0.41753	0.917091	5.48102	0.804034	High risk
TCGA-A2-A0CW-01A-21R-A115-07	1.17561	0.723001	0.970257	4.8328	2.30905	Low risk
TCGA-BH-A0GZ-01A-11R-A056-07	0.358668	0.206264	0.20568	2.28212	0.304825	Low risk
TCGA-BH-A18P-01A-11R-A12D-07	0.952013	0.356208	0.69264	3.19698	1.54005	High risk
TCGA-D8-A1JC-01A-11R-A13Q-07	1.04865	1.30927	1.39678	5.04556	1.83512	High risk
TCGA-A8-A0A4-01A-11R-A00Z-07	0.61298	0.105465	0.105167	1.9821	1.14077	Low risk
TCGA-A2-A25E-01A-11R-A169-07	0.557609	0.322883	0.856146	3.66213	0.563466	Low risk
TCGA-GM-A2DI-01A-31R-A18M-07	9.76782	5.78395	3.81405	9.4978	2.99435	Low risk
TCGA-AN-A0AM-01A-11R-A034-07	1.41389	1.74697	1.56042	4.70054	3.81672	Low risk
TCGA-E9-A1RG-01A-11R-A14D-07	0.669149	0.694779	0.711537	4.13764	1.06515	Low risk
TCGA-E2-A1IO-01A-11R-A144-07	2.21056	1.81597	1.85143	3.13166	0.856248	Low risk
TCGA-A2-A0D2-01A-21R-A034-07	1.8883	1.46281	2.22509	5.51598	2.69842	Low risk
TCGA-BH-A0H3-01A-11R-A12P-07	1.09908	0.345945	0.531822	3.2803	0.32905	Low risk
TCGA-D8-A1XD-01A-11R-A14D-07	0.208537	0.119381	0.198405	5.07529	0.206456	High risk
TCGA-3C-AAAU-01A-11R-A41B-07	0.282247	0.146889	0.0813741	2.09972	0.237093	Low risk
TCGA-AC-A6IV-01A-12R-A33J-07	3.89261	1.80383	2.29357	10.9962	1.41127	Low risk
TCGA-S3-AA12-01A-11R-A41B-07	0.334818	0.208874	0.269543	2.60151	0.484465	Low risk
TCGA-BH-A42T-01A-11R-A24H-07	1.1923	5.76895	0.835851	5.79739	1.24252	High risk
TCGA-AC-A2FM-01A-11R-A19W-07	0.429564	0.234202	0.21797	1.13667	0.378024	High risk
TCGA-A8-A07C-01A-11R-A034-07	1.92294	0.850715	2.69196	6.42965	1.71838	Low risk
TCGA-A8-A08S-01A-11R-A034-07	0.395208	0.19703	0.257446	3.19424	1.63555	Low risk
TCGA-A7-A13F-01A-11R-A12P-07	0.130951	0.0517003	0.103108	5.77023	0.172859	Low risk
TCGA-D8-A1XK-01A-21R-A14M-07	1.08808	1.28018	1.2575	5.334	2.46285	Low risk
TCGA-E2-A14O-01A-31R-A115-07	0.312006	0.125343	0.242165	3.3566	0.617785	Low risk
TCGA-D8-A3Z5-01A-41R-A24H-07	1.75968	0.550068	0.130988	1.25926	1.0961	Low risk
TCGA-A8-A09N-01A-11R-A00Z-07	0.713608	0.522167	0.459432	2.83925	0.899486	Low risk
TCGA-BH-A0B4-01A-11R-A00Z-07	1.16345	0.657819	0.464636	4.78288	0.767895	Low risk
TCGA-D8-A141-01A-11R-A115-07	4.32915	2.93597	3.22186	8.50596	2.67311	Low risk
TCGA-A8-A075-01A-11R-A084-07	1.16368	1.32743	0.825251	7.7822	1.60978	Low risk
TCGA-AR-A0TV-01A-21R-A084-07	2.32075	2.96321	1.74529	6.74985	2.62984	Low risk
TCGA-A7-A0CG-01A-12R-A056-07	2.93963	0.616794	0.806212	5.36391	0.616941	Low risk
TCGA-A7-A5ZW-01A-12R-A29R-07	1.07869	0.443193	0.726743	3.57403	0.395148	High risk
TCGA-AR-A2LQ-01A-22R-A18M-07	0.567832	0.364298	0.353953	4.62525	0.27139	Low risk
TCGA-D8-A27E-01A-11R-A16F-07	0.525038	0.389625	0.333019	3.62253	0.402148	Low risk
TCGA-AR-A24R-01A-11R-A169-07	1.13673	0.405509	1.75223	4.80755	1.35804	Low risk
TCGA-C8-A135-01A-11R-A115-07	1.22094	0.458629	0.329278	4.61322	0.691623	Low risk
TCGA-E2-A15C-01A-31R-A12D-07	0.7591	0.337081	0.327043	2.98204	0.485261	Low risk
TCGA-LL-A8F5-01A-11R-A36F-07	1.63687	2.35049	1.98965	3.61102	5.92571	Low risk
TCGA-A8-A06P-01A-11R-A00Z-07	0.374262	0.233345	0.310247	6.94363	0.225006	High risk
TCGA-E2-A15K-01A-11R-A12P-07	2.72712	1.17207	1.28095	4.64806	3.69717	Low risk
TCGA-A2-A3XZ-01A-42R-A239-07	4.96621	4.2341	3.46213	4.77449	2.00767	Low risk
TCGA-OL-A66K-01A-11R-A29R-07	0.383914	0.841497	0.118463	2.81138	0.424597	Low risk
TCGA-AQ-A1H3-01A-31R-A13Q-07	1.10521	0.687995	0.647578	4.01278	0.329143	Low risk
TCGA-BH-A18Q-01A-12R-A12D-07	1.41495	1.02814	1.05397	3.81267	3.71561	Low risk
TCGA-BH-A0B3-01A-11R-A056-07	1.3635	1.38712	2.45538	7.93672	3.84954	Low risk
TCGA-A8-A07O-01A-11R-A00Z-07	0.576155	0.36442	0.271002	3.79295	1.11517	High risk
TCGA-A7-A0CD-01A-11R-A00Z-07	0.680817	0.0522274	0.110669	2.0825	0.736118	Low risk
TCGA-A8-A08Z-01A-21R-A00Z-07	0.932951	0.279113	0.263278	15.0207	0.3705	Low risk
TCGA-A2-A25D-01A-12R-A16F-07	3.36733	2.08538	2.57915	8.87407	5.71422	Low risk
TCGA-BH-A0B7-01A-12R-A115-07	3.65357	2.04455	1.17952	4.55359	1.01875	Low risk
TCGA-AO-A03V-01A-11R-A115-07	0.642019	0.317297	0.193355	1.94945	0.682863	High risk
TCGA-A2-A1G0-01A-11R-A13Q-07	1.07127	0.782897	0.780681	4.13729	0.606761	Low risk
TCGA-A2-A0SV-01A-11R-A084-07	0.868737	0.379776	2.78916	12.4387	2.04331	High risk
TCGA-B6-A1KN-01A-11R-A13Q-07	0.720698	0.392931	0.966907	3.48677	0.771593	Low risk
TCGA-D8-A13Y-01A-11R-A115-07	0.0320685	1.25885	0.0174345	1.88012	2.29798	Low risk
TCGA-A7-A0DB-01C-02R-A277-07	0.199321	0	0.437624	3.85348	0.161913	Low risk
TCGA-A7-A26E-01A-11R-A277-07	0.393011	0.105463	0.280438	9.34485	0.0729541	Low risk
TCGA-AC-A3QP-01A-11R-A22U-07	1.0093	0.747637	0.218794	8.78841	0.534045	Low risk
TCGA-EW-A1IW-01A-11R-A13Q-07	1.29943	0.656182	0.547368	4.06386	0.471375	Low risk
TCGA-B6-A0IA-01A-11R-A034-07	0.0719112	0.0650005	0	1.59743	0.0899287	Low risk
TCGA-AC-A2B8-01A-11R-A17B-07	1.27131	0.553687	0.831027	8.22545	0.615984	Low risk
TCGA-S3-AA14-01A-11R-A41B-07	0.553958	0.411086	1.00724	2.17357	0.284371	Low risk
TCGA-EW-A1J1-01A-11R-A13Q-07	1.33674	0.943616	1.06843	4.69589	2.08459	Low risk
TCGA-A8-A08L-01A-11R-A00Z-07	2.08938	1.47825	1.8355	4.90932	3.23983	High risk
TCGA-AO-A0J4-01A-11R-A034-07	3.09547	1.35061	2.04452	4.39795	2.34135	Low risk
TCGA-GM-A3XN-01A-12R-A22U-07	1.48947	1.22134	1.02242	6.00387	3.19171	Low risk
TCGA-C8-A1HE-01A-11R-A13Q-07	0.516469	0.244855	0.207538	5.10616	0.33029	High risk
TCGA-E9-A1RE-01A-11R-A157-07	0.528901	0.201853	0.344127	1.85271	0.3153	High risk
TCGA-E2-A3DX-01A-21R-A213-07	4.0561	3.60774	2.26877	3.48204	1.20125	Low risk
TCGA-EW-A6SD-01A-12R-A33J-07	1.59843	1.81077	1.44627	6.88778	2.90653	Low risk
TCGA-AR-A24Z-01A-11R-A169-07	0.383415	0.219494	0.312675	4.64683	1.71719	Low risk
TCGA-EW-A6SC-01A-12R-A32P-07	0.784366	0.621293	0.553827	4.84427	1.29586	Low risk
TCGA-S3-A6ZH-01A-22R-A32P-07	0.810035	0.454197	0.357946	2.41012	0.805751	Low risk
TCGA-D8-A1XF-01A-11R-A14D-07	0.20936	0.244597	0.243904	1.83052	0.902403	High risk
TCGA-E9-A1RB-01A-11R-A157-07	0.346142	0.139941	0.474451	3.96623	0.553721	Low risk
TCGA-LD-A74U-01A-13R-A33J-07	1.03967	0.549123	0.397429	10.1	1.21922	Low risk
TCGA-A2-A25F-01A-11R-A169-07	10.2273	2.91903	7.75089	21.853	6.09256	Low risk
TCGA-C8-A12X-01A-11R-A115-07	0.391354	0.39829	0.115839	3.88271	1.29723	Low risk
TCGA-E2-A1LS-01A-12R-A157-07	0.271068	0.0340303	0.067868	0.858591	0.155368	Low risk
TCGA-BH-A0DS-01A-11R-A056-07	1.03036	0.531666	0.590179	8.51268	0.631474	High risk
TCGA-AC-A2FF-01A-11R-A17B-07	2.61214	1.04975	1.18542	5.11131	0.678076	Low risk
TCGA-BH-A18S-01A-11R-A12D-07	0.304071	0.162466	0.0231438	3.15146	0.139145	Low risk
TCGA-E2-A10A-01A-21R-A115-07	0.257275	0.0843805	0.221828	6.2879	0.323691	Low risk
TCGA-A2-A0D1-01A-11R-A034-07	0.28302	0.155612	0.602433	1.59222	0.905489	Low risk
TCGA-AR-A1AK-01A-21R-A12P-07	2.52264	2.09418	1.11499	9.74749	3.54626	Low risk
TCGA-JL-A3YX-01A-11R-A22U-07	0.304625	0.191486	0.122749	1.56581	0.860996	Low risk
TCGA-PE-A5DC-01A-12R-A27Q-07	0.615486	0.400818	0.250964	1.80787	1.5153	Low risk
TCGA-D8-A1XA-01A-11R-A14D-07	0.488885	0.280778	0.379332	4.35393	0.645342	Low risk
TCGA-BH-A0DE-01A-11R-A115-07	1.32609	0.57196	0.587624	8.52913	0.995133	Low risk
TCGA-A7-A426-01A-22R-A24H-07	1.41634	1.32485	0.535046	2.06889	1.52134	Low risk
TCGA-B6-A0RN-01A-12R-A084-07	0.262609	0.182225	0.127196	2.17726	0.201688	Low risk
TCGA-A8-A097-01A-11R-A034-07	0.569949	0.27049	0.747361	6.2414	0.561338	Low risk
TCGA-BH-A0BL-01A-11R-A115-07	2.91185	2.15675	2.68663	7.48641	2.36108	Low risk
TCGA-AR-A1AY-01A-21R-A12P-07	0.254511	0.125603	0.0834986	2.67108	0.810942	Low risk
TCGA-D8-A1XZ-01A-11R-A14M-07	1.07276	0.503696	1.28143	7.35686	1.18378	Low risk
TCGA-BH-A1EN-01A-11R-A13Q-07	0.200255	0.0938573	0.0467958	2.9023	0.0695637	High risk
TCGA-AN-A0AS-01A-11R-A00Z-07	0.269505	0.221672	0.389038	9.25894	4.52666	High risk
TCGA-B6-A0WW-01A-11R-A109-07	0.240582	0.285378	0.309316	3.04775	0.660899	High risk
TCGA-A2-A04W-01A-31R-A115-07	0.282357	0.264318	0.253433	2.64401	0.295362	High risk
TCGA-AR-A252-01A-11R-A169-07	5.71436	2.26949	3.41469	8.75024	3.5068	Low risk
TCGA-BH-A0HO-01A-11R-A034-07	0.446037	0.326465	0.273222	8.26787	0.621042	Low risk
TCGA-BH-A18G-01A-11R-A12D-07	0.514136	0.23929	0.286335	2.61972	0.63729	High risk
TCGA-E9-A295-01A-11R-A16F-07	0.738685	0.736348	0.367132	1.78299	1.39713	Low risk
TCGA-BH-A1EX-01A-11R-A13Q-07	0.820126	0.542956	1.19431	7.87771	0.56707	High risk
TCGA-AR-A24X-01A-11R-A169-07	0.99133	0.408698	0.454117	2.56328	0.428116	Low risk
TCGA-LD-A66U-01A-11R-A31O-07	4.5888	3.58078	2.0426	2.98927	3.33694	Low risk
TCGA-OL-A5RV-01A-12R-A28M-07	0.566163	0.591146	0.406533	2.59416	0.338423	Low risk
TCGA-5L-AAT0-01A-12R-A41B-07	2.7042	1.54401	1.06694	6.10423	1.16177	Low risk
TCGA-BH-A0DG-01A-21R-A12P-07	1.42216	0.617997	1.08067	7.57061	1.51794	Low risk
TCGA-AR-A24M-01A-11R-A169-07	0.130432	0.0678805	0.197425	5.46988	0.105652	Low risk
TCGA-D8-A73W-01A-22R-A352-07	0.810152	0.4321	0.478752	7.07053	2.31819	High risk
TCGA-AC-A2QJ-01A-12R-A19W-07	0.483659	0.694316	0.464382	7.21827	2.84663	Low risk
TCGA-BH-A0BD-01A-11R-A034-07	1.69161	0.765252	0.992013	6.7116	1.41966	Low risk
TCGA-BH-A5IZ-01A-11R-A27Q-07	0.254218	0.19975	0.0948498	4.01212	0.59877	Low risk
TCGA-S3-AA11-01A-31R-A41B-07	0.297928	0.261517	0.136057	2.62863	0.841603	Low risk
TCGA-AR-A1AP-01A-11R-A12P-07	1.22141	1.55383	0.985999	6.12306	0.600249	Low risk
TCGA-EW-A1OX-01A-11R-A144-07	0.04602	0	0.00972981	0.661546	0.357736	Low risk
TCGA-A7-A26J-01A-11R-A277-07	0.555297	0.247248	0.939232	8.30309	0.179179	Low risk
TCGA-AN-A0FK-01A-11R-A034-07	0.399198	0.144334	0.055971	2.2459	0.599061	High risk
TCGA-BH-A0DO-01B-11R-A12D-07	0.514827	0.189877	0.0740895	2.03701	0.205589	Low risk
TCGA-BH-A1FD-01A-11R-A13Q-07	0.337232	0.154444	0.866288	7.94635	2.159	High risk
TCGA-C8-A1HM-01A-12R-A137-07	4.89257	7.9152	4.31724	11.8883	26.9238	Low risk
TCGA-AN-A0FF-01A-11R-A034-07	1.2866	0.719607	0.54873	6.61965	1.18299	Low risk
TCGA-BH-A0E9-01B-11R-A115-07	1.45884	0.770519	0.528749	3.14935	0.35534	Low risk
TCGA-5T-A9QA-01A-11R-A41B-07	0.24311	0.0818666	0.0952407	3.54109	0.943859	High risk
TCGA-AN-A0AT-01A-11R-A034-07	1.15694	1.32836	0.876851	3.07415	1.2252	Low risk
TCGA-AR-A0TP-01A-11R-A084-07	0.193457	0.0075339	0.0826384	1.15975	0.119867	Low risk
TCGA-A2-A0YM-01A-11R-A109-07	0.879293	0.636915	1.359	6.05146	2.8046	Low risk
TCGA-C8-A1HJ-01A-11R-A13Q-07	0.7443	0.151939	2.23311	1.49784	1.18356	Low risk
TCGA-E2-A15S-01A-11R-A115-07	0.319677	0.0571892	0.0887092	1.44784	0.386817	Low risk
TCGA-B6-A3ZX-01A-11R-A239-07	14.4805	12.5984	7.62016	4.8671	3.50976	Low risk
TCGA-E9-A1NC-01A-21R-A26B-07	2.64012	1.92141	2.26433	5.4871	2.87451	Low risk
TCGA-EW-A1J6-01A-11R-A13Q-07	1.24561	0.716223	2.52716	6.38593	3.29393	Low risk
TCGA-LL-A5YM-01A-11R-A28M-07	0.817446	0.439965	0.099709	3.38413	0.753951	Low risk
TCGA-AN-A0FY-01A-11R-A034-07	0.456141	0.175293	0.650969	3.45323	1.10806	High risk
TCGA-A7-A13D-01A-13R-A277-07	0.0846253	0.0621095	0.111481	2.92697	0.137486	Low risk
TCGA-E9-A228-01A-31R-A157-07	0.170747	0.150381	0.0562332	6.95035	0.182047	Low risk
TCGA-BH-A42U-01A-12R-A24H-07	2.75243	2.27809	0.953531	2.76255	2.14495	Low risk
TCGA-A2-A0CO-01A-13R-A22K-07	4.07778	3.27779	2.9154	4.49085	2.7699	Low risk
TCGA-E2-A1LI-01A-12R-A157-07	1.13489	0.576236	1.00398	3.58238	2.32598	Low risk
TCGA-AN-A0AL-01A-11R-A00Z-07	1.86485	1.37001	1.36613	4.6591	2.12787	Low risk
TCGA-A2-A4RY-01A-31R-A266-07	1.8212	0.824035	0.643072	2.92684	0.966571	Low risk
TCGA-AC-A8OR-01A-21R-A41B-07	0.206812	0.0986613	0.0245955	3.88601	0.776336	Low risk
TCGA-HN-A2OB-01A-21R-A27Q-07	0.558465	0.384829	1.01347	2.73084	0.286684	Low risk
TCGA-E2-A10F-01A-11R-A10J-07	1.48855	0.685636	0.512771	10.061	0.903412	Low risk
TCGA-3C-AALJ-01A-31R-A41B-07	2.42323	1.56192	1.51651	5.41361	0.980945	Low risk
TCGA-B6-A1KF-01A-11R-A13Q-07	0.104593	0	0.0199023	0.626682	0.103549	High risk
TCGA-B6-A0RQ-01A-11R-A115-07	0.190288	0.163757	0.0993963	2.45713	0.103429	Low risk
TCGA-AR-A2LN-01A-21R-A18M-07	1.5093	0.71067	0.472439	4.39979	0.638229	Low risk
TCGA-B6-A408-01A-12R-A24H-07	2.41603	2.19312	4.31795	6.64103	5.09944	Low risk
TCGA-D8-A27H-01A-11R-A16F-07	0.271114	0.0884939	0.251154	2.91668	0.320207	Low risk
TCGA-EW-A1J5-01A-11R-A13Q-07	3.04018	1.81808	4.03656	10.4502	5.93827	Low risk
TCGA-D8-A146-01A-31R-A115-07	0.873281	0.52418	0.421278	4.59998	0.600731	Low risk
TCGA-E2-A1LL-01A-11R-A144-07	0.278018	0.20042	0.493754	1.67724	0.644274	High risk
TCGA-AN-A04D-01A-21R-A034-07	0.160856	0.121501	0.0828971	1.20473	0.486599	Low risk
TCGA-EW-A6SA-01A-21R-A32P-07	0.114274	0.0363434	0.0217444	0.634191	0.115647	High risk
TCGA-C8-A8HP-01A-11R-A36F-07	3.43862	2.80665	3.73161	6.23898	8.55507	Low risk
TCGA-BH-A1FJ-01A-11R-A13Q-07	0.124629	0.0330307	0.0922243	1.86499	0.25591	Low risk
TCGA-B6-A0I8-01A-11R-A034-07	0.107349	0.245817	0.0272356	2.43997	0.349536	High risk
TCGA-AC-A8OQ-01A-11R-A41B-07	2.81414	3.07199	3.79943	5.7436	4.55487	Low risk
TCGA-B6-A0WV-01A-11R-A109-07	0.120578	0.076697	0.131108	1.24824	0.242539	Low risk
TCGA-A2-A04P-01A-31R-A034-07	1.73217	1.07556	1.76137	4.03341	1.83889	High risk
TCGA-LL-A5YN-01A-11R-A28M-07	8.99286	6.30582	5.11637	6.40965	13.9885	Low risk
TCGA-D8-A27W-01A-11R-A16F-07	0.859053	0.463741	0.301116	4.8906	0.604288	Low risk
TCGA-AC-A3BB-01A-21R-A19W-07	4.51872	2.77971	1.31723	6.01694	1.38469	Low risk
TCGA-AO-A03U-01B-21R-A10J-07	4.59631	0.302242	0.260815	15.133	0.470423	High risk
TCGA-AR-A24S-01A-11R-A169-07	1.14806	0.453483	1.5413	19.9588	1.43153	Low risk
TCGA-AN-A0XT-01A-11R-A109-07	1.53867	0.257904	0.14837	1.52145	0.940062	High risk
TCGA-EW-A1PE-01A-11R-A144-07	1.6697	0.658242	1.4594	8.65869	7.40172	Low risk
TCGA-A2-A0CY-01A-12R-A034-07	0.146963	0.106374	0.00964297	0.687885	0.769292	Low risk
TCGA-A8-A08F-01A-11R-A00Z-07	1.4521	1.12361	1.62367	11.3931	2.48987	High risk
TCGA-AC-A2FK-01A-12R-A180-07	1.48537	0.266048	0.295905	2.86603	0.566275	Low risk
TCGA-E9-A1N5-01A-11R-A14D-07	1.52479	1.03506	0.584872	5.69461	2.52193	Low risk
TCGA-AC-A3W5-01A-11R-A22K-07	2.69549	2.03549	2.13079	10.2605	1.9222	Low risk
TCGA-A7-A4SD-01A-11R-A266-07	2.30797	3.70995	3.57462	7.06427	9.80888	Low risk
TCGA-E2-A1AZ-01A-11R-A12P-07	3.05463	1.37459	4.5285	7.04915	3.21372	Low risk
TCGA-B6-A0I6-01A-11R-A034-07	0.403436	0.172203	1.01009	3.51833	1.03706	High risk
TCGA-E2-A15E-01A-11R-A12D-07	0.345174	0.115556	0.19589	2.72285	0.359714	Low risk
TCGA-D8-A1JG-01B-11R-A13Q-07	1.82701	2.27018	2.37348	7.11586	2.62402	Low risk
TCGA-A7-A26E-01A-11R-A169-07	0.24504	0.070139	0.186508	5.19063	0.181946	Low risk
TCGA-AO-A129-01A-21R-A10J-07	3.08925	2.87214	1.50298	4.46266	4.10106	Low risk
TCGA-AO-A0JF-01A-11R-A056-07	1.21943	0.533084	0.143441	7.54265	0.427297	Low risk
TCGA-BH-A28Q-01A-11R-A16F-07	0.680667	0.265547	0.201475	3.03165	0.371379	Low risk
TCGA-AC-A6IX-01A-12R-A32P-07	1.32658	0.523447	0.932693	3.92948	1.07442	Low risk
TCGA-E2-A15H-01A-11R-A12D-07	0.40356	0.250726	0.250016	2.37369	0.31591	Low risk
TCGA-A8-A06Q-01A-11R-A034-07	0.202517	0.118082	0.0856344	2.3922	0.129951	High risk
TCGA-EW-A1PC-01B-11R-A21T-07	0.282122	0.177601	0.509159	1.92462	1.90428	Low risk
TCGA-AC-A3YJ-01A-11R-A22U-07	0.414071	0.292245	0.323798	7.79565	0.703822	Low risk
TCGA-AN-A0XU-01A-11R-A109-07	1.14115	2.09172	1.01177	4.37214	3.28265	Low risk
TCGA-C8-A1HN-01A-11R-A137-07	0.308049	0.216568	0.327018	5.91797	0.517922	High risk
TCGA-BH-A0BG-01A-11R-A115-07	3.21291	2.21193	2.31828	6.1019	3.75406	Low risk
TCGA-E2-A156-01A-11R-A12D-07	0.0485832	0.0370832	0	2.54512	0.128262	Low risk
TCGA-E2-A1LH-01A-11R-A14D-07	4.4973	3.45599	2.64982	7.6017	6.16759	Low risk
TCGA-LL-A740-01A-21R-A32P-07	0.610819	0.478411	1.00616	5.28836	0.33696	Low risk
TCGA-A1-A0SF-01A-11R-A144-07	2.48679	2.19815	0.98778	2.83113	1.08986	Low risk
TCGA-AO-A0J8-01A-21R-A034-07	1.18687	0.630993	0.870778	7.62064	0.904162	Low risk
TCGA-A7-A13E-01B-06R-A277-07	1.81216	0.0859133	5.20446	4.6193	0.252581	High risk
TCGA-A8-A08J-01A-11R-A00Z-07	0.426936	0.362086	0.465213	5.96314	1.22829	Low risk
TCGA-AN-A0G0-01A-11R-A034-07	4.55384	0.769007	0.364244	3.22657	0.735883	Low risk
TCGA-E2-A1IE-01A-11R-A13Q-07	0.142297	0.0866605	0.0806542	1.36774	0.191833	Low risk
TCGA-BH-A0BO-01A-23R-A12D-07	0.513284	0.994193	0.477331	6.56866	0.504341	Low risk
TCGA-E2-A14T-01A-11R-A115-07	0.337177	0.125266	0.147623	7.58161	0.468715	Low risk
TCGA-BH-A0W5-01A-11R-A109-07	6.32877	3.34841	2.52222	5.81003	1.09981	Low risk
TCGA-BH-A6R8-01A-21R-A33J-07	1.43475	1.18587	2.11106	5.13949	3.95849	Low risk
TCGA-B6-A0X0-01A-21R-A115-07	0.387088	0.142049	0.0283293	1.3262	0.216178	Low risk
TCGA-GI-A2C8-01A-11R-A16F-07	0.709544	0.254708	0.354245	7.4872	0.663051	Low risk
TCGA-B6-A0IC-01A-11R-A034-07	0.127554	0.0243402	0.0182035	1.89372	0.168374	Low risk
TCGA-EW-A1J2-01A-21R-A13Q-07	1.09094	0.799809	0.916329	9.45699	0.718075	Low risk
TCGA-BH-A0GY-01A-11R-A056-07	1.10406	0.46488	0.828498	9.75677	0.834747	Low risk
TCGA-OK-A5Q2-01A-11R-A27Q-07	3.77396	2.63047	1.605	3.3939	1.12614	Low risk
TCGA-B6-A0I2-01A-11R-A034-07	4.30083	6.08219	2.88682	7.21769	15.0351	Low risk
TCGA-AQ-A04L-01B-21R-A10J-07	0.168577	0.0549216	0.508543	3.79776	0.515609	Low risk
TCGA-A8-A083-01A-21R-A00Z-07	0.456052	0.0593354	0.151206	1.78795	0.428697	Low risk
TCGA-BH-A1EU-01A-11R-A137-07	2.56132	1.06252	2.01543	10.5052	1.11394	Low risk
TCGA-A2-A3XS-01A-11R-A22U-07	2.17132	1.37625	1.31395	3.92989	0.936832	High risk
TCGA-BH-A0BQ-01A-21R-A115-07	1.61117	0.980566	0.315745	3.51367	0.819625	Low risk
TCGA-E2-A10C-01A-21R-A10J-07	2.2933	1.50901	2.01636	4.83037	3.0133	Low risk
TCGA-E2-A2P5-01A-11R-A19W-07	1.03584	0.904287	0.462834	2.29923	3.88612	Low risk
TCGA-AO-A0J7-01A-11R-A034-07	0.162084	0.166543	0.158163	1.88631	1.40991	Low risk
TCGA-E9-A1N9-01A-11R-A14D-07	1.29714	0.550053	0.761801	2.12845	0.584845	Low risk
TCGA-BH-A0E7-01A-11R-A034-07	0.0637216	0	0.0943066	2.50401	0.0747682	Low risk
TCGA-A2-A0YC-01A-11R-A109-07	0.807634	0.360695	0.313898	5.89321	1.2022	Low risk
TCGA-BH-A1FL-01A-11R-A13Q-07	0.572072	0.372923	0.263688	2.60375	0.581607	Low risk
TCGA-AR-A0TX-01A-11R-A084-07	3.36162	2.65153	2.70395	7.29672	4.37507	Low risk
TCGA-AO-A0JC-01A-11R-A056-07	22.5458	19.2467	21.2942	6.47459	9.20879	Low risk
TCGA-A2-A0T0-01A-22R-A084-07	1.11435	0.642879	0.852398	4.00061	1.22174	High risk
TCGA-AC-A3TN-01A-11R-A22K-07	0.747975	0.415959	0.187058	2.15297	0.253889	Low risk
TCGA-E9-A22G-01A-11R-A157-07	0.64311	0.274162	0.742048	1.8247	1.454	Low risk
TCGA-OL-A97C-01A-32R-A41B-07	1.44989	2.26113	6.19	2.78633	2.34136	High risk
TCGA-E2-A1B1-01A-21R-A12P-07	2.17841	0.705387	1.99515	9.81	1.47614	Low risk
TCGA-BH-A18F-01A-11R-A12D-07	1.98953	0.717219	0.524472	3.62443	1.10474	High risk
TCGA-A8-A085-01A-11R-A00Z-07	0.0563257	0.0244278	0.00487174	1.74307	0.0980086	Low risk
TCGA-AC-A8OP-01A-11R-A36F-07	1.03406	0.378584	0.755025	2.45456	0.674557	Low risk
TCGA-A1-A0SP-01A-11R-A084-07	1.36617	0.631994	1.35494	5.11462	1.53015	Low risk
TCGA-Z7-A8R6-01A-11R-A41B-07	0.603112	0.327622	0.586375	3.55269	2.13268	Low risk
TCGA-E2-A15O-01A-11R-A115-07	0.802291	0.765478	0.773224	2.96122	1.70547	Low risk
TCGA-E2-A14N-01A-31R-A137-07	1.6571	0.522273	2.82176	3.38793	2.81802	Low risk
TCGA-A2-A0YG-01A-21R-A109-07	0.351712	0.188524	0.548933	3.09278	0.281691	High risk
TCGA-A7-A26F-01B-04R-A22O-07	2.04537	0.729421	4.58107	10.1198	1.43407	Low risk
TCGA-BH-A0B8-01A-21R-A056-07	0.367658	0.210473	0.269842	3.3586	0.305057	Low risk
TCGA-E2-A1BC-01A-11R-A12P-07	0.294099	0.181035	0.270784	2.9679	0.187847	Low risk
TCGA-E2-A14Y-01A-21R-A12D-07	0.305424	0.0539648	0.62422	2.15327	0.545023	Low risk
TCGA-A7-A4SF-01A-11R-A266-07	1.09789	1.51383	0.673905	3.07218	2.0944	Low risk
TCGA-A2-A4RW-01A-21R-A266-07	1.76119	1.08227	0.539606	2.89647	1.83227	Low risk
TCGA-AN-A03X-01A-21R-A00Z-07	0.204663	0.289759	0.113063	4.95686	0.209157	High risk
TCGA-GM-A2DD-01A-11R-A180-07	4.38252	1.91384	5.30018	7.30898	3.53879	Low risk
TCGA-A8-A0A7-01A-11R-A00Z-07	8.0594	4.30973	2.78171	12.501	8.98857	Low risk
TCGA-D8-A1XC-01A-11R-A14D-07	0.202541	0.0198203	0.00988209	2.48382	0.322203	High risk
TCGA-AO-A12F-01A-11R-A115-07	0.234387	0.115423	0.237387	2.14883	0.0748542	Low risk
TCGA-A2-A0EO-01A-11R-A034-07	0.966347	0.270748	0.321059	5.94532	0.399891	Low risk
TCGA-B6-A0X5-01A-21R-A109-07	0.105488	1.3196	0.0557572	2.51077	0.61114	Low risk
TCGA-D8-A73U-01A-11R-A33J-07	8.92964	3.92992	2.99733	12.359	6.70854	Low risk
TCGA-AR-A5QP-01A-11R-A28M-07	0.880095	0.451046	0.354074	2.85326	0.657218	Low risk
TCGA-BH-A1ET-01A-11R-A137-07	0.543049	0.264048	0.486858	3.8263	0.330849	Low risk
TCGA-E2-A15E-06A-11R-A12D-07	1.69187	0.281107	0.620083	3.31849	0.259276	Low risk
TCGA-D8-A1XR-01A-11R-A14M-07	0.160474	0.094222	0.0880831	3.42972	0.521428	Low risk
TCGA-A8-A07L-01A-11R-A00Z-07	0.225016	0.10532	0.17773	2.90847	0.257797	High risk
TCGA-AO-A0JA-01A-11R-A056-07	0.71769	0.80606	0.874011	6.91499	0.492632	Low risk
TCGA-A2-A0YE-01A-11R-A109-07	0.470075	0.583422	0.501777	1.75892	0.559974	Low risk
TCGA-E2-A14R-01A-11R-A115-07	1.55357	1.32204	2.67654	7.28573	4.88439	Low risk
TCGA-EW-A1P5-01A-11R-A144-07	0.936667	0.551984	0.996002	7.36211	6.43062	Low risk
TCGA-A8-A07R-01A-21R-A034-07	0.153248	1.03623	0.234552	2.19747	1.81183	Low risk
TCGA-AR-A1AJ-01A-21R-A12P-07	4.74431	4.07943	8.27227	15.0529	12.8914	Low risk
TCGA-EW-A1P0-01A-11R-A144-07	0.792185	0.521266	0.623749	4.57121	0.930317	Low risk
TCGA-C8-A27B-01A-11R-A169-07	1.65582	1.11174	1.37116	7.82694	3.48908	Low risk
TCGA-A2-A0EX-01A-21R-A034-07	1.21217	0.197241	0.0894012	2.59085	0.179856	Low risk
TCGA-A8-A07G-01A-11R-A034-07	0.627972	0.289481	0.234957	4.35854	0.391185	Low risk
TCGA-A2-A3KC-01A-11R-A213-07	1.19116	0.957055	0.477173	6.0927	0.774358	Low risk
TCGA-D8-A1JD-01A-11R-A13Q-07	0.903911	0.424416	1.74712	8.48797	0.775383	Low risk
TCGA-E2-A107-01A-11R-A10J-07	0.648485	0.341095	0.15029	2.3364	0.444471	Low risk
TCGA-A8-A086-01A-11R-A00Z-07	0.125661	0.123136	0.245575	4.73611	0.542461	Low risk
TCGA-BH-A0AU-01A-11R-A12P-07	1.55765	0.95913	0.909069	3.84195	0.972231	High risk
TCGA-GM-A2DM-01A-11R-A180-07	0.379318	0.176748	0.125891	6.52491	0.279466	Low risk
TCGA-BH-A0AW-01A-11R-A056-07	4.51713	2.91849	3.38399	10.3914	3.51347	High risk
TCGA-GM-A3NY-01A-11R-A21T-07	0.685842	0.300368	0.477802	1.7686	1.08837	Low risk
TCGA-AC-A3W6-01A-12R-A22K-07	3.66354	1.69855	1.23019	5.72821	2.43654	Low risk
TCGA-A1-A0SN-01A-11R-A144-07	1.88598	0.715609	0.949135	5.16219	0.845868	Low risk
TCGA-EW-A2FV-01A-11R-A17B-07	1.59072	0.749421	0.992214	4.16476	1.16317	Low risk
TCGA-AC-A62Y-01A-11R-A29R-07	0.88838	0.433022	0.587978	12.2472	2.30076	Low risk
TCGA-A2-A0YT-01A-11R-A109-07	0.572417	0.146064	0.208977	2.87632	2.13063	High risk
TCGA-D8-A27T-01A-11R-A16F-07	1.8608	0.539728	0.927688	5.90415	1.48852	Low risk
TCGA-AR-A24V-01A-21R-A169-07	0.453994	0.417354	0.39095	8.68004	1.65787	Low risk
TCGA-AR-A2LK-01A-11R-A180-07	0.504915	0.346581	0.290304	6.14026	0.474702	High risk
TCGA-A8-A094-01A-11R-A00Z-07	2.71768	3.37229	2.78345	10.5831	2.48962	Low risk
TCGA-A8-A081-01A-11R-A00Z-07	2.24046	1.35754	1.61708	5.02153	2.81299	High risk
TCGA-AR-A24O-01A-11R-A169-07	1.02199	0.409393	0.66802	5.89878	0.576697	Low risk
TCGA-A7-A6VY-01A-12R-A33J-07	1.9239	2.5529	4.53762	7.788	6.06623	Low risk
TCGA-BH-A1FU-01A-11R-A14D-07	1.82784	0.836347	0.701302	2.89434	0.407612	Low risk
TCGA-E9-A1QZ-01A-21R-A169-07	4.16362	1.01383	1.95315	6.81468	1.46944	Low risk
TCGA-AC-A2BM-01A-11R-A21T-07	1.61325	0.877103	2.66674	5.11805	0.981491	Low risk
TCGA-A7-A4SE-01A-11R-A266-07	0.821062	0.44765	1.02406	3.35843	1.32973	Low risk
TCGA-C8-A12W-01A-11R-A115-07	0.637423	0.641696	0.372468	7.84011	1.27206	Low risk
TCGA-A1-A0SK-01A-12R-A084-07	0.242035	0.317527	0.0215883	0.99058	0.683912	High risk
TCGA-E2-A10B-01A-11R-A10J-07	1.10609	0.483559	0.456126	4.14351	1.25213	Low risk
TCGA-E9-A5UP-01A-11R-A28M-07	0.337119	0.211233	0.162764	3.49498	0.790384	Low risk
TCGA-GM-A2DF-01A-11R-A180-07	1.78141	1.85596	2.22085	6.56306	1.75012	Low risk
TCGA-C8-A12N-01A-11R-A115-07	0.391143	0.19508	0.566667	6.48113	0.698204	Low risk
TCGA-AC-A5EH-01A-11R-A28M-07	0.710321	0.619381	0.662383	6.24066	1.41578	Low risk
TCGA-A7-A13E-01A-11R-A277-07	0.257655	0.1475	0.42899	3.90041	0.663218	High risk
TCGA-AC-A23E-01A-11R-A157-07	0.164956	0.0484268	0.0724345	7.70699	0.255433	Low risk
TCGA-E9-A1RI-01A-11R-A169-07	0.502048	0.204284	0.449558	5.64504	0.477545	Low risk
TCGA-C8-A278-01A-11R-A169-07	1.51882	1.14386	3.23994	9.08281	4.13112	Low risk
TCGA-D8-A1JJ-01A-31R-A14M-07	0.514568	0.210881	0.499424	6.74592	0.761299	High risk
TCGA-AO-A0JE-01A-11R-A056-07	2.41755	1.58992	2.81761	9.14699	3.96054	Low risk
TCGA-E2-A15I-01A-21R-A137-07	1.58112	0.804571	1.26194	3.77728	1.56534	Low risk
TCGA-D8-A145-01A-11R-A115-07	1.21414	0.942129	0.297177	3.31772	1.06403	Low risk
TCGA-BH-A0BP-01A-11R-A115-07	0.620323	0.524857	0.256118	6.62794	0.378522	Low risk
TCGA-E2-A15M-01A-11R-A12D-07	4.26684	0.869231	2.36518	12.0071	1.46166	Low risk
TCGA-C8-A137-01A-11R-A115-07	0.0807569	0.143096	0.197572	1.89631	0.175131	Low risk
TCGA-A8-A06Y-01A-21R-A00Z-07	0.0981629	0.0280976	0	1.04098	0.259155	Low risk
TCGA-A2-A0EW-01A-21R-A115-07	1.03969	0.577303	0.543237	4.71749	0.528719	Low risk
TCGA-AR-A0TQ-01A-11R-A084-07	2.49675	1.3441	1.80701	3.6481	1.56487	Low risk
TCGA-LD-A9QF-01A-32R-A41B-07	5.67449	4.22807	5.96787	12.151	3.72807	Low risk
TCGA-BH-A0H6-01A-21R-A056-07	0.207592	0.23031	0.183726	2.9233	0.146572	Low risk
TCGA-EW-A1P3-01A-11R-A144-07	0.447889	0.702473	0.408616	3.09056	0.550731	Low risk
TCGA-B6-A0IB-01A-11R-A034-07	0.218488	0.089341	0.0965122	0.91438	1.03518	Low risk
TCGA-A2-A25B-01A-11R-A169-07	0.622168	0.32311	1.17639	7.93831	0.644547	Low risk
TCGA-AN-A0XW-01A-11R-A109-07	3.13244	2.83618	3.31321	8.53596	5.41814	Low risk
TCGA-BH-A0E0-01A-11R-A056-07	1.08269	0.192188	1.48524	1.6488	0.124638	Low risk
TCGA-A2-A0CM-01A-31R-A034-07	3.68482	2.13494	4.41667	11.7642	6.5393	High risk
TCGA-D8-A1X9-01A-12R-A157-07	0.710975	0.42397	1.90529	8.71769	2.28761	Low risk
TCGA-BH-A0HY-01A-11R-A056-07	0.284596	0.105598	0.188034	2.80006	0.401762	Low risk
TCGA-A7-A0CJ-01A-21R-A00Z-07	0.551458	0.29429	0.720304	3.87059	2.25785	Low risk
TCGA-AR-A2LJ-01A-12R-A19W-07	2.4964	1.4739	0.633364	12.7118	1.13787	Low risk
TCGA-B6-A40C-01A-11R-A239-07	0.83797	0.533013	0.762865	6.96621	1.44015	Low risk
TCGA-A2-A0EP-01A-52R-A22U-07	8.77624	4.69947	12.9424	12.3551	7.14136	Low risk
TCGA-B6-A0RO-01A-22R-A084-07	0.205467	0.976757	0.116605	2.89373	0.147507	Low risk
TCGA-GM-A3NW-01A-21R-A22K-07	1.96033	0.796799	0.476726	3.12761	0.626615	Low risk
TCGA-A1-A0SO-01A-22R-A084-07	0.762953	0.147602	0.394721	1.72256	0.413057	Low risk
TCGA-C8-A132-01A-31R-A115-07	3.29307	1.71151	1.97438	4.21952	2.217	Low risk
TCGA-A8-A09M-01A-11R-A00Z-07	1.93781	2.37889	1.61371	6.47521	3.34719	Low risk
TCGA-BH-A0E1-01A-11R-A056-07	0.276625	0.0791797	0.0789556	2.16591	0.158233	Low risk
TCGA-A7-A0DC-01A-11R-A00Z-07	0.549902	0.0547482	0.100088	1.26265	0.0757445	High risk
TCGA-EW-A424-01A-11R-A24H-07	0.193249	0.231382	0.122574	1.59125	1.51556	Low risk
TCGA-PL-A8LY-01A-11R-A41B-07	1.53996	0.409476	0.132103	1.80708	0.808115	Low risk
TCGA-AR-A1AI-01A-11R-A12P-07	3.33239	3.18348	3.00697	9.71703	5.67699	Low risk
TCGA-GM-A4E0-01A-12R-A266-07	2.28319	1.90145	1.08986	9.61008	1.40855	Low risk
TCGA-S3-AA15-01A-11R-A41B-07	4.71391	4.40044	3.46056	8.96412	3.80263	Low risk
TCGA-C8-A275-01A-21R-A16F-07	2.8216	1.81183	3.46018	8.31483	4.80963	Low risk
TCGA-B6-A0RE-01A-11R-A056-07	0.221252	0.189559	0.395228	2.72457	0.935777	Low risk
TCGA-AO-A12E-01A-11R-A10J-07	0.290019	0.360658	0.353436	8.67718	0.49037	Low risk
TCGA-AQ-A7U7-01A-22R-A352-07	7.80098	7.33317	7.11158	8.10475	8.05561	Low risk
TCGA-BH-A202-01A-11R-A14M-07	1.18001	0.852289	1.63155	7.25961	1.83423	Low risk
TCGA-AN-A0AR-01A-11R-A00Z-07	0.376104	0.214568	0.221339	2.43418	0.77285	Low risk
TCGA-AC-A6IW-01A-12R-A33J-07	3.24821	4.07839	5.45602	13.5578	39.502	Low risk
TCGA-AO-A12G-01A-11R-A10J-07	0.854393	0.237285	0.19845	2.4842	0.301811	Low risk
TCGA-A8-A06X-01A-21R-A00Z-07	0.874763	1.03169	1.5027	5.39843	4.54667	High risk
TCGA-AO-A0J6-01A-11R-A034-07	3.28336	1.96224	1.17859	5.2579	9.15643	Low risk
TCGA-LL-A7SZ-01A-32R-A352-07	4.95881	4.49978	5.35271	8.61162	6.51574	Low risk
TCGA-B6-A0I1-01A-11R-A21T-07	0.438689	0.0405058	0.134637	0.80662	0.569741	High risk
TCGA-E9-A5FK-01A-11R-A27Q-07	8.56952	6.56162	2.9536	4.81246	5.67734	Low risk
TCGA-LL-A441-01A-11R-A24H-07	8.61408	6.61183	3.62292	3.93598	3.73431	Low risk
TCGA-E9-A226-01A-21R-A157-07	0.183053	0.124198	1.50164	4.77107	0.536967	Low risk
TCGA-C8-A12Z-01A-11R-A115-07	0.0697364	0.104558	0.085305	1.93862	0.315613	Low risk
TCGA-PE-A5DE-01A-11R-A27Q-07	8.52418	8.42085	3.27377	8.8974	7.89714	Low risk
TCGA-A2-A3XV-01A-21R-A239-07	0.527792	0.350312	0.291101	2.11308	0.191845	High risk
TCGA-E2-A1IK-01A-11R-A144-07	1.88679	0.783769	1.01357	4.85927	2.39743	Low risk
TCGA-BH-A0HQ-01A-11R-A034-07	0.210401	0.107718	0.00976483	3.33052	0.142255	Low risk
TCGA-E9-A249-01A-11R-A169-07	0.840319	0.229075	0.450841	3.95982	0.575472	Low risk
TCGA-BH-A0C7-01B-11R-A115-07	0.949196	0.282825	0.33603	2.86928	0.495358	Low risk
TCGA-EW-A1P6-01A-11R-A144-07	0.37586	0.155399	0.20264	2.61738	0.322495	Low risk
TCGA-AR-A24K-01A-11R-A169-07	0.0903108	0.0319137	0.0891054	1.69551	0.110382	Low risk
TCGA-E2-A1BD-01A-11R-A12P-07	0.39842	0.13516	0.0505417	2.17514	0.775252	Low risk
TCGA-D8-A1JS-01A-11R-A13Q-07	0.13448	0.0439917	0.0146224	1.79689	0.101438	Low risk
TCGA-D8-A1Y1-01A-21R-A14M-07	0.477879	0.213547	0.195677	9.57736	0.72264	High risk
TCGA-E2-A2P6-01A-11R-A19W-07	0.437296	0.217381	0.244735	4.37236	1.2612	Low risk
TCGA-A8-A09D-01A-11R-A00Z-07	0.908056	0.309724	0.550917	10.7414	0.729618	High risk
TCGA-E2-A56Z-01A-12R-A29R-07	0.642062	0.637105	0.752588	2.34224	0.833978	Low risk
TCGA-C8-A12Y-01A-11R-A12D-07	0.499675	0.641896	0.534435	3.67804	2.21586	Low risk
TCGA-A8-A09I-01A-22R-A034-07	1.00132	1.18765	1.77425	9.13303	4.75657	Low risk
TCGA-GM-A2DA-01A-11R-A18M-07	3.76573	1.83169	2.70966	3.21039	3.24428	Low risk
TCGA-C8-A3M8-01A-11R-A213-07	0.418764	0.0984396	0.098161	2.06274	0.212299	Low risk
TCGA-A2-A0SY-01A-31R-A084-07	1.83877	0.797453	0.325308	5.5235	0.591761	Low risk
TCGA-D8-A1JK-01A-11R-A13Q-07	1.84484	2.53027	1.31641	8.72591	3.42455	Low risk
TCGA-E2-A15L-01A-11R-A12D-07	0.127956	0.0718147	0.336574	4.40602	0.0745171	Low risk
TCGA-C8-A8HR-01A-11R-A36F-07	2.87095	1.37968	1.4762	5.17124	2.43825	Low risk
TCGA-OL-A5RZ-01A-11R-A28M-07	0.235613	0.267621	0.149444	1.99887	0.407281	Low risk
TCGA-A2-A04R-01A-41R-A109-07	0.0946317	0.0392563	0.117436	2.26013	0.195521	Low risk
TCGA-A2-A0EM-01A-11R-A034-07	0.344823	0.0951328	0.13439	3.88581	0.224846	Low risk
TCGA-E2-A15J-01A-11R-A12P-07	0.125137	0.130949	0.0998544	2.85526	0.170513	Low risk
TCGA-E9-A1N8-01A-11R-A144-07	0.277875	0.487829	0.211499	1.34961	0.748275	Low risk
TCGA-AO-A0J2-01A-11R-A034-07	2.74014	1.2919	1.86826	4.21241	3.03257	Low risk
TCGA-A7-A26J-01B-02R-A277-07	1.48414	1.15858	3.18349	6.61027	1.35356	Low risk
TCGA-OL-A5S0-01A-11R-A28M-07	1.41529	1.60703	2.32583	4.10568	1.86051	Low risk
TCGA-OL-A5D6-01A-21R-A27Q-07	0.715495	0.464793	0.907643	4.19737	0.428696	Low risk
TCGA-BH-A18U-01A-21R-A12D-07	0.490879	0.594011	1.29857	5.81925	2.02821	High risk
TCGA-B6-A0IQ-01A-11R-A034-07	1.38977	1.03203	1.29106	1.99171	1.8951	Low risk
TCGA-E2-A1LB-01A-11R-A144-07	0.230519	0.164956	0.255872	3.24923	0.164824	Low risk
TCGA-BH-A0EA-01A-11R-A115-07	0.612143	0.489494	0.144214	3.14686	0.507914	Low risk
TCGA-BH-A0DX-01A-11R-A115-07	0.976274	0.498867	0.575182	15.092	0.636266	Low risk
TCGA-A1-A0SH-01A-11R-A084-07	0.286532	0.180034	0.146279	4.36886	0.152214	Low risk
TCGA-A8-A09K-01A-11R-A00Z-07	1.87103	1.23552	1.19322	3.33035	2.09967	Low risk
TCGA-BH-A0B5-01A-11R-A12P-07	1.21971	0.871806	1.42763	5.71609	2.50636	Low risk
TCGA-AR-A1AU-01A-11R-A12P-07	0.479819	0.332211	0.412068	2.49012	0.358725	Low risk
TCGA-B6-A0RH-01A-21R-A115-07	0.362526	0.182735	0.396975	3.28592	2.99767	Low risk
TCGA-D8-A27K-01A-11R-A16F-07	1.26524	0.965748	0.600032	4.85504	0.483059	Low risk
TCGA-LL-A73Y-01A-11R-A33J-07	2.50216	1.23617	4.53777	3.61093	0.839092	Low risk
TCGA-A2-A0CS-01A-11R-A115-07	0.456286	0.111368	0.353351	4.34361	0.378194	Low risk
TCGA-A2-A4S3-01A-21R-A266-07	1.95021	2.86551	2.33788	4.68085	2.1796	Low risk
TCGA-AR-A1AW-01A-21R-A12P-07	9.87577	8.43763	10.8087	13.3223	14.3492	Low risk
TCGA-A2-A0YJ-01A-11R-A109-07	0.10399	0.0811786	0.0989375	1.96995	0.118551	Low risk
TCGA-LL-A73Z-01A-11R-A32P-07	2.23296	1.46791	1.50441	5.682	2.55973	High risk
TCGA-S3-A6ZG-01A-22R-A32P-07	1.11243	0.439994	0.484933	4.75309	1.0733	Low risk
TCGA-E2-A1L8-01A-11R-A13Q-07	0.529816	0.245732	0.700104	4.38945	0.922781	Low risk
TCGA-D8-A1XQ-01A-11R-A14M-07	1.71514	1.73787	3.07482	9.05288	2.83472	Low risk
TCGA-E2-A1IH-01A-11R-A13Q-07	3.23071	1.22606	2.69384	9.93168	1.52376	Low risk
TCGA-A8-A06O-01A-11R-A00Z-07	0.923715	0.285649	0.819784	4.99849	0.621713	High risk
TCGA-A2-A1G1-01A-21R-A13Q-07	1.01932	0.508893	2.89812	9.03099	2.55025	Low risk
TCGA-BH-A1F8-01A-11R-A13Q-07	0.27419	0.596226	0.382203	3.18493	0.471362	High risk
TCGA-E9-A24A-01A-11R-A169-07	0.488357	0.226122	0.567122	10.6547	0.545104	High risk
TCGA-E9-A1NE-01A-21R-A14M-07	7.62679	3.11996	3.55644	8.17972	3.82559	Low risk
TCGA-BH-A1EO-01A-11R-A137-07	0.558733	0.301042	0.66292	12.4707	0.251632	Low risk
TCGA-A8-A08R-01A-11R-A034-07	1.93418	1.56335	2.55528	8.78624	4.43396	Low risk
TCGA-E2-A153-01A-12R-A12D-07	0.282807	0.0991215	0.230629	6.3164	0.266652	High risk
TCGA-C8-A1HG-01A-11R-A137-07	1.87284	2.3322	2.91118	7.23565	5.04885	Low risk
TCGA-A7-A13D-01A-13R-A12P-07	0.139626	0.0313458	0.0390713	1.9815	0.24394	Low risk
TCGA-BH-A0DT-01A-21R-A12D-07	1.5459	0.831345	1.12315	2.90119	0.463779	Low risk
TCGA-A2-A3XY-01A-11R-A239-07	3.35031	1.84575	4.01199	5.64642	4.15666	Low risk
TCGA-BH-A0DV-01A-21R-A12P-07	0.588941	0.41916	0.0424031	4.6318	0.357192	Low risk
TCGA-A2-A0CQ-01A-21R-A034-07	0.289058	0.304826	0.137507	7.34475	0.527162	Low risk
TCGA-AO-A12D-01A-11R-A115-07	2.41466	2.63706	3.3226	6.38576	2.43666	Low risk
TCGA-EW-A1PG-01A-11R-A144-07	0.215613	0.0968092	0.15687	3.63822	0.267873	Low risk
TCGA-B6-A0RP-01A-21R-A084-07	0.877953	0.435324	0.236777	5.82447	0.57946	Low risk
TCGA-C8-A3M7-01A-12R-A21T-07	1.41735	0.395234	0.417298	1.87774	1.00248	Low risk
TCGA-A2-A0CT-01A-31R-A056-07	0.194866	0.538204	0.107336	4.14929	0.169229	Low risk
TCGA-A2-A0SW-01A-11R-A084-07	3.31261	2.9205	1.14339	7.29811	3.15921	Low risk
TCGA-E2-A14V-01A-11R-A12D-07	0.30892	0.101887	0.217712	1.86448	0.563848	Low risk
TCGA-AQ-A04J-01A-02R-A034-07	4.7968	1.41383	2.46224	5.08682	1.43719	Low risk
TCGA-A2-A0EU-01A-22R-A056-07	0.472692	0.0455558	0.299818	3.49372	0.289923	Low risk
TCGA-S3-AA17-01A-11R-A41B-07	5.40918	4.89923	8.90397	10.3856	15.5241	Low risk
TCGA-A2-A0SX-01A-12R-A084-07	3.96789	2.99327	4.94036	8.23532	3.63631	Low risk
TCGA-A7-A56D-01A-11R-A27Q-07	0.328727	0.313643	1.06569	5.35815	4.57232	High risk
TCGA-E2-A158-01A-11R-A12D-07	0.504626	0.220521	0.557072	0.886448	0.594931	Low risk
TCGA-BH-A1FG-01A-11R-A13Q-07	0.177953	0.1156	0.180114	2.9431	0.284881	Low risk
TCGA-E2-A15R-01A-11R-A115-07	0.146861	0.0989098	0.0657532	1.60626	0.0684212	Low risk
TCGA-BH-A0E6-01A-11R-A034-07	1.33741	2.56113	0.568532	2.86672	2.20364	Low risk
TCGA-AO-A03L-01A-41R-A056-07	1.32481	0.714776	0.525186	3.85933	1.26475	Low risk
TCGA-C8-A1HI-01A-11R-A137-07	0.364727	0.172604	0.0666254	3.37891	0.55463	Low risk
TCGA-A7-A3IZ-01A-11R-A213-07	1.06306	0.0783231	0.0702913	3.42554	0.579729	Low risk
TCGA-BH-A18I-01A-11R-A12D-07	2.58144	1.19437	2.14748	8.57367	0.99316	Low risk
TCGA-C8-A12K-01A-21R-A115-07	4.48715	2.25072	2.75316	15.1105	15.9418	Low risk
TCGA-C8-A27A-01A-11R-A169-07	0.3457	0.179912	0.78937	2.83617	2.49739	Low risk
TCGA-EW-A1PD-01A-11R-A144-07	0.340387	0.160474	0.0838199	3.97914	0.407031	Low risk
TCGA-AR-A0TR-01A-11R-A084-07	1.03239	0.278593	0.37702	1.62932	0.417555	Low risk
TCGA-BH-A0HL-01A-11R-A10U-07	0.094726	2.16158	0.0150206	0.786885	0.119831	High risk
TCGA-OL-A66P-01A-11R-A31O-07	6.834	9.62352	4.45215	10.6743	13.1693	Low risk
TCGA-BH-A18L-01A-32R-A12D-07	0.254368	0.249438	0.08067	2.33407	0.960684	High risk
TCGA-BH-A208-01A-11R-A157-07	0.422713	0.123539	0.521741	3.86483	0.351887	Low risk
TCGA-B6-A0WS-01A-11R-A115-07	3.48896	3.74895	1.76247	4.92441	1.39262	Low risk
TCGA-AO-A03N-01B-11R-A10J-07	0.083339	0.26505	0.18501	1.6399	2.8847	Low risk
TCGA-E9-A2JT-01A-22R-A18M-07	16.7188	13.5973	5.56301	5.92567	5.5114	Low risk
TCGA-A2-A0T6-01A-11R-A084-07	1.66012	0.917553	0.814778	8.4973	0.449401	Low risk
TCGA-AO-A0J9-01A-11R-A034-07	1.2685	0.654748	1.62894	8.32476	2.95545	Low risk
TCGA-C8-A26Y-01A-11R-A16F-07	0.540301	0.422982	1.06764	2.97871	0.763503	High risk
TCGA-A1-A0SQ-01A-21R-A144-07	0.390669	0.313443	0.109817	2.90945	0.351609	Low risk
TCGA-A7-A13E-01A-11R-A12P-07	0.177331	0.174028	0.366353	2.78318	1.29748	High risk
TCGA-AC-A3TM-01A-11R-A22K-07	1.56075	1.18947	0.505702	3.4076	1.43515	Low risk
TCGA-A2-A0YI-01A-31R-A10J-07	2.28811	0.799266	0.586226	12.6425	0.991556	Low risk
TCGA-A2-A25A-01A-12R-A16F-07	1.70374	0.563867	0.820612	4.85847	0.74146	Low risk
TCGA-AC-A23C-01A-12R-A169-07	1.0036	0.412683	1.13167	4.99891	1.39615	Low risk
TCGA-XX-A899-01A-11R-A36F-07	3.93302	2.46843	2.3981	6.33945	1.31205	Low risk
TCGA-BH-A209-01A-11R-A157-07	5.65408	2.32183	4.97061	12.2434	10.0724	Low risk
TCGA-BH-A0C3-01A-21R-A12P-07	1.86506	0.546821	0.776322	4.59434	0.724475	Low risk
TCGA-E2-A155-01A-11R-A12D-07	0.284223	0.147917	0.135207	1.29468	0.166274	High risk
TCGA-BH-A0HP-01A-12R-A084-07	1.20298	0.331973	0.457812	5.09107	0.508147	Low risk
TCGA-AC-A2QI-01A-12R-A19W-07	1.46499	0.950171	0.454165	5.17129	0.869137	Low risk
TCGA-E9-A1R4-01A-21R-A14D-07	2.83592	2.07429	2.72112	10.1698	2.88255	Low risk
TCGA-D8-A1XO-01A-11R-A14M-07	0.677248	0.50433	0.333173	7.25904	0.344511	Low risk
TCGA-A2-A0D4-01A-11R-A00Z-07	0.111154	0.0573265	0.228657	1.20105	0.273625	High risk
TCGA-A2-A0CK-01A-11R-A22K-07	1.8148	0.756711	0.337337	3.86885	1.57653	Low risk
TCGA-B6-A409-01A-11R-A24H-07	0.751783	0.378944	0.512826	3.33185	0.828538	High risk
TCGA-E2-A1L9-01A-11R-A13Q-07	0.455331	0.1655	0.801584	10.5507	0.785044	Low risk
TCGA-BH-A1F2-01A-31R-A13Q-07	0.135775	0.0695119	0.0567124	6.25453	0.424023	Low risk
TCGA-AC-A3W7-01A-11R-A22K-07	0.847736	0.479819	0.239231	2.52556	0.905659	Low risk
TCGA-AN-A04C-01A-21R-A034-07	0.860772	0.511168	0.577684	2.74603	0.579908	Low risk
TCGA-A2-A25C-01A-11R-A169-07	0.979528	0.33252	0.497368	4.17461	0.446103	Low risk
TCGA-A2-A04Y-01A-21R-A034-07	1.20392	0.634566	1.24796	6.24644	2.46714	Low risk
TCGA-A2-A0YL-01A-21R-A109-07	1.51061	0.703623	0.414944	3.18707	0.853093	Low risk
TCGA-AQ-A1H2-01A-11R-A13Q-07	0.372144	0.330996	0.318057	5.0568	3.19306	Low risk
TCGA-A2-A04V-01A-21R-A034-07	0.346727	0.124543	0.0853811	4.23926	1.01769	Low risk
TCGA-PL-A8LV-01A-21R-A41B-07	2.20254	1.15694	2.08201	2.30055	1.46933	High risk
TCGA-BH-A0AV-01A-31R-A115-07	0.268736	0.222668	0.141297	3.89229	0.345404	High risk
TCGA-E9-A22D-01A-11R-A157-07	9.63162	7.19513	3.82503	11.8538	17.5342	Low risk
TCGA-D8-A1JH-01A-11R-A13Q-07	1.35638	0.490292	0.721987	6.4886	0.575786	Low risk
TCGA-AO-A12C-01A-11R-A10J-07	0.213397	0.0678683	0.0761358	3.19176	0.228872	Low risk
TCGA-OL-A5D8-01A-11R-A27Q-07	0.892924	1.09126	1.23136	2.52687	1.15882	Low risk
TCGA-D8-A1JL-01A-11R-A13Q-07	2.13882	2.17747	4.14775	10.4222	9.15735	Low risk
TCGA-A8-A09E-01A-11R-A00Z-07	0.33576	0.169075	0.15085	2.65067	0.295474	Low risk
TCGA-E9-A5FL-01A-11R-A27Q-07	0.537559	0.281809	0.550783	2.95054	1.19305	High risk
TCGA-A2-A3XX-01A-21R-A239-07	1.24202	1.35963	2.06701	3.93896	1.92731	High risk
TCGA-A2-A1G6-01A-11R-A13Q-07	1.19957	0.315452	0.193575	3.32633	0.682623	Low risk
TCGA-AN-A0FN-01A-11R-A034-07	4.34598	2.01815	1.63927	8.66416	0.818224	Low risk
TCGA-A8-A07U-01A-11R-A034-07	4.41399	2.53204	5.13563	11.9941	16.7529	Low risk
TCGA-BH-A0EI-01A-11R-A115-07	0.1019	0.0324082	0.177741	3.76414	0.123302	Low risk
TCGA-GM-A2DN-01A-11R-A180-07	3.1354	3.05821	2.66836	5.92863	2.17703	Low risk
TCGA-A8-A06Z-01A-11R-A00Z-07	0.137196	0.0564668	0.0716635	2.34497	0.305387	Low risk
TCGA-OL-A5DA-01A-11R-A27Q-07	1.17151	1.16721	0.443864	3.85895	2.15541	Low risk
TCGA-AO-A128-01A-11R-A10J-07	10.5243	14.821	9.47582	17.3398	55.7646	Low risk
TCGA-GM-A2DB-01A-31R-A18M-07	1.3111	1.29986	1.47737	3.17688	1.26659	Low risk
TCGA-BH-A18V-06A-11R-A213-07	6.07226	11.1656	4.63811	12.8858	14.4245	High risk
TCGA-BH-A1FE-01A-11R-A13Q-07	3.33724	0.684885	2.03087	4.86448	1.57508	Low risk
TCGA-D8-A1JF-01A-11R-A13Q-07	0.649561	0.187439	0.470285	4.06245	0.263505	Low risk
TCGA-AN-A0FT-01A-11R-A034-07	0.482925	0.289407	0.106322	4.18164	1.81232	High risk
TCGA-S3-A6ZF-01A-32R-A32P-07	1.24433	0.929479	1.48763	5.79914	0.918529	High risk
TCGA-EW-A1PH-01A-11R-A14M-07	0.712733	0.766442	1.03402	2.55561	1.87126	High risk
TCGA-BH-A0HF-01A-11R-A056-07	0.880857	0.427342	0.227271	10.2119	0.262769	Low risk
TCGA-AR-A256-01A-11R-A169-07	0.85911	0.1776	0.830993	5.99398	0.949765	High risk
TCGA-B6-A0RT-01A-21R-A084-07	19.2644	10.4998	10.0612	12.9429	16.9512	Low risk
TCGA-A2-A1FW-01A-11R-A13Q-07	0.447522	0.254237	0.403027	2.68808	1.31226	Low risk
TCGA-A7-A0DA-01A-31R-A115-07	0.241695	0.036604	0.160602	3.24251	0.425392	High risk
TCGA-AN-A0FV-01A-11R-A00Z-07	0.0810585	0.108275	0.138816	3.83809	0.449397	High risk
TCGA-BH-A1F0-01A-11R-A137-07	3.3035	3.86396	4.26018	17.281	8.71796	Low risk
TCGA-A7-A5ZV-01A-11R-A28M-07	0.171075	0.26116	0.195316	4.98538	0.975557	High risk
TCGA-A8-A084-01A-21R-A00Z-07	0.205931	0.0785926	0.339604	3.4747	1.52831	Low risk
TCGA-BH-A1FE-06A-11R-A213-07	0.142623	0.179051	0.114268	1.95824	1.20391	High risk
TCGA-A8-A095-01A-11R-A00Z-07	0.816565	0.48329	0.33236	4.38988	0.317025	Low risk
TCGA-A2-A0CR-01A-11R-A22K-07	12.7889	5.85454	3.92446	5.97882	9.54399	Low risk
TCGA-A8-A09R-01A-11R-A00Z-07	0.927376	1.47363	1.2192	7.8497	2.12781	Low risk
TCGA-A2-A0CL-01A-11R-A115-07	9.98261	5.44134	9.23734	13.0643	11.2065	Low risk
TCGA-OL-A6VR-01A-32R-A33J-07	0.290277	0.153056	0.130819	1.38118	0.196628	Low risk
TCGA-C8-A274-01A-11R-A16F-07	0.202906	0.143636	0.255322	2.99509	0.440643	Low risk
TCGA-D8-A1XS-01A-11R-A14M-07	0.725921	0.283488	0.828783	6.70632	0.454604	Low risk
TCGA-OL-A5D7-01A-11R-A27Q-07	4.02548	7.16871	4.3304	7.49477	16.8771	Low risk
TCGA-C8-A131-01A-11R-A115-07	0.809891	0.362515	0.390028	2.22137	0.864501	High risk
TCGA-AR-A1AT-01A-11R-A12P-07	2.64736	2.14021	1.73332	6.81027	2.13433	Low risk
TCGA-BH-A0BZ-01A-31R-A12P-07	4.13986	2.4876	1.76991	10.5327	4.66944	Low risk
TCGA-E2-A152-01A-11R-A12D-07	0.293975	0.178491	0.601761	6.06021	0.511526	Low risk
TCGA-E2-A14X-01A-11R-A115-07	2.33593	1.70826	1.5597	2.97557	1.29987	High risk
TCGA-A8-A07B-01A-11R-A00Z-07	0.363785	0.406352	0.810404	4.42236	1.19466	Low risk
TCGA-BH-A0BW-01A-11R-A115-07	3.03204	3.60234	3.7277	10.2363	12.5008	Low risk
TCGA-A8-A07Z-01A-11R-A00Z-07	0.921182	0.481443	0.223293	3.93241	2.52491	Low risk
TCGA-E9-A3QA-01A-61R-A22K-07	5.1096	3.99351	6.65786	7.26216	6.6291	Low risk
TCGA-A2-A1FZ-01A-51R-A14D-07	0.873135	0.394866	0.240091	7.7446	0.359759	High risk
TCGA-LQ-A4E4-01A-11R-A266-07	0.243439	0.150975	0.081064	2.14917	1.43802	Low risk
TCGA-BH-A0C0-01A-21R-A056-07	5.39559	6.56726	4.52245	13.3994	13.9983	Low risk
TCGA-AR-A24U-01A-11R-A169-07	2.5395	1.05093	3.32581	11.413	2.3829	Low risk
TCGA-AR-A0TU-01A-31R-A109-07	1.4355	1.76041	1.98243	6.44761	4.48266	Low risk
TCGA-A8-A099-01A-11R-A00Z-07	0.48918	0.185321	0.369593	2.95615	0.356101	High risk
TCGA-EW-A1OY-01A-11R-A144-07	0.417708	0.240217	0.413746	3.96847	0.966814	Low risk
TCGA-A8-A06T-01A-11R-A00Z-07	1.24149	0.743477	0.898443	2.53506	1.3337	Low risk
TCGA-E9-A229-01A-31R-A157-07	1.07169	0.675593	0.880034	8.04	0.972582	Low risk
TCGA-BH-A0B1-01A-12R-A056-07	0.495351	0.114344	0.33446	2.11391	0.300572	High risk
TCGA-BH-A0WA-01A-11R-A109-07	0.686047	0.415843	0.729506	3.30383	1.65672	Low risk
TCGA-AO-A0JL-01A-11R-A056-07	0.355889	0.516941	0.232471	1.19982	0.624041	High risk
TCGA-A1-A0SI-01A-11R-A144-07	2.06491	1.46193	1.01357	5.40465	2.8299	Low risk
TCGA-4H-AAAK-01A-12R-A41B-07	0.772319	0.426616	1.02485	4.30522	0.55669	Low risk
TCGA-D8-A1X7-01A-11R-A14M-07	0.219923	0.116215	0.122324	3.64541	0.20098	Low risk
TCGA-A2-A0D3-01A-11R-A115-07	1.096	1.10989	0.519492	2.21544	0.553629	Low risk
TCGA-E9-A1RC-01A-11R-A157-07	0.0401669	0.0383239	0.00545934	2.28495	0.348426	High risk
TCGA-BH-A0DD-01A-31R-A12P-07	0.719451	0.557472	0.94585	3.06105	2.12386	Low risk
TCGA-A2-A0T5-01A-21R-A084-07	0.358004	0.141342	0.195753	2.47427	0.11407	Low risk
TCGA-C8-A130-01A-31R-A115-07	1.03513	0.557334	0.743734	3.64386	1.41742	Low risk
TCGA-A8-A06R-01A-11R-A00Z-07	1.2268	0.440944	1.91068	5.72517	0.970533	Low risk
TCGA-Z7-A8R5-01A-42R-A41B-07	2.55834	0.706426	0.729585	6.69494	1.68418	Low risk
TCGA-A8-A079-01A-21R-A00Z-07	0.407379	0.197877	0.317116	5.01132	0.620858	Low risk
TCGA-A7-A13G-01B-04R-A22O-07	0.514962	0.188457	0.255039	6.41104	0.679764	Low risk
TCGA-AO-A1KO-01A-31R-A13Q-07	0.499763	0.186867	0.565438	1.75466	0.222872	Low risk
TCGA-A7-A3J1-01A-11R-A213-07	3.39896	1.92225	1.79622	6.72434	2.54057	Low risk
TCGA-BH-A42V-01A-11R-A24H-07	1.81214	1.31282	1.37658	2.62872	0.781755	Low risk
TCGA-E9-A1ND-01A-11R-A144-07	3.60911	6.1113	5.26823	13.2005	17.4032	Low risk
TCGA-C8-A133-01A-32R-A12D-07	0.0731798	0.0279288	0.00928325	2.21431	0.663315	Low risk
TCGA-AO-A1KT-01A-11R-A13Q-07	0.35413	0.144337	0.457956	7.77699	0.76246	Low risk
TCGA-B6-A0IE-01A-11R-A034-07	0.374882	0.166686	0.325504	1.3123	0.494855	High risk
TCGA-D8-A1XG-01A-11R-A14D-07	0.134236	0.0853842	0.034057	3.73437	1.16358	High risk
TCGA-A8-A09Z-01A-11R-A00Z-07	2.2139	2.22519	1.25415	9.25661	20.6632	Low risk
TCGA-E2-A574-01A-11R-A29R-07	0.0620754	0.00987118	0.42326	0.559544	0.532618	Low risk
TCGA-C8-A1HK-01A-21R-A13Q-07	0.742226	0.237945	0.790905	3.14841	1.57545	Low risk
TCGA-A1-A0SE-01A-11R-A084-07	0.734981	0.238726	0.148781	1.90709	0.273512	Low risk
TCGA-WT-AB44-01A-11R-A41B-07	0.410827	0.282223	0.343963	5.01017	1.65944	Low risk
TCGA-AC-A4ZE-01A-11R-A41B-07	0.888602	1.33056	0.242707	2.0109	0.735216	Low risk
TCGA-AN-A0XP-01A-11R-A109-07	0.223485	0.106615	0.182252	3.81312	1.45923	Low risk
TCGA-V7-A7HQ-01A-11R-A33J-07	0.307315	0.172479	0.194923	3.11199	0.914733	High risk
TCGA-LL-A6FQ-01A-11R-A31O-07	0.27211	1.0561	0.201846	4.37735	0.937555	Low risk
TCGA-A2-A0T3-01A-21R-A115-07	0.495527	0.243782	0.117863	2.00342	0.398597	Low risk
TCGA-BH-AB28-01A-31R-A41B-07	1.93874	1.05841	1.33621	4.38174	0.577666	Low risk
TCGA-D8-A27L-01A-11R-A16F-07	1.88423	0.812486	1.27574	4.88252	0.553651	Low risk
TCGA-BH-A0HX-01A-21R-A056-07	0.810001	0.397211	0.258317	4.78915	0.436052	Low risk
TCGA-WT-AB41-01A-11R-A41B-07	6.97694	4.30257	5.74751	6.52356	9.70393	Low risk
TCGA-5L-AAT1-01A-12R-A41B-07	4.67684	3.62676	3.21887	10.0458	4.83376	Low risk
TCGA-AQ-A04H-01B-11R-A10J-07	0.405241	0.248799	0.375495	1.89834	0.195365	Low risk
TCGA-A8-A0AD-01A-11R-A056-07	0.167327	0.139693	0.238796	11.4396	0.241583	Low risk
TCGA-D8-A1JP-01A-11R-A13Q-07	1.23311	0.824112	0.767715	6.83361	1.64274	High risk
TCGA-BH-A5J0-01A-11R-A27Q-07	3.62001	1.69582	1.86298	11.112	1.76957	Low risk
TCGA-GM-A2DO-01A-11R-A18M-07	12.5426	8.88855	6.58615	8.65993	10.4079	Low risk
TCGA-EW-A1J3-01A-11R-A13Q-07	0.372128	0.281363	0.574494	5.14506	0.681219	Low risk
TCGA-E2-A109-01A-11R-A10J-07	0.755515	0.652709	0.822517	2.86996	1.2305	Low risk
TCGA-D8-A1XJ-01A-11R-A14M-07	0.169228	0.310506	0.334398	3.64787	25.5777	Low risk
TCGA-E2-A1L6-01A-11R-A13Q-07	0.622732	0.229073	0.342637	4.6386	0.3813	Low risk
TCGA-AO-A03M-01B-11R-A10J-07	2.779	2.14414	2.57171	6.29684	5.09726	Low risk
TCGA-E9-A1RH-01A-21R-A169-07	0.1213	0.18003	0.359042	2.91927	0.404744	High risk
TCGA-E2-A1B6-01A-31R-A12P-07	17.8228	4.85055	10.2535	7.61061	16.0007	Low risk
TCGA-B6-A0I9-01A-11R-A034-07	0.605937	0.468013	0.501004	3.30849	0.476103	Low risk
TCGA-A7-A3IY-01A-21R-A21T-07	0.611315	0.520209	0.44014	10.8893	0.796047	Low risk
TCGA-AC-A2FB-01A-11R-A17B-07	5.14364	2.00655	3.47703	7.09609	3.82924	Low risk
TCGA-AR-A0U2-01A-11R-A109-07	1.2239	1.1035	1.83145	4.08693	1.37508	Low risk
TCGA-BH-A0EE-01A-11R-A034-07	1.97041	0.376	0.957426	1.80597	2.17369	Low risk
TCGA-D8-A1XU-01A-11R-A14M-07	0.303675	0.365439	0.484138	4.87115	0.426138	High risk
TCGA-E9-A1NF-01A-11R-A14D-07	0.755935	0.258358	0.762146	5.34826	1.0053	High risk
TCGA-B6-A400-01A-11R-A239-07	1.30537	1.29683	3.29692	5.70486	1.732	Low risk
TCGA-BH-A0HW-01A-11R-A034-07	0.135739	0.0398495	0.0662278	1.05561	0.468623	Low risk
TCGA-A2-A0CV-01A-31R-A115-07	1.58986	0.841311	0.387687	5.62113	0.714248	Low risk
TCGA-EW-A1OZ-01A-11R-A144-07	0.634326	0.504926	1.4967	6.42312	1.15312	Low risk
TCGA-LL-A442-01A-11R-A24H-07	0.175448	0.0717417	0.137116	7.28607	0.529361	Low risk
TCGA-S3-AA0Z-01A-11R-A41B-07	1.92389	1.6037	1.62268	5.23814	4.27977	Low risk
TCGA-E2-A1B4-01A-11R-A12P-07	0.175079	0.204167	0.431856	2.01481	0.231109	Low risk
TCGA-AR-A1AX-01A-11R-A12P-07	6.85483	4.63988	3.48052	3.77686	3.24448	Low risk
TCGA-B6-A0WX-01A-11R-A109-07	1.68444	0.987771	1.49361	4.10351	0.616085	High risk
TCGA-AO-A03P-01A-11R-A00Z-07	0.43907	0.15959	0.245338	2.3207	0.492186	Low risk
TCGA-A8-A08G-01A-11R-A00Z-07	0.843436	0.578403	1.22249	5.40503	1.43519	Low risk
TCGA-AR-A24P-01A-11R-A169-07	0.536484	0.158965	0.488226	4.41355	0.241922	Low risk
TCGA-D8-A1JT-01A-31R-A13Q-07	0.188227	0.0261223	0.351653	4.69624	2.32654	Low risk
TCGA-AR-A1AL-01A-21R-A12P-07	1.12096	0.390339	0.38145	2.94582	0.340224	Low risk
TCGA-LL-A440-01A-11R-A24H-07	1.47409	0.898758	1.51193	14.2329	0.768844	Low risk
TCGA-D8-A1XL-01A-11R-A14M-07	3.41895	2.89162	3.2636	9.05017	9.40934	Low risk
TCGA-AN-A0FD-01A-11R-A034-07	0.988738	1.17108	0.305843	3.16105	2.18598	Low risk
TCGA-C8-A1HL-01A-11R-A137-07	0.344795	0.0780616	0.322483	5.03223	0.547709	Low risk
TCGA-D8-A1JA-01A-11R-A13Q-07	0.173399	0.10449	0.347315	5.46165	1.21272	High risk
TCGA-B6-A2IU-01A-32R-A18M-07	0.307214	0.0689688	0.257901	1.73435	0.119274	Low risk
TCGA-D8-A1X5-01A-11R-A14D-07	0.415323	0.292482	0.639758	6.79528	0.469918	High risk
TCGA-BH-A18M-01A-11R-A12D-07	0.775889	0.272955	0.181455	4.10941	0.55501	Low risk
TCGA-AR-A0TT-01A-31R-A084-07	5.55229	4.6563	4.98742	12.5271	7.02208	Low risk
TCGA-E9-A1R2-01A-11R-A14D-07	1.6435	3.22065	0.926606	3.92585	0.869244	Low risk
TCGA-B6-A0IG-01A-11R-A034-07	0.625494	0.21291	0.398881	1.8752	0.727481	Low risk
TCGA-BH-A0DH-01A-11R-A084-07	0.503432	0.357061	0.271277	4.6631	0.564568	Low risk
TCGA-BH-A0HI-01A-11R-A084-07	0.371608	0.225627	0.289271	5.12299	0.211821	Low risk
TCGA-E2-A1L7-01A-11R-A144-07	3.17327	3.09396	2.69955	5.8767	3.58494	Low risk
TCGA-AR-A5QM-01A-11R-A27Q-07	0.932299	0.701451	0.800838	8.81327	1.80028	Low risk
TCGA-BH-A0BV-01A-11R-A00Z-07	1.46113	0.502929	0.554296	7.02165	1.01319	Low risk
TCGA-AN-A0XV-01A-11R-A109-07	1.19763	0.959378	1.29111	2.05027	0.911849	High risk
TCGA-AC-A62V-01A-11R-A31O-07	0.166925	0.0774807	0.163107	3.57385	0.303719	High risk
TCGA-D8-A1XY-01A-11R-A14M-07	0.192116	0.139308	0.738438	4.97512	1.07525	Low risk
TCGA-D8-A13Z-01A-11R-A115-07	1.23419	0.901039	1.31985	6.13659	1.73234	Low risk
TCGA-OL-A6VO-01A-12R-A33J-07	0.948744	0.450558	0.743359	3.90151	2.19306	Low risk
TCGA-A2-A1FV-01A-11R-A13Q-07	0.134044	0.313338	0.0318828	1.72355	0.203482	Low risk
TCGA-AC-A3QQ-01B-06R-A22O-07	0.383394	0.0228626	0.227979	3.83705	1.78713	Low risk
TCGA-AR-A1AV-01A-21R-A12P-07	0.175352	0.0535378	0.0667329	4.04636	0.259245	Low risk
TCGA-A8-A093-01A-11R-A00Z-07	0.135328	0.0430394	0.0429176	2.75061	0.203447	Low risk
TCGA-AO-A0J5-01A-11R-A034-07	0.416268	0.173411	0.133874	4.75322	0.340526	High risk
TCGA-B6-A0WZ-01A-11R-A109-07	0.154385	0.114567	0.195845	2.12835	0.203792	Low risk
TCGA-AN-A0FJ-01A-11R-A00Z-07	8.67368	0.344247	1.16713	1.43099	0.590573	Low risk
TCGA-A8-A096-01A-11R-A00Z-07	1.80824	0.929359	1.68237	11.6034	1.58909	High risk
TCGA-XX-A89A-01A-11R-A36F-07	2.30415	1.29613	2.27671	8.30004	1.09661	Low risk
TCGA-A8-A08A-01A-11R-A32Y-07	0.909082	0.447937	0.268001	6.38172	0.39437	Low risk
TCGA-A2-A0T4-01A-31R-A084-07	1.56553	0.808862	0.817327	7.50381	1.11907	High risk
TCGA-BH-A2L8-01A-11R-A18M-07	5.72852	2.9753	2.96688	7.3264	3.76953	Low risk
TCGA-A1-A0SB-01A-11R-A144-07	0.0845565	0.0664396	0.0473226	0.901965	0.446467	Low risk
TCGA-AO-A0JJ-01A-11R-A056-07	3.6912	1.56157	0.588071	7.24714	1.02276	Low risk
TCGA-BH-A0HU-01A-11R-A034-07	0.560475	0.37659	0.345482	1.86261	1.03682	Low risk
TCGA-BH-A1F6-01A-11R-A13Q-07	1.4473	0.580849	1.24584	9.2819	6.26209	Low risk
TCGA-BH-A1FC-01A-11R-A13Q-07	2.66107	4.6124	2.90673	8.95945	8.44233	Low risk
TCGA-BH-A0AZ-01A-21R-A12P-07	0.652613	0.27154	0.130717	4.1004	0.213747	Low risk
TCGA-A8-A08C-01A-11R-A00Z-07	0.313833	0.147772	0.186131	2.97799	0.290526	High risk
TCGA-D8-A1J8-01A-11R-A13Q-07	2.09425	1.35105	2.68815	11.1079	6.02244	Low risk
TCGA-E9-A3HO-01A-11R-A213-07	1.74846	1.17085	0.746168	1.89332	2.30802	Low risk
TCGA-A2-A3Y0-01A-11R-A239-07	3.32603	4.89573	3.46999	5.3044	8.80039	Low risk
TCGA-BH-A0AY-01A-21R-A00Z-07	1.36825	0.460234	0.282419	6.92044	0.930616	Low risk
TCGA-AO-A12H-01A-11R-A115-07	0.229181	0.0470971	0	3.26792	0.74933	Low risk
TCGA-D8-A1X6-01A-11R-A14M-07	0.458624	0.130343	0.346598	10.5584	0.841542	Low risk
TCGA-BH-A0W3-01A-11R-A109-07	0.178757	0.113703	0.238101	5.0298	0.165175	High risk
TCGA-C8-A273-01A-11R-A16F-07	0.30756	0.199932	0.733152	3.58414	0.70044	Low risk
TCGA-BH-A0BJ-01A-11R-A056-07	1.04192	0.472203	0.189999	5.56141	0.372493	Low risk
TCGA-AR-A1AR-01A-31R-A137-07	2.14557	0.567069	1.61723	13.9007	2.09081	High risk
TCGA-E2-A572-01A-13R-A31O-07	0.231768	0.186735	0.0392013	1.46376	0.938214	Low risk
TCGA-A2-A3XU-01A-12R-A22U-07	0.215496	0.142056	0.0670995	0.959807	0.574093	High risk
TCGA-BH-A8FZ-01A-11R-A352-07	2.39187	1.98811	2.42924	8.25267	1.03953	Low risk
TCGA-E9-A2JS-01A-11R-A180-07	0.423576	0.296617	0.739444	4.06741	1.17469	High risk
TCGA-E9-A22H-01A-11R-A157-07	0.695442	0.226006	0.80323	5.25904	0.877914	Low risk
TCGA-A8-A06U-01A-11R-A00Z-07	1.18065	0.539317	1.31845	4.75193	1.90148	Low risk
TCGA-A8-A09X-01A-11R-A00Z-07	3.16362	1.37594	1.6636	10.1842	2.67102	Low risk
TCGA-C8-A26Z-01A-11R-A16F-07	0.220987	0.112013	0.124836	1.7393	0.223339	Low risk
TCGA-B6-A0IH-01A-11R-A115-07	2.04279	0.79601	0.36186	2.47205	1.14177	Low risk
TCGA-A7-A6VW-01A-21R-A33J-07	0.653006	0.339009	0.109638	5.98799	3.3085	High risk
TCGA-AO-A03R-01A-21R-A034-07	2.26723	1.09701	1.43805	2.80161	1.5433	Low risk
TCGA-EW-A1PA-01A-11R-A144-07	0.953774	0.941755	0.801919	2.46392	0.827138	Low risk
TCGA-AC-A6NO-01A-12R-A33J-07	0.616316	0.147009	0.201565	1.62374	0.565673	Low risk
TCGA-AN-A0XO-01A-11R-A109-07	0.0955148	0.0303774	0.0363497	1.22223	0.151298	Low risk
TCGA-A8-A08X-01A-21R-A00Z-07	1.45445	1.11738	1.44968	6.22965	1.08047	High risk
TCGA-A7-A0D9-01A-31R-A056-07	0.292973	0.137615	0.162955	1.69683	0.0713967	High risk
TCGA-E2-A1IF-01A-11R-A144-07	0.92312	0.385608	0.270909	2.86862	0.836612	Low risk
TCGA-B6-A0X1-01A-11R-A109-07	1.58867	2.77245	1.92489	7.73247	14.0881	Low risk
TCGA-A2-A0T2-01A-11R-A084-07	0.726492	0.48521	1.00223	3.84246	2.06782	Low risk
TCGA-AC-A5XS-01A-11R-A29R-07	2.91743	1.29543	1.63339	8.69841	2.51802	Low risk
TCGA-AC-A3OD-01B-06R-A22O-07	3.4122	0.344511	4.32856	9.32388	3.33644	Low risk
TCGA-B6-A0WT-01A-11R-A109-07	0.385367	0.191196	0.806617	3.54723	0.427304	Low risk
TCGA-E2-A1LA-01A-11R-A144-07	2.21454	3.10216	2.05906	7.79255	6.62383	Low risk
TCGA-BH-A0BF-01A-21R-A12P-07	4.8847	2.94133	4.60193	9.79833	8.25335	Low risk
TCGA-A2-A0ET-01A-31R-A034-07	1.01992	0.32987	0.565771	3.93036	1.51974	Low risk
TCGA-C8-A12Q-01A-11R-A115-07	0.695398	0.402715	0.546406	6.98187	0.461255	High risk
TCGA-A2-A4S0-01A-21R-A266-07	0.192916	0.0490839	0.110126	1.88214	0.398959	Low risk
TCGA-A8-A076-01A-21R-A00Z-07	0.563921	0.226887	0.698126	9.35572	0.313899	Low risk
TCGA-D8-A147-01A-11R-A115-07	1.76001	3.0845	1.72524	5.61668	2.79983	Low risk
TCGA-E2-A15P-01A-11R-A115-07	0.638478	0.213214	0.27943	2.66093	0.349765	Low risk
TCGA-BH-A0BR-01A-21R-A115-07	0.931686	0.610582	0.832698	8.80235	0.608714	Low risk
TCGA-BH-A0BM-01A-11R-A056-07	0.645596	0.269488	0.204743	2.24644	0.328453	Low risk
TCGA-E9-A1N3-01A-12R-A157-07	0.151482	0.042155	0.0360306	1.98124	0.141638	High risk
TCGA-BH-A0DQ-01A-11R-A084-07	0.534112	0.263589	0.30665	5.70801	0.29782	Low risk
TCGA-A8-A07W-01A-11R-A00Z-07	0.584803	0.37681	0.838198	6.77748	0.902285	Low risk
TCGA-EW-A2FW-01A-11R-A17B-07	0.382557	0.142645	0.05857	2.2103	0.383092	Low risk
TCGA-AR-A1AM-01A-41R-A22K-07	1.34964	0.864121	0.963049	4.01595	0.814594	Low risk
TCGA-D8-A27P-01A-11R-A16F-07	0.27992	0.0995876	0.0541668	2.90304	0.187882	Low risk
TCGA-A2-A3KD-01A-12R-A213-07	0.403935	0.184174	0.292484	2.31238	0.358616	Low risk
TCGA-GM-A2D9-01A-11R-A18M-07	0.643892	0.758454	0.272271	3.30453	1.23821	High risk
TCGA-B6-A40B-01A-11R-A239-07	0.274403	0.303151	0.377867	4.36492	2.78814	Low risk
TCGA-AR-A24T-01A-11R-A169-07	0.542242	0.150897	0.0788177	8.16619	0.432447	Low risk
TCGA-AN-A0XL-01A-11R-A10J-07	0.595281	0.26279	0.202875	3.27885	0.387029	High risk
TCGA-A2-A0EN-01A-13R-A084-07	4.0436	1.67538	3.04177	12.1372	2.13783	Low risk
TCGA-B6-A0IP-01A-11R-A034-07	0.907119	0.546968	0.263085	2.46392	0.427332	Low risk
TCGA-E2-A10E-01A-21R-A10J-07	0.639409	0.460167	0.465817	4.8821	1.1286	Low risk
TCGA-C8-A12O-01A-11R-A115-07	0.911962	0.329036	0.984314	8.29757	0.864925	Low risk
TCGA-E2-A9RU-01A-11R-A41B-07	0.296739	0.785022	0.628807	5.09925	3.58764	Low risk
TCGA-A8-A07I-01A-11R-A00Z-07	0.848368	0.569061	1.58495	8.80578	2.28724	Low risk
TCGA-BH-A0BT-01A-11R-A12P-07	1.09033	0.696333	1.13775	3.0818	1.84551	Low risk
TCGA-A2-A0CZ-01A-11R-A034-07	1.59956	0.99959	0.827668	5.42608	0.821121	Low risk
TCGA-LL-A7T0-01A-31R-A352-07	1.67813	1.31732	1.1	3.83892	2.4078	Low risk
TCGA-BH-A6R9-01A-21R-A32P-07	1.69845	1.63573	2.35941	10.4982	2.14727	Low risk
TCGA-EW-A2FR-01A-11R-A21T-07	0.686724	0.417222	0.826222	5.85862	0.638204	Low risk
TCGA-D8-A1XT-01A-11R-A14M-07	0.701278	0.355274	0.814819	9.08539	1.49096	High risk
TCGA-E2-A1IG-01A-11R-A144-07	0.323729	0.182715	0.0520565	4.65635	0.439369	Low risk
TCGA-EW-A1OV-01A-11R-A144-07	8.16479	6.23907	3.1511	6.3684	5.98941	Low risk
TCGA-BH-A18V-01A-11R-A12D-07	1.15681	0.738305	1.89631	8.35932	2.51235	High risk
TCGA-GM-A3XL-01A-11R-A22U-07	2.55832	3.35861	3.79367	8.01514	6.89289	Low risk
TCGA-A2-A0CP-01A-11R-A034-07	0.374447	0.324787	0.22023	2.31755	0.449346	Low risk
TCGA-BH-A1FH-01A-12R-A13Q-07	0.901767	0.256147	0.189929	2.75207	0.490681	Low risk
TCGA-D8-A27M-01A-11R-A16F-07	2.9075	1.51495	3.94894	8.61108	3.09337	Low risk
TCGA-B6-A0RM-01A-11R-A084-07	0.339561	0.207988	0.151561	1.92049	0.204747	Low risk
TCGA-A8-A0AB-01A-11R-A034-07	0.0663966	0.0301667	0.14439	1.92792	0.233721	High risk
TCGA-E2-A105-01A-11R-A10J-07	0.287757	0.363597	0.34037	4.00825	0.816156	Low risk
TCGA-E9-A248-01A-11R-A169-07	4.59244	2.44732	2.92262	8.09514	4.21208	Low risk
TCGA-BH-A18H-01A-11R-A12D-07	4.48414	3.38131	3.09649	8.07244	6.26129	Low risk
TCGA-E9-A1RF-01A-11R-A157-07	1.61063	0.95453	2.25469	7.70487	1.95749	High risk
TCGA-D8-A143-01A-11R-A115-07	1.09325	1.06092	0.995683	3.18078	1.09159	High risk
TCGA-AC-A3HN-01A-11R-A213-07	1.62598	1.21068	0.83719	7.12707	1.06475	Low risk
TCGA-AR-A2LM-01A-11R-A180-07	0.998022	0.541267	0.206565	4.27802	0.411403	Low risk
TCGA-E2-A14W-01A-11R-A12D-07	0.0762489	0.0207858	0.0414539	2.06191	0.21568	Low risk
TCGA-E2-A1IJ-01A-11R-A144-07	2.66706	1.279	1.32853	6.92272	0.884756	Low risk
TCGA-A7-A26G-01A-21R-A169-07	1.64552	0.553806	2.03202	7.48203	0.6137	Low risk
TCGA-AO-A0JD-01A-11R-A056-07	0.839781	0.55344	0.971956	4.42065	1.20567	Low risk
TCGA-E2-A1LE-01A-12R-A19W-07	2.07864	1.47551	0.995317	5.71098	1.93331	High risk
TCGA-EW-A3E8-01B-11R-A24H-07	4.83725	3.49376	3.66687	7.04864	2.32278	Low risk
TCGA-A2-A4S1-01A-21R-A266-07	1.10728	0.307581	0.28004	7.42441	1.77617	Low risk
TCGA-A7-A425-01A-11R-A24H-07	0.912175	0.642178	0.286477	4.84603	0.385778	Low risk
TCGA-AN-A0XS-01A-22R-A109-07	2.12121	1.86879	0.827363	5.18841	1.06745	Low risk
TCGA-AR-A0U4-01A-11R-A109-07	1.16918	1.26693	1.66856	14.4091	1.64256	Low risk
TCGA-A2-A04N-01A-11R-A115-07	0.395662	0.220566	0.270698	3.89412	0.311023	Low risk
TCGA-AO-A125-01A-11R-A10J-07	0.0625119	0.255615	0	1.02278	0.188611	Low risk
TCGA-AO-A1KS-01A-11R-A13Q-07	0.572683	0.126907	1.19518	4.95643	1.1949	Low risk
TCGA-OL-A66I-01A-21R-A29R-07	8.94164	9.77425	8.69897	20.1687	19.8169	Low risk
TCGA-D8-A1JE-01A-11R-A13Q-07	0.359404	0.0910387	0.20577	7.99032	1.62899	Low risk
TCGA-AN-A0AK-01A-21R-A00Z-07	0.524393	0.950631	0.688504	3.81484	1.53671	Low risk
TCGA-A7-A26E-01B-06R-A277-07	0.448881	0.314075	0.427072	5.75986	0.434525	Low risk
TCGA-E2-A106-01A-11R-A10J-07	0.191214	0.150712	0.0474585	0.921307	0.203024	Low risk
TCGA-E2-A14U-01A-11R-A22K-07	0.694454	0.374344	0.313559	2.2967	0.455759	Low risk
TCGA-GM-A2DH-01A-11R-A180-07	4.44013	2.12949	5.92639	5.66608	3.84341	Low risk
TCGA-BH-A0DZ-01A-11R-A00Z-07	0.628871	0.434794	0.364193	5.43181	1.1309	Low risk
TCGA-AR-A2LR-01A-12R-A18M-07	0.361474	0.265299	0.179892	3.5974	0.543223	Low risk
TCGA-E9-A1RD-01A-11R-A157-07	0.319219	0.0754177	0.370236	4.52327	0.68223	Low risk
TCGA-A2-A0YD-01A-11R-A109-07	1.34724	0.727182	0.336926	6.82918	0.691033	Low risk
TCGA-AQ-A0Y5-01A-11R-A14M-07	0.115866	0.06419	0.320042	3.82883	0.286157	High risk
TCGA-E9-A3Q9-01A-11R-A21T-07	0.692104	0.406958	0.390493	6.27271	1.09419	Low risk
TCGA-AR-A5QN-01A-12R-A28M-07	1.04786	0.908893	0.464036	4.00443	0.784655	Low risk
TCGA-BH-A1EY-01A-11R-A13Q-07	2.00674	1.13617	2.60161	8.20244	1.11343	Low risk
TCGA-A8-A09B-01A-11R-A00Z-07	0.368577	0.236992	0.0838559	2.76153	0.475955	Low risk
TCGA-EW-A1P4-01A-21R-A144-07	3.743	3.52395	1.82381	5.91892	3.25028	Low risk
TCGA-A8-A08B-01A-11R-A00Z-07	1.17016	0.851541	1.77374	3.15485	3.75687	High risk
TCGA-A2-A0YH-01A-11R-A109-07	1.71907	1.41616	3.70192	14.7441	10.8756	Low risk
TCGA-A8-A09V-01A-11R-A034-07	0.14983	0.0190607	0.0760271	2.7329	0.298867	Low risk
TCGA-BH-A18N-01A-11R-A12D-07	0.148656	0.0324194	0.113147	3.10334	0.218656	High risk
TCGA-BH-A18J-01A-11R-A12D-07	0.257401	0.241812	0.33155	4.09026	0.616824	High risk
TCGA-E2-A108-01A-13R-A10J-07	7.39712	5.44383	3.66058	15.4638	7.02503	Low risk
TCGA-EW-A1P1-01A-31R-A14D-07	2.10717	0.909375	1.09253	7.26999	1.09139	Low risk
TCGA-S3-AA10-01A-21R-A41B-07	5.23113	6.77363	7.56154	12.0854	13.7171	Low risk
TCGA-A8-A07E-01A-11R-A034-07	1.64848	0.637979	0.321236	3.74203	0.646694	Low risk
TCGA-AO-A1KP-01A-11R-A13Q-07	0.18854	0.165498	0.34441	1.01969	0.94076	Low risk
TCGA-HN-A2NL-01A-11R-A18M-07	1.9633	1.32766	1.13368	2.13289	2.67606	Low risk
TCGA-D8-A27G-01A-11R-A16F-07	2.10807	1.34999	0.931437	5.15309	1.31117	Low risk
TCGA-PL-A8LX-01A-11R-A41B-07	0.370953	0.0956574	0.152619	4.79501	0.522754	High risk
TCGA-BH-A0W7-01A-11R-A115-07	3.40452	2.11434	2.09934	8.92801	3.83776	Low risk
TCGA-BH-A0RX-01A-21R-A084-07	3.80218	3.61796	3.16041	8.85537	7.73758	Low risk
TCGA-D8-A73X-01A-11R-A32P-07	0.487987	0.444994	0.287606	4.13535	0.575749	Low risk
TCGA-A8-A082-01A-11R-A00Z-07	0.0927887	0.0177062	0.0882805	6.71081	0.263339	High risk
TCGA-BH-A8G0-01A-11R-A352-07	2.78923	1.5667	1.27335	6.63732	0.764578	Low risk
TCGA-EW-A1P8-01A-11R-A144-07	1.65946	0.633326	1.12543	8.993	1.99956	Low risk
TCGA-AC-A2BK-01A-11R-A21T-07	0.552369	0.319408	0.159252	1.22035	0.502666	Low risk
TCGA-E2-A1II-01A-11R-A144-07	7.70739	5.12398	6.46011	16.361	19.0927	Low risk
TCGA-A2-A0ST-01A-12R-A084-07	9.87981	6.57242	7.85132	11.8231	11.7736	Low risk
TCGA-E2-A15D-01A-11R-A115-07	1.04845	0.602613	0.320484	3.09885	0.472441	Low risk
TCGA-PL-A8LZ-01A-31R-A36F-07	5.3291	2.75931	4.43126	9.18338	17.0788	Low risk
TCGA-A7-A3J0-01A-11R-A213-07	0.968144	1.57033	0.742642	2.95812	2.31234	Low risk
TCGA-AC-A3YI-01A-21R-A239-07	0.881303	0.683203	0.282989	5.80613	0.821611	Low risk
TCGA-A8-A09Q-01A-11R-A00Z-07	1.94767	1.46292	1.85304	8.68287	1.10315	Low risk
TCGA-E9-A1R7-01A-11R-A14M-07	0.25619	0.0676897	0.149996	0.835939	0.0988519	High risk
TCGA-A8-A08P-01A-11R-A00Z-07	2.89024	1.5785	3.53683	13.4331	3.96648	Low risk
TCGA-OL-A6VQ-01A-12R-A41B-07	1.08109	0.782508	0.94581	3.87424	0.410078	Low risk
TCGA-E2-A159-01A-11R-A115-07	3.0444	4.27501	5.06476	10.9166	5.80098	Low risk
TCGA-C8-A26V-01A-11R-A16F-07	0.533127	0.681611	0.492009	3.1632	1.81214	High risk
TCGA-E9-A22A-01A-11R-A157-07	1.95258	0.72152	1.50641	8.19171	2.8933	Low risk
TCGA-E2-A573-01A-11R-A29R-07	3.79688	3.66059	2.96936	6.06075	6.14689	Low risk
TCGA-AO-A0J3-01A-11R-A034-07	0.405116	0.149996	0.0747856	1.39142	0.770219	Low risk
TCGA-A8-A09A-01A-11R-A00Z-07	1.38238	0.839781	0.768442	4.55162	0.519412	Low risk
TCGA-BH-A1F5-01A-12R-A13Q-07	0.0958875	0.0381199	0.0608192	2.1947	0.311161	Low risk
TCGA-AC-A2FE-01A-11R-A19W-07	5.02089	1.94831	1.78272	7.70081	2.55921	Low risk
TCGA-BH-A0HK-01A-11R-A056-07	0.653125	0.187936	0.157814	2.17679	0.198429	Low risk
TCGA-AQ-A54N-01A-11R-A266-07	0.440033	0.942804	0.352551	2.07941	3.35266	High risk
TCGA-OL-A5RX-01A-11R-A28M-07	1.26101	0.764711	0.406691	2.30619	0.782907	Low risk
TCGA-D8-A1XM-01A-21R-A14M-07	1.69452	0.69849	1.16486	8.35909	0.749767	Low risk
TCGA-E2-A15T-01A-11R-A115-07	0.274156	0.213682	0.168992	1.83857	0.147815	Low risk
TCGA-A8-A0A6-01A-12R-A056-07	2.81656	1.34958	1.90059	8.34215	1.94086	Low risk
TCGA-A2-A0EY-01A-11R-A034-07	1.14667	0.724063	0.563329	4.59425	1.00175	Low risk
TCGA-BH-A0H0-01A-11R-A056-07	4.42651	0.31192	0.286155	1.89291	0.5308	Low risk
TCGA-A2-A04Q-01A-21R-A034-07	8.0163	5.83947	5.57048	14.601	12.2088	Low risk
TCGA-E2-A14P-01A-31R-A12D-07	1.62053	1.03078	1.39371	2.39329	1.28107	Low risk
TCGA-BH-A0W4-01A-11R-A109-07	0.165751	0.102978	0.139361	2.77148	0.20353	Low risk
TCGA-E9-A245-01A-22R-A16F-07	0.330384	0.236419	0.248847	2.6423	0.508802	Low risk
TCGA-B6-A0X4-01A-11R-A109-07	0.190812	0.0121371	0.0605139	0.951042	0.293857	Low risk
TCGA-A2-A0ES-01A-11R-A115-07	1.1649	0.578794	0.936833	4.32135	0.411988	Low risk
TCGA-A1-A0SM-01A-11R-A084-07	0.137732	0.211542	0.147021	4.94466	0.146335	Low risk
TCGA-UU-A93S-01A-21R-A41B-07	0.7091	0.327129	0.533788	2.46251	2.73609	High risk
TCGA-BH-A1EW-01A-11R-A137-07	2.02534	1.4171	1.25037	5.11175	0.992164	Low risk
TCGA-AR-A24H-01A-11R-A169-07	1.11411	0.699264	1.65324	5.89485	2.58633	Low risk
TCGA-A7-A6VV-01A-22R-A33J-07	0.992016	0.720764	1.08203	6.72573	1.38619	Low risk
TCGA-D8-A140-01A-11R-A115-07	1.51609	0.648118	1.65786	3.74273	2.17022	Low risk
TCGA-D8-A1J9-01A-11R-A13Q-07	0.298388	0.207536	0.732278	6.77809	1.0528	Low risk
TCGA-A7-A26J-01A-11R-A169-07	0.395587	0.262286	0.867559	6.33524	0.712473	Low risk
TCGA-E2-A14Z-01A-11R-A115-07	4.28441	2.27909	3.73294	8.7797	2.91834	Low risk
TCGA-AN-A0FS-01A-11R-A034-07	0.330352	0.034075	0.107599	2.14929	0.263215	Low risk
TCGA-AO-A124-01A-11R-A10J-07	2.13064	0.848342	0.563961	1.36546	1.46059	Low risk
TCGA-A2-A0YF-01A-21R-A109-07	0.320663	0.0756989	0.138389	9.9246	0.370919	Low risk
TCGA-E2-A1LG-01A-21R-A14M-07	0.549585	0.730937	0.602109	1.73432	0.624341	Low risk
TCGA-D8-A1Y3-01A-11R-A157-07	0.899048	0.763236	1.37398	10.7915	4.83584	Low risk
TCGA-E2-A1LK-01A-21R-A14D-07	0.0540394	0.0644498	0.102828	3.53153	1.20375	High risk
TCGA-A7-A26H-01A-11R-A169-07	0.804771	1.21352	0.958428	5.80989	0.99546	Low risk
TCGA-AR-A1AQ-01A-11R-A12P-07	2.89347	3.81352	3.83772	8.54866	6.33609	Low risk
TCGA-A8-A0A2-01A-11R-A034-07	1.01797	0.634813	0.658337	4.68498	0.715789	Low risk
TCGA-E9-A5UO-01A-11R-A28M-07	0.115643	0.0383779	0	0.725144	0.252206	Low risk
TCGA-A2-A1FX-01A-11R-A13Q-07	0.722551	0.436084	0.447639	6.53976	0.936042	Low risk
TCGA-AO-A0JM-01A-21R-A056-07	0.6931	0.384755	1.12702	6.76206	0.748563	Low risk
TCGA-EW-A423-01A-11R-A24H-07	1.14279	0.488537	0.416552	5.10332	2.07176	Low risk
TCGA-BH-A0B2-01A-11R-A10J-07	3.9054	1.36539	1.27369	9.14954	7.22707	Low risk
TCGA-A8-A092-01A-11R-A00Z-07	0.443025	0.297209	0.526876	6.00478	0.964014	Low risk
TCGA-MS-A51U-01A-31R-A266-07	1.48729	0.709522	0.777106	2.41107	0.868984	Low risk
TCGA-E9-A1R3-01A-31R-A14M-07	0.476259	0.102782	0.41536	4.79802	1.7326	Low risk
TCGA-AR-A24N-01A-11R-A169-07	0.457182	0.210142	0.527044	3.15313	0.295139	Low risk
TCGA-AR-A0U0-01A-11R-A109-07	2.95111	3.0912	2.6727	8.68281	18.9028	Low risk
TCGA-A8-A08T-01A-21R-A00Z-07	0.526793	0.262563	0.224417	3.79795	0.498183	High risk
TCGA-3C-AALK-01A-11R-A41B-07	1.42429	0.53654	1.15775	3.42653	0.687547	Low risk
TCGA-E9-A3X8-01A-31R-A22U-07	2.79176	2.4944	1.18149	3.47544	2.85325	Low risk
TCGA-AC-A7VC-01A-11R-A352-07	0.145299	0.170624	0.0638031	2.66092	1.54915	High risk
TCGA-D8-A27V-01A-12R-A17B-07	0.595486	0.207462	0.197471	1.90757	0.547957	Low risk
TCGA-A2-A4RX-01A-11R-A266-07	1.80141	1.03394	0.977455	2.54462	0.845274	Low risk
TCGA-AC-A3EH-01A-22R-A22K-07	0.523	0.591125	0.107173	3.55811	0.552298	Low risk
TCGA-AC-A6IX-06A-11R-A32P-07	4.59658	1.69354	1.59456	3.72337	1.54024	Low risk
TCGA-A2-A0T7-01A-21R-A084-07	0.741748	0.443148	0.560611	4.37039	0.576495	High risk
TCGA-LD-A7W6-01A-81R-A352-07	2.02231	0.882602	0.730299	2.69769	2.31877	Low risk
TCGA-AR-A0TS-01A-11R-A115-07	7.47813	1.63174	2.4637	5.63332	2.16701	Low risk
TCGA-E9-A22E-01A-11R-A157-07	1.68242	0.568104	0.909028	5.16521	1.73646	Low risk
TCGA-A2-A04U-01A-11R-A115-07	0.554547	0.143298	1.7367	1.58658	0.411759	Low risk
TCGA-A8-A07P-01A-11R-A00Z-07	0.489313	0.117634	0.175952	7.77121	0.274637	Low risk
TCGA-BH-A0DK-01A-21R-A056-07	4.43729	1.9244	2.61343	6.17225	2.59903	Low risk
TCGA-BH-A1FM-01A-11R-A13Q-07	0.199219	0.00703991	0.0772198	3.49759	0.131487	Low risk
TCGA-LL-A6FP-01A-11R-A31O-07	0.117821	0.0224829	0.0074731	1.44103	1.65377	Low risk
TCGA-A2-A0EQ-01A-11R-A034-07	5.74013	3.3211	3.34665	8.39059	9.23803	Low risk
TCGA-AR-A250-01A-31R-A169-07	0.98265	0.455637	1.98049	8.80722	1.27288	Low risk
TCGA-BH-A8FY-01A-11R-A36F-07	0.133826	0.024321	0.0727566	5.23067	0.563609	Low risk
TCGA-AR-A2LH-01A-31R-A18M-07	5.14613	1.71106	1.48367	5.3677	2.40157	Low risk
TCGA-B6-A0IN-01A-11R-A034-07	1.72126	0.966952	0.803512	4.40127	0.47778	Low risk
TCGA-C8-A12V-01A-11R-A115-07	8.57317	7.45185	9.0449	18.7899	40.8147	Low risk
TCGA-E9-A54Y-01A-11R-A466-07	0.203025	0.287796	0.165566	2.00537	1.5697	Low risk
TCGA-D8-A1JI-01A-11R-A13Q-07	0.367329	0.12314	0.179464	2.97418	0.668353	Low risk
TCGA-E2-A15F-01A-11R-A115-07	0.606003	0.440998	0.254077	4.36235	0.576228	Low risk
TCGA-GI-A2C9-01A-11R-A21T-07	0.549872	0.313328	0.697542	4.59611	1.26519	Low risk
TCGA-LL-A9Q3-01A-11R-A41B-07	1.00423	0.457782	0.828044	4.63251	1.76747	Low risk
TCGA-A7-A6VX-01A-12R-A33J-07	0.376679	0.409438	0.508081	4.12095	0.843397	Low risk
TCGA-B6-A0IK-01A-12R-A056-07	1.17167	0.465255	0.760343	2.88003	0.688384	High risk
TCGA-A7-A0CH-01A-21R-A00Z-07	0.17986	0.0706619	0.171122	3.17518	0.342165	Low risk
TCGA-E2-A1IL-01A-11R-A14D-07	0.36944	0.0771068	0.0878726	3.26277	0.297174	Low risk
TCGA-E2-A570-01A-11R-A29R-07	0.308142	0.294003	0.553767	3.38271	0.346495	Low risk
TCGA-C8-A12L-01A-11R-A115-07	0.738987	0.975581	0.751724	3.27761	1.1534	Low risk
TCGA-A7-A5ZX-01A-12R-A29R-07	0.351446	0.122793	0.452108	3.03931	0.261362	Low risk
TCGA-A1-A0SD-01A-11R-A115-07	0.809936	0.373063	0.394783	3.81219	0.758403	Low risk
TCGA-B6-A0X7-01A-11R-A10J-07	0.429534	0.052638	0.14247	2.11454	0.390135	Low risk
TCGA-AC-A62X-01A-11R-A29R-07	0.16442	0.147648	0.24845	0.794882	1.06604	Low risk
TCGA-A2-A04X-01A-21R-A034-07	3.25918	2.45002	2.77557	6.9004	6.66892	Low risk
TCGA-AN-A0FL-01A-11R-A034-07	0.150609	0.0538868	0.0985129	1.24777	0.192595	Low risk
TCGA-A2-A3XW-01A-11R-A239-07	1.53217	1.78831	0.700561	3.86879	1.60033	Low risk
TCGA-A7-A4SC-01A-12R-A266-07	1.32151	1.07336	0.786619	2.51535	0.348885	Low risk
TCGA-EW-A1IZ-01A-11R-A13Q-07	8.18651	12.6979	5.2064	9.55776	12.3595	Low risk
TCGA-AO-A03T-01A-21R-A034-07	0.913827	0.320792	0.60696	1.58618	1.05265	Low risk
TCGA-E9-A6HE-01A-11R-A31O-07	0.903923	0.467495	0.506359	6.40096	1.12072	Low risk
TCGA-A1-A0SG-01A-11R-A144-07	0.704129	0.412805	0.347067	3.40964	0.291159	High risk
TCGA-A2-A259-01A-11R-A16F-07	1.38986	0.559825	1.36769	4.27779	0.56637	Low risk
TCGA-A7-A0DB-01A-11R-A00Z-07	0.428463	0.123412	0.115372	10.8749	0.19742	Low risk
TCGA-AN-A04A-01A-21R-A034-07	0.450154	0.181195	0.240909	2.73743	0.3621	High risk
TCGA-C8-A134-01A-11R-A115-07	1.63177	0.856544	2.1152	5.28649	2.87545	Low risk
TCGA-BH-A1ES-01A-11R-A137-07	0.290711	0	0.296343	4.1729	0.31522	High risk
TCGA-A8-A09W-01A-11R-A00Z-07	0.496315	0.0735598	0.192548	5.77423	0.267148	Low risk
TCGA-BH-A0B0-01A-21R-A115-07	2.01191	0.802966	1.4179	5.90329	0.914186	Low risk

## Sheet: Fig_6C-G
patient	vital_status	days_to_death	days_to_last_follow_up	Sur	Time	Groups	Class	CD247	PDCD1	CTLA4	HAVCR2	LAG3
TCGA-E2-A15G	Alive	NA	554	FALSE	1.51781	C1	Low risk	0.268801	0.0923282	0.0409186	3.39214	0.234184
TCGA-E2-A1B5	Alive	NA	984	FALSE	2.69589	C2	Low risk	14.4775	3.06862	3.68245	5.81961	3.22363
TCGA-EW-A2FS	Alive	NA	1604	FALSE	4.39452	C2	Low risk	1.3767	1.42875	1.34811	2.48018	1.43469
TCGA-EW-A1P7	Alive	NA	915	FALSE	2.50685	C2	Low risk	8.03103	2.77897	2.72597	4.84435	2.42956
TCGA-LL-A5YO	Alive	NA	440	FALSE	1.20548	C2	Low risk	10.7731	10.7545	7.52809	10.1443	9.18894
TCGA-A7-A3RF	Alive	NA	408	FALSE	1.11781	C1	Low risk	0.185444	0.0208159	0.027676	1.19922	0.494382
TCGA-A2-A0CX	Alive	NA	1728	FALSE	4.73425	C2	Low risk	1.07575	0.714007	1.27025	6.27659	1.31337
TCGA-A8-A07F	Alive	NA	577	FALSE	1.58082	C1	Low risk	0.726301	0.263668	0.755058	6.40969	0.434939
TCGA-AR-A5QQ	Dead	322	NA	TRUE	0.882192	C2	Low risk	3.67125	3.71296	7.58454	8.52059	4.61768
TCGA-A2-A3XT	Alive	NA	2770	FALSE	7.58904	C2	Low risk	1.48816	0.682891	1.31472	12.5199	1.11316
TCGA-OL-A5RY	Alive	NA	752	FALSE	2.06027	C2	Low risk	5.77882	5.59458	3.43485	7.63137	1.32734
TCGA-A7-A26I	Alive	NA	661	FALSE	1.81096	C1	Low risk	0.773988	0.282358	3.31373	12.3359	0.540892
TCGA-LL-A50Y	Alive	NA	762	FALSE	2.08767	C2	Low risk	1.00793	0.499574	0.56043	5.89267	0.483815
TCGA-C8-A1HO	Alive	NA	375	FALSE	1.0274	C1	Low risk	0.382117	0.208333	0.290841	2.21906	2.29624
TCGA-AR-A24L	Dead	2866	2221	TRUE	7.85205	C1	Low risk	0.377586	0.078807	0.140328	5.05525	0.245318
TCGA-AN-A0FX	Alive	NA	10	FALSE	0.0273973	C1	Low risk	0.574713	0.420741	0.261359	2.10054	0.443731
TCGA-A7-A13H	Alive	NA	899	FALSE	2.46301	C2	Low risk	2.13402	2.20578	1.33818	8.06642	1.78728
TCGA-A8-A06N	Alive	NA	0	FALSE	0	C1	Low risk	0.170735	0.0724004	0.0206273	1.87093	0.475791
TCGA-E2-A150	Alive	NA	1935	FALSE	5.30137	C2	Low risk	1.20671	0.564642	2.01464	5.46189	1.55017
TCGA-A7-A0DC	Alive	NA	906	FALSE	2.48219	C1	Low risk	0.641872	0.260604	0.649666	3.93926	0.450685
TCGA-EW-A1PB	Alive	NA	608	FALSE	1.66575	C2	Low risk	4.62838	11.6997	2.06804	14.832	36.7861
TCGA-A2-A4S2	Alive	NA	643	FALSE	1.76164	C2	Low risk	2.95578	1.24542	1.52848	6.72817	7.99393
TCGA-A7-A0CE	Alive	NA	1074	FALSE	2.94247	C1	Low risk	0.619735	0.258693	0.648588	2.49328	0.787389
TCGA-A2-A0EV	Alive	NA	968	FALSE	2.65205	C2	Low risk	1.34058	0.428956	0.995472	6.60541	0.976518
TCGA-UL-AAZ6	Alive	NA	518	FALSE	1.41918	C1	Low risk	0.206802	0.276239	0.236106	1.96498	2.23847
TCGA-AR-A0TW	Alive	NA	3009	FALSE	8.24384	C2	Low risk	1.29261	1.78018	2.04592	6.81191	3.11514
TCGA-E2-A576	Alive	NA	1043	FALSE	2.85753	C1	Low risk	0.708859	0.633767	0.698001	2.05014	3.72322
TCGA-A8-A07S	Alive	NA	243	FALSE	0.665753	C1	Low risk	0.218691	0.185473	0.184948	4.56098	0.529244
TCGA-C8-A12P	Alive	NA	358	FALSE	0.980822	C1	Low risk	0.63708	0.355612	0.775184	5.98848	1.68193
TCGA-EW-A1PF	Alive	NA	439	FALSE	1.20274	C2	Low risk	1.03036	0.523802	0.582878	4.18077	0.525133
TCGA-AN-A0XN	Alive	NA	10	FALSE	0.0273973	C1	Low risk	0.515758	0.253355	0.437257	12.6826	0.626888
TCGA-LL-A5YL	Alive	NA	519	FALSE	1.42192	C2	Low risk	1.8861	1.0257	0.547929	4.16824	1.48876
TCGA-AR-A2LL	Alive	NA	2012	FALSE	5.51233	C1	Low risk	0.410252	0.212024	0.43911	8.88242	0.338465
TCGA-AO-A1KQ	Alive	NA	1882	FALSE	5.15616	C2	Low risk	2.26584	0.931104	1.34468	4.38934	6.64084
TCGA-BH-A0DI	Alive	NA	912	FALSE	2.49863	C2	Low risk	1.44756	0.845422	0.567584	6.2287	0.712212
TCGA-D8-A1X8	Alive	NA	783	FALSE	2.14521	C2	Low risk	1.44906	0.482204	0.285498	7.34002	0.390898
TCGA-A2-A0D0	Alive	NA	2048	FALSE	5.61096	C2	Low risk	1.03359	1.86181	0.99185	3.71818	6.19257
TCGA-E9-A54X	Alive	NA	727	FALSE	1.99178	C1	Low risk	0.0246016	0.0586819	0	1.18053	0.568308
TCGA-A7-A0DB	Alive	NA	1007	FALSE	2.7589	C1	Low risk	0.387077	0.0753707	0.240504	15.1124	0.114704
TCGA-C8-A26W	Alive	NA	381	FALSE	1.04384	C2	Low risk	2.00039	1.07974	0.772679	6.2087	2.478
TCGA-E2-A1IN	Alive	NA	675	FALSE	1.84932	C1	Low risk	0.255268	0.0951825	0.273573	5.52295	0.371819
TCGA-GM-A2DK	Alive	NA	2645	FALSE	7.24658	C2	Low risk	1.14703	0.649219	0.869341	5.40156	0.519673
TCGA-E2-A15A	Alive	NA	710	FALSE	1.94521	C2	Low risk	4.26921	1.89354	1.92477	4.32748	1.25402
TCGA-EW-A3U0	Alive	NA	532	FALSE	1.45753	C2	Low risk	6.96958	6.29418	5.28349	11.5262	9.10163
TCGA-PE-A5DD	Alive	NA	1953	FALSE	5.35068	C2	Low risk	1.91965	1.17664	0.675207	3.06591	2.42648
TCGA-BH-A0BC	Alive	NA	974	FALSE	2.66849	C2	Low risk	1.70117	0.774514	1.02081	11.9807	1.95674
TCGA-AR-A0U3	Alive	NA	4080	FALSE	11.1781	C1	Low risk	0.724853	0.391468	0.806745	2.7919	0.676999
TCGA-D8-A27F	Alive	NA	488	FALSE	1.33699	C1	Low risk	0.284202	0.0853093	0.0911441	2.62104	0.265559
TCGA-BH-A0EB	Alive	NA	745	FALSE	2.0411	C2	Low risk	1.3542	0.485416	0.946731	11.4529	0.760463
TCGA-BH-A0HB	Alive	NA	806	FALSE	2.20822	C2	Low risk	2.05237	1.15534	1.00562	5.04396	2.32313
TCGA-BH-A1FB	Dead	3669	NA	TRUE	10.0521	C2	Low risk	3.15795	1.17357	3.43844	5.78545	0.89848
TCGA-EW-A6S9	Alive	NA	463	FALSE	1.26849	C1	Low risk	0.359311	0.261199	0.358133	4.68583	0.954246
TCGA-D8-A1JM	Alive	NA	590	FALSE	1.61644	C1	Low risk	0.71161	0.894702	0.797258	1.65738	1.96209
TCGA-E9-A1R0	Alive	NA	860	FALSE	2.35616	C2	Low risk	1.79992	0.690842	0.623897	3.20539	0.495926
TCGA-BH-A0HN	Alive	NA	516	FALSE	1.4137	C1	Low risk	0.116087	0.0664565	0.132537	3.10228	0.589968
TCGA-E9-A1NH	Alive	NA	576	FALSE	1.57808	C1	Low risk	0.603638	0.331898	0.204415	5.4303	0.465936
TCGA-D8-A3Z6	Alive	NA	563	FALSE	1.54247	C1	Low risk	0.29545	0.178038	0.525205	2.43643	0.523424
TCGA-B6-A0RV	Alive	NA	5156	FALSE	14.126	C2	Low risk	2.03442	0.50929	0.709072	2.58463	0.771079
TCGA-A2-A0T1	Alive	NA	521	FALSE	1.4274	C2	Low risk	5.19402	2.8499	2.98281	10.0072	3.30973
TCGA-A8-A09G	Alive	NA	0	FALSE	0	C2	Low risk	1.90533	1.32684	1.34903	4.0013	1.57474
TCGA-OL-A5RU	Alive	NA	1219	FALSE	3.33973	C2	Low risk	3.87021	2.53739	1.9748	3.30744	1.14163
TCGA-E2-A1B0	Alive	NA	1631	FALSE	4.46849	C2	Low risk	1.05951	0.319442	1.24593	6.45603	0.953831
TCGA-B6-A401	Alive	NA	2596	FALSE	7.11233	C2	Low risk	1.39425	1.01639	1.25199	4.45228	1.23558
TCGA-E2-A154	Alive	NA	591	FALSE	1.61918	C1	Low risk	0.101698	0.0114155	0.0682989	3.26078	0.410628
TCGA-AO-A0JI	Alive	NA	1528	FALSE	4.1863	C2	Low risk	0.997143	0.308321	0.149332	1.99248	0.219376
TCGA-BH-A0HA	Alive	NA	1611	FALSE	4.4137	C2	Low risk	1.79873	1.1102	1.51299	5.70702	2.61116
TCGA-E2-A1IU	Alive	NA	337	FALSE	0.923288	C1	Low risk	0.717756	0.459881	0.289104	3.26685	0.394197
TCGA-BH-A18T	Dead	224	NA	TRUE	0.613699	C1	Low risk	0.662138	0.439188	1.16561	3.00019	1.38818
TCGA-BH-A203	Dead	1174	NA	TRUE	3.21644	C2	Low risk	1.1744	0.424769	2.70937	5.527	1.44892
TCGA-AR-A2LO	Alive	NA	1198	FALSE	3.28219	C2	Low risk	3.46483	2.12961	2.46928	4.69955	1.61877
TCGA-E2-A15K	Alive	NA	275	FALSE	0.753425	C1	Low risk	0.0749431	0.0757105	0.0922732	2.77693	0.896161
TCGA-BH-A201	Alive	NA	856	FALSE	2.34521	C1	Low risk	0.367968	0.122709	0.0747765	4.73184	0.297095
TCGA-B6-A0RL	Dead	2469	NA	TRUE	6.76438	C1	Low risk	0.074641	0.389815	0.067277	1.22064	0.819339
TCGA-A2-A0SU	Alive	NA	1662	FALSE	4.55342	C2	Low risk	1.14547	0.272054	0.486441	2.8361	0.311494
TCGA-AO-A1KR	Alive	NA	2513	FALSE	6.88493	C2	Low risk	1.33676	2.55085	1.64798	1.51741	3.24745
TCGA-GM-A3XG	Alive	NA	1330	FALSE	3.64384	C1	Low risk	0.550613	0.258754	0.226746	1.44233	0.444772
TCGA-E9-A1R6	Alive	NA	339	FALSE	0.928767	C1	Low risk	0.270496	0.186159	0.556896	3.25881	0.327794
TCGA-3C-AALI	Alive	NA	4005	FALSE	10.9726	C2	Low risk	2.98719	2.09422	1.69288	3.7325	5.78617
TCGA-BH-A0B6	Alive	NA	2483	FALSE	6.80274	C2	Low risk	8.14165	7.54395	1.92282	5.99251	9.47765
TCGA-AR-A24W	Alive	NA	1550	FALSE	4.24658	C1	Low risk	0.566606	0.0812944	0.11349	1.77549	0.517369
TCGA-AC-A7VB	Alive	NA	250	FALSE	0.684932	C1	Low risk	0.211728	0.297703	0.0706812	0.823276	0.456005
TCGA-AR-A2LE	Alive	NA	5062	FALSE	13.8685	C2	Low risk	1.50948	0.139827	0.12084	1.74061	0.283728
TCGA-AN-A041	Alive	NA	7	FALSE	0.0191781	C1	Low risk	0.357274	0.0794284	0.21121	3.1671	0.119047
TCGA-AR-A1AS	Alive	NA	1150	FALSE	3.15068	C1	Low risk	0.0488992	0	0.0827084	4.46536	0.451838
TCGA-A7-A4SA	Alive	NA	454	FALSE	1.24384	C2	Low risk	3.63039	2.71622	3.20551	6.08642	2.81844
TCGA-E9-A247	Alive	NA	1186	FALSE	3.24932	C1	Low risk	0.306267	0.152749	0.390724	2.49863	1.11177
TCGA-EW-A6SB	Alive	NA	760	FALSE	2.08219	C2	Low risk	5.81091	9.76557	5.7802	6.45786	17.0111
TCGA-AR-A1AO	Alive	NA	2618	FALSE	7.1726	C2	Low risk	4.75199	2.14406	2.91421	26.4146	2.91909
TCGA-AN-A049	Alive	NA	19	FALSE	0.0520548	C1	Low risk	0.725871	0.411795	0.681272	6.87062	0.58267
TCGA-E9-A244	Alive	NA	21	FALSE	0.0575342	C1	Low risk	0.521625	0.184077	0.537072	2.79234	1.68367
TCGA-C8-A12M	Alive	NA	358	FALSE	0.980822	C1	Low risk	0.653391	0.6465	0.575598	1.32805	0.670828
TCGA-E9-A227	Alive	NA	975	FALSE	2.67123	C2	Low risk	2.33678	0.794365	1.3446	4.57776	1.37607
TCGA-GM-A5PV	Alive	NA	412	FALSE	1.12877	C1	Low risk	0.798031	0.547846	0.166667	3.35933	0.533134
TCGA-AR-A1AN	Alive	NA	2920	FALSE	8	C1	Low risk	0.541488	0.232853	0.23945	5.28532	0.256716
TCGA-AC-A8OS	Alive	NA	70	FALSE	0.191781	C2	Low risk	1.67085	0.916307	0.988303	4.4271	0.989597
TCGA-BH-A0H9	Alive	NA	1247	FALSE	3.41644	C1	Low risk	0.430061	0.218841	0.190944	2.46781	0.246
TCGA-A8-A090	Alive	NA	0	FALSE	0	C2	Low risk	0.912111	0.604221	0.656468	9.85803	1.40988
TCGA-AC-A2FO	Alive	NA	2255	FALSE	6.17808	C2	Low risk	3.9978	1.6201	1.0918	4.72926	0.874401
TCGA-A8-A0A9	Alive	NA	822	FALSE	2.25205	C2	Low risk	0.890731	0.235346	0.280312	6.51038	0.963242
TCGA-E2-A15A	Alive	NA	710	FALSE	1.94521	C2	Low risk	1.30386	1.16061	0.67993	5.53077	1.48027
TCGA-A2-A0ER	Alive	NA	2263	FALSE	6.2	C1	Low risk	0.390532	0.160131	0.257941	3.51167	0.230063
TCGA-AO-A12B	Alive	NA	2989	FALSE	8.18904	C1	Low risk	0.329838	0.225459	0.0468378	1.76457	0.883787
TCGA-AN-A0FZ	Alive	NA	10	FALSE	0.0273973	C1	Low risk	0.121733	0.0486199	0.0269346	1.97543	0.156954
TCGA-EW-A1OW	Alive	NA	694	FALSE	1.90137	C2	Low risk	1.23268	1.03936	0.774586	4.19523	1.13523
TCGA-AN-A046	Alive	NA	10	FALSE	0.0273973	C2	Low risk	2.53065	1.16809	1.76849	6.78041	5.0305
TCGA-OL-A66L	Alive	NA	1301	FALSE	3.56438	C2	Low risk	1.64102	1.52289	0.99657	5.55925	2.62708
TCGA-OL-A66J	Alive	NA	1996	FALSE	5.46849	C1	Low risk	0.866046	0.45906	0.264484	4.20087	1.15026
TCGA-D8-A1JU	Alive	NA	447	FALSE	1.22466	C2	Low risk	1.08213	0.566309	0.585366	5.81456	0.601952
TCGA-BH-A0H7	Alive	NA	702	FALSE	1.92329	C1	Low risk	0.592855	0.172572	0.254939	3.11509	0.428874
TCGA-B6-A0RS	Dead	3063	NA	TRUE	8.39178	C2	Low risk	1.52707	0.8742	1.76987	7.39403	1.74089
TCGA-LL-A5YP	Alive	NA	450	FALSE	1.23288	C2	Low risk	1.01711	0.985528	1.06296	5.48247	0.841744
TCGA-AC-A2QH	Alive	NA	1005	FALSE	2.75342	C1	Low risk	0	0.0264118	1.00081	1.73199	1.86359
TCGA-A2-A0YK	Alive	NA	588	FALSE	1.61096	C2	Low risk	5.38907	3.27243	3.68663	5.23828	2.57476
TCGA-AO-A03O	Dead	2483	NA	TRUE	6.80274	C2	Low risk	2.24828	1.45745	1.78083	4.99658	3.68488
TCGA-D8-A1JN	Alive	NA	620	FALSE	1.69863	C1	Low risk	0.550779	0.461984	0.391575	2.58023	1.04662
TCGA-AN-A0XR	Alive	NA	10	FALSE	0.0273973	C1	Low risk	0.188585	0.229913	0.149519	2.71094	1.56969
TCGA-AR-A1AH	Alive	NA	3807	FALSE	10.4301	C1	Low risk	0.160433	0.0706484	0.140897	1.37852	0.179195
TCGA-W8-A86G	Alive	NA	347	FALSE	0.950685	C1	Low risk	0.333633	0.153674	0.0656738	1.84833	0.728945
TCGA-B6-A0WY	Dead	3461	NA	TRUE	9.48219	C2	Low risk	1.02678	0.542583	0.420815	4.28843	1.42836
TCGA-BH-A1EV	Dead	365	NA	TRUE	1	C1	Low risk	0.0670027	0.0879014	0.135463	3.17966	3.9911
TCGA-B6-A0IO	Alive	NA	5042	FALSE	13.8137	C1	Low risk	0.749128	0.276234	0.296111	2.42932	0.644915
TCGA-C8-A12U	Alive	NA	385	FALSE	1.05479	C2	Low risk	1.59292	1.74682	1.32855	3.89401	3.81626
TCGA-AO-A0JG	Alive	NA	798	FALSE	2.1863	C2	Low risk	3.34255	1.83843	0.699704	2.92853	2.08721
TCGA-A8-A07J	Alive	NA	365	FALSE	1	C1	Low risk	0.678158	0.222752	0.433666	20.1306	0.623696
TCGA-OL-A66O	Alive	NA	528	FALSE	1.44658	C1	Low risk	0.275412	0.278232	0.416166	1.05658	2.58228
TCGA-D8-A27I	Alive	NA	439	FALSE	1.20274	C2	Low risk	2.63454	0.968269	0.83125	4.69677	0.727469
TCGA-A7-A13D	Alive	NA	965	FALSE	2.64384	C1	Low risk	0.366844	0.30001	0.548461	2.54255	0.345888
TCGA-AC-A23G	Alive	NA	2248	FALSE	6.1589	C1	Low risk	0.661122	0.638207	0.2516	4.17358	0.400414
TCGA-B6-A0RI	Alive	NA	7126	FALSE	19.5233	C1	Low risk	0.241362	0.127544	0.176643	6.44615	0.225474
TCGA-D8-A1Y2	Alive	NA	433	FALSE	1.1863	C2	Low risk	2.51642	1.33577	0.819683	21.28	2.70572
TCGA-AR-A255	Alive	NA	2161	FALSE	5.92055	C2	Low risk	1.1979	0.49693	1.93254	8.56094	1.38975
TCGA-E9-A1RA	Alive	NA	1369	FALSE	3.75068	C2	Low risk	0.92775	0.379363	0.273209	4.67326	0.736251
TCGA-E9-A1N4	Alive	NA	1000	FALSE	2.73973	C2	Low risk	1.12972	0.914087	0.34774	13.5189	0.694459
TCGA-C8-A138	Alive	NA	380	FALSE	1.0411	C2	Low risk	2.63878	2.02013	1.85564	5.79022	6.66363
TCGA-OL-A66H	Alive	NA	812	FALSE	2.22466	C2	Low risk	1.10539	0.776617	1.0708	8.73304	4.31109
TCGA-OL-A66N	Alive	NA	792	FALSE	2.16986	C2	Low risk	1.83689	1.11608	0.591242	3.26596	1.04951
TCGA-AN-A03Y	Alive	NA	10	FALSE	0.0273973	C2	Low risk	1.53856	0.598872	0.728265	4.10333	1.47521
TCGA-BH-A28O	Alive	NA	1120	FALSE	3.06849	C2	Low risk	2.75302	1.51765	0.839828	2.2568	0.640287
TCGA-AQ-A54O	Alive	NA	1001	FALSE	2.74247	C1	Low risk	0.815506	0.921254	1.68832	5.26498	1.34346
TCGA-A8-A0A1	Alive	NA	365	FALSE	1	C2	Low risk	2.00978	0.495615	3.08295	10.6434	1.49382
TCGA-E9-A243	Alive	NA	612	FALSE	1.67671	C2	Low risk	5.51195	2.24095	3.95567	16.6513	4.23332
TCGA-AR-A251	Alive	NA	3030	FALSE	8.30137	C1	Low risk	0.658459	0.192275	0.909604	5.36252	0.683592
TCGA-A8-A09T	Alive	NA	579	FALSE	1.5863	C1	Low risk	0.198049	0.15117	0.169585	7.29834	0.718934
TCGA-EW-A1IY	Alive	NA	258	FALSE	0.706849	C2	Low risk	2.53512	0.684914	2.68883	7.19764	1.75858
TCGA-C8-A26X	Alive	NA	376	FALSE	1.03014	C2	Low risk	3.03575	2.19731	2.03718	9.19369	4.49091
TCGA-AO-A12A	Alive	NA	3112	FALSE	8.52603	C2	Low risk	1.30687	0.647431	0.406488	3.69569	0.525271
TCGA-BH-A0B9	Alive	NA	1572	FALSE	4.30685	C2	Low risk	3.73557	2.65207	2.68296	7.97369	5.37721
TCGA-AO-A0JB	Alive	NA	1542	FALSE	4.22466	C1	Low risk	0.614931	0.43808	0.124812	1.62593	0.692672
TCGA-AR-A254	Alive	NA	2605	FALSE	7.13699	C2	Low risk	1.19322	0.664844	2.07689	11.0417	1.94545
TCGA-B6-A402	Alive	NA	2281	FALSE	6.24932	C1	Low risk	0.212493	0.107578	0.181539	2.06946	0.704103
TCGA-EW-A1IX	Alive	NA	1208	FALSE	3.30959	C1	Low risk	0.65103	0.274278	0.699842	4.79241	0.697546
TCGA-GM-A2DC	Alive	NA	2535	FALSE	6.94521	C2	Low risk	0.912001	0.208347	0.24442	1.92748	0.500198
TCGA-B6-A0RU	Alive	NA	8605	FALSE	23.5753	C1	Low risk	0.665337	0.164885	0.246628	2.02964	1.64246
TCGA-E9-A1NI	Alive	NA	300	FALSE	0.821918	C1	Low risk	0.144391	0.187362	0.318712	4.3364	0.892009
TCGA-AC-A2FG	Alive	NA	1853	FALSE	5.07671	C1	Low risk	0.871406	0.187448	0.0844143	2.65803	0.301164
TCGA-A1-A0SJ	Alive	NA	416	FALSE	1.13973	C1	Low risk	0.713211	0.541205	0.309518	2.614	0.280785
TCGA-D8-A27N	Alive	NA	519	FALSE	1.42192	C2	Low risk	1.11825	0.418672	0.303014	11.8961	0.976292
TCGA-BH-A18R	Dead	1142	NA	TRUE	3.12877	C2	Low risk	1.00287	0.254725	0.605702	2.45368	0.673201
TCGA-A8-A08H	Alive	NA	0	FALSE	0	C2	Low risk	1.47304	0.482678	1.04756	29.7325	0.504116
TCGA-GM-A2DL	Alive	NA	3519	FALSE	9.6411	C1	Low risk	0.542745	0.175871	0.633291	7.95469	0.540708
TCGA-AR-A24Q	Alive	NA	3172	FALSE	8.69041	C2	Low risk	1.71575	0.736659	0.904091	4.09034	1.19775
TCGA-E2-A14Q	Alive	NA	1163	FALSE	3.1863	C2	Low risk	0.952052	0.58505	0.376136	1.77538	0.532514
TCGA-C8-A1HF	Alive	NA	332	FALSE	0.909589	C2	Low risk	2.47411	2.95868	2.55059	7.68722	6.07842
TCGA-D8-A1Y0	Alive	NA	472	FALSE	1.29315	C2	Low risk	1.80027	0.958568	1.69623	6.53719	2.01611
TCGA-B6-A0I5	Alive	NA	8556	FALSE	23.4411	C1	Low risk	0.838423	0.419975	0.119653	3.31196	0.415028
TCGA-B6-A1KI	Alive	NA	2236	FALSE	6.12603	C1	Low risk	0.216082	0.0738508	0.0122736	1.36804	0.0596011
TCGA-D8-A1JB	Alive	NA	1688	FALSE	4.62466	C2	Low risk	4.18822	2.35251	2.31372	5.28318	2.83116
TCGA-A2-A04T	Alive	NA	2246	FALSE	6.15342	C2	Low risk	2.27098	2.08759	3.41683	5.90071	6.35404
TCGA-BH-A0DP	Alive	NA	476	FALSE	1.30411	C2	Low risk	1.02593	0.826799	0.303249	5.92568	0.663978
TCGA-A8-A08I	Alive	NA	365	FALSE	1	C2	Low risk	3.02637	3.38916	2.75727	11.1727	8.06616
TCGA-GM-A5PX	Alive	NA	551	FALSE	1.50959	C1	Low risk	0.859537	0.796395	0.538881	2.89785	0.413182
TCGA-BH-A0DL	Alive	NA	2381	FALSE	6.52329	C2	Low risk	2.06868	2.18582	4.63903	10.5155	3.90875
TCGA-AO-A126	Alive	NA	3307	FALSE	9.06027	C1	Low risk	0.713835	0.665424	0.796249	3.07149	1.26179
TCGA-E9-A22B	Alive	NA	1167	FALSE	3.19726	C1	Low risk	0.544567	0.19111	0.399004	5.05805	0.714712
TCGA-BH-A0H5	Alive	NA	1620	FALSE	4.43836	C2	Low risk	14.4564	8.23586	7.62784	11.7706	8.30302
TCGA-AN-A0AJ	Alive	NA	303	FALSE	0.830137	C2	Low risk	2.34128	1.91381	2.15339	7.11796	4.40549
TCGA-B6-A0RG	Alive	NA	2082	FALSE	5.70411	C1	Low risk	0.212627	0.0986941	0.17496	1.62714	0.159301
TCGA-D8-A4Z1	Alive	NA	659	FALSE	1.80548	C2	Low risk	1.60144	1.01864	0.540024	2.39334	1.13279
TCGA-B6-A0IJ	Alive	NA	7106	FALSE	19.4685	C2	Low risk	2.61389	3.83217	2.34738	9.9012	5.28079
TCGA-A7-A2KD	Alive	NA	679	FALSE	1.86027	C2	Low risk	1.23804	1.40623	1.84474	6.85277	1.70775
TCGA-A2-A0CU	Dead	158	NA	TRUE	0.432877	C1	Low risk	0.366664	0.178807	0.224814	2.28548	0.247381
TCGA-A2-A0CW	Alive	NA	3283	FALSE	8.99452	C2	Low risk	1.17561	0.723001	0.970257	4.8328	2.30905
TCGA-BH-A0GZ	Alive	NA	328	FALSE	0.89863	C1	Low risk	0.358668	0.206264	0.20568	2.28212	0.304825
TCGA-A8-A0A4	Alive	NA	396	FALSE	1.08493	C1	Low risk	0.61298	0.105465	0.105167	1.9821	1.14077
TCGA-A2-A25E	Alive	NA	3204	FALSE	8.77808	C1	Low risk	0.557609	0.322883	0.856146	3.66213	0.563466
TCGA-GM-A2DI	Alive	NA	2590	FALSE	7.09589	C2	Low risk	9.76782	5.78395	3.81405	9.4978	2.99435
TCGA-AN-A0AM	Alive	NA	5	FALSE	0.0136986	C2	Low risk	1.41389	1.74697	1.56042	4.70054	3.81672
TCGA-E9-A1RG	Alive	NA	647	FALSE	1.7726	C1	Low risk	0.669149	0.694779	0.711537	4.13764	1.06515
TCGA-E2-A1IO	Alive	NA	1855	FALSE	5.08219	C2	Low risk	2.21056	1.81597	1.85143	3.13166	0.856248
TCGA-A2-A0D2	Alive	NA	1027	FALSE	2.8137	C2	Low risk	1.8883	1.46281	2.22509	5.51598	2.69842
TCGA-BH-A0H3	Alive	NA	1928	FALSE	5.28219	C2	Low risk	1.09908	0.345945	0.531822	3.2803	0.32905
TCGA-3C-AAAU	Alive	NA	4047	FALSE	11.0877	C1	Low risk	0.282247	0.146889	0.0813741	2.09972	0.237093
TCGA-AC-A6IV	Alive	NA	568	FALSE	1.55616	C2	Low risk	3.89261	1.80383	2.29357	10.9962	1.41127
TCGA-S3-AA12	Alive	NA	574	FALSE	1.5726	C1	Low risk	0.334818	0.208874	0.269543	2.60151	0.484465
TCGA-A8-A07C	Alive	NA	1034	FALSE	2.83288	C2	Low risk	1.92294	0.850715	2.69196	6.42965	1.71838
TCGA-A8-A08S	Alive	NA	1004	FALSE	2.75068	C1	Low risk	0.395208	0.19703	0.257446	3.19424	1.63555
TCGA-A7-A13F	Alive	NA	765	FALSE	2.09589	C1	Low risk	0.130951	0.0517003	0.103108	5.77023	0.172859
TCGA-D8-A1XK	Alive	NA	441	FALSE	1.20822	C2	Low risk	1.08808	1.28018	1.2575	5.334	2.46285
TCGA-E2-A14O	Alive	NA	1359	FALSE	3.72329	C1	Low risk	0.312006	0.125343	0.242165	3.3566	0.617785
TCGA-D8-A3Z5	Alive	NA	1015	FALSE	2.78082	C2	Low risk	1.75968	0.550068	0.130988	1.25926	1.0961
TCGA-A8-A09N	Alive	NA	31	FALSE	0.0849315	C1	Low risk	0.713608	0.522167	0.459432	2.83925	0.899486
TCGA-BH-A0B4	Alive	NA	1191	FALSE	3.26301	C2	Low risk	1.16345	0.657819	0.464636	4.78288	0.767895
TCGA-D8-A141	Alive	NA	626	FALSE	1.71507	C2	Low risk	4.32915	2.93597	3.22186	8.50596	2.67311
TCGA-A8-A075	Alive	NA	518	FALSE	1.41918	C2	Low risk	1.16368	1.32743	0.825251	7.7822	1.60978
TCGA-AR-A0TV	Alive	NA	2288	FALSE	6.26849	C2	Low risk	2.32075	2.96321	1.74529	6.74985	2.62984
TCGA-A7-A0CG	Alive	NA	1043	FALSE	2.85753	C2	Low risk	2.93963	0.616794	0.806212	5.36391	0.616941
TCGA-AR-A2LQ	Alive	NA	1233	FALSE	3.37808	C1	Low risk	0.567832	0.364298	0.353953	4.62525	0.27139
TCGA-D8-A27E	Alive	NA	530	FALSE	1.45205	C1	Low risk	0.525038	0.389625	0.333019	3.62253	0.402148
TCGA-AR-A24R	Alive	NA	3430	FALSE	9.39726	C2	Low risk	1.13673	0.405509	1.75223	4.80755	1.35804
TCGA-C8-A135	Alive	NA	393	FALSE	1.07671	C2	Low risk	1.22094	0.458629	0.329278	4.61322	0.691623
TCGA-E2-A15C	Alive	NA	694	FALSE	1.90137	C1	Low risk	0.7591	0.337081	0.327043	2.98204	0.485261
TCGA-LL-A8F5	Alive	NA	596	FALSE	1.63288	C2	Low risk	1.63687	2.35049	1.98965	3.61102	5.92571
TCGA-E2-A15K	Alive	NA	275	FALSE	0.753425	C2	Low risk	2.72712	1.17207	1.28095	4.64806	3.69717
TCGA-A2-A3XZ	Alive	NA	1532	FALSE	4.19726	C2	Low risk	4.96621	4.2341	3.46213	4.77449	2.00767
TCGA-OL-A66K	Dead	1275	1021	TRUE	3.49315	C1	Low risk	0.383914	0.841497	0.118463	2.81138	0.424597
TCGA-AQ-A1H3	Alive	NA	989	FALSE	2.70959	C2	Low risk	1.10521	0.687995	0.647578	4.01278	0.329143
TCGA-BH-A18Q	Dead	1692	NA	TRUE	4.63562	C2	Low risk	1.41495	1.02814	1.05397	3.81267	3.71561
TCGA-BH-A0B3	Alive	NA	1203	FALSE	3.29589	C2	Low risk	1.3635	1.38712	2.45538	7.93672	3.84954
TCGA-A7-A0CD	Alive	NA	1165	FALSE	3.19178	C1	Low risk	0.680817	0.0522274	0.110669	2.0825	0.736118
TCGA-A8-A08Z	Alive	NA	1217	FALSE	3.33425	C2	Low risk	0.932951	0.279113	0.263278	15.0207	0.3705
TCGA-A2-A25D	Alive	NA	0	FALSE	0	C2	Low risk	3.36733	2.08538	2.57915	8.87407	5.71422
TCGA-BH-A0B7	Alive	NA	2559	FALSE	7.01096	C2	Low risk	3.65357	2.04455	1.17952	4.55359	1.01875
TCGA-A2-A1G0	Alive	NA	616	FALSE	1.68767	C2	Low risk	1.07127	0.782897	0.780681	4.13729	0.606761
TCGA-B6-A1KN	Alive	NA	4233	FALSE	11.5973	C1	Low risk	0.720698	0.392931	0.966907	3.48677	0.771593
TCGA-D8-A13Y	Alive	NA	1728	FALSE	4.73425	C1	Low risk	0.0320685	1.25885	0.0174345	1.88012	2.29798
TCGA-A7-A0DB	Alive	NA	1007	FALSE	2.7589	C1	Low risk	0.199321	0	0.437624	3.85348	0.161913
TCGA-A7-A26E	Alive	NA	954	FALSE	2.6137	C1	Low risk	0.393011	0.105463	0.280438	9.34485	0.0729541
TCGA-AC-A3QP	Alive	NA	675	FALSE	1.84932	C2	Low risk	1.0093	0.747637	0.218794	8.78841	0.534045
TCGA-EW-A1IW	Alive	NA	371	FALSE	1.01644	C2	Low risk	1.29943	0.656182	0.547368	4.06386	0.471375
TCGA-B6-A0IA	Alive	NA	8391	FALSE	22.989	C1	Low risk	0.0719112	0.0650005	0	1.59743	0.0899287
TCGA-AC-A2B8	Alive	NA	677	FALSE	1.85479	C2	Low risk	1.27131	0.553687	0.831027	8.22545	0.615984
TCGA-S3-AA14	Alive	NA	529	FALSE	1.44932	C1	Low risk	0.553958	0.411086	1.00724	2.17357	0.284371
TCGA-EW-A1J1	Alive	NA	575	FALSE	1.57534	C2	Low risk	1.33674	0.943616	1.06843	4.69589	2.08459
TCGA-AO-A0J4	Alive	NA	1587	FALSE	4.34795	C2	Low risk	3.09547	1.35061	2.04452	4.39795	2.34135
TCGA-GM-A3XN	Alive	NA	2019	FALSE	5.53151	C2	Low risk	1.48947	1.22134	1.02242	6.00387	3.19171
TCGA-E2-A3DX	Alive	NA	1325	FALSE	3.63014	C2	Low risk	4.0561	3.60774	2.26877	3.48204	1.20125
TCGA-EW-A6SD	Alive	NA	1010	FALSE	2.76712	C2	Low risk	1.59843	1.81077	1.44627	6.88778	2.90653
TCGA-AR-A24Z	Alive	NA	3001	FALSE	8.22192	C1	Low risk	0.383415	0.219494	0.312675	4.64683	1.71719
TCGA-EW-A6SC	Alive	NA	952	FALSE	2.60822	C1	Low risk	0.784366	0.621293	0.553827	4.84427	1.29586
TCGA-S3-A6ZH	Alive	NA	641	FALSE	1.75616	C1	Low risk	0.810035	0.454197	0.357946	2.41012	0.805751
TCGA-E9-A1RB	Dead	976	633	TRUE	2.67397	C1	Low risk	0.346142	0.139941	0.474451	3.96623	0.553721
TCGA-LD-A74U	Alive	NA	402	FALSE	1.10137	C2	Low risk	1.03967	0.549123	0.397429	10.1	1.21922
TCGA-A2-A25F	Alive	NA	322	FALSE	0.882192	C2	Low risk	10.2273	2.91903	7.75089	21.853	6.09256
TCGA-C8-A12X	Alive	NA	385	FALSE	1.05479	C1	Low risk	0.391354	0.39829	0.115839	3.88271	1.29723
TCGA-E2-A1LS	Alive	NA	1604	FALSE	4.39452	C1	Low risk	0.271068	0.0340303	0.067868	0.858591	0.155368
TCGA-AC-A2FF	Alive	NA	2759	FALSE	7.5589	C2	Low risk	2.61214	1.04975	1.18542	5.11131	0.678076
TCGA-BH-A18S	Dead	2009	NA	TRUE	5.50411	C1	Low risk	0.304071	0.162466	0.0231438	3.15146	0.139145
TCGA-E2-A10A	Alive	NA	1229	FALSE	3.36712	C1	Low risk	0.257275	0.0843805	0.221828	6.2879	0.323691
TCGA-A2-A0D1	Alive	NA	1051	FALSE	2.87945	C1	Low risk	0.28302	0.155612	0.602433	1.59222	0.905489
TCGA-AR-A1AK	Alive	NA	3159	FALSE	8.65479	C2	Low risk	2.52264	2.09418	1.11499	9.74749	3.54626
TCGA-JL-A3YX	Alive	NA	352	FALSE	0.964384	C1	Low risk	0.304625	0.191486	0.122749	1.56581	0.860996
TCGA-PE-A5DC	Dead	1430	NA	TRUE	3.91781	C1	Low risk	0.615486	0.400818	0.250964	1.80787	1.5153
TCGA-D8-A1XA	Alive	NA	839	FALSE	2.29863	C1	Low risk	0.488885	0.280778	0.379332	4.35393	0.645342
TCGA-BH-A0DE	Alive	NA	2372	FALSE	6.49863	C2	Low risk	1.32609	0.57196	0.587624	8.52913	0.995133
TCGA-A7-A426	Alive	NA	364	FALSE	0.99726	C2	Low risk	1.41634	1.32485	0.535046	2.06889	1.52134
TCGA-B6-A0RN	Alive	NA	8008	FALSE	21.9397	C1	Low risk	0.262609	0.182225	0.127196	2.17726	0.201688
TCGA-A8-A097	Alive	NA	365	FALSE	1	C1	Low risk	0.569949	0.27049	0.747361	6.2414	0.561338
TCGA-BH-A0BL	Alive	NA	2278	FALSE	6.2411	C2	Low risk	2.91185	2.15675	2.68663	7.48641	2.36108
TCGA-AR-A1AY	Alive	NA	1026	FALSE	2.81096	C1	Low risk	0.254511	0.125603	0.0834986	2.67108	0.810942
TCGA-D8-A1XZ	Alive	NA	466	FALSE	1.27671	C2	Low risk	1.07276	0.503696	1.28143	7.35686	1.18378
TCGA-AR-A252	Alive	NA	2838	FALSE	7.77534	C2	Low risk	5.71436	2.26949	3.41469	8.75024	3.5068
TCGA-BH-A0HO	Alive	NA	76	FALSE	0.208219	C1	Low risk	0.446037	0.326465	0.273222	8.26787	0.621042
TCGA-E9-A295	Alive	NA	375	FALSE	1.0274	C1	Low risk	0.738685	0.736348	0.367132	1.78299	1.39713
TCGA-AR-A24X	Alive	NA	3004	FALSE	8.23014	C2	Low risk	0.99133	0.408698	0.454117	2.56328	0.428116
TCGA-LD-A66U	Alive	NA	646	FALSE	1.76986	C2	Low risk	4.5888	3.58078	2.0426	2.98927	3.33694
TCGA-OL-A5RV	Alive	NA	1062	FALSE	2.90959	C1	Low risk	0.566163	0.591146	0.406533	2.59416	0.338423
TCGA-5L-AAT0	Alive	NA	1477	FALSE	4.04658	C2	Low risk	2.7042	1.54401	1.06694	6.10423	1.16177
TCGA-BH-A0DG	Alive	NA	2041	FALSE	5.59178	C2	Low risk	1.42216	0.617997	1.08067	7.57061	1.51794
TCGA-AR-A24M	Alive	NA	3660	FALSE	10.0274	C1	Low risk	0.130432	0.0678805	0.197425	5.46988	0.105652
TCGA-AC-A2QJ	Dead	446	69	TRUE	1.22192	C1	Low risk	0.483659	0.694316	0.464382	7.21827	2.84663
TCGA-BH-A0BD	Alive	NA	554	FALSE	1.51781	C2	Low risk	1.69161	0.765252	0.992013	6.7116	1.41966
TCGA-BH-A5IZ	Alive	NA	567	FALSE	1.55342	C1	Low risk	0.254218	0.19975	0.0948498	4.01212	0.59877
TCGA-S3-AA11	Alive	NA	421	FALSE	1.15342	C1	Low risk	0.297928	0.261517	0.136057	2.62863	0.841603
TCGA-AR-A1AP	Alive	NA	2856	FALSE	7.82466	C2	Low risk	1.22141	1.55383	0.985999	6.12306	0.600249
TCGA-EW-A1OX	Alive	NA	911	FALSE	2.49589	C1	Low risk	0.04602	0	0.00972981	0.661546	0.357736
TCGA-A7-A26J	Alive	NA	627	FALSE	1.71781	C1	Low risk	0.555297	0.247248	0.939232	8.30309	0.179179
TCGA-BH-A0DO	Alive	NA	1644	FALSE	4.50411	C1	Low risk	0.514827	0.189877	0.0740895	2.03701	0.205589
TCGA-C8-A1HM	Alive	NA	375	FALSE	1.0274	C2	Low risk	4.89257	7.9152	4.31724	11.8883	26.9238
TCGA-AN-A0FF	Alive	NA	172	FALSE	0.471233	C2	Low risk	1.2866	0.719607	0.54873	6.61965	1.18299
TCGA-BH-A0E9	Alive	NA	2489	FALSE	6.81918	C2	Low risk	1.45884	0.770519	0.528749	3.14935	0.35534
TCGA-AN-A0AT	Alive	NA	10	FALSE	0.0273973	C2	Low risk	1.15694	1.32836	0.876851	3.07415	1.2252
TCGA-AR-A0TP	Alive	NA	4275	FALSE	11.7123	C1	Low risk	0.193457	0.0075339	0.0826384	1.15975	0.119867
TCGA-A2-A0YM	Alive	NA	965	FALSE	2.64384	C1	Low risk	0.879293	0.636915	1.359	6.05146	2.8046
TCGA-C8-A1HJ	Alive	NA	5	FALSE	0.0136986	C1	Low risk	0.7443	0.151939	2.23311	1.49784	1.18356
TCGA-E2-A15S	Alive	NA	428	FALSE	1.1726	C1	Low risk	0.319677	0.0571892	0.0887092	1.44784	0.386817
TCGA-B6-A3ZX	Dead	1152	1132	TRUE	3.15616	C2	Low risk	14.4805	12.5984	7.62016	4.8671	3.50976
TCGA-E9-A1NC	Alive	NA	1203	FALSE	3.29589	C2	Low risk	2.64012	1.92141	2.26433	5.4871	2.87451
TCGA-EW-A1J6	Alive	NA	875	FALSE	2.39726	C2	Low risk	1.24561	0.716223	2.52716	6.38593	3.29393
TCGA-LL-A5YM	Alive	NA	394	FALSE	1.07945	C1	Low risk	0.817446	0.439965	0.099709	3.38413	0.753951
TCGA-A7-A13D	Alive	NA	965	FALSE	2.64384	C1	Low risk	0.0846253	0.0621095	0.111481	2.92697	0.137486
TCGA-E9-A228	Alive	NA	1285	FALSE	3.52055	C1	Low risk	0.170747	0.150381	0.0562332	6.95035	0.182047
TCGA-BH-A42U	Alive	NA	3364	FALSE	9.21644	C2	Low risk	2.75243	2.27809	0.953531	2.76255	2.14495
TCGA-A2-A0CO	Dead	1468	1468	TRUE	4.02192	C2	Low risk	4.07778	3.27779	2.9154	4.49085	2.7699
TCGA-E2-A1LI	Alive	NA	3121	FALSE	8.55068	C2	Low risk	1.13489	0.576236	1.00398	3.58238	2.32598
TCGA-AN-A0AL	Alive	NA	227	FALSE	0.621918	C2	Low risk	1.86485	1.37001	1.36613	4.6591	2.12787
TCGA-A2-A4RY	Alive	NA	648	FALSE	1.77534	C2	Low risk	1.8212	0.824035	0.643072	2.92684	0.966571
TCGA-AC-A8OR	Alive	NA	40	FALSE	0.109589	C1	Low risk	0.206812	0.0986613	0.0245955	3.88601	0.776336
TCGA-HN-A2OB	Dead	1900	1883	TRUE	5.20548	C1	Low risk	0.558465	0.384829	1.01347	2.73084	0.286684
TCGA-E2-A10F	Alive	NA	878	FALSE	2.40548	C2	Low risk	1.48855	0.685636	0.512771	10.061	0.903412
TCGA-3C-AALJ	Alive	NA	1474	FALSE	4.03836	C2	Low risk	2.42323	1.56192	1.51651	5.41361	0.980945
TCGA-B6-A0RQ	Dead	4267	NA	TRUE	11.6904	C1	Low risk	0.190288	0.163757	0.0993963	2.45713	0.103429
TCGA-AR-A2LN	Alive	NA	1161	FALSE	3.18082	C2	Low risk	1.5093	0.71067	0.472439	4.39979	0.638229
TCGA-B6-A408	Alive	NA	2072	FALSE	5.67671	C2	Low risk	2.41603	2.19312	4.31795	6.64103	5.09944
TCGA-D8-A27H	Alive	NA	397	FALSE	1.08767	C1	Low risk	0.271114	0.0884939	0.251154	2.91668	0.320207
TCGA-EW-A1J5	Alive	NA	477	FALSE	1.30685	C2	Low risk	3.04018	1.81808	4.03656	10.4502	5.93827
TCGA-D8-A146	Alive	NA	643	FALSE	1.76164	C1	Low risk	0.873281	0.52418	0.421278	4.59998	0.600731
TCGA-AN-A04D	Alive	NA	52	FALSE	0.142466	C1	Low risk	0.160856	0.121501	0.0828971	1.20473	0.486599
TCGA-C8-A8HP	Alive	NA	396	FALSE	1.08493	C2	Low risk	3.43862	2.80665	3.73161	6.23898	8.55507
TCGA-BH-A1FJ	Dead	1927	NA	TRUE	5.27945	C1	Low risk	0.124629	0.0330307	0.0922243	1.86499	0.25591
TCGA-AC-A8OQ	Alive	NA	34	FALSE	0.0931507	C2	Low risk	2.81414	3.07199	3.79943	5.7436	4.55487
TCGA-B6-A0WV	Dead	2417	NA	TRUE	6.62192	C1	Low risk	0.120578	0.076697	0.131108	1.24824	0.242539
TCGA-LL-A5YN	Alive	NA	447	FALSE	1.22466	C2	Low risk	8.99286	6.30582	5.11637	6.40965	13.9885
TCGA-D8-A27W	Alive	NA	373	FALSE	1.02192	C1	Low risk	0.859053	0.463741	0.301116	4.8906	0.604288
TCGA-AC-A3BB	Alive	NA	987	FALSE	2.70411	C2	Low risk	4.51872	2.77971	1.31723	6.01694	1.38469
TCGA-AR-A24S	Alive	NA	2976	FALSE	8.15342	C2	Low risk	1.14806	0.453483	1.5413	19.9588	1.43153
TCGA-EW-A1PE	Alive	NA	320	FALSE	0.876712	C2	Low risk	1.6697	0.658242	1.4594	8.65869	7.40172
TCGA-A2-A0CY	Alive	NA	1673	FALSE	4.58356	C1	Low risk	0.146963	0.106374	0.00964297	0.687885	0.769292
TCGA-AC-A2FK	Alive	NA	2650	FALSE	7.26027	C2	Low risk	1.48537	0.266048	0.295905	2.86603	0.566275
TCGA-E9-A1N5	Alive	NA	1120	FALSE	3.06849	C2	Low risk	1.52479	1.03506	0.584872	5.69461	2.52193
TCGA-AC-A3W5	Alive	NA	504	FALSE	1.38082	C2	Low risk	2.69549	2.03549	2.13079	10.2605	1.9222
TCGA-A7-A4SD	Alive	NA	441	FALSE	1.20822	C2	Low risk	2.30797	3.70995	3.57462	7.06427	9.80888
TCGA-E2-A1AZ	Alive	NA	2329	FALSE	6.38082	C2	Low risk	3.05463	1.37459	4.5285	7.04915	3.21372
TCGA-E2-A15E	Alive	NA	630	FALSE	1.72603	C1	Low risk	0.345174	0.115556	0.19589	2.72285	0.359714
TCGA-D8-A1JG	Alive	NA	1612	FALSE	4.41644	C2	Low risk	1.82701	2.27018	2.37348	7.11586	2.62402
TCGA-A7-A26E	Alive	NA	954	FALSE	2.6137	C1	Low risk	0.24504	0.070139	0.186508	5.19063	0.181946
TCGA-AO-A129	Alive	NA	3286	FALSE	9.00274	C2	Low risk	3.08925	2.87214	1.50298	4.46266	4.10106
TCGA-AO-A0JF	Alive	NA	1980	FALSE	5.42466	C2	Low risk	1.21943	0.533084	0.143441	7.54265	0.427297
TCGA-BH-A28Q	Alive	NA	1119	FALSE	3.06575	C1	Low risk	0.680667	0.265547	0.201475	3.03165	0.371379
TCGA-AC-A6IX	Alive	NA	373	FALSE	1.02192	C2	Low risk	1.32658	0.523447	0.932693	3.92948	1.07442
TCGA-E2-A15H	Alive	NA	393	FALSE	1.07671	C1	Low risk	0.40356	0.250726	0.250016	2.37369	0.31591
TCGA-EW-A1PC	Alive	NA	187	FALSE	0.512329	C1	Low risk	0.282122	0.177601	0.509159	1.92462	1.90428
TCGA-AC-A3YJ	Alive	NA	754	FALSE	2.06575	C1	Low risk	0.414071	0.292245	0.323798	7.79565	0.703822
TCGA-AN-A0XU	Alive	NA	10	FALSE	0.0273973	C2	Low risk	1.14115	2.09172	1.01177	4.37214	3.28265
TCGA-BH-A0BG	Alive	NA	1871	FALSE	5.12603	C2	Low risk	3.21291	2.21193	2.31828	6.1019	3.75406
TCGA-E2-A156	Alive	NA	726	FALSE	1.98904	C1	Low risk	0.0485832	0.0370832	0	2.54512	0.128262
TCGA-E2-A1LH	Alive	NA	3247	FALSE	8.89589	C2	Low risk	4.4973	3.45599	2.64982	7.6017	6.16759
TCGA-LL-A740	Alive	NA	441	FALSE	1.20822	C1	Low risk	0.610819	0.478411	1.00616	5.28836	0.33696
TCGA-A1-A0SF	Alive	NA	1463	FALSE	4.00822	C2	Low risk	2.48679	2.19815	0.98778	2.83113	1.08986
TCGA-AO-A0J8	Alive	NA	680	FALSE	1.86301	C2	Low risk	1.18687	0.630993	0.870778	7.62064	0.904162
TCGA-A8-A08J	Dead	1127	NA	TRUE	3.08767	C1	Low risk	0.426936	0.362086	0.465213	5.96314	1.22829
TCGA-AN-A0G0	Alive	NA	16	FALSE	0.0438356	C2	Low risk	4.55384	0.769007	0.364244	3.22657	0.735883
TCGA-E2-A1IE	Alive	NA	2362	FALSE	6.47123	C1	Low risk	0.142297	0.0866605	0.0806542	1.36774	0.191833
TCGA-BH-A0BO	Alive	NA	2197	FALSE	6.01918	C1	Low risk	0.513284	0.994193	0.477331	6.56866	0.504341
TCGA-E2-A14T	Alive	NA	2311	FALSE	6.33151	C1	Low risk	0.337177	0.125266	0.147623	7.58161	0.468715
TCGA-BH-A0W5	Alive	NA	1288	FALSE	3.52877	C2	Low risk	6.32877	3.34841	2.52222	5.81003	1.09981
TCGA-BH-A6R8	Alive	NA	293	FALSE	0.80274	C2	Low risk	1.43475	1.18587	2.11106	5.13949	3.95849
TCGA-B6-A0X0	Dead	3945	NA	TRUE	10.8082	C1	Low risk	0.387088	0.142049	0.0283293	1.3262	0.216178
TCGA-GI-A2C8	Alive	NA	225	FALSE	0.616438	C1	Low risk	0.709544	0.254708	0.354245	7.4872	0.663051
TCGA-B6-A0IC	Dead	0	NA	TRUE	0	C1	Low risk	0.127554	0.0243402	0.0182035	1.89372	0.168374
TCGA-EW-A1J2	Alive	NA	403	FALSE	1.10411	C2	Low risk	1.09094	0.799809	0.916329	9.45699	0.718075
TCGA-BH-A0GY	Alive	NA	923	FALSE	2.52877	C2	Low risk	1.10406	0.46488	0.828498	9.75677	0.834747
TCGA-OK-A5Q2	Alive	NA	64	FALSE	0.175342	C2	Low risk	3.77396	2.63047	1.605	3.3939	1.12614
TCGA-B6-A0I2	Alive	NA	4361	FALSE	11.9479	C2	Low risk	4.30083	6.08219	2.88682	7.21769	15.0351
TCGA-AQ-A04L	Alive	NA	3957	FALSE	10.8411	C1	Low risk	0.168577	0.0549216	0.508543	3.79776	0.515609
TCGA-A8-A083	Alive	NA	0	FALSE	0	C1	Low risk	0.456052	0.0593354	0.151206	1.78795	0.428697
TCGA-BH-A1EU	Dead	1286	NA	TRUE	3.52329	C2	Low risk	2.56132	1.06252	2.01543	10.5052	1.11394
TCGA-BH-A0BQ	Alive	NA	2255	FALSE	6.17808	C2	Low risk	1.61117	0.980566	0.315745	3.51367	0.819625
TCGA-E2-A10C	Alive	NA	1220	FALSE	3.34247	C2	Low risk	2.2933	1.50901	2.01636	4.83037	3.0133
TCGA-E2-A2P5	Dead	821	515	TRUE	2.24932	C2	Low risk	1.03584	0.904287	0.462834	2.29923	3.88612
TCGA-AO-A0J7	Alive	NA	618	FALSE	1.69315	C1	Low risk	0.162084	0.166543	0.158163	1.88631	1.40991
TCGA-E9-A1N9	Alive	NA	1101	FALSE	3.01644	C2	Low risk	1.29714	0.550053	0.761801	2.12845	0.584845
TCGA-BH-A0E7	Alive	NA	1363	FALSE	3.73425	C1	Low risk	0.0637216	0	0.0943066	2.50401	0.0747682
TCGA-A2-A0YC	Alive	NA	990	FALSE	2.71233	C1	Low risk	0.807634	0.360695	0.313898	5.89321	1.2022
TCGA-BH-A1FL	Dead	1673	NA	TRUE	4.58356	C1	Low risk	0.572072	0.372923	0.263688	2.60375	0.581607
TCGA-AR-A0TX	Alive	NA	1972	FALSE	5.40274	C2	Low risk	3.36162	2.65153	2.70395	7.29672	4.37507
TCGA-AO-A0JC	Alive	NA	1547	FALSE	4.23836	C2	Low risk	22.5458	19.2467	21.2942	6.47459	9.20879
TCGA-AC-A3TN	Alive	NA	456	FALSE	1.24932	C1	Low risk	0.747975	0.415959	0.187058	2.15297	0.253889
TCGA-E9-A22G	Alive	NA	1239	FALSE	3.39452	C1	Low risk	0.64311	0.274162	0.742048	1.8247	1.454
TCGA-E2-A1B1	Alive	NA	2653	FALSE	7.26849	C2	Low risk	2.17841	0.705387	1.99515	9.81	1.47614
TCGA-A8-A085	Alive	NA	1124	FALSE	3.07945	C1	Low risk	0.0563257	0.0244278	0.00487174	1.74307	0.0980086
TCGA-AC-A8OP	Alive	NA	614	FALSE	1.68219	C2	Low risk	1.03406	0.378584	0.755025	2.45456	0.674557
TCGA-A1-A0SP	Alive	NA	584	FALSE	1.6	C2	Low risk	1.36617	0.631994	1.35494	5.11462	1.53015
TCGA-Z7-A8R6	Alive	NA	3256	FALSE	8.92055	C1	Low risk	0.603112	0.327622	0.586375	3.55269	2.13268
TCGA-E2-A15O	Alive	NA	289	FALSE	0.791781	C1	Low risk	0.802291	0.765478	0.773224	2.96122	1.70547
TCGA-E2-A14N	Alive	NA	1434	FALSE	3.92877	C2	Low risk	1.6571	0.522273	2.82176	3.38793	2.81802
TCGA-A7-A26F	Alive	NA	738	FALSE	2.02192	C2	Low risk	2.04537	0.729421	4.58107	10.1198	1.43407
TCGA-BH-A0B8	Alive	NA	1569	FALSE	4.29863	C1	Low risk	0.367658	0.210473	0.269842	3.3586	0.305057
TCGA-E2-A1BC	Alive	NA	501	FALSE	1.3726	C1	Low risk	0.294099	0.181035	0.270784	2.9679	0.187847
TCGA-E2-A14Y	Alive	NA	2109	FALSE	5.77808	C1	Low risk	0.305424	0.0539648	0.62422	2.15327	0.545023
TCGA-A7-A4SF	Alive	NA	545	FALSE	1.49315	C2	Low risk	1.09789	1.51383	0.673905	3.07218	2.0944
TCGA-A2-A4RW	Alive	NA	222	FALSE	0.608219	C2	Low risk	1.76119	1.08227	0.539606	2.89647	1.83227
TCGA-GM-A2DD	Alive	NA	2282	FALSE	6.25205	C2	Low risk	4.38252	1.91384	5.30018	7.30898	3.53879
TCGA-A8-A0A7	Alive	NA	30	FALSE	0.0821918	C2	Low risk	8.0594	4.30973	2.78171	12.501	8.98857
TCGA-AO-A12F	Alive	NA	1842	FALSE	5.04658	C1	Low risk	0.234387	0.115423	0.237387	2.14883	0.0748542
TCGA-A2-A0EO	Alive	NA	2442	FALSE	6.69041	C2	Low risk	0.966347	0.270748	0.321059	5.94532	0.399891
TCGA-B6-A0X5	Dead	2097	NA	TRUE	5.74521	C1	Low risk	0.105488	1.3196	0.0557572	2.51077	0.61114
TCGA-D8-A73U	Alive	NA	492	FALSE	1.34795	C2	Low risk	8.92964	3.92992	2.99733	12.359	6.70854
TCGA-AR-A5QP	Alive	NA	1185	FALSE	3.24658	C1	Low risk	0.880095	0.451046	0.354074	2.85326	0.657218
TCGA-BH-A1ET	Dead	2520	NA	TRUE	6.90411	C1	Low risk	0.543049	0.264048	0.486858	3.8263	0.330849
TCGA-E2-A15E	Alive	NA	630	FALSE	1.72603	C2	Low risk	1.69187	0.281107	0.620083	3.31849	0.259276
TCGA-D8-A1XR	Alive	NA	482	FALSE	1.32055	C1	Low risk	0.160474	0.094222	0.0880831	3.42972	0.521428
TCGA-AO-A0JA	Alive	NA	655	FALSE	1.79452	C1	Low risk	0.71769	0.80606	0.874011	6.91499	0.492632
TCGA-A2-A0YE	Alive	NA	554	FALSE	1.51781	C1	Low risk	0.470075	0.583422	0.501777	1.75892	0.559974
TCGA-E2-A14R	Alive	NA	1174	FALSE	3.21644	C2	Low risk	1.55357	1.32204	2.67654	7.28573	4.88439
TCGA-EW-A1P5	Alive	NA	703	FALSE	1.92603	C2	Low risk	0.936667	0.551984	0.996002	7.36211	6.43062
TCGA-A8-A07R	Alive	NA	273	FALSE	0.747945	C1	Low risk	0.153248	1.03623	0.234552	2.19747	1.81183
TCGA-AR-A1AJ	Alive	NA	2383	FALSE	6.52877	C2	Low risk	4.74431	4.07943	8.27227	15.0529	12.8914
TCGA-EW-A1P0	Alive	NA	1251	FALSE	3.4274	C1	Low risk	0.792185	0.521266	0.623749	4.57121	0.930317
TCGA-C8-A27B	Alive	NA	439	FALSE	1.20274	C2	Low risk	1.65582	1.11174	1.37116	7.82694	3.48908
TCGA-A2-A0EX	Alive	NA	752	FALSE	2.06027	C2	Low risk	1.21217	0.197241	0.0894012	2.59085	0.179856
TCGA-A8-A07G	Alive	NA	577	FALSE	1.58082	C1	Low risk	0.627972	0.289481	0.234957	4.35854	0.391185
TCGA-A2-A3KC	Alive	NA	1102	FALSE	3.01918	C2	Low risk	1.19116	0.957055	0.477173	6.0927	0.774358
TCGA-D8-A1JD	Alive	NA	552	FALSE	1.51233	C2	Low risk	0.903911	0.424416	1.74712	8.48797	0.775383
TCGA-E2-A107	Alive	NA	1047	FALSE	2.86849	C1	Low risk	0.648485	0.341095	0.15029	2.3364	0.444471
TCGA-A8-A086	Alive	NA	396	FALSE	1.08493	C1	Low risk	0.125661	0.123136	0.245575	4.73611	0.542461
TCGA-GM-A2DM	Alive	NA	3226	FALSE	8.83836	C1	Low risk	0.379318	0.176748	0.125891	6.52491	0.279466
TCGA-GM-A3NY	Alive	NA	1162	FALSE	3.18356	C1	Low risk	0.685842	0.300368	0.477802	1.7686	1.08837
TCGA-AC-A3W6	Alive	NA	0	FALSE	0	C2	Low risk	3.66354	1.69855	1.23019	5.72821	2.43654
TCGA-A1-A0SN	Alive	NA	1196	FALSE	3.27671	C2	Low risk	1.88598	0.715609	0.949135	5.16219	0.845868
TCGA-EW-A2FV	Alive	NA	788	FALSE	2.1589	C2	Low risk	1.59072	0.749421	0.992214	4.16476	1.16317
TCGA-AC-A62Y	Alive	NA	530	FALSE	1.45205	C1	Low risk	0.88838	0.433022	0.587978	12.2472	2.30076
TCGA-D8-A27T	Alive	NA	398	FALSE	1.09041	C2	Low risk	1.8608	0.539728	0.927688	5.90415	1.48852
TCGA-AR-A24V	Alive	NA	3203	FALSE	8.77534	C1	Low risk	0.453994	0.417354	0.39095	8.68004	1.65787
TCGA-A8-A094	Alive	NA	0	FALSE	0	C2	Low risk	2.71768	3.37229	2.78345	10.5831	2.48962
TCGA-AR-A24O	Alive	NA	3607	FALSE	9.88219	C2	Low risk	1.02199	0.409393	0.66802	5.89878	0.576697
TCGA-A7-A6VY	Alive	NA	266	FALSE	0.728767	C2	Low risk	1.9239	2.5529	4.53762	7.788	6.06623
TCGA-BH-A1FU	Dead	1688	NA	TRUE	4.62466	C2	Low risk	1.82784	0.836347	0.701302	2.89434	0.407612
TCGA-E9-A1QZ	Alive	NA	755	FALSE	2.06849	C2	Low risk	4.16362	1.01383	1.95315	6.81468	1.46944
TCGA-AC-A2BM	Alive	NA	3022	FALSE	8.27945	C2	Low risk	1.61325	0.877103	2.66674	5.11805	0.981491
TCGA-A7-A4SE	Alive	NA	644	FALSE	1.76438	C1	Low risk	0.821062	0.44765	1.02406	3.35843	1.32973
TCGA-C8-A12W	Alive	NA	385	FALSE	1.05479	C1	Low risk	0.637423	0.641696	0.372468	7.84011	1.27206
TCGA-E2-A10B	Alive	NA	1141	FALSE	3.12603	C2	Low risk	1.10609	0.483559	0.456126	4.14351	1.25213
TCGA-E9-A5UP	Alive	NA	803	FALSE	2.2	C1	Low risk	0.337119	0.211233	0.162764	3.49498	0.790384
TCGA-GM-A2DF	Alive	NA	2155	FALSE	5.90411	C2	Low risk	1.78141	1.85596	2.22085	6.56306	1.75012
TCGA-C8-A12N	Alive	NA	358	FALSE	0.980822	C1	Low risk	0.391143	0.19508	0.566667	6.48113	0.698204
TCGA-AC-A5EH	Alive	NA	511	FALSE	1.4	C1	Low risk	0.710321	0.619381	0.662383	6.24066	1.41578
TCGA-AC-A23E	Alive	NA	698	FALSE	1.91233	C1	Low risk	0.164956	0.0484268	0.0724345	7.70699	0.255433
TCGA-E9-A1RI	Alive	NA	1449	FALSE	3.96986	C1	Low risk	0.502048	0.204284	0.449558	5.64504	0.477545
TCGA-C8-A278	Alive	NA	297	FALSE	0.813699	C2	Low risk	1.51882	1.14386	3.23994	9.08281	4.13112
TCGA-AO-A0JE	Alive	NA	2335	FALSE	6.39726	C2	Low risk	2.41755	1.58992	2.81761	9.14699	3.96054
TCGA-E2-A15I	Alive	NA	1692	FALSE	4.63562	C2	Low risk	1.58112	0.804571	1.26194	3.77728	1.56534
TCGA-D8-A145	Alive	NA	410	FALSE	1.12329	C2	Low risk	1.21414	0.942129	0.297177	3.31772	1.06403
TCGA-BH-A0BP	Dead	2296	1481	TRUE	6.29041	C1	Low risk	0.620323	0.524857	0.256118	6.62794	0.378522
TCGA-E2-A15M	Dead	336	235	TRUE	0.920548	C2	Low risk	4.26684	0.869231	2.36518	12.0071	1.46166
TCGA-C8-A137	Alive	NA	379	FALSE	1.03836	C1	Low risk	0.0807569	0.143096	0.197572	1.89631	0.175131
TCGA-A8-A06Y	Alive	NA	791	FALSE	2.16712	C1	Low risk	0.0981629	0.0280976	0	1.04098	0.259155
TCGA-A2-A0EW	Dead	1884	905	TRUE	5.16164	C2	Low risk	1.03969	0.577303	0.543237	4.71749	0.528719
TCGA-AR-A0TQ	Alive	NA	2991	FALSE	8.19452	C2	Low risk	2.49675	1.3441	1.80701	3.6481	1.56487
TCGA-LD-A9QF	Alive	NA	323	FALSE	0.884932	C2	Low risk	5.67449	4.22807	5.96787	12.151	3.72807
TCGA-BH-A0H6	Alive	NA	747	FALSE	2.04658	C1	Low risk	0.207592	0.23031	0.183726	2.9233	0.146572
TCGA-EW-A1P3	Alive	NA	1611	FALSE	4.4137	C1	Low risk	0.447889	0.702473	0.408616	3.09056	0.550731
TCGA-B6-A0IB	Dead	3941	NA	TRUE	10.7973	C1	Low risk	0.218488	0.089341	0.0965122	0.91438	1.03518
TCGA-A2-A25B	Alive	NA	1291	FALSE	3.53699	C1	Low risk	0.622168	0.32311	1.17639	7.93831	0.644547
TCGA-AN-A0XW	Alive	NA	170	FALSE	0.465753	C2	Low risk	3.13244	2.83618	3.31321	8.53596	5.41814
TCGA-BH-A0E0	Alive	NA	134	FALSE	0.367123	C2	Low risk	1.08269	0.192188	1.48524	1.6488	0.124638
TCGA-D8-A1X9	Alive	NA	727	FALSE	1.99178	C1	Low risk	0.710975	0.42397	1.90529	8.71769	2.28761
TCGA-BH-A0HY	Alive	NA	1545	FALSE	4.23288	C1	Low risk	0.284596	0.105598	0.188034	2.80006	0.401762
TCGA-A7-A0CJ	Alive	NA	931	FALSE	2.55068	C1	Low risk	0.551458	0.29429	0.720304	3.87059	2.25785
TCGA-AR-A2LJ	Alive	NA	2632	FALSE	7.21096	C2	Low risk	2.4964	1.4739	0.633364	12.7118	1.13787
TCGA-B6-A40C	Alive	NA	2164	FALSE	5.92877	C1	Low risk	0.83797	0.533013	0.762865	6.96621	1.44015
TCGA-A2-A0EP	Alive	NA	3603	FALSE	9.87123	C2	Low risk	8.77624	4.69947	12.9424	12.3551	7.14136
TCGA-B6-A0RO	Alive	NA	4929	FALSE	13.5041	C1	Low risk	0.205467	0.976757	0.116605	2.89373	0.147507
TCGA-GM-A3NW	Alive	NA	3361	FALSE	9.20822	C2	Low risk	1.96033	0.796799	0.476726	3.12761	0.626615
TCGA-A1-A0SO	Alive	NA	852	FALSE	2.33425	C1	Low risk	0.762953	0.147602	0.394721	1.72256	0.413057
TCGA-C8-A132	Alive	NA	383	FALSE	1.04932	C2	Low risk	3.29307	1.71151	1.97438	4.21952	2.217
TCGA-A8-A09M	Alive	NA	1006	FALSE	2.75616	C2	Low risk	1.93781	2.37889	1.61371	6.47521	3.34719
TCGA-BH-A0E1	Alive	NA	477	FALSE	1.30685	C1	Low risk	0.276625	0.0791797	0.0789556	2.16591	0.158233
TCGA-EW-A424	Alive	NA	715	FALSE	1.9589	C1	Low risk	0.193249	0.231382	0.122574	1.59125	1.51556
TCGA-PL-A8LY	Alive	NA	8	FALSE	0.0219178	C2	Low risk	1.53996	0.409476	0.132103	1.80708	0.808115
TCGA-AR-A1AI	Alive	NA	3296	FALSE	9.03014	C2	Low risk	3.33239	3.18348	3.00697	9.71703	5.67699
TCGA-GM-A4E0	Alive	NA	2191	FALSE	6.00274	C2	Low risk	2.28319	1.90145	1.08986	9.61008	1.40855
TCGA-S3-AA15	Alive	NA	525	FALSE	1.43836	C2	Low risk	4.71391	4.40044	3.46056	8.96412	3.80263
TCGA-C8-A275	Alive	NA	1	FALSE	0.00273973	C2	Low risk	2.8216	1.81183	3.46018	8.31483	4.80963
TCGA-B6-A0RE	Alive	NA	7777	FALSE	21.3068	C1	Low risk	0.221252	0.189559	0.395228	2.72457	0.935777
TCGA-AO-A12E	Alive	NA	2142	FALSE	5.86849	C1	Low risk	0.290019	0.360658	0.353436	8.67718	0.49037
TCGA-AQ-A7U7	Dead	584	304	TRUE	1.6	C2	Low risk	7.80098	7.33317	7.11158	8.10475	8.05561
TCGA-BH-A202	Alive	NA	795	FALSE	2.17808	C2	Low risk	1.18001	0.852289	1.63155	7.25961	1.83423
TCGA-AN-A0AR	Alive	NA	10	FALSE	0.0273973	C1	Low risk	0.376104	0.214568	0.221339	2.43418	0.77285
TCGA-AC-A6IW	Alive	NA	413	FALSE	1.13151	C2	Low risk	3.24821	4.07839	5.45602	13.5578	39.502
TCGA-AO-A12G	Alive	NA	1639	FALSE	4.49041	C1	Low risk	0.854393	0.237285	0.19845	2.4842	0.301811
TCGA-AO-A0J6	Alive	NA	1140	FALSE	3.12329	C2	Low risk	3.28336	1.96224	1.17859	5.2579	9.15643
TCGA-LL-A7SZ	Alive	NA	594	FALSE	1.6274	C2	Low risk	4.95881	4.49978	5.35271	8.61162	6.51574
TCGA-E9-A5FK	Alive	NA	812	FALSE	2.22466	C2	Low risk	8.56952	6.56162	2.9536	4.81246	5.67734
TCGA-LL-A441	Alive	NA	996	FALSE	2.72877	C2	Low risk	8.61408	6.61183	3.62292	3.93598	3.73431
TCGA-E9-A226	Dead	1048	1038	TRUE	2.87123	C1	Low risk	0.183053	0.124198	1.50164	4.77107	0.536967
TCGA-C8-A12Z	Alive	NA	382	FALSE	1.04658	C1	Low risk	0.0697364	0.104558	0.085305	1.93862	0.315613
TCGA-PE-A5DE	Alive	NA	2645	FALSE	7.24658	C2	Low risk	8.52418	8.42085	3.27377	8.8974	7.89714
TCGA-E2-A1IK	Alive	NA	1800	FALSE	4.93151	C2	Low risk	1.88679	0.783769	1.01357	4.85927	2.39743
TCGA-BH-A0HQ	Alive	NA	1121	FALSE	3.07123	C1	Low risk	0.210401	0.107718	0.00976483	3.33052	0.142255
TCGA-E9-A249	Alive	NA	217	FALSE	0.594521	C1	Low risk	0.840319	0.229075	0.450841	3.95982	0.575472
TCGA-BH-A0C7	Alive	NA	2767	FALSE	7.58082	C2	Low risk	0.949196	0.282825	0.33603	2.86928	0.495358
TCGA-EW-A1P6	Alive	NA	562	FALSE	1.53973	C1	Low risk	0.37586	0.155399	0.20264	2.61738	0.322495
TCGA-AR-A24K	Alive	NA	1548	FALSE	4.2411	C1	Low risk	0.0903108	0.0319137	0.0891054	1.69551	0.110382
TCGA-E2-A1BD	Alive	NA	1133	FALSE	3.10411	C1	Low risk	0.39842	0.13516	0.0505417	2.17514	0.775252
TCGA-D8-A1JS	Alive	NA	371	FALSE	1.01644	C1	Low risk	0.13448	0.0439917	0.0146224	1.79689	0.101438
TCGA-E2-A2P6	Alive	NA	1051	FALSE	2.87945	C1	Low risk	0.437296	0.217381	0.244735	4.37236	1.2612
TCGA-E2-A56Z	Alive	NA	252	FALSE	0.690411	C1	Low risk	0.642062	0.637105	0.752588	2.34224	0.833978
TCGA-C8-A12Y	Alive	NA	1476	FALSE	4.04384	C1	Low risk	0.499675	0.641896	0.534435	3.67804	2.21586
TCGA-A8-A09I	Alive	NA	1371	FALSE	3.75616	C2	Low risk	1.00132	1.18765	1.77425	9.13303	4.75657
TCGA-GM-A2DA	Dead	6593	5909	TRUE	18.063	C2	Low risk	3.76573	1.83169	2.70966	3.21039	3.24428
TCGA-C8-A3M8	Alive	NA	394	FALSE	1.07945	C1	Low risk	0.418764	0.0984396	0.098161	2.06274	0.212299
TCGA-A2-A0SY	Alive	NA	1347	FALSE	3.69041	C2	Low risk	1.83877	0.797453	0.325308	5.5235	0.591761
TCGA-D8-A1JK	Alive	NA	0	FALSE	0	C2	Low risk	1.84484	2.53027	1.31641	8.72591	3.42455
TCGA-E2-A15L	Alive	NA	626	FALSE	1.71507	C1	Low risk	0.127956	0.0718147	0.336574	4.40602	0.0745171
TCGA-C8-A8HR	Alive	NA	408	FALSE	1.11781	C2	Low risk	2.87095	1.37968	1.4762	5.17124	2.43825
TCGA-OL-A5RZ	Alive	NA	679	FALSE	1.86027	C1	Low risk	0.235613	0.267621	0.149444	1.99887	0.407281
TCGA-A2-A04R	Alive	NA	3709	FALSE	10.1616	C1	Low risk	0.0946317	0.0392563	0.117436	2.26013	0.195521
TCGA-A2-A0EM	Alive	NA	3094	FALSE	8.47671	C1	Low risk	0.344823	0.0951328	0.13439	3.88581	0.224846
TCGA-E2-A15J	Alive	NA	1640	FALSE	4.49315	C1	Low risk	0.125137	0.130949	0.0998544	2.85526	0.170513
TCGA-E9-A1N8	Alive	NA	1039	FALSE	2.84658	C1	Low risk	0.277875	0.487829	0.211499	1.34961	0.748275
TCGA-AO-A0J2	Alive	NA	997	FALSE	2.73151	C2	Low risk	2.74014	1.2919	1.86826	4.21241	3.03257
TCGA-A7-A26J	Alive	NA	627	FALSE	1.71781	C2	Low risk	1.48414	1.15858	3.18349	6.61027	1.35356
TCGA-OL-A5S0	Alive	NA	620	FALSE	1.69863	C2	Low risk	1.41529	1.60703	2.32583	4.10568	1.86051
TCGA-OL-A5D6	Dead	1104	385	TRUE	3.02466	C1	Low risk	0.715495	0.464793	0.907643	4.19737	0.428696
TCGA-B6-A0IQ	Alive	NA	4285	FALSE	11.7397	C2	Low risk	1.38977	1.03203	1.29106	1.99171	1.8951
TCGA-E2-A1LB	Alive	NA	2306	FALSE	6.31781	C1	Low risk	0.230519	0.164956	0.255872	3.24923	0.164824
TCGA-BH-A0EA	Dead	991	NA	TRUE	2.71507	C1	Low risk	0.612143	0.489494	0.144214	3.14686	0.507914
TCGA-BH-A0DX	Alive	NA	2156	FALSE	5.90685	C2	Low risk	0.976274	0.498867	0.575182	15.092	0.636266
TCGA-A1-A0SH	Alive	NA	1437	FALSE	3.93699	C1	Low risk	0.286532	0.180034	0.146279	4.36886	0.152214
TCGA-A8-A09K	Alive	NA	912	FALSE	2.49863	C2	Low risk	1.87103	1.23552	1.19322	3.33035	2.09967
TCGA-BH-A0B5	Alive	NA	2136	FALSE	5.85205	C2	Low risk	1.21971	0.871806	1.42763	5.71609	2.50636
TCGA-AR-A1AU	Alive	NA	2868	FALSE	7.85753	C1	Low risk	0.479819	0.332211	0.412068	2.49012	0.358725
TCGA-B6-A0RH	Dead	6456	5749	TRUE	17.6877	C1	Low risk	0.362526	0.182735	0.396975	3.28592	2.99767
TCGA-D8-A27K	Alive	NA	1461	FALSE	4.00274	C2	Low risk	1.26524	0.965748	0.600032	4.85504	0.483059
TCGA-LL-A73Y	Alive	NA	477	FALSE	1.30685	C2	Low risk	2.50216	1.23617	4.53777	3.61093	0.839092
TCGA-A2-A0CS	Dead	2348	2298	TRUE	6.43288	C1	Low risk	0.456286	0.111368	0.353351	4.34361	0.378194
TCGA-A2-A4S3	Alive	NA	666	FALSE	1.82466	C2	Low risk	1.95021	2.86551	2.33788	4.68085	2.1796
TCGA-AR-A1AW	Alive	NA	2632	FALSE	7.21096	C2	Low risk	9.87577	8.43763	10.8087	13.3223	14.3492
TCGA-A2-A0YJ	Alive	NA	566	FALSE	1.55068	C1	Low risk	0.10399	0.0811786	0.0989375	1.96995	0.118551
TCGA-S3-A6ZG	Alive	NA	562	FALSE	1.53973	C2	Low risk	1.11243	0.439994	0.484933	4.75309	1.0733
TCGA-E2-A1L8	Alive	NA	2240	FALSE	6.13699	C1	Low risk	0.529816	0.245732	0.700104	4.38945	0.922781
TCGA-D8-A1XQ	Alive	NA	499	FALSE	1.36712	C2	Low risk	1.71514	1.73787	3.07482	9.05288	2.83472
TCGA-E2-A1IH	Alive	NA	1026	FALSE	2.81096	C2	Low risk	3.23071	1.22606	2.69384	9.93168	1.52376
TCGA-A2-A1G1	Alive	NA	584	FALSE	1.6	C2	Low risk	1.01932	0.508893	2.89812	9.03099	2.55025
TCGA-E9-A1NE	Alive	NA	1088	FALSE	2.98082	C2	Low risk	7.62679	3.11996	3.55644	8.17972	3.82559
TCGA-BH-A1EO	Dead	2798	NA	TRUE	7.66575	C1	Low risk	0.558733	0.301042	0.66292	12.4707	0.251632
TCGA-A8-A08R	Alive	NA	30	FALSE	0.0821918	C2	Low risk	1.93418	1.56335	2.55528	8.78624	4.43396
TCGA-C8-A1HG	Alive	NA	345	FALSE	0.945205	C2	Low risk	1.87284	2.3322	2.91118	7.23565	5.04885
TCGA-A7-A13D	Alive	NA	965	FALSE	2.64384	C1	Low risk	0.139626	0.0313458	0.0390713	1.9815	0.24394
TCGA-BH-A0DT	Alive	NA	2403	FALSE	6.58356	C2	Low risk	1.5459	0.831345	1.12315	2.90119	0.463779
TCGA-A2-A3XY	Dead	1093	1064	TRUE	2.99452	C2	Low risk	3.35031	1.84575	4.01199	5.64642	4.15666
TCGA-BH-A0DV	Alive	NA	2064	FALSE	5.65479	C1	Low risk	0.588941	0.41916	0.0424031	4.6318	0.357192
TCGA-A2-A0CQ	Alive	NA	2695	FALSE	7.38356	C1	Low risk	0.289058	0.304826	0.137507	7.34475	0.527162
TCGA-AO-A12D	Alive	NA	2515	FALSE	6.89041	C2	Low risk	2.41466	2.63706	3.3226	6.38576	2.43666
TCGA-EW-A1PG	Alive	NA	1051	FALSE	2.87945	C1	Low risk	0.215613	0.0968092	0.15687	3.63822	0.267873
TCGA-B6-A0RP	Dead	3126	NA	TRUE	8.56438	C1	Low risk	0.877953	0.435324	0.236777	5.82447	0.57946
TCGA-C8-A3M7	Dead	1034	1	TRUE	2.83288	C2	Low risk	1.41735	0.395234	0.417298	1.87774	1.00248
TCGA-A2-A0CT	Alive	NA	2289	FALSE	6.27123	C1	Low risk	0.194866	0.538204	0.107336	4.14929	0.169229
TCGA-A2-A0SW	Dead	1365	NA	TRUE	3.73973	C2	Low risk	3.31261	2.9205	1.14339	7.29811	3.15921
TCGA-E2-A14V	Alive	NA	1042	FALSE	2.85479	C1	Low risk	0.30892	0.101887	0.217712	1.86448	0.563848
TCGA-AQ-A04J	Alive	NA	819	FALSE	2.24384	C2	Low risk	4.7968	1.41383	2.46224	5.08682	1.43719
TCGA-A2-A0EU	Alive	NA	1043	FALSE	2.85753	C1	Low risk	0.472692	0.0455558	0.299818	3.49372	0.289923
TCGA-S3-AA17	Alive	NA	424	FALSE	1.16164	C2	Low risk	5.40918	4.89923	8.90397	10.3856	15.5241
TCGA-A2-A0SX	Alive	NA	1534	FALSE	4.20274	C2	Low risk	3.96789	2.99327	4.94036	8.23532	3.63631
TCGA-E2-A158	Alive	NA	450	FALSE	1.23288	C1	Low risk	0.504626	0.220521	0.557072	0.886448	0.594931
TCGA-BH-A1FG	Dead	577	NA	TRUE	1.58082	C1	Low risk	0.177953	0.1156	0.180114	2.9431	0.284881
TCGA-E2-A15R	Alive	NA	1732	FALSE	4.74521	C1	Low risk	0.146861	0.0989098	0.0657532	1.60626	0.0684212
TCGA-BH-A0E6	Alive	NA	293	FALSE	0.80274	C2	Low risk	1.33741	2.56113	0.568532	2.86672	2.20364
TCGA-AO-A03L	Alive	NA	2442	FALSE	6.69041	C2	Low risk	1.32481	0.714776	0.525186	3.85933	1.26475
TCGA-C8-A1HI	Alive	NA	343	FALSE	0.939726	C1	Low risk	0.364727	0.172604	0.0666254	3.37891	0.55463
TCGA-A7-A3IZ	Alive	NA	322	FALSE	0.882192	C2	Low risk	1.06306	0.0783231	0.0702913	3.42554	0.579729
TCGA-BH-A18I	Alive	NA	1093	FALSE	2.99452	C2	Low risk	2.58144	1.19437	2.14748	8.57367	0.99316
TCGA-C8-A12K	Alive	NA	0	FALSE	0	C2	Low risk	4.48715	2.25072	2.75316	15.1105	15.9418
TCGA-C8-A27A	Alive	NA	747	FALSE	2.04658	C1	Low risk	0.3457	0.179912	0.78937	2.83617	2.49739
TCGA-EW-A1PD	Alive	NA	424	FALSE	1.16164	C1	Low risk	0.340387	0.160474	0.0838199	3.97914	0.407031
TCGA-AR-A0TR	Dead	160	NA	TRUE	0.438356	C2	Low risk	1.03239	0.278593	0.37702	1.62932	0.417555
TCGA-OL-A66P	Alive	NA	428	FALSE	1.1726	C2	Low risk	6.834	9.62352	4.45215	10.6743	13.1693
TCGA-BH-A208	Dead	1759	NA	TRUE	4.81918	C1	Low risk	0.422713	0.123539	0.521741	3.86483	0.351887
TCGA-B6-A0WS	Dead	2965	NA	TRUE	8.12329	C2	Low risk	3.48896	3.74895	1.76247	4.92441	1.39262
TCGA-AO-A03N	Alive	NA	2031	FALSE	5.56438	C1	Low risk	0.083339	0.26505	0.18501	1.6399	2.8847
TCGA-E9-A2JT	Alive	NA	288	FALSE	0.789041	C2	Low risk	16.7188	13.5973	5.56301	5.92567	5.5114
TCGA-A2-A0T6	Alive	NA	575	FALSE	1.57534	C2	Low risk	1.66012	0.917553	0.814778	8.4973	0.449401
TCGA-AO-A0J9	Alive	NA	1613	FALSE	4.41918	C2	Low risk	1.2685	0.654748	1.62894	8.32476	2.95545
TCGA-A1-A0SQ	Alive	NA	554	FALSE	1.51781	C1	Low risk	0.390669	0.313443	0.109817	2.90945	0.351609
TCGA-AC-A3TM	Alive	NA	762	FALSE	2.08767	C2	Low risk	1.56075	1.18947	0.505702	3.4076	1.43515
TCGA-A2-A0YI	Alive	NA	1505	FALSE	4.12329	C2	Low risk	2.28811	0.799266	0.586226	12.6425	0.991556
TCGA-A2-A25A	Alive	NA	3276	FALSE	8.97534	C2	Low risk	1.70374	0.563867	0.820612	4.85847	0.74146
TCGA-AC-A23C	Alive	NA	585	FALSE	1.60274	C2	Low risk	1.0036	0.412683	1.13167	4.99891	1.39615
TCGA-XX-A899	Alive	NA	467	FALSE	1.27945	C2	Low risk	3.93302	2.46843	2.3981	6.33945	1.31205
TCGA-BH-A209	Dead	3959	NA	TRUE	10.8466	C2	Low risk	5.65408	2.32183	4.97061	12.2434	10.0724
TCGA-BH-A0C3	Alive	NA	2709	FALSE	7.42192	C2	Low risk	1.86506	0.546821	0.776322	4.59434	0.724475
TCGA-BH-A0HP	Alive	NA	414	FALSE	1.13425	C2	Low risk	1.20298	0.331973	0.457812	5.09107	0.508147
TCGA-AC-A2QI	Alive	NA	588	FALSE	1.61096	C2	Low risk	1.46499	0.950171	0.454165	5.17129	0.869137
TCGA-E9-A1R4	Alive	NA	186	FALSE	0.509589	C2	Low risk	2.83592	2.07429	2.72112	10.1698	2.88255
TCGA-D8-A1XO	Alive	NA	1682	FALSE	4.60822	C1	Low risk	0.677248	0.50433	0.333173	7.25904	0.344511
TCGA-A2-A0CK	Alive	NA	4159	FALSE	11.3945	C2	Low risk	1.8148	0.756711	0.337337	3.86885	1.57653
TCGA-E2-A1L9	Alive	NA	598	FALSE	1.63836	C1	Low risk	0.455331	0.1655	0.801584	10.5507	0.785044
TCGA-BH-A1F2	Dead	959	NA	TRUE	2.6274	C1	Low risk	0.135775	0.0695119	0.0567124	6.25453	0.424023
TCGA-AC-A3W7	Alive	NA	471	FALSE	1.29041	C1	Low risk	0.847736	0.479819	0.239231	2.52556	0.905659
TCGA-AN-A04C	Alive	NA	54	FALSE	0.147945	C1	Low risk	0.860772	0.511168	0.577684	2.74603	0.579908
TCGA-A2-A25C	Alive	NA	523	FALSE	1.43288	C2	Low risk	0.979528	0.33252	0.497368	4.17461	0.446103
TCGA-A2-A04Y	Alive	NA	1099	FALSE	3.01096	C2	Low risk	1.20392	0.634566	1.24796	6.24644	2.46714
TCGA-A2-A0YL	Alive	NA	1474	FALSE	4.03836	C2	Low risk	1.51061	0.703623	0.414944	3.18707	0.853093
TCGA-AQ-A1H2	Alive	NA	475	FALSE	1.30137	C1	Low risk	0.372144	0.330996	0.318057	5.0568	3.19306
TCGA-A2-A04V	Dead	1920	NA	TRUE	5.26027	C1	Low risk	0.346727	0.124543	0.0853811	4.23926	1.01769
TCGA-E9-A22D	Alive	NA	1248	FALSE	3.41918	C2	Low risk	9.63162	7.19513	3.82503	11.8538	17.5342
TCGA-D8-A1JH	Alive	NA	426	FALSE	1.16712	C2	Low risk	1.35638	0.490292	0.721987	6.4886	0.575786
TCGA-AO-A12C	Alive	NA	2372	FALSE	6.49863	C1	Low risk	0.213397	0.0678683	0.0761358	3.19176	0.228872
TCGA-OL-A5D8	Alive	NA	973	FALSE	2.66575	C2	Low risk	0.892924	1.09126	1.23136	2.52687	1.15882
TCGA-D8-A1JL	Alive	NA	611	FALSE	1.67397	C2	Low risk	2.13882	2.17747	4.14775	10.4222	9.15735
TCGA-A8-A09E	Alive	NA	1492	FALSE	4.08767	C1	Low risk	0.33576	0.169075	0.15085	2.65067	0.295474
TCGA-A2-A1G6	Alive	NA	501	FALSE	1.3726	C2	Low risk	1.19957	0.315452	0.193575	3.32633	0.682623
TCGA-AN-A0FN	Alive	NA	218	FALSE	0.59726	C2	Low risk	4.34598	2.01815	1.63927	8.66416	0.818224
TCGA-A8-A07U	Alive	NA	760	FALSE	2.08219	C2	Low risk	4.41399	2.53204	5.13563	11.9941	16.7529
TCGA-BH-A0EI	Alive	NA	1926	FALSE	5.27671	C1	Low risk	0.1019	0.0324082	0.177741	3.76414	0.123302
TCGA-GM-A2DN	Alive	NA	3091	FALSE	8.46849	C2	Low risk	3.1354	3.05821	2.66836	5.92863	2.17703
TCGA-A8-A06Z	Alive	NA	31	FALSE	0.0849315	C1	Low risk	0.137196	0.0564668	0.0716635	2.34497	0.305387
TCGA-OL-A5DA	Alive	NA	1783	FALSE	4.88493	C2	Low risk	1.17151	1.16721	0.443864	3.85895	2.15541
TCGA-AO-A128	Alive	NA	3248	FALSE	8.89863	C2	Low risk	10.5243	14.821	9.47582	17.3398	55.7646
TCGA-GM-A2DB	Alive	NA	2406	FALSE	6.59178	C2	Low risk	1.3111	1.29986	1.47737	3.17688	1.26659
TCGA-BH-A1FE	Dead	2273	NA	TRUE	6.2274	C2	Low risk	3.33724	0.684885	2.03087	4.86448	1.57508
TCGA-D8-A1JF	Alive	NA	366	FALSE	1.00274	C1	Low risk	0.649561	0.187439	0.470285	4.06245	0.263505
TCGA-BH-A0HF	Alive	NA	727	FALSE	1.99178	C1	Low risk	0.880857	0.427342	0.227271	10.2119	0.262769
TCGA-B6-A0RT	Alive	NA	2721	FALSE	7.45479	C2	Low risk	19.2644	10.4998	10.0612	12.9429	16.9512
TCGA-A2-A1FW	Alive	NA	528	FALSE	1.44658	C1	Low risk	0.447522	0.254237	0.403027	2.68808	1.31226
TCGA-BH-A1F0	Dead	785	NA	TRUE	2.15068	C2	Low risk	3.3035	3.86396	4.26018	17.281	8.71796
TCGA-A8-A084	Alive	NA	458	FALSE	1.25479	C1	Low risk	0.205931	0.0785926	0.339604	3.4747	1.52831
TCGA-A8-A095	Alive	NA	1277	FALSE	3.49863	C1	Low risk	0.816565	0.48329	0.33236	4.38988	0.317025
TCGA-A2-A0CR	Alive	NA	3283	FALSE	8.99452	C2	Low risk	12.7889	5.85454	3.92446	5.97882	9.54399
TCGA-A8-A09R	Alive	NA	273	FALSE	0.747945	C2	Low risk	0.927376	1.47363	1.2192	7.8497	2.12781
TCGA-A2-A0CL	Alive	NA	3015	FALSE	8.26027	C2	Low risk	9.98261	5.44134	9.23734	13.0643	11.2065
TCGA-OL-A6VR	Alive	NA	1220	FALSE	3.34247	C1	Low risk	0.290277	0.153056	0.130819	1.38118	0.196628
TCGA-C8-A274	Alive	NA	508	FALSE	1.39178	C1	Low risk	0.202906	0.143636	0.255322	2.99509	0.440643
TCGA-D8-A1XS	Alive	NA	496	FALSE	1.3589	C1	Low risk	0.725921	0.283488	0.828783	6.70632	0.454604
TCGA-OL-A5D7	Alive	NA	1780	FALSE	4.87671	C2	Low risk	4.02548	7.16871	4.3304	7.49477	16.8771
TCGA-AR-A1AT	Dead	1272	NA	TRUE	3.48493	C2	Low risk	2.64736	2.14021	1.73332	6.81027	2.13433
TCGA-BH-A0BZ	Alive	NA	2255	FALSE	6.17808	C2	Low risk	4.13986	2.4876	1.76991	10.5327	4.66944
TCGA-E2-A152	Alive	NA	2128	FALSE	5.83014	C1	Low risk	0.293975	0.178491	0.601761	6.06021	0.511526
TCGA-A8-A07B	Alive	NA	1308	FALSE	3.58356	C1	Low risk	0.363785	0.406352	0.810404	4.42236	1.19466
TCGA-BH-A0BW	Alive	NA	2371	FALSE	6.49589	C2	Low risk	3.03204	3.60234	3.7277	10.2363	12.5008
TCGA-A8-A07Z	Alive	NA	1371	FALSE	3.75616	C2	Low risk	0.921182	0.481443	0.223293	3.93241	2.52491
TCGA-E9-A3QA	Alive	NA	918	FALSE	2.51507	C2	Low risk	5.1096	3.99351	6.65786	7.26216	6.6291
TCGA-LQ-A4E4	Alive	NA	849	FALSE	2.32603	C1	Low risk	0.243439	0.150975	0.081064	2.14917	1.43802
TCGA-BH-A0C0	Alive	NA	1270	FALSE	3.47945	C2	Low risk	5.39559	6.56726	4.52245	13.3994	13.9983
TCGA-AR-A24U	Alive	NA	3128	FALSE	8.56986	C2	Low risk	2.5395	1.05093	3.32581	11.413	2.3829
TCGA-AR-A0TU	Alive	NA	709	FALSE	1.94247	C2	Low risk	1.4355	1.76041	1.98243	6.44761	4.48266
TCGA-EW-A1OY	Alive	NA	908	FALSE	2.48767	C1	Low risk	0.417708	0.240217	0.413746	3.96847	0.966814
TCGA-A8-A06T	Alive	NA	1614	FALSE	4.42192	C2	Low risk	1.24149	0.743477	0.898443	2.53506	1.3337
TCGA-E9-A229	Alive	NA	1148	FALSE	3.14521	C2	Low risk	1.07169	0.675593	0.880034	8.04	0.972582
TCGA-BH-A0WA	Alive	NA	701	FALSE	1.92055	C1	Low risk	0.686047	0.415843	0.729506	3.30383	1.65672
TCGA-A1-A0SI	Alive	NA	635	FALSE	1.73973	C2	Low risk	2.06491	1.46193	1.01357	5.40465	2.8299
TCGA-4H-AAAK	Alive	NA	348	FALSE	0.953425	C1	Low risk	0.772319	0.426616	1.02485	4.30522	0.55669
TCGA-D8-A1X7	Alive	NA	509	FALSE	1.39452	C1	Low risk	0.219923	0.116215	0.122324	3.64541	0.20098
TCGA-A2-A0D3	Alive	NA	1873	FALSE	5.13151	C2	Low risk	1.096	1.10989	0.519492	2.21544	0.553629
TCGA-BH-A0DD	Alive	NA	2486	FALSE	6.81096	C1	Low risk	0.719451	0.557472	0.94585	3.06105	2.12386
TCGA-A2-A0T5	Alive	NA	531	FALSE	1.45479	C1	Low risk	0.358004	0.141342	0.195753	2.47427	0.11407
TCGA-C8-A130	Alive	NA	370	FALSE	1.0137	C2	Low risk	1.03513	0.557334	0.743734	3.64386	1.41742
TCGA-A8-A06R	Alive	NA	547	FALSE	1.49863	C2	Low risk	1.2268	0.440944	1.91068	5.72517	0.970533
TCGA-Z7-A8R5	Alive	NA	3287	FALSE	9.00548	C2	Low risk	2.55834	0.706426	0.729585	6.69494	1.68418
TCGA-A8-A079	Alive	NA	274	FALSE	0.750685	C1	Low risk	0.407379	0.197877	0.317116	5.01132	0.620858
TCGA-A7-A13G	Alive	NA	718	FALSE	1.96712	C1	Low risk	0.514962	0.188457	0.255039	6.41104	0.679764
TCGA-AO-A1KO	Alive	NA	622	FALSE	1.70411	C1	Low risk	0.499763	0.186867	0.565438	1.75466	0.222872
TCGA-A7-A3J1	Alive	NA	343	FALSE	0.939726	C2	Low risk	3.39896	1.92225	1.79622	6.72434	2.54057
TCGA-BH-A42V	Alive	NA	635	FALSE	1.73973	C2	Low risk	1.81214	1.31282	1.37658	2.62872	0.781755
TCGA-E9-A1ND	Alive	NA	1266	FALSE	3.46849	C2	Low risk	3.60911	6.1113	5.26823	13.2005	17.4032
TCGA-C8-A133	Alive	NA	0	FALSE	0	C1	Low risk	0.0731798	0.0279288	0.00928325	2.21431	0.663315
TCGA-AO-A1KT	Alive	NA	541	FALSE	1.48219	C1	Low risk	0.35413	0.144337	0.457956	7.77699	0.76246
TCGA-A8-A09Z	Alive	NA	0	FALSE	0	C2	Low risk	2.2139	2.22519	1.25415	9.25661	20.6632
TCGA-E2-A574	Alive	NA	1179	FALSE	3.23014	C1	Low risk	0.0620754	0.00987118	0.42326	0.559544	0.532618
TCGA-C8-A1HK	Alive	NA	366	FALSE	1.00274	C1	Low risk	0.742226	0.237945	0.790905	3.14841	1.57545
TCGA-A1-A0SE	Alive	NA	1321	FALSE	3.61918	C1	Low risk	0.734981	0.238726	0.148781	1.90709	0.273512
TCGA-WT-AB44	Alive	NA	883	FALSE	2.41918	C1	Low risk	0.410827	0.282223	0.343963	5.01017	1.65944
TCGA-AC-A4ZE	Alive	NA	890	FALSE	2.43836	C2	Low risk	0.888602	1.33056	0.242707	2.0109	0.735216
TCGA-AN-A0XP	Alive	NA	9	FALSE	0.0246575	C1	Low risk	0.223485	0.106615	0.182252	3.81312	1.45923
TCGA-LL-A6FQ	Alive	NA	80	FALSE	0.219178	C1	Low risk	0.27211	1.0561	0.201846	4.37735	0.937555
TCGA-A2-A0T3	Alive	NA	1516	FALSE	4.15342	C1	Low risk	0.495527	0.243782	0.117863	2.00342	0.398597
TCGA-BH-AB28	Alive	NA	287	FALSE	0.786301	C2	Low risk	1.93874	1.05841	1.33621	4.38174	0.577666
TCGA-D8-A27L	Alive	NA	499	FALSE	1.36712	C2	Low risk	1.88423	0.812486	1.27574	4.88252	0.553651
TCGA-BH-A0HX	Alive	NA	829	FALSE	2.27123	C1	Low risk	0.810001	0.397211	0.258317	4.78915	0.436052
TCGA-WT-AB41	Alive	NA	1611	FALSE	4.4137	C2	Low risk	6.97694	4.30257	5.74751	6.52356	9.70393
TCGA-5L-AAT1	Alive	NA	1471	FALSE	4.03014	C2	Low risk	4.67684	3.62676	3.21887	10.0458	4.83376
TCGA-AQ-A04H	Alive	NA	754	FALSE	2.06575	C1	Low risk	0.405241	0.248799	0.375495	1.89834	0.195365
TCGA-A8-A0AD	Alive	NA	1157	FALSE	3.16986	C1	Low risk	0.167327	0.139693	0.238796	11.4396	0.241583
TCGA-BH-A5J0	Alive	NA	715	FALSE	1.9589	C2	Low risk	3.62001	1.69582	1.86298	11.112	1.76957
TCGA-GM-A2DO	Alive	NA	2596	FALSE	7.11233	C2	Low risk	12.5426	8.88855	6.58615	8.65993	10.4079
TCGA-EW-A1J3	Alive	NA	504	FALSE	1.38082	C1	Low risk	0.372128	0.281363	0.574494	5.14506	0.681219
TCGA-E2-A109	Alive	NA	1417	FALSE	3.88219	C1	Low risk	0.755515	0.652709	0.822517	2.86996	1.2305
TCGA-D8-A1XJ	Alive	NA	664	FALSE	1.81918	C1	Low risk	0.169228	0.310506	0.334398	3.64787	25.5777
TCGA-E2-A1L6	Alive	NA	1648	FALSE	4.51507	C1	Low risk	0.622732	0.229073	0.342637	4.6386	0.3813
TCGA-AO-A03M	Alive	NA	1866	FALSE	5.11233	C2	Low risk	2.779	2.14414	2.57171	6.29684	5.09726
TCGA-E2-A1B6	Alive	NA	867	FALSE	2.37534	C2	Low risk	17.8228	4.85055	10.2535	7.61061	16.0007
TCGA-B6-A0I9	Dead	362	NA	TRUE	0.991781	C1	Low risk	0.605937	0.468013	0.501004	3.30849	0.476103
TCGA-A7-A3IY	Alive	NA	345	FALSE	0.945205	C1	Low risk	0.611315	0.520209	0.44014	10.8893	0.796047
TCGA-AC-A2FB	Alive	NA	1234	FALSE	3.38082	C2	Low risk	5.14364	2.00655	3.47703	7.09609	3.82924
TCGA-AR-A0U2	Dead	2551	NA	TRUE	6.98904	C2	Low risk	1.2239	1.1035	1.83145	4.08693	1.37508
TCGA-BH-A0EE	Alive	NA	943	FALSE	2.58356	C2	Low risk	1.97041	0.376	0.957426	1.80597	2.17369
TCGA-B6-A400	Alive	NA	215	FALSE	0.589041	C2	Low risk	1.30537	1.29683	3.29692	5.70486	1.732
TCGA-BH-A0HW	Alive	NA	1561	FALSE	4.27671	C1	Low risk	0.135739	0.0398495	0.0662278	1.05561	0.468623
TCGA-A2-A0CV	Alive	NA	3011	FALSE	8.24932	C2	Low risk	1.58986	0.841311	0.387687	5.62113	0.714248
TCGA-EW-A1OZ	Alive	NA	1229	FALSE	3.36712	C1	Low risk	0.634326	0.504926	1.4967	6.42312	1.15312
TCGA-LL-A442	Alive	NA	889	FALSE	2.43562	C1	Low risk	0.175448	0.0717417	0.137116	7.28607	0.529361
TCGA-S3-AA0Z	Alive	NA	629	FALSE	1.72329	C2	Low risk	1.92389	1.6037	1.62268	5.23814	4.27977
TCGA-E2-A1B4	Dead	1004	911	TRUE	2.75068	C1	Low risk	0.175079	0.204167	0.431856	2.01481	0.231109
TCGA-AR-A1AX	Alive	NA	2629	FALSE	7.20274	C2	Low risk	6.85483	4.63988	3.48052	3.77686	3.24448
TCGA-AO-A03P	Dead	2911	2576	TRUE	7.97534	C1	Low risk	0.43907	0.15959	0.245338	2.3207	0.492186
TCGA-A8-A08G	Alive	NA	607	FALSE	1.66301	C1	Low risk	0.843436	0.578403	1.22249	5.40503	1.43519
TCGA-AR-A24P	Alive	NA	84	FALSE	0.230137	C1	Low risk	0.536484	0.158965	0.488226	4.41355	0.241922
TCGA-D8-A1JT	Alive	NA	405	FALSE	1.10959	C1	Low risk	0.188227	0.0261223	0.351653	4.69624	2.32654
TCGA-AR-A1AL	Alive	NA	2971	FALSE	8.13973	C2	Low risk	1.12096	0.390339	0.38145	2.94582	0.340224
TCGA-LL-A440	Alive	NA	759	FALSE	2.07945	C2	Low risk	1.47409	0.898758	1.51193	14.2329	0.768844
TCGA-D8-A1XL	Alive	NA	606	FALSE	1.66027	C2	Low risk	3.41895	2.89162	3.2636	9.05017	9.40934
TCGA-AN-A0FD	Alive	NA	196	FALSE	0.536986	C2	Low risk	0.988738	1.17108	0.305843	3.16105	2.18598
TCGA-C8-A1HL	Alive	NA	317	FALSE	0.868493	C1	Low risk	0.344795	0.0780616	0.322483	5.03223	0.547709
TCGA-B6-A2IU	Alive	NA	5176	FALSE	14.1808	C1	Low risk	0.307214	0.0689688	0.257901	1.73435	0.119274
TCGA-BH-A18M	Dead	2207	NA	TRUE	6.04658	C1	Low risk	0.775889	0.272955	0.181455	4.10941	0.55501
TCGA-AR-A0TT	Alive	NA	3316	FALSE	9.08493	C2	Low risk	5.55229	4.6563	4.98742	12.5271	7.02208
TCGA-E9-A1R2	Alive	NA	1063	FALSE	2.91233	C2	Low risk	1.6435	3.22065	0.926606	3.92585	0.869244
TCGA-B6-A0IG	Dead	4456	NA	TRUE	12.2082	C1	Low risk	0.625494	0.21291	0.398881	1.8752	0.727481
TCGA-BH-A0DH	Alive	NA	1156	FALSE	3.16712	C1	Low risk	0.503432	0.357061	0.271277	4.6631	0.564568
TCGA-BH-A0HI	Alive	NA	620	FALSE	1.69863	C1	Low risk	0.371608	0.225627	0.289271	5.12299	0.211821
TCGA-E2-A1L7	Alive	NA	1836	FALSE	5.03014	C2	Low risk	3.17327	3.09396	2.69955	5.8767	3.58494
TCGA-AR-A5QM	Alive	NA	2231	FALSE	6.11233	C2	Low risk	0.932299	0.701451	0.800838	8.81327	1.80028
TCGA-BH-A0BV	Alive	NA	1519	FALSE	4.16164	C2	Low risk	1.46113	0.502929	0.554296	7.02165	1.01319
TCGA-D8-A1XY	Alive	NA	503	FALSE	1.37808	C1	Low risk	0.192116	0.139308	0.738438	4.97512	1.07525
TCGA-D8-A13Z	Alive	NA	635	FALSE	1.73973	C2	Low risk	1.23419	0.901039	1.31985	6.13659	1.73234
TCGA-OL-A6VO	Alive	NA	858	FALSE	2.35068	C2	Low risk	0.948744	0.450558	0.743359	3.90151	2.19306
TCGA-A2-A1FV	Alive	NA	714	FALSE	1.95616	C1	Low risk	0.134044	0.313338	0.0318828	1.72355	0.203482
TCGA-AC-A3QQ	Alive	NA	734	FALSE	2.01096	C1	Low risk	0.383394	0.0228626	0.227979	3.83705	1.78713
TCGA-AR-A1AV	Alive	NA	1864	FALSE	5.10685	C1	Low risk	0.175352	0.0535378	0.0667329	4.04636	0.259245
TCGA-A8-A093	Alive	NA	546	FALSE	1.49589	C1	Low risk	0.135328	0.0430394	0.0429176	2.75061	0.203447
TCGA-B6-A0WZ	Alive	NA	6292	FALSE	17.2384	C1	Low risk	0.154385	0.114567	0.195845	2.12835	0.203792
TCGA-AN-A0FJ	Alive	NA	242	FALSE	0.663014	C2	Low risk	8.67368	0.344247	1.16713	1.43099	0.590573
TCGA-XX-A89A	Alive	NA	488	FALSE	1.33699	C2	Low risk	2.30415	1.29613	2.27671	8.30004	1.09661
TCGA-A8-A08A	Alive	NA	30	FALSE	0.0821918	C2	Low risk	0.909082	0.447937	0.268001	6.38172	0.39437
TCGA-BH-A2L8	Alive	NA	612	FALSE	1.67671	C2	Low risk	5.72852	2.9753	2.96688	7.3264	3.76953
TCGA-A1-A0SB	Alive	NA	259	FALSE	0.709589	C1	Low risk	0.0845565	0.0664396	0.0473226	0.901965	0.446467
TCGA-AO-A0JJ	Alive	NA	1887	FALSE	5.16986	C2	Low risk	3.6912	1.56157	0.588071	7.24714	1.02276
TCGA-BH-A0HU	Alive	NA	392	FALSE	1.07397	C1	Low risk	0.560475	0.37659	0.345482	1.86261	1.03682
TCGA-BH-A1F6	Dead	2965	NA	TRUE	8.12329	C2	Low risk	1.4473	0.580849	1.24584	9.2819	6.26209
TCGA-BH-A1FC	Dead	3472	NA	TRUE	9.51233	C2	Low risk	2.66107	4.6124	2.90673	8.95945	8.44233
TCGA-BH-A0AZ	Alive	NA	1919	FALSE	5.25753	C1	Low risk	0.652613	0.27154	0.130717	4.1004	0.213747
TCGA-D8-A1J8	Alive	NA	431	FALSE	1.18082	C2	Low risk	2.09425	1.35105	2.68815	11.1079	6.02244
TCGA-E9-A3HO	Alive	NA	1158	FALSE	3.1726	C2	Low risk	1.74846	1.17085	0.746168	1.89332	2.30802
TCGA-A2-A3Y0	Alive	NA	1546	FALSE	4.23562	C2	Low risk	3.32603	4.89573	3.46999	5.3044	8.80039
TCGA-BH-A0AY	Alive	NA	777	FALSE	2.12877	C2	Low risk	1.36825	0.460234	0.282419	6.92044	0.930616
TCGA-AO-A12H	Alive	NA	1234	FALSE	3.38082	C1	Low risk	0.229181	0.0470971	0	3.26792	0.74933
TCGA-D8-A1X6	Alive	NA	541	FALSE	1.48219	C1	Low risk	0.458624	0.130343	0.346598	10.5584	0.841542
TCGA-C8-A273	Alive	NA	513	FALSE	1.40548	C1	Low risk	0.30756	0.199932	0.733152	3.58414	0.70044
TCGA-BH-A0BJ	Alive	NA	660	FALSE	1.80822	C2	Low risk	1.04192	0.472203	0.189999	5.56141	0.372493
TCGA-E2-A572	Alive	NA	1208	FALSE	3.30959	C1	Low risk	0.231768	0.186735	0.0392013	1.46376	0.938214
TCGA-BH-A8FZ	Alive	NA	574	FALSE	1.5726	C2	Low risk	2.39187	1.98811	2.42924	8.25267	1.03953
TCGA-E9-A22H	Alive	NA	1232	FALSE	3.37534	C1	Low risk	0.695442	0.226006	0.80323	5.25904	0.877914
TCGA-A8-A06U	Dead	883	NA	TRUE	2.41918	C2	Low risk	1.18065	0.539317	1.31845	4.75193	1.90148
TCGA-A8-A09X	Dead	426	NA	TRUE	1.16712	C2	Low risk	3.16362	1.37594	1.6636	10.1842	2.67102
TCGA-C8-A26Z	Alive	NA	470	FALSE	1.28767	C1	Low risk	0.220987	0.112013	0.124836	1.7393	0.223339
TCGA-B6-A0IH	Dead	2965	NA	TRUE	8.12329	C2	Low risk	2.04279	0.79601	0.36186	2.47205	1.14177
TCGA-AO-A03R	Alive	NA	2091	FALSE	5.72877	C2	Low risk	2.26723	1.09701	1.43805	2.80161	1.5433
TCGA-EW-A1PA	Alive	NA	575	FALSE	1.57534	C2	Low risk	0.953774	0.941755	0.801919	2.46392	0.827138
TCGA-AC-A6NO	Alive	NA	51	FALSE	0.139726	C1	Low risk	0.616316	0.147009	0.201565	1.62374	0.565673
TCGA-AN-A0XO	Alive	NA	375	FALSE	1.0274	C1	Low risk	0.0955148	0.0303774	0.0363497	1.22223	0.151298
TCGA-E2-A1IF	Alive	NA	1138	FALSE	3.11781	C2	Low risk	0.92312	0.385608	0.270909	2.86862	0.836612
TCGA-B6-A0X1	Dead	7455	5677	TRUE	20.4247	C2	Low risk	1.58867	2.77245	1.92489	7.73247	14.0881
TCGA-A2-A0T2	Dead	255	NA	TRUE	0.69863	C1	Low risk	0.726492	0.48521	1.00223	3.84246	2.06782
TCGA-AC-A5XS	Alive	NA	588	FALSE	1.61096	C2	Low risk	2.91743	1.29543	1.63339	8.69841	2.51802
TCGA-AC-A3OD	Alive	NA	451	FALSE	1.23562	C2	Low risk	3.4122	0.344511	4.32856	9.32388	3.33644
TCGA-B6-A0WT	Alive	NA	5739	FALSE	15.7233	C1	Low risk	0.385367	0.191196	0.806617	3.54723	0.427304
TCGA-E2-A1LA	Alive	NA	748	FALSE	2.04932	C2	Low risk	2.21454	3.10216	2.05906	7.79255	6.62383
TCGA-BH-A0BF	Dead	1324	782	TRUE	3.6274	C2	Low risk	4.8847	2.94133	4.60193	9.79833	8.25335
TCGA-A2-A0ET	Alive	NA	1066	FALSE	2.92055	C2	Low risk	1.01992	0.32987	0.565771	3.93036	1.51974
TCGA-A2-A4S0	Alive	NA	706	FALSE	1.93425	C1	Low risk	0.192916	0.0490839	0.110126	1.88214	0.398959
TCGA-A8-A076	Alive	NA	1642	FALSE	4.49863	C1	Low risk	0.563921	0.226887	0.698126	9.35572	0.313899
TCGA-D8-A147	Alive	NA	584	FALSE	1.6	C2	Low risk	1.76001	3.0845	1.72524	5.61668	2.79983
TCGA-E2-A15P	Alive	NA	595	FALSE	1.63014	C1	Low risk	0.638478	0.213214	0.27943	2.66093	0.349765
TCGA-BH-A0BR	Alive	NA	2330	FALSE	6.38356	C2	Low risk	0.931686	0.610582	0.832698	8.80235	0.608714
TCGA-BH-A0BM	Alive	NA	1876	FALSE	5.13973	C1	Low risk	0.645596	0.269488	0.204743	2.24644	0.328453
TCGA-BH-A0DQ	Alive	NA	98	FALSE	0.268493	C1	Low risk	0.534112	0.263589	0.30665	5.70801	0.29782
TCGA-A8-A07W	Alive	NA	304	FALSE	0.832877	C1	Low risk	0.584803	0.37681	0.838198	6.77748	0.902285
TCGA-EW-A2FW	Alive	NA	672	FALSE	1.8411	C1	Low risk	0.382557	0.142645	0.05857	2.2103	0.383092
TCGA-AR-A1AM	Alive	NA	2991	FALSE	8.19452	C2	Low risk	1.34964	0.864121	0.963049	4.01595	0.814594
TCGA-D8-A27P	Alive	NA	49	FALSE	0.134247	C1	Low risk	0.27992	0.0995876	0.0541668	2.90304	0.187882
TCGA-A2-A3KD	Alive	NA	1206	FALSE	3.30411	C1	Low risk	0.403935	0.184174	0.292484	2.31238	0.358616
TCGA-B6-A40B	Alive	NA	3152	FALSE	8.63562	C1	Low risk	0.274403	0.303151	0.377867	4.36492	2.78814
TCGA-AR-A24T	Alive	NA	3202	FALSE	8.7726	C1	Low risk	0.542242	0.150897	0.0788177	8.16619	0.432447
TCGA-A2-A0EN	Alive	NA	4088	FALSE	11.2	C2	Low risk	4.0436	1.67538	3.04177	12.1372	2.13783
TCGA-B6-A0IP	Dead	3926	3374	TRUE	10.7562	C2	Low risk	0.907119	0.546968	0.263085	2.46392	0.427332
TCGA-E2-A10E	Alive	NA	865	FALSE	2.36986	C1	Low risk	0.639409	0.460167	0.465817	4.8821	1.1286
TCGA-C8-A12O	Alive	NA	385	FALSE	1.05479	C2	Low risk	0.911962	0.329036	0.984314	8.29757	0.864925
TCGA-E2-A9RU	Alive	NA	0	FALSE	0	C1	Low risk	0.296739	0.785022	0.628807	5.09925	3.58764
TCGA-A8-A07I	Alive	NA	426	FALSE	1.16712	C1	Low risk	0.848368	0.569061	1.58495	8.80578	2.28724
TCGA-BH-A0BT	Alive	NA	2365	FALSE	6.47945	C2	Low risk	1.09033	0.696333	1.13775	3.0818	1.84551
TCGA-A2-A0CZ	Alive	NA	1616	FALSE	4.4274	C2	Low risk	1.59956	0.99959	0.827668	5.42608	0.821121
TCGA-LL-A7T0	Alive	NA	376	FALSE	1.03014	C2	Low risk	1.67813	1.31732	1.1	3.83892	2.4078
TCGA-BH-A6R9	Alive	NA	160	FALSE	0.438356	C2	Low risk	1.69845	1.63573	2.35941	10.4982	2.14727
TCGA-EW-A2FR	Alive	NA	1673	FALSE	4.58356	C1	Low risk	0.686724	0.417222	0.826222	5.85862	0.638204
TCGA-E2-A1IG	Alive	NA	2140	FALSE	5.86301	C1	Low risk	0.323729	0.182715	0.0520565	4.65635	0.439369
TCGA-EW-A1OV	Alive	NA	789	FALSE	2.16164	C2	Low risk	8.16479	6.23907	3.1511	6.3684	5.98941
TCGA-GM-A3XL	Alive	NA	2108	FALSE	5.77534	C2	Low risk	2.55832	3.35861	3.79367	8.01514	6.89289
TCGA-A2-A0CP	Alive	NA	2813	FALSE	7.70685	C1	Low risk	0.374447	0.324787	0.22023	2.31755	0.449346
TCGA-BH-A1FH	Dead	1034	NA	TRUE	2.83288	C2	Low risk	0.901767	0.256147	0.189929	2.75207	0.490681
TCGA-D8-A27M	Alive	NA	410	FALSE	1.12329	C2	Low risk	2.9075	1.51495	3.94894	8.61108	3.09337
TCGA-B6-A0RM	Dead	2373	NA	TRUE	6.50137	C1	Low risk	0.339561	0.207988	0.151561	1.92049	0.204747
TCGA-E2-A105	Alive	NA	1308	FALSE	3.58356	C1	Low risk	0.287757	0.363597	0.34037	4.00825	0.816156
TCGA-E9-A248	Alive	NA	59	FALSE	0.161644	C2	Low risk	4.59244	2.44732	2.92262	8.09514	4.21208
TCGA-BH-A18H	Alive	NA	652	FALSE	1.7863	C2	Low risk	4.48414	3.38131	3.09649	8.07244	6.26129
TCGA-AC-A3HN	Alive	NA	496	FALSE	1.3589	C2	Low risk	1.62598	1.21068	0.83719	7.12707	1.06475
TCGA-AR-A2LM	Alive	NA	1935	FALSE	5.30137	C2	Low risk	0.998022	0.541267	0.206565	4.27802	0.411403
TCGA-E2-A14W	Alive	NA	974	FALSE	2.66849	C1	Low risk	0.0762489	0.0207858	0.0414539	2.06191	0.21568
TCGA-E2-A1IJ	Alive	NA	865	FALSE	2.36986	C2	Low risk	2.66706	1.279	1.32853	6.92272	0.884756
TCGA-A7-A26G	Alive	NA	722	FALSE	1.97808	C2	Low risk	1.64552	0.553806	2.03202	7.48203	0.6137
TCGA-AO-A0JD	Alive	NA	2190	FALSE	6	C1	Low risk	0.839781	0.55344	0.971956	4.42065	1.20567
TCGA-EW-A3E8	Alive	NA	1035	FALSE	2.83562	C2	Low risk	4.83725	3.49376	3.66687	7.04864	2.32278
TCGA-A2-A4S1	Alive	NA	820	FALSE	2.24658	C2	Low risk	1.10728	0.307581	0.28004	7.42441	1.77617
TCGA-A7-A425	Alive	NA	447	FALSE	1.22466	C2	Low risk	0.912175	0.642178	0.286477	4.84603	0.385778
TCGA-AN-A0XS	Alive	NA	10	FALSE	0.0273973	C2	Low risk	2.12121	1.86879	0.827363	5.18841	1.06745
TCGA-AR-A0U4	Alive	NA	3261	FALSE	8.93425	C2	Low risk	1.16918	1.26693	1.66856	14.4091	1.64256
TCGA-A2-A04N	Alive	NA	4354	FALSE	11.9288	C1	Low risk	0.395662	0.220566	0.270698	3.89412	0.311023
TCGA-AO-A125	Alive	NA	3456	FALSE	9.46849	C1	Low risk	0.0625119	0.255615	0	1.02278	0.188611
TCGA-AO-A1KS	Alive	NA	350	FALSE	0.958904	C1	Low risk	0.572683	0.126907	1.19518	4.95643	1.1949
TCGA-OL-A66I	Alive	NA	714	FALSE	1.95616	C2	Low risk	8.94164	9.77425	8.69897	20.1687	19.8169
TCGA-D8-A1JE	Alive	NA	575	FALSE	1.57534	C1	Low risk	0.359404	0.0910387	0.20577	7.99032	1.62899
TCGA-AN-A0AK	Alive	NA	224	FALSE	0.613699	C1	Low risk	0.524393	0.950631	0.688504	3.81484	1.53671
TCGA-A7-A26E	Alive	NA	954	FALSE	2.6137	C1	Low risk	0.448881	0.314075	0.427072	5.75986	0.434525
TCGA-E2-A106	Alive	NA	2541	FALSE	6.96164	C1	Low risk	0.191214	0.150712	0.0474585	0.921307	0.203024
TCGA-E2-A14U	Alive	NA	1318	FALSE	3.61096	C1	Low risk	0.694454	0.374344	0.313559	2.2967	0.455759
TCGA-GM-A2DH	Alive	NA	2193	FALSE	6.00822	C2	Low risk	4.44013	2.12949	5.92639	5.66608	3.84341
TCGA-BH-A0DZ	Alive	NA	495	FALSE	1.35616	C1	Low risk	0.628871	0.434794	0.364193	5.43181	1.1309
TCGA-AR-A2LR	Alive	NA	1742	FALSE	4.7726	C1	Low risk	0.361474	0.265299	0.179892	3.5974	0.543223
TCGA-E9-A1RD	Alive	NA	34	FALSE	0.0931507	C1	Low risk	0.319219	0.0754177	0.370236	4.52327	0.68223
TCGA-A2-A0YD	Alive	NA	769	FALSE	2.10685	C2	Low risk	1.34724	0.727182	0.336926	6.82918	0.691033
TCGA-E9-A3Q9	Alive	NA	1001	FALSE	2.74247	C1	Low risk	0.692104	0.406958	0.390493	6.27271	1.09419
TCGA-AR-A5QN	Alive	NA	1013	FALSE	2.77534	C2	Low risk	1.04786	0.908893	0.464036	4.00443	0.784655
TCGA-BH-A1EY	Dead	538	NA	TRUE	1.47397	C2	Low risk	2.00674	1.13617	2.60161	8.20244	1.11343
TCGA-A8-A09B	Alive	NA	365	FALSE	1	C1	Low risk	0.368577	0.236992	0.0838559	2.76153	0.475955
TCGA-EW-A1P4	Alive	NA	907	FALSE	2.48493	C2	Low risk	3.743	3.52395	1.82381	5.91892	3.25028
TCGA-A2-A0YH	Alive	NA	659	FALSE	1.80548	C2	Low risk	1.71907	1.41616	3.70192	14.7441	10.8756
TCGA-A8-A09V	Alive	NA	457	FALSE	1.25205	C1	Low risk	0.14983	0.0190607	0.0760271	2.7329	0.298867
TCGA-E2-A108	Alive	NA	837	FALSE	2.29315	C2	Low risk	7.39712	5.44383	3.66058	15.4638	7.02503
TCGA-EW-A1P1	Alive	NA	1210	FALSE	3.31507	C2	Low risk	2.10717	0.909375	1.09253	7.26999	1.09139
TCGA-S3-AA10	Alive	NA	586	FALSE	1.60548	C2	Low risk	5.23113	6.77363	7.56154	12.0854	13.7171
TCGA-A8-A07E	Alive	NA	608	FALSE	1.66575	C2	Low risk	1.64848	0.637979	0.321236	3.74203	0.646694
TCGA-AO-A1KP	Alive	NA	2953	FALSE	8.09041	C1	Low risk	0.18854	0.165498	0.34441	1.01969	0.94076
TCGA-HN-A2NL	Alive	NA	79	FALSE	0.216438	C2	Low risk	1.9633	1.32766	1.13368	2.13289	2.67606
TCGA-D8-A27G	Alive	NA	409	FALSE	1.12055	C2	Low risk	2.10807	1.34999	0.931437	5.15309	1.31117
TCGA-BH-A0W7	Alive	NA	1363	FALSE	3.73425	C2	Low risk	3.40452	2.11434	2.09934	8.92801	3.83776
TCGA-BH-A0RX	Alive	NA	170	FALSE	0.465753	C2	Low risk	3.80218	3.61796	3.16041	8.85537	7.73758
TCGA-D8-A73X	Alive	NA	767	FALSE	2.10137	C1	Low risk	0.487987	0.444994	0.287606	4.13535	0.575749
TCGA-BH-A8G0	Alive	NA	662	FALSE	1.8137	C2	Low risk	2.78923	1.5667	1.27335	6.63732	0.764578
TCGA-EW-A1P8	Dead	239	NA	TRUE	0.654795	C2	Low risk	1.65946	0.633326	1.12543	8.993	1.99956
TCGA-AC-A2BK	Alive	NA	2222	FALSE	6.08767	C1	Low risk	0.552369	0.319408	0.159252	1.22035	0.502666
TCGA-E2-A1II	Alive	NA	1025	FALSE	2.80822	C2	Low risk	7.70739	5.12398	6.46011	16.361	19.0927
TCGA-A2-A0ST	Alive	NA	3017	FALSE	8.26575	C2	Low risk	9.87981	6.57242	7.85132	11.8231	11.7736
TCGA-E2-A15D	Alive	NA	526	FALSE	1.4411	C2	Low risk	1.04845	0.602613	0.320484	3.09885	0.472441
TCGA-PL-A8LZ	Alive	NA	302	FALSE	0.827397	C2	Low risk	5.3291	2.75931	4.43126	9.18338	17.0788
TCGA-A7-A3J0	Alive	NA	313	FALSE	0.857534	C2	Low risk	0.968144	1.57033	0.742642	2.95812	2.31234
TCGA-AC-A3YI	Alive	NA	707	FALSE	1.93699	C1	Low risk	0.881303	0.683203	0.282989	5.80613	0.821611
TCGA-A8-A09Q	Alive	NA	761	FALSE	2.08493	C2	Low risk	1.94767	1.46292	1.85304	8.68287	1.10315
TCGA-A8-A08P	Alive	NA	943	FALSE	2.58356	C2	Low risk	2.89024	1.5785	3.53683	13.4331	3.96648
TCGA-OL-A6VQ	Alive	NA	600	FALSE	1.64384	C2	Low risk	1.08109	0.782508	0.94581	3.87424	0.410078
TCGA-E2-A159	Alive	NA	762	FALSE	2.08767	C2	Low risk	3.0444	4.27501	5.06476	10.9166	5.80098
TCGA-E9-A22A	Alive	NA	1189	FALSE	3.25753	C2	Low risk	1.95258	0.72152	1.50641	8.19171	2.8933
TCGA-E2-A573	Alive	NA	1062	FALSE	2.90959	C2	Low risk	3.79688	3.66059	2.96936	6.06075	6.14689
TCGA-AO-A0J3	Alive	NA	651	FALSE	1.78356	C1	Low risk	0.405116	0.149996	0.0747856	1.39142	0.770219
TCGA-A8-A09A	Alive	NA	304	FALSE	0.832877	C2	Low risk	1.38238	0.839781	0.768442	4.55162	0.519412
TCGA-BH-A1F5	Dead	2712	NA	TRUE	7.43014	C1	Low risk	0.0958875	0.0381199	0.0608192	2.1947	0.311161
TCGA-AC-A2FE	Dead	2636	2240	TRUE	7.22192	C2	Low risk	5.02089	1.94831	1.78272	7.70081	2.55921
TCGA-BH-A0HK	Alive	NA	178	FALSE	0.487671	C1	Low risk	0.653125	0.187936	0.157814	2.17679	0.198429
TCGA-OL-A5RX	Alive	NA	878	FALSE	2.40548	C2	Low risk	1.26101	0.764711	0.406691	2.30619	0.782907
TCGA-D8-A1XM	Alive	NA	538	FALSE	1.47397	C2	Low risk	1.69452	0.69849	1.16486	8.35909	0.749767
TCGA-E2-A15T	Alive	NA	1563	FALSE	4.28219	C1	Low risk	0.274156	0.213682	0.168992	1.83857	0.147815
TCGA-A8-A0A6	Alive	NA	640	FALSE	1.75342	C2	Low risk	2.81656	1.34958	1.90059	8.34215	1.94086
TCGA-A2-A0EY	Alive	NA	1925	FALSE	5.27397	C2	Low risk	1.14667	0.724063	0.563329	4.59425	1.00175
TCGA-BH-A0H0	Alive	NA	461	FALSE	1.26301	C2	Low risk	4.42651	0.31192	0.286155	1.89291	0.5308
TCGA-A2-A04Q	Alive	NA	2385	FALSE	6.53425	C2	Low risk	8.0163	5.83947	5.57048	14.601	12.2088
TCGA-E2-A14P	Alive	NA	1246	FALSE	3.4137	C2	Low risk	1.62053	1.03078	1.39371	2.39329	1.28107
TCGA-BH-A0W4	Alive	NA	759	FALSE	2.07945	C1	Low risk	0.165751	0.102978	0.139361	2.77148	0.20353
TCGA-E9-A245	Dead	NA	26	TRUE	NA	C1	Low risk	0.330384	0.236419	0.248847	2.6423	0.508802
TCGA-B6-A0X4	Dead	860	NA	TRUE	2.35616	C1	Low risk	0.190812	0.0121371	0.0605139	0.951042	0.293857
TCGA-A2-A0ES	Alive	NA	2190	FALSE	6	C2	Low risk	1.1649	0.578794	0.936833	4.32135	0.411988
TCGA-A1-A0SM	Alive	NA	242	FALSE	0.663014	C1	Low risk	0.137732	0.211542	0.147021	4.94466	0.146335
TCGA-BH-A1EW	Dead	1694	NA	TRUE	4.6411	C2	Low risk	2.02534	1.4171	1.25037	5.11175	0.992164
TCGA-AR-A24H	Alive	NA	4894	FALSE	13.4082	C2	Low risk	1.11411	0.699264	1.65324	5.89485	2.58633
TCGA-A7-A6VV	Alive	NA	313	FALSE	0.857534	C2	Low risk	0.992016	0.720764	1.08203	6.72573	1.38619
TCGA-D8-A140	Alive	NA	403	FALSE	1.10411	C2	Low risk	1.51609	0.648118	1.65786	3.74273	2.17022
TCGA-D8-A1J9	Alive	NA	532	FALSE	1.45753	C1	Low risk	0.298388	0.207536	0.732278	6.77809	1.0528
TCGA-A7-A26J	Alive	NA	627	FALSE	1.71781	C1	Low risk	0.395587	0.262286	0.867559	6.33524	0.712473
TCGA-E2-A14Z	Dead	563	518	TRUE	1.54247	C2	Low risk	4.28441	2.27909	3.73294	8.7797	2.91834
TCGA-AN-A0FS	Alive	NA	210	FALSE	0.575342	C1	Low risk	0.330352	0.034075	0.107599	2.14929	0.263215
TCGA-AO-A124	Alive	NA	3506	FALSE	9.60548	C2	Low risk	2.13064	0.848342	0.563961	1.36546	1.46059
TCGA-A2-A0YF	Alive	NA	1535	FALSE	4.20548	C1	Low risk	0.320663	0.0756989	0.138389	9.9246	0.370919
TCGA-E2-A1LG	Alive	NA	1523	FALSE	4.1726	C1	Low risk	0.549585	0.730937	0.602109	1.73432	0.624341
TCGA-D8-A1Y3	Alive	NA	430	FALSE	1.17808	C2	Low risk	0.899048	0.763236	1.37398	10.7915	4.83584
TCGA-A7-A26H	Alive	NA	724	FALSE	1.98356	C1	Low risk	0.804771	1.21352	0.958428	5.80989	0.99546
TCGA-AR-A1AQ	Alive	NA	3021	FALSE	8.27671	C2	Low risk	2.89347	3.81352	3.83772	8.54866	6.33609
TCGA-A8-A0A2	Alive	NA	579	FALSE	1.5863	C2	Low risk	1.01797	0.634813	0.658337	4.68498	0.715789
TCGA-E9-A5UO	Alive	NA	785	FALSE	2.15068	C1	Low risk	0.115643	0.0383779	0	0.725144	0.252206
TCGA-A2-A1FX	Alive	NA	1847	FALSE	5.06027	C1	Low risk	0.722551	0.436084	0.447639	6.53976	0.936042
TCGA-AO-A0JM	Alive	NA	2184	FALSE	5.98356	C1	Low risk	0.6931	0.384755	1.12702	6.76206	0.748563
TCGA-EW-A423	Alive	NA	533	FALSE	1.46027	C2	Low risk	1.14279	0.488537	0.416552	5.10332	2.07176
TCGA-BH-A0B2	NA	NA	NA	NA	NA	C2	Low risk	3.9054	1.36539	1.27369	9.14954	7.22707
TCGA-A8-A092	Alive	NA	942	FALSE	2.58082	C1	Low risk	0.443025	0.297209	0.526876	6.00478	0.964014
TCGA-MS-A51U	Alive	NA	681	FALSE	1.86575	C2	Low risk	1.48729	0.709522	0.777106	2.41107	0.868984
TCGA-E9-A1R3	Alive	NA	78	FALSE	0.213699	C1	Low risk	0.476259	0.102782	0.41536	4.79802	1.7326
TCGA-AR-A24N	Alive	NA	3035	FALSE	8.31507	C1	Low risk	0.457182	0.210142	0.527044	3.15313	0.295139
TCGA-AR-A0U0	Alive	NA	1988	FALSE	5.44658	C2	Low risk	2.95111	3.0912	2.6727	8.68281	18.9028
TCGA-3C-AALK	Alive	NA	1448	FALSE	3.96712	C2	Low risk	1.42429	0.53654	1.15775	3.42653	0.687547
TCGA-E9-A3X8	Alive	NA	926	FALSE	2.53699	C2	Low risk	2.79176	2.4944	1.18149	3.47544	2.85325
TCGA-D8-A27V	Alive	NA	381	FALSE	1.04384	C1	Low risk	0.595486	0.207462	0.197471	1.90757	0.547957
TCGA-A2-A4RX	Alive	NA	742	FALSE	2.03288	C2	Low risk	1.80141	1.03394	0.977455	2.54462	0.845274
TCGA-AC-A3EH	Dead	197	17	TRUE	0.539726	C1	Low risk	0.523	0.591125	0.107173	3.55811	0.552298
TCGA-AC-A6IX	Alive	NA	373	FALSE	1.02192	C2	Low risk	4.59658	1.69354	1.59456	3.72337	1.54024
TCGA-LD-A7W6	Alive	NA	404	FALSE	1.10685	C2	Low risk	2.02231	0.882602	0.730299	2.69769	2.31877
TCGA-AR-A0TS	Alive	NA	2558	FALSE	7.00822	C2	Low risk	7.47813	1.63174	2.4637	5.63332	2.16701
TCGA-E9-A22E	Alive	NA	1269	FALSE	3.47671	C2	Low risk	1.68242	0.568104	0.909028	5.16521	1.73646
TCGA-A2-A04U	Alive	NA	2654	FALSE	7.27123	C1	Low risk	0.554547	0.143298	1.7367	1.58658	0.411759
TCGA-A8-A07P	Alive	NA	334	FALSE	0.915068	C1	Low risk	0.489313	0.117634	0.175952	7.77121	0.274637
TCGA-BH-A0DK	Alive	NA	423	FALSE	1.1589	C2	Low risk	4.43729	1.9244	2.61343	6.17225	2.59903
TCGA-BH-A1FM	Dead	1388	NA	TRUE	3.80274	C1	Low risk	0.199219	0.00703991	0.0772198	3.49759	0.131487
TCGA-LL-A6FP	Alive	NA	0	FALSE	0	C1	Low risk	0.117821	0.0224829	0.0074731	1.44103	1.65377
TCGA-A2-A0EQ	Alive	NA	2426	FALSE	6.64658	C2	Low risk	5.74013	3.3211	3.34665	8.39059	9.23803
TCGA-AR-A250	Alive	NA	2707	FALSE	7.41644	C2	Low risk	0.98265	0.455637	1.98049	8.80722	1.27288
TCGA-BH-A8FY	Dead	295	NA	TRUE	0.808219	C1	Low risk	0.133826	0.024321	0.0727566	5.23067	0.563609
TCGA-AR-A2LH	Dead	616	NA	TRUE	1.68767	C2	Low risk	5.14613	1.71106	1.48367	5.3677	2.40157
TCGA-B6-A0IN	Dead	2573	NA	TRUE	7.04932	C2	Low risk	1.72126	0.966952	0.803512	4.40127	0.47778
TCGA-C8-A12V	Alive	NA	385	FALSE	1.05479	C2	Low risk	8.57317	7.45185	9.0449	18.7899	40.8147
TCGA-E9-A54Y	Alive	NA	725	FALSE	1.9863	C1	Low risk	0.203025	0.287796	0.165566	2.00537	1.5697
TCGA-D8-A1JI	Alive	NA	577	FALSE	1.58082	C1	Low risk	0.367329	0.12314	0.179464	2.97418	0.668353
TCGA-E2-A15F	Alive	NA	658	FALSE	1.80274	C1	Low risk	0.606003	0.440998	0.254077	4.36235	0.576228
TCGA-GI-A2C9	Alive	NA	3342	FALSE	9.15616	C1	Low risk	0.549872	0.313328	0.697542	4.59611	1.26519
TCGA-LL-A9Q3	Alive	NA	532	FALSE	1.45753	C2	Low risk	1.00423	0.457782	0.828044	4.63251	1.76747
TCGA-A7-A6VX	Alive	NA	317	FALSE	0.868493	C1	Low risk	0.376679	0.409438	0.508081	4.12095	0.843397
TCGA-A7-A0CH	Alive	NA	1079	FALSE	2.95616	C1	Low risk	0.17986	0.0706619	0.171122	3.17518	0.342165
TCGA-E2-A1IL	Alive	NA	118	FALSE	0.323288	C1	Low risk	0.36944	0.0771068	0.0878726	3.26277	0.297174
TCGA-E2-A570	Alive	NA	931	FALSE	2.55068	C1	Low risk	0.308142	0.294003	0.553767	3.38271	0.346495
TCGA-C8-A12L	Alive	NA	363	FALSE	0.994521	C1	Low risk	0.738987	0.975581	0.751724	3.27761	1.1534
TCGA-A7-A5ZX	Alive	NA	336	FALSE	0.920548	C1	Low risk	0.351446	0.122793	0.452108	3.03931	0.261362
TCGA-A1-A0SD	Alive	NA	437	FALSE	1.19726	C1	Low risk	0.809936	0.373063	0.394783	3.81219	0.758403
TCGA-B6-A0X7	Dead	1781	NA	TRUE	4.87945	C1	Low risk	0.429534	0.052638	0.14247	2.11454	0.390135
TCGA-AC-A62X	Alive	NA	417	FALSE	1.14247	C1	Low risk	0.16442	0.147648	0.24845	0.794882	1.06604
TCGA-A2-A04X	Alive	NA	1686	FALSE	4.61918	C2	Low risk	3.25918	2.45002	2.77557	6.9004	6.66892
TCGA-AN-A0FL	Alive	NA	231	FALSE	0.632877	C1	Low risk	0.150609	0.0538868	0.0985129	1.24777	0.192595
TCGA-A2-A3XW	Alive	NA	1712	FALSE	4.69041	C2	Low risk	1.53217	1.78831	0.700561	3.86879	1.60033
TCGA-A7-A4SC	Alive	NA	446	FALSE	1.22192	C2	Low risk	1.32151	1.07336	0.786619	2.51535	0.348885
TCGA-EW-A1IZ	Alive	NA	554	FALSE	1.51781	C2	Low risk	8.18651	12.6979	5.2064	9.55776	12.3595
TCGA-AO-A03T	Alive	NA	2124	FALSE	5.81918	C2	Low risk	0.913827	0.320792	0.60696	1.58618	1.05265
TCGA-E9-A6HE	Alive	NA	847	FALSE	2.32055	C2	Low risk	0.903923	0.467495	0.506359	6.40096	1.12072
TCGA-A2-A259	Alive	NA	1596	FALSE	4.3726	C2	Low risk	1.38986	0.559825	1.36769	4.27779	0.56637
TCGA-A7-A0DB	Alive	NA	1007	FALSE	2.7589	C1	Low risk	0.428463	0.123412	0.115372	10.8749	0.19742
TCGA-C8-A134	Alive	NA	383	FALSE	1.04932	C2	Low risk	1.63177	0.856544	2.1152	5.28649	2.87545
TCGA-A8-A09W	Alive	NA	30	FALSE	0.0821918	C1	Low risk	0.496315	0.0735598	0.192548	5.77423	0.267148
TCGA-BH-A0B0	Alive	NA	2477	FALSE	6.7863	C2	Low risk	2.01191	0.802966	1.4179	5.90329	0.914186
TCGA-BH-A1FN	Dead	2192	NA	TRUE	6.00548	C3	High risk	0.267979	0.191762	0.446178	5.05014	1.17913
TCGA-E9-A1NG	Dead	786	656	TRUE	2.15342	C3	High risk	0.574047	0.143151	0.328936	8.94456	0.512347
TCGA-D8-A1XB	Alive	NA	552	FALSE	1.51233	C3	High risk	0.28481	0.164071	0.480593	3.17987	0.219899
TCGA-AC-A23H	Dead	0	0	TRUE	0	C3	High risk	0.174663	0.0705052	0.236483	3.70091	0.177354
TCGA-BH-A0BA	Alive	NA	1132	FALSE	3.10137	C4	High risk	1.62253	0.914587	0.660989	2.36413	0.563017
TCGA-A8-A091	Alive	NA	1004	FALSE	2.75068	C3	High risk	0.502108	0.309077	0.128418	3.48966	0.502442
TCGA-E9-A1R5	Alive	NA	92	FALSE	0.252055	C3	High risk	0.224554	0.0622017	0.282562	2.81532	0.143428
TCGA-A8-A08O	Alive	NA	943	FALSE	2.58356	C3	High risk	0.30105	0.100785	0.180899	2.21236	0.167324
TCGA-C8-A8HQ	Alive	NA	380	FALSE	1.0411	C4	High risk	1.61938	1.22861	1.96764	6.48017	2.74027
TCGA-D8-A27R	Alive	NA	307	FALSE	0.841096	C4	High risk	1.68751	1.57321	0.527005	4.78465	0.845964
TCGA-C8-A12T	Alive	NA	0	FALSE	0	C3	High risk	0.448566	0.475538	0.706977	4.24755	0.921074
TCGA-BH-A0E2	Alive	NA	435	FALSE	1.19178	C4	High risk	0.989921	0.483032	0.292439	3.66702	0.710045
TCGA-BH-A0C1	Dead	1411	1339	TRUE	3.86575	C4	High risk	1.58996	0.403014	0.902319	2.73831	0.789018
TCGA-LL-A6FR	Alive	NA	489	FALSE	1.33973	C3	High risk	0.0532096	0.180509	0.0899989	2.24453	0.421428
TCGA-BH-A1FR	Dead	1642	NA	TRUE	4.49863	C3	High risk	0.8549	0.479137	0.136509	5.69313	0.986443
TCGA-D8-A1XV	Alive	NA	461	FALSE	1.26301	C3	High risk	0.292327	0.00996121	0.109263	2.12019	0.144705
TCGA-E9-A1N6	Dead	678	410	TRUE	1.85753	C3	High risk	0.367515	0.256815	0.531875	5.33004	0.46463
TCGA-A2-A1G4	Alive	NA	595	FALSE	1.63014	C3	High risk	0.359694	0.316331	0.226162	3.66848	0.29727
TCGA-D8-A1XW	Alive	NA	1309	FALSE	3.5863	C3	High risk	0.764805	0.438482	0.822273	12.8895	0.737931
TCGA-JL-A3YW	Alive	NA	360	FALSE	0.986301	C4	High risk	1.36486	1.13208	3.44895	9.94642	2.16198
TCGA-B6-A0IM	Dead	3873	3836	TRUE	10.611	C3	High risk	0.285245	0.110021	0.13858	4.05468	0.132186
TCGA-BH-A1ES	Dead	3462	NA	TRUE	9.48493	C3	High risk	0.233124	0.150798	0.0225557	0.791941	0.23471
TCGA-E9-A1NA	Alive	NA	1112	FALSE	3.04658	C3	High risk	0.47703	0.28571	1.42451	10.7526	0.785967
TCGA-AC-A5XU	Alive	NA	455	FALSE	1.24658	C3	High risk	0.598172	0.474843	0.346019	2.83676	1.44023
TCGA-BH-A18K	Dead	2763	NA	TRUE	7.56986	C3	High risk	0.373178	0.108365	0.14665	4.03484	0.819224
TCGA-AR-A0TZ	Dead	3262	2316	TRUE	8.93699	C3	High risk	0.288268	0.164457	0.197921	2.89625	0.223605
TCGA-AR-A0TY	Dead	1699	NA	TRUE	4.65479	C3	High risk	0.237898	0.162614	0.114859	1.84881	0.41246
TCGA-AN-A0FW	Alive	NA	11	FALSE	0.030137	C3	High risk	0.862829	0.280795	0.28	2.15982	0.476773
TCGA-BH-A204	Dead	2534	NA	TRUE	6.94247	C3	High risk	0.0559512	0.0145593	0.0338754	3.2418	0.157786
TCGA-A7-A4SB	Alive	NA	418	FALSE	1.14521	C3	High risk	0.344324	0.846584	0.214197	4.44491	0.85659
TCGA-OL-A5RW	Alive	NA	1106	FALSE	3.03014	C3	High risk	0.594703	0.464249	0.84357	5.01088	4.95278
TCGA-B6-A1KC	Alive	NA	1326	FALSE	3.63288	C3	High risk	0.175375	0.025257	0.138521	2.85635	0.18782
TCGA-D8-A142	Alive	NA	425	FALSE	1.16438	C4	High risk	0.904787	0.41753	0.917091	5.48102	0.804034
TCGA-BH-A18P	Dead	921	NA	TRUE	2.52329	C4	High risk	0.952013	0.356208	0.69264	3.19698	1.54005
TCGA-D8-A1JC	Alive	NA	480	FALSE	1.31507	C4	High risk	1.04865	1.30927	1.39678	5.04556	1.83512
TCGA-D8-A1XD	Alive	NA	522	FALSE	1.43014	C3	High risk	0.208537	0.119381	0.198405	5.07529	0.206456
TCGA-BH-A42T	Dead	320	30	TRUE	0.876712	C4	High risk	1.1923	5.76895	0.835851	5.79739	1.24252
TCGA-AC-A2FM	Dead	792	NA	TRUE	2.16986	C3	High risk	0.429564	0.234202	0.21797	1.13667	0.378024
TCGA-A7-A5ZW	Alive	NA	326	FALSE	0.893151	C4	High risk	1.07869	0.443193	0.726743	3.57403	0.395148
TCGA-A8-A06P	Alive	NA	396	FALSE	1.08493	C3	High risk	0.374262	0.233345	0.310247	6.94363	0.225006
TCGA-A8-A07O	Alive	NA	304	FALSE	0.832877	C3	High risk	0.576155	0.36442	0.271002	3.79295	1.11517
TCGA-AO-A03V	Alive	NA	1351	FALSE	3.70137	C3	High risk	0.642019	0.317297	0.193355	1.94945	0.682863
TCGA-A2-A0SV	Dead	825	NA	TRUE	2.26027	C3	High risk	0.868737	0.379776	2.78916	12.4387	2.04331
TCGA-A8-A08L	Dead	30	NA	TRUE	0.0821918	C4	High risk	2.08938	1.47825	1.8355	4.90932	3.23983
TCGA-C8-A1HE	Alive	NA	375	FALSE	1.0274	C3	High risk	0.516469	0.244855	0.207538	5.10616	0.33029
TCGA-E9-A1RE	Alive	NA	1419	FALSE	3.88767	C3	High risk	0.528901	0.201853	0.344127	1.85271	0.3153
TCGA-D8-A1XF	Alive	NA	463	FALSE	1.26849	C3	High risk	0.20936	0.244597	0.243904	1.83052	0.902403
TCGA-BH-A0DS	Alive	NA	78	FALSE	0.213699	C4	High risk	1.03036	0.531666	0.590179	8.51268	0.631474
TCGA-BH-A1EN	Dead	2127	NA	TRUE	5.8274	C3	High risk	0.200255	0.0938573	0.0467958	2.9023	0.0695637
TCGA-AN-A0AS	Alive	NA	10	FALSE	0.0273973	C3	High risk	0.269505	0.221672	0.389038	9.25894	4.52666
TCGA-B6-A0WW	Dead	558	NA	TRUE	1.52877	C3	High risk	0.240582	0.285378	0.309316	3.04775	0.660899
TCGA-A2-A04W	Alive	NA	3102	FALSE	8.49863	C3	High risk	0.282357	0.264318	0.253433	2.64401	0.295362
TCGA-BH-A18G	Alive	NA	149	FALSE	0.408219	C3	High risk	0.514136	0.23929	0.286335	2.61972	0.63729
TCGA-BH-A1EX	Dead	1508	NA	TRUE	4.13151	C3	High risk	0.820126	0.542956	1.19431	7.87771	0.56707
TCGA-D8-A73W	Dead	385	244	TRUE	1.05479	C3	High risk	0.810152	0.4321	0.478752	7.07053	2.31819
TCGA-AN-A0FK	Alive	NA	213	FALSE	0.583562	C3	High risk	0.399198	0.144334	0.055971	2.2459	0.599061
TCGA-BH-A1FD	Dead	1009	NA	TRUE	2.76438	C3	High risk	0.337232	0.154444	0.866288	7.94635	2.159
TCGA-5T-A9QA	Alive	NA	303	FALSE	0.830137	C3	High risk	0.24311	0.0818666	0.0952407	3.54109	0.943859
TCGA-AN-A0FY	Alive	NA	10	FALSE	0.0273973	C3	High risk	0.456141	0.175293	0.650969	3.45323	1.10806
TCGA-B6-A1KF	Alive	NA	3088	FALSE	8.46027	C3	High risk	0.104593	0	0.0199023	0.626682	0.103549
TCGA-E2-A1LL	Alive	NA	1309	FALSE	3.5863	C3	High risk	0.278018	0.20042	0.493754	1.67724	0.644274
TCGA-EW-A6SA	Alive	NA	510	FALSE	1.39726	C3	High risk	0.114274	0.0363434	0.0217444	0.634191	0.115647
TCGA-B6-A0I8	Dead	749	NA	TRUE	2.05205	C3	High risk	0.107349	0.245817	0.0272356	2.43997	0.349536
TCGA-A2-A04P	Dead	548	NA	TRUE	1.50137	C4	High risk	1.73217	1.07556	1.76137	4.03341	1.83889
TCGA-AO-A03U	Dead	1793	NA	TRUE	4.91233	C4	High risk	4.59631	0.302242	0.260815	15.133	0.470423
TCGA-AN-A0XT	Alive	NA	10	FALSE	0.0273973	C4	High risk	1.53867	0.257904	0.14837	1.52145	0.940062
TCGA-A8-A08F	Alive	NA	1004	FALSE	2.75068	C4	High risk	1.4521	1.12361	1.62367	11.3931	2.48987
TCGA-B6-A0I6	Dead	991	NA	TRUE	2.71507	C3	High risk	0.403436	0.172203	1.01009	3.51833	1.03706
TCGA-A8-A06Q	Alive	NA	31	FALSE	0.0849315	C3	High risk	0.202517	0.118082	0.0856344	2.3922	0.129951
TCGA-C8-A1HN	Alive	NA	394	FALSE	1.07945	C3	High risk	0.308049	0.216568	0.327018	5.91797	0.517922
TCGA-A7-A13E	Dead	614	326	TRUE	1.68219	C4	High risk	1.81216	0.0859133	5.20446	4.6193	0.252581
TCGA-A2-A3XS	Dead	1032	NA	TRUE	2.8274	C4	High risk	2.17132	1.37625	1.31395	3.92989	0.936832
TCGA-A2-A0T0	Alive	NA	533	FALSE	1.46027	C4	High risk	1.11435	0.642879	0.852398	4.00061	1.22174
TCGA-OL-A97C	Alive	NA	271	FALSE	0.742466	C4	High risk	1.44989	2.26113	6.19	2.78633	2.34136
TCGA-BH-A18F	Alive	NA	1001	FALSE	2.74247	C4	High risk	1.98953	0.717219	0.524472	3.62443	1.10474
TCGA-A2-A0YG	Alive	NA	666	FALSE	1.82466	C3	High risk	0.351712	0.188524	0.548933	3.09278	0.281691
TCGA-AN-A03X	Alive	NA	10	FALSE	0.0273973	C3	High risk	0.204663	0.289759	0.113063	4.95686	0.209157
TCGA-D8-A1XC	Dead	377	81	TRUE	1.03288	C3	High risk	0.202541	0.0198203	0.00988209	2.48382	0.322203
TCGA-A8-A07L	Alive	NA	975	FALSE	2.67123	C3	High risk	0.225016	0.10532	0.17773	2.90847	0.257797
TCGA-BH-A0AU	Alive	NA	1914	FALSE	5.24384	C4	High risk	1.55765	0.95913	0.909069	3.84195	0.972231
TCGA-BH-A0AW	Alive	NA	622	FALSE	1.70411	C4	High risk	4.51713	2.91849	3.38399	10.3914	3.51347
TCGA-A2-A0YT	Dead	723	NA	TRUE	1.98082	C3	High risk	0.572417	0.146064	0.208977	2.87632	2.13063
TCGA-AR-A2LK	Dead	1649	1304	TRUE	4.51781	C3	High risk	0.504915	0.346581	0.290304	6.14026	0.474702
TCGA-A8-A081	Alive	NA	0	FALSE	0	C4	High risk	2.24046	1.35754	1.61708	5.02153	2.81299
TCGA-A1-A0SK	Dead	967	NA	TRUE	2.64932	C3	High risk	0.242035	0.317527	0.0215883	0.99058	0.683912
TCGA-A7-A13E	Dead	614	326	TRUE	1.68219	C3	High risk	0.257655	0.1475	0.42899	3.90041	0.663218
TCGA-D8-A1JJ	Alive	NA	611	FALSE	1.67397	C3	High risk	0.514568	0.210881	0.499424	6.74592	0.761299
TCGA-A2-A0CM	Dead	754	NA	TRUE	2.06575	C4	High risk	3.68482	2.13494	4.41667	11.7642	6.5393
TCGA-A7-A0DC	Alive	NA	906	FALSE	2.48219	C3	High risk	0.549902	0.0547482	0.100088	1.26265	0.0757445
TCGA-A8-A06X	Dead	943	NA	TRUE	2.58356	C3	High risk	0.874763	1.03169	1.5027	5.39843	4.54667
TCGA-B6-A0I1	Dead	2361	NA	TRUE	6.46849	C3	High risk	0.438689	0.0405058	0.134637	0.80662	0.569741
TCGA-A2-A3XV	Alive	NA	996	FALSE	2.72877	C3	High risk	0.527792	0.350312	0.291101	2.11308	0.191845
TCGA-D8-A1Y1	Dead	302	116	TRUE	0.827397	C3	High risk	0.477879	0.213547	0.195677	9.57736	0.72264
TCGA-A8-A09D	Alive	NA	1522	FALSE	4.16986	C4	High risk	0.908056	0.309724	0.550917	10.7414	0.729618
TCGA-BH-A18U	Dead	1563	NA	TRUE	4.28219	C3	High risk	0.490879	0.594011	1.29857	5.81925	2.02821
TCGA-LL-A73Z	Dead	227	137	TRUE	0.621918	C4	High risk	2.23296	1.46791	1.50441	5.682	2.55973
TCGA-A8-A06O	Alive	NA	396	FALSE	1.08493	C4	High risk	0.923715	0.285649	0.819784	4.99849	0.621713
TCGA-BH-A1F8	Dead	1	NA	TRUE	0.00273973	C3	High risk	0.27419	0.596226	0.382203	3.18493	0.471362
TCGA-E9-A24A	Alive	NA	747	FALSE	2.04658	C3	High risk	0.488357	0.226122	0.567122	10.6547	0.545104
TCGA-E2-A153	Alive	NA	707	FALSE	1.93699	C3	High risk	0.282807	0.0991215	0.230629	6.3164	0.266652
TCGA-A7-A56D	Alive	NA	448	FALSE	1.2274	C3	High risk	0.328727	0.313643	1.06569	5.35815	4.57232
TCGA-BH-A0HL	Alive	NA	72	FALSE	0.19726	C3	High risk	0.094726	2.16158	0.0150206	0.786885	0.119831
TCGA-BH-A18L	Dead	811	NA	TRUE	2.22192	C3	High risk	0.254368	0.249438	0.08067	2.33407	0.960684
TCGA-C8-A26Y	Alive	NA	0	FALSE	0	C3	High risk	0.540301	0.422982	1.06764	2.97871	0.763503
TCGA-A7-A13E	Dead	614	326	TRUE	1.68219	C3	High risk	0.177331	0.174028	0.366353	2.78318	1.29748
TCGA-E2-A155	Alive	NA	640	FALSE	1.75342	C3	High risk	0.284223	0.147917	0.135207	1.29468	0.166274
TCGA-A2-A0D4	Alive	NA	767	FALSE	2.10137	C3	High risk	0.111154	0.0573265	0.228657	1.20105	0.273625
TCGA-B6-A409	Dead	573	NA	TRUE	1.56986	C3	High risk	0.751783	0.378944	0.512826	3.33185	0.828538
TCGA-PL-A8LV	Alive	NA	-7	FALSE	-0.0191781	C4	High risk	2.20254	1.15694	2.08201	2.30055	1.46933
TCGA-BH-A0AV	Alive	NA	1820	FALSE	4.9863	C3	High risk	0.268736	0.222668	0.141297	3.89229	0.345404
TCGA-E9-A5FL	Alive	NA	24	FALSE	0.0657534	C3	High risk	0.537559	0.281809	0.550783	2.95054	1.19305
TCGA-A2-A3XX	Dead	1439	1168	TRUE	3.94247	C4	High risk	1.24202	1.35963	2.06701	3.93896	1.92731
TCGA-BH-A18V	Dead	1556	NA	TRUE	4.26301	C4	High risk	6.07226	11.1656	4.63811	12.8858	14.4245
TCGA-AN-A0FT	Alive	NA	214	FALSE	0.586301	C3	High risk	0.482925	0.289407	0.106322	4.18164	1.81232
TCGA-S3-A6ZF	Alive	NA	572	FALSE	1.56712	C4	High risk	1.24433	0.929479	1.48763	5.79914	0.918529
TCGA-EW-A1PH	Alive	NA	607	FALSE	1.66301	C3	High risk	0.712733	0.766442	1.03402	2.55561	1.87126
TCGA-AR-A256	Dead	2854	NA	TRUE	7.81918	C3	High risk	0.85911	0.1776	0.830993	5.99398	0.949765
TCGA-A7-A0DA	Alive	NA	1085	FALSE	2.9726	C3	High risk	0.241695	0.036604	0.160602	3.24251	0.425392
TCGA-AN-A0FV	Alive	NA	10	FALSE	0.0273973	C3	High risk	0.0810585	0.108275	0.138816	3.83809	0.449397
TCGA-A7-A5ZV	Alive	NA	368	FALSE	1.00822	C3	High risk	0.171075	0.26116	0.195316	4.98538	0.975557
TCGA-BH-A1FE	Dead	2273	NA	TRUE	6.2274	C3	High risk	0.142623	0.179051	0.114268	1.95824	1.20391
TCGA-C8-A131	Alive	NA	411	FALSE	1.12603	C3	High risk	0.809891	0.362515	0.390028	2.22137	0.864501
TCGA-E2-A14X	Alive	NA	972	FALSE	2.66301	C4	High risk	2.33593	1.70826	1.5597	2.97557	1.29987
TCGA-A2-A1FZ	Alive	NA	683	FALSE	1.87123	C3	High risk	0.873135	0.394866	0.240091	7.7446	0.359759
TCGA-A8-A099	Alive	NA	304	FALSE	0.832877	C3	High risk	0.48918	0.185321	0.369593	2.95615	0.356101
TCGA-BH-A0B1	Alive	NA	1148	FALSE	3.14521	C3	High risk	0.495351	0.114344	0.33446	2.11391	0.300572
TCGA-AO-A0JL	Alive	NA	1683	FALSE	4.61096	C3	High risk	0.355889	0.516941	0.232471	1.19982	0.624041
TCGA-E9-A1RC	Alive	NA	1224	FALSE	3.35342	C3	High risk	0.0401669	0.0383239	0.00545934	2.28495	0.348426
TCGA-B6-A0IE	Dead	1993	NA	TRUE	5.46027	C3	High risk	0.374882	0.166686	0.325504	1.3123	0.494855
TCGA-D8-A1XG	Alive	NA	448	FALSE	1.2274	C3	High risk	0.134236	0.0853842	0.034057	3.73437	1.16358
TCGA-V7-A7HQ	Alive	NA	2033	FALSE	5.56986	C3	High risk	0.307315	0.172479	0.194923	3.11199	0.914733
TCGA-D8-A1JP	Alive	NA	639	FALSE	1.75068	C4	High risk	1.23311	0.824112	0.767715	6.83361	1.64274
TCGA-E9-A1RH	Alive	NA	1417	FALSE	3.88219	C3	High risk	0.1213	0.18003	0.359042	2.91927	0.404744
TCGA-D8-A1XU	Alive	NA	395	FALSE	1.08219	C3	High risk	0.303675	0.365439	0.484138	4.87115	0.426138
TCGA-E9-A1NF	Dead	1072	610	TRUE	2.93699	C3	High risk	0.755935	0.258358	0.762146	5.34826	1.0053
TCGA-B6-A0WX	Dead	639	NA	TRUE	1.75068	C4	High risk	1.68444	0.987771	1.49361	4.10351	0.616085
TCGA-D8-A1JA	Alive	NA	502	FALSE	1.37534	C3	High risk	0.173399	0.10449	0.347315	5.46165	1.21272
TCGA-D8-A1X5	Alive	NA	565	FALSE	1.54795	C3	High risk	0.415323	0.292482	0.639758	6.79528	0.469918
TCGA-AN-A0XV	Alive	NA	162	FALSE	0.443836	C4	High risk	1.19763	0.959378	1.29111	2.05027	0.911849
TCGA-AC-A62V	Dead	348	2	TRUE	0.953425	C3	High risk	0.166925	0.0774807	0.163107	3.57385	0.303719
TCGA-AO-A0J5	Dead	792	735	TRUE	2.16986	C3	High risk	0.416268	0.173411	0.133874	4.75322	0.340526
TCGA-A8-A096	Alive	NA	0	FALSE	0	C4	High risk	1.80824	0.929359	1.68237	11.6034	1.58909
TCGA-A2-A0T4	Alive	NA	624	FALSE	1.70959	C4	High risk	1.56553	0.808862	0.817327	7.50381	1.11907
TCGA-A8-A08C	Alive	NA	881	FALSE	2.4137	C3	High risk	0.313833	0.147772	0.186131	2.97799	0.290526
TCGA-BH-A0W3	Alive	NA	728	FALSE	1.99452	C3	High risk	0.178757	0.113703	0.238101	5.0298	0.165175
TCGA-AR-A1AR	Dead	524	NA	TRUE	1.43562	C4	High risk	2.14557	0.567069	1.61723	13.9007	2.09081
TCGA-A2-A3XU	Dead	912	NA	TRUE	2.49863	C3	High risk	0.215496	0.142056	0.0670995	0.959807	0.574093
TCGA-E9-A2JS	Dead	904	540	TRUE	2.47671	C3	High risk	0.423576	0.296617	0.739444	4.06741	1.17469
TCGA-A7-A6VW	Alive	NA	285	FALSE	0.780822	C3	High risk	0.653006	0.339009	0.109638	5.98799	3.3085
TCGA-A8-A08X	Alive	NA	1308	FALSE	3.58356	C4	High risk	1.45445	1.11738	1.44968	6.22965	1.08047
TCGA-A7-A0D9	Alive	NA	1139	FALSE	3.12055	C3	High risk	0.292973	0.137615	0.162955	1.69683	0.0713967
TCGA-C8-A12Q	Dead	385	2	TRUE	1.05479	C3	High risk	0.695398	0.402715	0.546406	6.98187	0.461255
TCGA-E9-A1N3	Alive	NA	1059	FALSE	2.90137	C3	High risk	0.151482	0.042155	0.0360306	1.98124	0.141638
TCGA-GM-A2D9	Dead	1812	NA	TRUE	4.96438	C3	High risk	0.643892	0.758454	0.272271	3.30453	1.23821
TCGA-AN-A0XL	Alive	NA	163	FALSE	0.446575	C3	High risk	0.595281	0.26279	0.202875	3.27885	0.387029
TCGA-D8-A1XT	Alive	NA	506	FALSE	1.3863	C3	High risk	0.701278	0.355274	0.814819	9.08539	1.49096
TCGA-BH-A18V	Dead	1556	NA	TRUE	4.26301	C4	High risk	1.15681	0.738305	1.89631	8.35932	2.51235
TCGA-A8-A0AB	Alive	NA	518	FALSE	1.41918	C3	High risk	0.0663966	0.0301667	0.14439	1.92792	0.233721
TCGA-E9-A1RF	Alive	NA	200	FALSE	0.547945	C4	High risk	1.61063	0.95453	2.25469	7.70487	1.95749
TCGA-D8-A143	Alive	NA	431	FALSE	1.18082	C4	High risk	1.09325	1.06092	0.995683	3.18078	1.09159
TCGA-E2-A1LE	Dead	879	NA	TRUE	2.40822	C4	High risk	2.07864	1.47551	0.995317	5.71098	1.93331
TCGA-AQ-A0Y5	Dead	172	NA	TRUE	0.471233	C3	High risk	0.115866	0.06419	0.320042	3.82883	0.286157
TCGA-A8-A08B	Alive	NA	1156	FALSE	3.16712	C4	High risk	1.17016	0.851541	1.77374	3.15485	3.75687
TCGA-BH-A18N	Dead	468	NA	TRUE	1.28219	C3	High risk	0.148656	0.0324194	0.113147	3.10334	0.218656
TCGA-BH-A18J	Dead	612	NA	TRUE	1.67671	C3	High risk	0.257401	0.241812	0.33155	4.09026	0.616824
TCGA-PL-A8LX	Alive	NA	5	FALSE	0.0136986	C3	High risk	0.370953	0.0956574	0.152619	4.79501	0.522754
TCGA-A8-A082	Alive	NA	549	FALSE	1.50411	C3	High risk	0.0927887	0.0177062	0.0882805	6.71081	0.263339
TCGA-E9-A1R7	Alive	NA	1467	FALSE	4.01918	C3	High risk	0.25619	0.0676897	0.149996	0.835939	0.0988519
TCGA-C8-A26V	Alive	NA	616	FALSE	1.68767	C3	High risk	0.533127	0.681611	0.492009	3.1632	1.81214
TCGA-AQ-A54N	Alive	NA	78	FALSE	0.213699	C3	High risk	0.440033	0.942804	0.352551	2.07941	3.35266
TCGA-UU-A93S	Dead	116	NA	TRUE	0.317808	C3	High risk	0.7091	0.327129	0.533788	2.46251	2.73609
TCGA-E2-A1LK	Dead	266	NA	TRUE	0.728767	C3	High risk	0.0540394	0.0644498	0.102828	3.53153	1.20375
TCGA-A8-A08T	Dead	3409	2830	TRUE	9.33973	C3	High risk	0.526793	0.262563	0.224417	3.79795	0.498183
TCGA-AC-A7VC	Alive	NA	1	FALSE	0.00273973	C3	High risk	0.145299	0.170624	0.0638031	2.66092	1.54915
TCGA-A2-A0T7	Alive	NA	631	FALSE	1.72877	C3	High risk	0.741748	0.443148	0.560611	4.37039	0.576495
TCGA-B6-A0IK	Dead	571	NA	TRUE	1.56438	C4	High risk	1.17167	0.465255	0.760343	2.88003	0.688384
TCGA-A1-A0SG	Alive	NA	434	FALSE	1.18904	C3	High risk	0.704129	0.412805	0.347067	3.40964	0.291159
TCGA-AN-A04A	Alive	NA	90	FALSE	0.246575	C3	High risk	0.450154	0.181195	0.240909	2.73743	0.3621
TCGA-BH-A1ES	Dead	3462	NA	TRUE	9.48493	C3	High risk	0.290711	0	0.296343	4.1729	0.31522
