# Supplementary material for: Oncogenic signaling pathway-related long non-coding RNAs for predicting prognosis and immunotherapy response in breast cancer
Source: Front Immunol. 2022 Aug 4;13:891175. doi: 10.3389/fimmu.2022.891175 (PMC9386474; doi:10.3389/fimmu.2022.891175)
Supplement: Supplementary Table 1 — Cancer type and sample information. [file DataSheet_1.zip › Figure.data/Fig.7.xlsx]

## Sheet: Fig_7A-B
	HR	lower.95	upper.95	conf	p.value
ACC	4.4	1.6	12	4.4 (1.6-12)	0.0031
BLCA	1.8	1.4	2.5	1.8 (1.4-2.5)	2.3e-05
BRCA	7.5	5.404	10.46	7.5 (5.404-10.46)	3.4e-30
CESC	1.6	0.99	2.5	1.6 (0.99-2.5)	0.057
CHOL	82000000	0	Inf	8.2e+07 (0-Inf)	1
COAD	1.9	1.3	2.9	1.9 (1.3-2.9)	0.0021
DLBC	0.25	0.046	1.4	0.25 (0.046-1.4)	0.11
ESCA	2.1	1.3	3.5	2.1 (1.3-3.5)	0.0036
GBM	1.6	1.1	2.4	1.6 (1.1-2.4)	0.018
HNSC	1.7	1.2	2.3	1.7 (1.2-2.3)	0.001
KICH	3.1	0.84	12	3.1 (0.84-12)	0.089
KIRC	0.7	0.51	0.94	0.7 (0.51-0.94)	0.02
KIRP	2.7	1.5	5	2.7 (1.5-5)	0.00091
LAML	0.71	0.46	1.1	0.71 (0.46-1.1)	0.11
LGG	1.6	1.1	2.3	1.6 (1.1-2.3)	0.013
LIHC	2	1.4	3	2 (1.4-3)	0.00044
LUAD	0.77	0.56	1.1	0.77 (0.56-1.1)	0.1
LUSC	1.4	1.1	1.8	1.4 (1.1-1.8)	0.011
MESO	2.5	1.5	4.1	2.5 (1.5-4.1)	0.00037
OV	1.4	0.99	1.9	1.4 (0.99-1.9)	0.054
PAAD	1.7	1.1	2.6	1.7 (1.1-2.6)	0.013
PCPG	0.11	0.013	0.86	0.11 (0.013-0.86)	0.035
PRAD	2.6	0.54	12	2.6 (0.54-12)	0.23
READ	0.4	0.19	0.84	0.4 (0.19-0.84)	0.016
SARC	2.3	1.4	3.9	2.3 (1.4-3.9)	0.0014
SKCM	2	1.4	2.9	2 (1.4-2.9)	0.00032
STAD	1.4	0.89	2.1	1.4 (0.89-2.1)	0.15
TGCT	4.9	0.5	47	4.9 (0.5-47)	0.17
THCA	0.34	0.11	1	0.34 (0.11-1)	0.052
THYM	3.1	0.65	15	3.1 (0.65-15)	0.16
UCEC	1.7	1.1	2.5	1.7 (1.1-2.5)	0.015
UCS	2.5	1.1	5.9	2.5 (1.1-5.9)	0.038
UVM	7.5	2.2	26	7.5 (2.2-26)	0.0015

## Sheet: Fig_7C
	StromalScore	ImmuneScore	Group	Cancer
TCGA.OR.A5JJ.01A.11R.A29S.07	-0.667661	-0.709008	Low risk	ACC
TCGA.OR.A5LT.01A.11R.A29S.07	-0.755712	-0.724106	Low risk	ACC
TCGA.OR.A5LH.01A.11R.A29S.07	-0.601941	0.186207	High risk	ACC
TCGA.OR.A5K0.01A.11R.A29S.07	-1.20309	-0.671827	High risk	ACC
TCGA.OR.A5K9.01A.11R.A29S.07	-0.357313	-0.894191	High risk	ACC
TCGA.OR.A5LD.01A.11R.A29S.07	-0.774267	-1.10617	High risk	ACC
TCGA.OR.A5JK.01A.11R.A29S.07	0.867506	1.80185	High risk	ACC
TCGA.OR.A5K4.01A.11R.A29S.07	-1.59672	-1.02796	High risk	ACC
TCGA.P6.A5OF.01A.11R.A29S.07	0.11284	-0.406682	High risk	ACC
TCGA.OR.A5JV.01A.11R.A29S.07	1.11291	1.85968	Low risk	ACC
TCGA.OR.A5J5.01A.11R.A29S.07	-1.37213	-0.67104	Low risk	ACC
TCGA.PK.A5H8.01A.11R.A29S.07	-0.214656	-0.0210401	Low risk	ACC
TCGA.OR.A5JG.01A.11R.A29S.07	-0.0853381	-0.24575	High risk	ACC
TCGA.OR.A5LA.01A.11R.A29S.07	1.18786	1.3191	Low risk	ACC
TCGA.OR.A5JY.01A.31R.A29S.07	-0.41893	0.155148	High risk	ACC
TCGA.OR.A5LM.01A.11R.A29S.07	-0.663042	-0.349919	Low risk	ACC
TCGA.OR.A5LP.01A.11R.A29S.07	1.50602	0.642116	Low risk	ACC
TCGA.OR.A5JW.01A.11R.A29S.07	-0.42048	-0.348382	Low risk	ACC
TCGA.OR.A5J7.01A.11R.A29S.07	-0.656726	-0.765837	High risk	ACC
TCGA.PK.A5H9.01A.11R.A29S.07	0.818884	0.271116	Low risk	ACC
TCGA.OR.A5JI.01A.11R.A29S.07	1.33421	0.656906	Low risk	ACC
TCGA.OR.A5L6.01A.11R.A29S.07	-0.0747908	0.338533	High risk	ACC
TCGA.OR.A5KZ.01A.11R.A29S.07	0.393967	-0.218885	High risk	ACC
TCGA.OR.A5KT.01A.11R.A29S.07	1.85634	1.42812	High risk	ACC
TCGA.OR.A5JB.01A.11R.A29S.07	0.314378	2.29969	Low risk	ACC
TCGA.OR.A5LR.01A.11R.A29S.07	0.27614	3.79189e-05	High risk	ACC
TCGA.OR.A5JL.01A.11R.A29S.07	-0.6668	-0.0387338	Low risk	ACC
TCGA.OR.A5K2.01A.11R.A29S.07	-0.163091	-0.12355	High risk	ACC
TCGA.OR.A5JM.01A.11R.A29S.07	-1.12692	-1.37427	High risk	ACC
TCGA.OR.A5L8.01A.11R.A29S.07	-0.224432	-1.24997	Low risk	ACC
TCGA.OR.A5L3.01A.11R.A29S.07	-0.558513	-0.275636	High risk	ACC
TCGA.OR.A5JQ.01A.11R.A29S.07	1.20522	0.921631	Low risk	ACC
TCGA.OR.A5KO.01A.11R.A29S.07	-1.22798	-1.2732	High risk	ACC
TCGA.OU.A5PI.01A.12R.A29S.07	0.307287	-0.866079	Low risk	ACC
TCGA.OR.A5J9.01A.11R.A29S.07	-0.356407	-0.733009	Low risk	ACC
TCGA.OR.A5LL.01A.11R.A29S.07	-0.423257	-0.540457	High risk	ACC
TCGA.OR.A5LN.01A.11R.A29S.07	0.355511	1.44906	High risk	ACC
TCGA.PK.A5HA.01A.11R.A29S.07	1.41289	1.19134	Low risk	ACC
TCGA.OR.A5LG.01A.11R.A29S.07	0.375772	0.382202	High risk	ACC
TCGA.OR.A5L4.01A.11R.A29S.07	0.452862	-0.133639	High risk	ACC
TCGA.OR.A5L9.01A.11R.A29S.07	0.922768	1.32729	High risk	ACC
TCGA.OR.A5JP.01A.11R.A29S.07	0.0332557	-0.867375	Low risk	ACC
TCGA.OR.A5L5.01A.11R.A29S.07	1.44605	0.934232	Low risk	ACC
TCGA.OR.A5J2.01A.11R.A29S.07	0.41088	-0.420102	High risk	ACC
TCGA.OR.A5LE.01A.11R.A29S.07	-1.6074	-1.39699	High risk	ACC
TCGA.PK.A5HB.01A.11R.A29S.07	-0.282708	-0.496175	High risk	ACC
TCGA.OR.A5LB.01A.11R.A29S.07	-0.902804	-1.18037	Low risk	ACC
TCGA.OR.A5JC.01A.11R.A29S.07	-0.00247302	-0.0608185	High risk	ACC
TCGA.OR.A5KY.01A.11R.A29S.07	0.548661	-0.1472	High risk	ACC
TCGA.OR.A5K5.01A.11R.A29S.07	-0.794921	-0.602695	High risk	ACC
TCGA.OR.A5JS.01A.11R.A29S.07	-1.03866	-0.829701	High risk	ACC
TCGA.OR.A5LJ.01A.11R.A29S.07	-0.98107	-0.248003	High risk	ACC
TCGA.OR.A5JD.01A.11R.A29S.07	0.238171	0.803356	Low risk	ACC
TCGA.OR.A5JX.01A.11R.A29S.07	-0.117643	-0.189805	High risk	ACC
TCGA.OR.A5JF.01A.11R.A29S.07	-0.258227	-0.820224	Low risk	ACC
TCGA.OR.A5JA.01A.11R.A29S.07	-0.983241	-0.289312	High risk	ACC
TCGA.OR.A5JR.01A.11R.A29S.07	-0.242718	0.278922	Low risk	ACC
TCGA.OR.A5KV.01A.11R.A29S.07	-1.04169	-1.33746	High risk	ACC
TCGA.OR.A5J1.01A.11R.A29S.07	-0.489856	-0.122095	High risk	ACC
TCGA.P6.A5OG.01A.22R.A29S.07	2.81181	2.41615	High risk	ACC
TCGA.OR.A5K3.01A.11R.A29S.07	-0.338617	0.363262	Low risk	ACC
TCGA.OR.A5JO.01A.11R.A29S.07	2.46729	2.53879	High risk	ACC
TCGA.OR.A5J8.01A.11R.A29S.07	3.89843	2.50133	High risk	ACC
TCGA.OR.A5LS.01A.11R.A29S.07	-0.994494	-1.02807	Low risk	ACC
TCGA.OR.A5K8.01A.11R.A29S.07	-0.549809	-0.390745	Low risk	ACC
TCGA.OR.A5JT.01A.11R.A29S.07	-0.514166	-0.342842	High risk	ACC
TCGA.OR.A5J6.01A.31R.A29S.07	0.187788	0.738925	High risk	ACC
TCGA.PA.A5YG.01A.11R.A29S.07	1.35667	1.36508	Low risk	ACC
TCGA.OR.A5KX.01A.11R.A29S.07	-0.924362	-0.478564	High risk	ACC
TCGA.OR.A5KW.01A.11R.A29S.07	-0.371214	-0.9502	High risk	ACC
TCGA.OR.A5LC.01A.11R.A29S.07	0.321507	-0.498459	High risk	ACC
TCGA.OR.A5K6.01A.11R.A29S.07	-0.160152	0.00380514	High risk	ACC
TCGA.OR.A5K1.01A.11R.A29S.07	0.199718	0.190075	Low risk	ACC
TCGA.OR.A5J3.01A.11R.A29S.07	-0.755132	-0.796809	High risk	ACC
TCGA.OR.A5KU.01A.11R.A29S.07	-0.33821	-0.996065	Low risk	ACC
TCGA.OR.A5LO.01A.11R.A29S.07	-1.16109	-1.47249	Low risk	ACC
TCGA.OR.A5JE.01A.11R.A29S.07	-0.0260765	0.133918	High risk	ACC
TCGA.OR.A5JZ.01A.11R.A29S.07	-0.179592	0.11689	Low risk	ACC
TCGA.OR.A5LK.01A.11R.A29S.07	0.932912	2.11714	Low risk	ACC
TCGA.ZF.A9R7.01A.11R.A38B.07	-0.45349	1.52333	Low risk	BLCA
TCGA.FD.A3SO.01A.11R.A22U.07	0.936344	0.48173	Low risk	BLCA
TCGA.E7.A97P.01A.11R.A38B.07	0.647995	1.23838	Low risk	BLCA
TCGA.GU.A767.01A.11R.A32O.07	0.157509	-0.687013	High risk	BLCA
TCGA.4Z.AA81.01A.11R.A39I.07	-0.759294	0.26689	Low risk	BLCA
TCGA.E7.A85H.01A.11R.A352.07	-0.0167846	0.0430677	Low risk	BLCA
TCGA.G2.AA3C.01A.21R.A39I.07	0.527905	1.52253	High risk	BLCA
TCGA.E7.A8O8.01A.11R.A36F.07	-0.914032	-0.793741	High risk	BLCA
TCGA.XF.A9SM.01A.11R.A42T.07	1.19165	1.99078	Low risk	BLCA
TCGA.DK.A3IN.01A.11R.A20F.07	1.0242	0.50091	High risk	BLCA
TCGA.2F.A9KR.01A.11R.A38B.07	-0.935327	-0.802122	Low risk	BLCA
TCGA.E5.A4U1.01A.11R.A31N.07	-1.54943	-1.54726	High risk	BLCA
TCGA.E7.A3Y1.01A.11R.A22U.07	-0.75841	-0.693685	Low risk	BLCA
TCGA.FD.A6TC.01A.21R.A33J.07	0.836864	-0.442607	High risk	BLCA
TCGA.FD.A5BV.01A.11R.A26T.07	-0.54838	-1.05252	High risk	BLCA
TCGA.DK.A2I4.01A.11R.A21D.07	1.73649	2.30023	Low risk	BLCA
TCGA.UY.A78M.01A.21R.A352.07	0.225133	-0.824862	High risk	BLCA
TCGA.4Z.AA7R.01A.11R.A39I.07	-0.427775	-1.26267	Low risk	BLCA
TCGA.HQ.A5NE.01A.12R.A28M.07	0.0925663	-0.176492	Low risk	BLCA
TCGA.XF.AAMT.01A.11R.A42T.07	1.41597	0.493003	Low risk	BLCA
TCGA.XF.A9SU.01A.31R.A39I.07	0.984856	0.409946	High risk	BLCA
TCGA.CF.A47S.01A.11R.A23W.07	-0.984155	-0.306919	High risk	BLCA
TCGA.FD.A6TK.01A.42R.A33J.07	1.45363	1.09071	Low risk	BLCA
TCGA.E7.A5KF.01A.11R.A28M.07	-1.89224	-1.12652	High risk	BLCA
TCGA.UY.A78L.01A.12R.A33J.07	0.284428	-0.348253	Low risk	BLCA
TCGA.S5.A6DX.01A.11R.A31N.07	0.868185	1.37628	High risk	BLCA
TCGA.XF.A8HI.01A.11R.A38B.07	-1.02388	-0.557974	High risk	BLCA
TCGA.XF.A9T5.01A.11R.A42T.07	0.627277	1.64198	Low risk	BLCA
TCGA.XF.A9SX.01A.21R.A39I.07	1.5115	1.3975	Low risk	BLCA
TCGA.G2.A2EK.01A.22R.A18C.07	-0.385322	-0.22564	High risk	BLCA
TCGA.ZF.A9RE.01A.11R.A38B.07	-1.49549	-0.919682	High risk	BLCA
TCGA.E7.A7DV.01A.11R.A33J.07	1.12661	1.61145	Low risk	BLCA
TCGA.HQ.A2OF.01A.11R.A26T.07	-1.18275	-1.51657	Low risk	BLCA
TCGA.XF.AAN1.01A.31R.A42T.07	-0.950567	-0.715036	High risk	BLCA
TCGA.DK.AA6P.01A.11R.A39I.07	-1.09596	-1.39246	Low risk	BLCA
TCGA.CF.A47Y.01A.11R.A23W.07	-1.12356	-0.976314	High risk	BLCA
TCGA.CF.A3MI.01A.11R.A20F.07	-0.50602	-0.226475	High risk	BLCA
TCGA.G2.A2EL.01A.12R.A18C.07	-1.53567	-2.20592	Low risk	BLCA
TCGA.XF.AAMZ.01A.11R.A42T.07	-0.463695	-0.254974	High risk	BLCA
TCGA.DK.AA6L.01A.11R.A39I.07	-0.420126	0.279299	High risk	BLCA
TCGA.XF.A9T4.01A.11R.A39I.07	-0.193631	0.104117	High risk	BLCA
TCGA.K4.A6MB.01A.11R.A31N.07	0.112413	-0.782419	Low risk	BLCA
TCGA.UY.A8OB.01A.12R.A42T.07	-0.772396	0.0303634	Low risk	BLCA
TCGA.DK.A1A5.01A.11R.A13Y.07	0.879534	-0.160959	High risk	BLCA
TCGA.2F.A9KQ.01A.11R.A38B.07	-0.688982	-1.16226	High risk	BLCA
TCGA.SY.A9G0.01A.12R.A38B.07	1.67723	0.145717	High risk	BLCA
TCGA.GV.A40G.01A.11R.A23N.07	-1.31718	-1.25945	High risk	BLCA
TCGA.FD.A5BX.01A.11R.A26T.07	1.33177	1.33494	High risk	BLCA
TCGA.BL.A13J.01A.11R.A10U.07	0.425992	-0.680111	High risk	BLCA
TCGA.ZF.AA54.01A.11R.A39I.07	1.40689	1.24882	High risk	BLCA
TCGA.GU.A766.01A.11R.A32O.07	0.75736	1.95442	High risk	BLCA
TCGA.LT.A8JT.01A.11R.A36F.07	-0.973552	-0.402675	High risk	BLCA
TCGA.FJ.A3Z9.01A.11R.A26T.07	-1.42881	-1.32616	High risk	BLCA
TCGA.DK.A1AC.01A.11R.A13Y.07	0.541928	0.41709	High risk	BLCA
TCGA.C4.A0F1.01A.11R.A034.07	0.155742	-0.257503	Low risk	BLCA
TCGA.G2.A2ES.01A.11R.A180.07	0.496163	0.330627	Low risk	BLCA
TCGA.XF.AAN4.01A.11R.A42T.07	2.20152	1.56628	Low risk	BLCA
TCGA.4Z.AA83.01A.11R.A39I.07	-0.318528	-0.0969834	High risk	BLCA
TCGA.4Z.AA7N.01A.11R.A39I.07	1.38157	2.12336	Low risk	BLCA
TCGA.HQ.A2OE.01A.11R.A206.07	-1.25015	-0.978825	High risk	BLCA
TCGA.UY.A8OC.01A.11R.A36F.07	0.903851	-0.229352	High risk	BLCA
TCGA.GV.A3JV.01A.11R.A220.07	0.34953	0.0734413	High risk	BLCA
TCGA.XF.A9T8.01A.11R.A39I.07	0.893207	1.49736	Low risk	BLCA
TCGA.KQ.A41S.01A.12R.A33J.07	0.894486	-0.269826	High risk	BLCA
TCGA.CU.A3YL.01A.11R.A22U.07	-0.446605	-0.691942	Low risk	BLCA
TCGA.E7.A7XN.01A.11R.A352.07	-0.398218	1.4235	Low risk	BLCA
TCGA.DK.A2HX.01A.12R.A18C.07	1.54399	-0.279477	Low risk	BLCA
TCGA.CF.A8HY.01A.11R.A36F.07	-1.11491	-0.67753	Low risk	BLCA
TCGA.4Z.AA7W.01A.11R.A39I.07	0.445733	1.99103	Low risk	BLCA
TCGA.FD.A43U.01A.11R.A23W.07	1.56516	1.80866	Low risk	BLCA
TCGA.BL.A0C8.01A.11R.A277.07	0.0464947	-0.697747	High risk	BLCA
TCGA.BT.A0S7.01A.11R.A10U.07	0.0430891	-0.659076	High risk	BLCA
TCGA.ZF.A9R3.01A.11R.A38B.07	-0.67215	-0.319509	Low risk	BLCA
TCGA.4Z.AA89.01A.11R.A39I.07	-1.66766	-0.643683	Low risk	BLCA
TCGA.GU.A42P.01A.11R.A23W.07	-1.41046	-1.58005	Low risk	BLCA
TCGA.FD.A3NA.01A.11R.A21D.07	0.196428	0.142847	Low risk	BLCA
TCGA.E7.A5KE.01A.11R.A28M.07	-1.66951	-1.57066	High risk	BLCA
TCGA.ZF.AA4V.01A.11R.A38B.07	0.0694899	0.309167	Low risk	BLCA
TCGA.ZF.AA53.01A.11R.A39I.07	1.18459	1.19653	Low risk	BLCA
TCGA.ZF.A9RM.01A.11R.A38B.07	-1.99318	-1.46516	High risk	BLCA
TCGA.BL.A13I.01A.11R.A13Y.07	1.31792	1.73497	High risk	BLCA
TCGA.CU.A72E.01A.12R.A33J.07	0.379886	-0.265739	High risk	BLCA
TCGA.CF.A47W.01A.11R.A23W.07	-1.13179	-0.96438	High risk	BLCA
TCGA.GC.A3I6.01A.11R.A20F.07	0.0328996	0.318162	High risk	BLCA
TCGA.FD.A6TA.01A.12R.A33J.07	1.08125	0.731315	Low risk	BLCA
TCGA.CF.A47X.01A.31R.A23W.07	-1.26204	-1.20197	High risk	BLCA
TCGA.ZF.AA51.01A.21R.A39I.07	0.596996	0.922666	Low risk	BLCA
TCGA.FD.A62O.01A.11R.A30C.07	-0.33602	-1.01078	High risk	BLCA
TCGA.BL.A3JM.01A.12R.A21D.07	-0.0256055	-0.76319	Low risk	BLCA
TCGA.FJ.A3ZF.01A.11R.A23N.07	-1.3364	-1.62898	High risk	BLCA
TCGA.CU.A0YO.01A.11R.A10U.07	0.19722	0.331139	Low risk	BLCA
TCGA.CF.A5UA.01A.11R.A28M.07	-1.04782	-0.810072	High risk	BLCA
TCGA.K4.AAQO.01A.11R.A38B.07	0.997878	0.291387	Low risk	BLCA
TCGA.FD.A3SM.01A.11R.A22U.07	0.699795	-0.598169	High risk	BLCA
TCGA.BL.A5ZZ.01A.31R.A30C.07	1.5128	0.715764	High risk	BLCA
TCGA.FD.A62N.01A.11R.A30C.07	1.89848	2.55172	Low risk	BLCA
TCGA.BT.A20J.01A.11R.A14Y.07	0.218898	1.29031	Low risk	BLCA
TCGA.FT.A61P.01A.11R.A30C.07	1.20123	0.665549	Low risk	BLCA
TCGA.DK.AA77.01A.11R.A39I.07	-0.918197	-0.0565091	Low risk	BLCA
TCGA.ZF.AA5N.01A.11R.A42T.07	-0.993684	-0.741551	High risk	BLCA
TCGA.DK.AA6U.01A.11R.A39I.07	-1.35834	-0.991604	Low risk	BLCA
TCGA.BT.A20O.01A.21R.A14Y.07	1.57194	2.64404	Low risk	BLCA
TCGA.GD.A3OS.01A.12R.A220.07	0.179012	-0.633714	High risk	BLCA
TCGA.XF.A9SZ.01A.11R.A39I.07	1.17666	0.293179	High risk	BLCA
TCGA.4Z.AA82.01A.11R.A39I.07	0.356869	-0.215811	Low risk	BLCA
TCGA.DK.AA76.01A.11R.A39I.07	-1.3062	-1.71574	Low risk	BLCA
TCGA.DK.A3IL.01A.11R.A20F.07	-0.244716	-0.846857	High risk	BLCA
TCGA.E7.A678.01A.11R.A30C.07	-1.39045	-0.569906	High risk	BLCA
TCGA.ZF.A9R1.01A.11R.A39I.07	-0.687556	-0.729638	High risk	BLCA
TCGA.XF.A9SH.01A.11R.A39I.07	-0.363446	-0.439506	High risk	BLCA
TCGA.FD.A5BU.01A.31R.A26T.07	1.02721	0.80362	Low risk	BLCA
TCGA.C4.A0F7.01A.11R.A084.07	-0.435515	-1.04286	High risk	BLCA
TCGA.C4.A0F0.01A.12R.A10U.07	0.340939	0.297827	Low risk	BLCA
TCGA.FD.A3N5.01A.11R.A21D.07	-0.394394	-0.203442	High risk	BLCA
TCGA.ZF.A9R5.01A.12R.A42T.07	-1.22976	-0.664539	High risk	BLCA
TCGA.CU.A3KJ.01A.11R.A21D.07	-0.48314	-0.13021	Low risk	BLCA
TCGA.DK.AA6S.01A.21R.A39I.07	1.33838	0.618149	Low risk	BLCA
TCGA.BT.A42E.01A.11R.A23W.07	0.0177398	1.1952	High risk	BLCA
TCGA.FD.A43X.01A.11R.A23W.07	-1.28533	-1.09908	Low risk	BLCA
TCGA.ZF.AA4R.01A.11R.A38B.07	0.704957	-0.703448	Low risk	BLCA
TCGA.BT.A20T.01A.11R.A14Y.07	0.503263	0.230898	High risk	BLCA
TCGA.E7.A7DU.01A.11R.A32O.07	-1.02649	-0.769755	Low risk	BLCA
TCGA.DK.A3WY.01A.11R.A22U.07	1.41523	2.59868	Low risk	BLCA
TCGA.G2.A2EF.01A.12R.A18C.07	-0.155772	1.15427	Low risk	BLCA
TCGA.BT.A20V.01A.11R.A14Y.07	-1.09528	-0.068878	Low risk	BLCA
TCGA.K4.A3WV.01A.11R.A22U.07	-0.851214	-1.44021	Low risk	BLCA
TCGA.GU.AATQ.01A.11R.A39I.07	-0.566229	-0.403258	Low risk	BLCA
TCGA.CF.A3MF.01A.12R.A21D.07	-0.780732	-0.855496	High risk	BLCA
TCGA.CF.A47T.01A.11R.A23W.07	-0.780801	-1.12155	High risk	BLCA
TCGA.YC.A8S6.01A.31R.A38B.07	1.15823	0.786835	High risk	BLCA
TCGA.DK.A3IS.01A.21R.A21D.07	-1.31639	-0.760602	Low risk	BLCA
TCGA.XF.A9SJ.01A.11R.A39I.07	0.730193	0.888224	Low risk	BLCA
TCGA.DK.AA6T.01A.11R.A39I.07	0.399159	1.66136	Low risk	BLCA
TCGA.BT.A20N.01A.11R.A14Y.07	-0.507989	-1.27349	Low risk	BLCA
TCGA.XF.AAMW.01A.11R.A42T.07	0.0901561	0.280012	Low risk	BLCA
TCGA.BT.A3PJ.01A.21R.A220.07	-0.117538	0.515169	Low risk	BLCA
TCGA.GC.A3OO.01A.11R.A22U.07	0.513387	-0.147865	Low risk	BLCA
TCGA.E7.A6ME.01A.22R.A32O.07	-1.09307	-0.362643	Low risk	BLCA
TCGA.XF.AAN5.01A.11R.A42T.07	-0.0623245	0.954435	Low risk	BLCA
TCGA.FD.A3SN.01A.12R.A22U.07	0.236131	-0.254184	High risk	BLCA
TCGA.ZF.A9R2.01A.11R.A39I.07	-1.92988	-1.3537	Low risk	BLCA
TCGA.ZF.AA4T.01A.11R.A38B.07	-1.25611	-0.966738	Low risk	BLCA
TCGA.E7.A4IJ.01A.31R.A26T.07	-0.834683	-0.0274536	Low risk	BLCA
TCGA.FD.A6TE.01A.12R.A33J.07	-1.40909	-0.673491	High risk	BLCA
TCGA.H4.A2HO.01A.11R.A180.07	-0.280708	-0.0135597	High risk	BLCA
TCGA.FD.A6TB.01A.12R.A33J.07	1.02221	1.48338	Low risk	BLCA
TCGA.XF.AAN3.01A.11R.A42T.07	0.814747	0.202924	Low risk	BLCA
TCGA.XF.AAMH.01A.11R.A42T.07	-0.365793	-1.19442	Low risk	BLCA
TCGA.FD.A3B8.01A.31R.A20F.07	2.22981	2.23838	Low risk	BLCA
TCGA.XF.A9SY.01A.21R.A42T.07	1.13237	1.60269	Low risk	BLCA
TCGA.CU.A0YN.01A.21R.A10U.07	0.43949	0.385853	Low risk	BLCA
TCGA.FD.A5BZ.01A.11R.A28M.07	1.59622	-0.419496	Low risk	BLCA
TCGA.BT.A20P.01A.11R.A14Y.07	-0.989655	-0.972753	High risk	BLCA
TCGA.XF.A8HD.01A.11R.A36F.07	0.277571	0.908517	Low risk	BLCA
TCGA.GV.A3JX.01A.11R.A20F.07	-0.768703	0.0810017	High risk	BLCA
TCGA.H4.A2HQ.01A.11R.A180.07	-1.22967	-0.928048	Low risk	BLCA
TCGA.XF.A9SP.01A.11R.A39I.07	1.48905	0.294951	High risk	BLCA
TCGA.DK.A3IK.01A.32R.A21D.07	0.131999	-0.592545	High risk	BLCA
TCGA.C4.A0F6.01A.11R.A10U.07	0.163079	-0.465406	High risk	BLCA
TCGA.CF.A7I0.01A.22R.A352.07	0.0643393	-0.480287	High risk	BLCA
TCGA.FD.A3B6.01A.21R.A20F.07	0.328496	1.20455	Low risk	BLCA
TCGA.GU.A764.01A.11R.A352.07	0.819652	0.924426	Low risk	BLCA
TCGA.GU.A42R.01A.11R.A23N.07	-1.0882	-1.25264	High risk	BLCA
TCGA.DK.A6B6.01A.11R.A30C.07	-0.945018	0.238028	Low risk	BLCA
TCGA.R3.A69X.01A.22R.A30C.07	1.03317	0.752709	Low risk	BLCA
TCGA.5N.A9KM.01A.11R.A42T.07	0.451332	0.338468	Low risk	BLCA
TCGA.FD.A6TD.01A.51R.A33J.07	0.810609	1.12101	High risk	BLCA
TCGA.4Z.AA7M.01A.11R.A39I.07	-0.539145	-0.737363	High risk	BLCA
TCGA.ZF.AA56.01A.31R.A39I.07	0.351448	0.498476	High risk	BLCA
TCGA.XF.A8HH.01A.11R.A38B.07	0.770212	-0.258293	High risk	BLCA
TCGA.C4.A0EZ.01A.21R.A24X.07	-0.789259	-1.73871	Low risk	BLCA
TCGA.XF.AAML.01A.11R.A42T.07	-1.45944	-0.329748	High risk	BLCA
TCGA.ZF.AA58.01A.12R.A42T.07	1.36102	1.92538	High risk	BLCA
TCGA.UY.A9PA.01A.11R.A38B.07	-1.13044	0.281651	Low risk	BLCA
TCGA.G2.AA3F.01A.12R.A42T.07	-0.607145	-1.04142	High risk	BLCA
TCGA.FJ.A871.01A.11R.A352.07	-0.281348	-1.09263	High risk	BLCA
TCGA.ZF.A9RN.01A.11R.A42T.07	-0.630547	0.543489	Low risk	BLCA
TCGA.GC.A3RB.01A.12R.A220.07	-0.810176	-0.771922	Low risk	BLCA
TCGA.UY.A9PF.01A.11R.A38B.07	0.0767885	-0.0913178	High risk	BLCA
TCGA.YC.A89H.01A.11R.A36F.07	-0.124261	-0.204931	Low risk	BLCA
TCGA.XF.AAMQ.01A.11R.A42T.07	-0.171216	0.612844	Low risk	BLCA
TCGA.FD.A3B4.01A.12R.A206.07	0.695466	0.837876	High risk	BLCA
TCGA.DK.A1AB.01A.11R.A13Y.07	1.46972	0.456639	Low risk	BLCA
TCGA.ZF.AA4N.01A.11R.A38B.07	-0.251845	0.249132	High risk	BLCA
TCGA.BT.A20X.01A.11R.A16R.07	0.303202	-0.111719	Low risk	BLCA
TCGA.GV.A3JW.01A.11R.A20F.07	-1.04172	-1.59542	High risk	BLCA
TCGA.UY.A8OD.01A.11R.A36F.07	1.09382	0.430886	Low risk	BLCA
TCGA.2F.A9KT.01A.11R.A38B.07	-0.416363	-0.676056	Low risk	BLCA
TCGA.ZF.AA5H.01A.11R.A39I.07	0.336361	0.774459	Low risk	BLCA
TCGA.XF.A9T2.01A.11R.A42T.07	0.374073	-0.661396	Low risk	BLCA
TCGA.DK.A3WX.01A.22R.A22U.07	0.646866	0.941085	Low risk	BLCA
TCGA.YF.AA3L.01A.11R.A38B.07	-0.791803	-0.705575	High risk	BLCA
TCGA.BT.A2LA.01A.11R.A18C.07	-0.883649	-2.06158	High risk	BLCA
TCGA.4Z.AA87.01A.11R.A39I.07	-0.297037	0.142129	Low risk	BLCA
TCGA.BT.A2LB.01A.11R.A18C.07	0.76624	0.473972	Low risk	BLCA
TCGA.XF.A8HB.01A.11R.A36F.07	-1.41498	-0.97711	Low risk	BLCA
TCGA.DK.A2I6.01A.12R.A18C.07	-0.430196	-0.778444	Low risk	BLCA
TCGA.ZF.AA4X.01A.11R.A38B.07	-1.93874	-0.952308	High risk	BLCA
TCGA.E7.A7PW.01A.11R.A352.07	-1.37143	-0.713762	Low risk	BLCA
TCGA.4Z.AA7S.01A.11R.A39I.07	-0.866111	-1.20164	High risk	BLCA
TCGA.CF.A3MH.01A.11R.A20F.07	-1.43972	-0.68934	Low risk	BLCA
TCGA.DK.A6B2.01A.11R.A30C.07	1.16593	0.761892	Low risk	BLCA
TCGA.4Z.AA86.01A.11R.A39I.07	1.19511	1.36994	Low risk	BLCA
TCGA.BL.A0C8.01B.04R.A277.07	-0.402382	-1.42351	High risk	BLCA
TCGA.5N.A9KI.01A.31R.A42T.07	0.517065	0.191876	High risk	BLCA
TCGA.XF.A9SL.01A.11R.A39I.07	1.65632	1.53938	Low risk	BLCA
TCGA.XF.AAN2.01A.11R.A42T.07	-0.399905	0.404419	High risk	BLCA
TCGA.CF.A9FL.01A.11R.A38B.07	0.162455	-0.562124	High risk	BLCA
TCGA.CF.A9FM.01A.11R.A38B.07	-1.01357	-0.346242	High risk	BLCA
TCGA.ZF.A9RD.01A.11R.A42T.07	0.314052	1.35083	High risk	BLCA
TCGA.G2.AA3D.01A.11R.A39I.07	-1.58261	-0.934371	Low risk	BLCA
TCGA.DK.A2I2.01A.11R.A180.07	0.787331	1.0859	High risk	BLCA
TCGA.FD.A62S.01A.11R.A30C.07	1.80148	0.916552	Low risk	BLCA
TCGA.MV.A51V.01A.11R.A26T.07	-0.717738	-1.15474	Low risk	BLCA
TCGA.E5.A2PC.01A.11R.A206.07	-1.02534	-0.101688	Low risk	BLCA
TCGA.DK.A3X2.01A.11R.A22U.07	-1.29666	-1.55475	High risk	BLCA
TCGA.GD.A76B.01A.11R.A32O.07	-0.217014	0.866192	Low risk	BLCA
TCGA.GC.A6I1.01A.12R.A31N.07	0.34069	1.87241	Low risk	BLCA
TCGA.BL.A13J.01B.04R.A277.07	0.316677	-0.480233	High risk	BLCA
TCGA.XF.A9SK.01A.11R.A42T.07	1.30986	0.708183	High risk	BLCA
TCGA.DK.A1AD.01A.11R.A13Y.07	0.191272	-0.261594	Low risk	BLCA
TCGA.K4.A5RI.01A.11R.A28M.07	-0.0527341	-0.31403	Low risk	BLCA
TCGA.FD.A3SQ.01A.21R.A22U.07	1.3809	0.34685	High risk	BLCA
TCGA.GV.A3QF.01A.31R.A22U.07	-1.18837	-1.02556	High risk	BLCA
TCGA.G2.A3VY.01A.11R.A22U.07	-1.5521	-1.59549	High risk	BLCA
TCGA.XF.AAN8.01A.11R.A42T.07	2.71335	1.70483	Low risk	BLCA
TCGA.CU.A3QU.01A.11R.A22U.07	-1.53293	-0.980846	High risk	BLCA
TCGA.DK.A6AW.01A.11R.A30C.07	-0.594931	-0.886838	Low risk	BLCA
TCGA.GC.A3BM.01A.11R.A22U.07	-0.993035	-0.604366	High risk	BLCA
TCGA.GV.A6ZA.01A.12R.A33J.07	-0.843461	-0.168208	High risk	BLCA
TCGA.G2.A2EJ.01A.11R.A180.07	-0.793298	-0.14869	Low risk	BLCA
TCGA.FD.A43N.01A.11R.A23W.07	0.494858	-0.21038	Low risk	BLCA
TCGA.XF.AAMJ.01A.11R.A42T.07	1.77931	0.0602543	High risk	BLCA
TCGA.GU.A763.01A.11R.A32O.07	-1.45518	-0.628499	Low risk	BLCA
TCGA.G2.A2EC.01A.11R.A180.07	0.921578	0.426549	Low risk	BLCA
TCGA.FD.A3B7.01A.31R.A20F.07	1.85716	1.6628	Low risk	BLCA
TCGA.FD.A5C0.01A.11R.A28M.07	0.0916001	-0.363615	High risk	BLCA
TCGA.FD.A5BS.01A.21R.A26T.07	2.22266	2.71669	Low risk	BLCA
TCGA.BT.A20W.01A.21R.A14Y.07	-0.0821811	0.0465346	Low risk	BLCA
TCGA.UY.A78O.01A.12R.A33J.07	-0.365116	-0.61123	Low risk	BLCA
TCGA.FD.A3B5.01A.11R.A20F.07	-0.254543	-0.837975	High risk	BLCA
TCGA.BL.A0C8.01A.11R.A10U.07	-0.110301	-0.783224	Low risk	BLCA
TCGA.BT.A42C.01A.11R.A23N.07	-1.23043	-1.02171	Low risk	BLCA
TCGA.CF.A8HX.01A.11R.A36F.07	-1.08666	-1.0723	High risk	BLCA
TCGA.PQ.A6FI.01A.11R.A31N.07	-0.688656	-0.0929014	Low risk	BLCA
TCGA.FJ.A3Z7.01A.12R.A23N.07	0.674232	-0.208909	High risk	BLCA
TCGA.XF.A8HC.01A.11R.A36F.07	-1.51782	-1.54896	High risk	BLCA
TCGA.ZF.AA4W.01A.12R.A38B.07	-0.78942	-0.562484	Low risk	BLCA
TCGA.LC.A66R.01A.41R.A30C.07	0.249418	1.02474	Low risk	BLCA
TCGA.E7.A8O7.01A.11R.A36F.07	-0.808327	0.0899785	High risk	BLCA
TCGA.UY.A9PB.01A.11R.A38B.07	1.29849	1.43946	Low risk	BLCA
TCGA.FD.A6TI.01A.11R.A32O.07	-0.184041	-0.608659	Low risk	BLCA
TCGA.G2.AA3B.01A.11R.A39I.07	-1.21745	-0.266156	Low risk	BLCA
TCGA.K4.A54R.01A.11R.A26T.07	0.791891	0.860993	Low risk	BLCA
TCGA.DK.A1AA.01A.11R.A13Y.07	-0.914963	-0.508041	High risk	BLCA
TCGA.CU.A5W6.01A.11R.A28M.07	-0.438185	-0.402024	Low risk	BLCA
TCGA.DK.AA6R.01A.11R.A42T.07	-0.379833	-0.371529	Low risk	BLCA
TCGA.BT.A3PH.01A.11R.A220.07	-0.475656	-0.972659	High risk	BLCA
TCGA.BL.A13I.01B.04R.A277.07	1.70345	1.59544	Low risk	BLCA
TCGA.G2.A3IB.01A.11R.A20F.07	-0.936639	-0.761653	Low risk	BLCA
TCGA.2F.A9KP.01A.11R.A38B.07	-1.12571	-1.28165	High risk	BLCA
TCGA.DK.A3IT.01A.31R.A20F.07	0.483202	-0.0356827	High risk	BLCA
TCGA.FD.A43P.01A.31R.A23W.07	0.250441	1.45655	Low risk	BLCA
TCGA.DK.A3IV.01A.22R.A21D.07	-0.990427	0.740827	High risk	BLCA
TCGA.2F.A9KW.01A.11R.A38B.07	0.516171	-0.175025	High risk	BLCA
TCGA.GU.A762.01A.11R.A33J.07	0.961479	1.91169	Low risk	BLCA
TCGA.XF.AAME.01A.12R.A42T.07	2.12517	1.90182	Low risk	BLCA
TCGA.XF.AAN0.01A.11R.A42T.07	0.0908695	0.378187	High risk	BLCA
TCGA.FD.A62P.01A.32R.A30C.07	0.691806	0.638442	Low risk	BLCA
TCGA.CF.A47V.01A.11R.A23W.07	-0.310987	-0.171538	High risk	BLCA
TCGA.XF.A9SI.01A.11R.A39I.07	1.25677	2.35137	Low risk	BLCA
TCGA.GU.A42Q.01A.11R.A23W.07	-0.918382	-1.09006	High risk	BLCA
TCGA.BT.A42F.01A.11R.A23W.07	0.305179	1.56499	Low risk	BLCA
TCGA.ZF.A9RF.01A.11R.A38B.07	-0.247056	1.38246	Low risk	BLCA
TCGA.KQ.A41N.01A.11R.A33J.07	-0.730383	-1.33918	High risk	BLCA
TCGA.GD.A3OQ.01A.32R.A220.07	-0.653825	-0.662984	High risk	BLCA
TCGA.BT.A20U.01A.11R.A14Y.07	0.185649	-0.334182	Low risk	BLCA
TCGA.XF.A9SW.01A.11R.A42T.07	2.03535	0.608399	Low risk	BLCA
TCGA.FD.A3B3.01A.12R.A206.07	1.28462	1.50108	Low risk	BLCA
TCGA.ZF.A9RC.01A.11R.A38B.07	0.555068	-0.821306	Low risk	BLCA
TCGA.E7.A6MD.01A.41R.A352.07	0.593574	0.555776	Low risk	BLCA
TCGA.E5.A4TZ.01A.11R.A31N.07	-1.47922	-0.854217	High risk	BLCA
TCGA.ZF.A9R4.01A.11R.A38B.07	-1.08394	-0.389044	High risk	BLCA
TCGA.GV.A3QH.01A.11R.A220.07	-1.72293	-1.33645	Low risk	BLCA
TCGA.BT.A0YX.01A.11R.A10U.07	-0.00918665	0.429196	High risk	BLCA
TCGA.FT.A3EE.01A.11R.A206.07	-0.533687	-0.821659	High risk	BLCA
TCGA.ZF.A9RL.01A.11R.A38B.07	-1.68868	-1.50183	Low risk	BLCA
TCGA.ZF.A9R9.01A.11R.A38B.07	1.30893	-0.0108746	High risk	BLCA
TCGA.DK.A1A7.01A.11R.A13Y.07	-0.563049	-0.519331	Low risk	BLCA
TCGA.FD.A3SR.01A.11R.A22U.07	0.900931	0.454289	Low risk	BLCA
TCGA.GU.AATP.01A.11R.A39I.07	1.07118	0.201575	High risk	BLCA
TCGA.DK.AA6X.01A.12R.A42T.07	-0.038378	0.333101	Low risk	BLCA
TCGA.XF.A9T3.01A.11R.A42T.07	1.05153	0.484597	Low risk	BLCA
TCGA.PQ.A6FN.01A.11R.A31N.07	-0.0102817	0.167094	High risk	BLCA
TCGA.CF.A1HR.01A.11R.A13Y.07	-0.287122	-0.17276	High risk	BLCA
TCGA.E7.A3X6.01A.12R.A22U.07	-0.105103	0.55676	Low risk	BLCA
TCGA.DK.A3WW.01A.22R.A23N.07	0.067018	1.46815	Low risk	BLCA
TCGA.XF.AAMY.01A.11R.A42T.07	0.722335	-0.363134	High risk	BLCA
TCGA.K4.A3WS.01A.11R.A22U.07	1.7025	0.707034	Low risk	BLCA
TCGA.GC.A3YS.01A.11R.A23N.07	1.0164	0.398418	High risk	BLCA
TCGA.DK.A1AF.01A.11R.A13Y.07	1.79891	1.24076	High risk	BLCA
TCGA.LT.A5Z6.01A.11R.A28M.07	-1.29676	-0.504782	Low risk	BLCA
TCGA.GC.A4ZW.01A.11R.A26T.07	-1.1628	-1.14437	High risk	BLCA
TCGA.K4.A4AB.01B.12R.A28M.07	0.70483	-0.00264072	High risk	BLCA
TCGA.DK.AA74.01A.11R.A39I.07	1.98563	1.89574	Low risk	BLCA
TCGA.G2.A2EO.01A.11R.A180.07	1.01351	0.893914	Low risk	BLCA
TCGA.DK.A1AG.01A.11R.A13Y.07	-1.25063	-0.382945	Low risk	BLCA
TCGA.GV.A3JZ.01A.11R.A21D.07	0.165795	-0.454348	Low risk	BLCA
TCGA.XF.A9SV.01A.21R.A42T.07	0.706541	-0.640229	High risk	BLCA
TCGA.UY.A78K.01A.11R.A33J.07	-0.0101606	1.29068	High risk	BLCA
TCGA.FD.A6TH.01A.11R.A32O.07	0.55709	-0.415526	Low risk	BLCA
TCGA.DK.AA6W.01A.12R.A39I.07	-0.677276	-0.648306	Low risk	BLCA
TCGA.CF.A3MG.01A.11R.A20F.07	-1.64187	-1.19883	High risk	BLCA
TCGA.DK.A3X1.01A.12R.A22U.07	-0.00262445	-0.458736	Low risk	BLCA
TCGA.DK.A1A6.01A.11R.A13Y.07	0.0589222	0.426102	Low risk	BLCA
TCGA.XF.AAMG.01A.11R.A42T.07	0.368996	-0.601104	Low risk	BLCA
TCGA.E7.A541.01A.11R.A26T.07	-0.305078	0.73367	Low risk	BLCA
TCGA.XF.A8HE.01A.11R.A36F.07	0.267884	0.815956	Low risk	BLCA
TCGA.DK.AA6Q.01A.11R.A39I.07	-1.01462	0.576028	High risk	BLCA
TCGA.UY.A78N.01A.12R.A33J.07	-0.657648	-1.48529	High risk	BLCA
TCGA.DK.AA75.01A.11R.A39I.07	-1.38503	-1.33646	Low risk	BLCA
TCGA.ZF.AA5P.01A.11R.A39I.07	1.28515	0.39518	Low risk	BLCA
TCGA.GC.A3WC.01A.31R.A22U.07	0.340068	1.25068	Low risk	BLCA
TCGA.K4.A4AC.01A.21R.A26T.07	-0.0102972	0.44471	Low risk	BLCA
TCGA.FD.A3SL.01A.21R.A22U.07	1.69878	0.19757	High risk	BLCA
TCGA.K4.A5RH.01A.11R.A30C.07	1.46309	2.01974	Low risk	BLCA
TCGA.FD.A5C1.01A.11R.A28M.07	1.22677	1.30616	Low risk	BLCA
TCGA.BL.A13J.01A.11R.A277.07	0.873629	-0.634878	High risk	BLCA
TCGA.XF.AAN7.01A.11R.A42T.07	0.394759	-0.524606	High risk	BLCA
TCGA.2F.A9KO.01A.11R.A38B.07	0.403507	0.971259	Low risk	BLCA
TCGA.DK.A3IM.01A.11R.A20F.07	-1.24464	-1.23567	Low risk	BLCA
TCGA.FD.A3SS.01A.12R.A22U.07	-0.453053	-1.00325	High risk	BLCA
TCGA.UY.A9PE.01A.11R.A38B.07	0.000724393	-0.839129	High risk	BLCA
TCGA.GV.A40E.01A.12R.A23N.07	-0.0777221	-0.152167	Low risk	BLCA
TCGA.BT.A2LD.01A.12R.A20F.07	-0.0940397	-0.350396	High risk	BLCA
TCGA.UY.A9PD.01A.11R.A38B.07	0.265284	-0.62493	High risk	BLCA
TCGA.DK.A3IQ.01A.31R.A32Y.07	2.33241	-0.172821	Low risk	BLCA
TCGA.E7.A4XJ.01A.11R.A26T.07	-0.853747	-1.06711	High risk	BLCA
TCGA.XF.A9T6.01A.11R.A42T.07	-0.696561	-0.256999	High risk	BLCA
TCGA.FD.A43Y.01A.21R.A26T.07	0.589454	0.283795	High risk	BLCA
TCGA.S5.AA26.01A.11R.A38B.07	-1.37803	-1.19079	High risk	BLCA
TCGA.YC.A9TC.01A.22R.A39I.07	-0.417326	-0.754723	Low risk	BLCA
TCGA.GV.A3QG.01A.11R.A220.07	1.90357	2.23416	Low risk	BLCA
TCGA.K4.A6FZ.01A.11R.A31N.07	-0.411259	0.379477	Low risk	BLCA
TCGA.KQ.A41R.01A.21R.A352.07	-0.805284	-0.946941	Low risk	BLCA
TCGA.DK.AA6M.01A.11R.A39I.07	0.503612	1.11528	High risk	BLCA
TCGA.ZF.AA52.01A.12R.A39I.07	1.37964	0.53157	High risk	BLCA
TCGA.K4.A5RJ.01A.11R.A28M.07	0.990404	2.3414	Low risk	BLCA
TCGA.HQ.A5ND.01A.11R.A26T.07	-1.18302	-0.697042	High risk	BLCA
TCGA.BT.A3PK.01A.21R.A220.07	0.852962	0.470054	Low risk	BLCA
TCGA.FD.A3N6.01A.11R.A21D.07	-0.538454	-0.249871	Low risk	BLCA
TCGA.UY.A78P.01A.12R.A36F.07	0.708346	1.50558	Low risk	BLCA
TCGA.BT.A20Q.01A.11R.A14Y.07	0.971016	0.519225	Low risk	BLCA
TCGA.CU.A0YR.01A.12R.A10U.07	0.662777	0.768284	Low risk	BLCA
TCGA.SY.A9G5.01A.11R.A38B.07	1.32619	1.1919	Low risk	BLCA
TCGA.4Z.AA84.01A.11R.A39I.07	-0.482939	-0.930404	Low risk	BLCA
TCGA.4Z.AA7Q.01A.11R.A39I.07	0.00700834	1.29553	Low risk	BLCA
TCGA.FD.A5BT.01A.11R.A26T.07	2.02526	1.8929	Low risk	BLCA
TCGA.CF.A27C.01A.11R.A16R.07	-1.65156	-1.01077	High risk	BLCA
TCGA.E7.A6MF.01A.12R.A32O.07	-1.32917	-0.873634	Low risk	BLCA
TCGA.FD.A6TF.01A.52R.A32O.07	1.00565	-0.124984	High risk	BLCA
TCGA.XF.AAMR.01A.31R.A42T.07	1.12595	0.0291257	Low risk	BLCA
TCGA.XF.A8HF.01A.11R.A36F.07	0.346748	-0.0797771	High risk	BLCA
TCGA.ZF.AA4U.01A.11R.A38B.07	-1.73904	-0.862069	Low risk	BLCA
TCGA.E7.A97Q.01A.11R.A38B.07	0.375328	-0.265092	High risk	BLCA
TCGA.ZF.A9R0.01A.11R.A38B.07	-0.0809031	-0.178398	High risk	BLCA
TCGA.FD.A43S.01A.21R.A23W.07	1.34454	1.78452	Low risk	BLCA
TCGA.XF.A8HG.01A.11R.A36F.07	-1.1334	-1.07527	High risk	BLCA
TCGA.K4.A83P.01A.11R.A352.07	1.6865	2.05207	Low risk	BLCA
TCGA.GD.A2C5.01A.12R.A180.07	0.335805	-0.533065	Low risk	BLCA
TCGA.XF.AAMX.01A.11R.A42T.07	0.144639	-0.834749	High risk	BLCA
TCGA.DK.A1AE.01A.11R.A13Y.07	-0.724546	-0.949625	Low risk	BLCA
TCGA.FJ.A3ZE.01A.11R.A23N.07	-1.537	-1.62621	High risk	BLCA
TCGA.DK.A2I1.01A.11R.A180.07	1.35312	0.704405	High risk	BLCA
TCGA.DK.A6B0.01A.11R.A31N.07	-1.23752	-0.807831	Low risk	BLCA
TCGA.FD.A5BR.01A.11R.A26T.07	0.383342	0.511883	Low risk	BLCA
TCGA.GD.A3OP.01A.21R.A220.07	0.558883	-0.22669	High risk	BLCA
TCGA.KQ.A41P.01A.12R.A33J.07	0.452584	-0.0187939	Low risk	BLCA
TCGA.UY.A9PH.01A.11R.A38B.07	0.757819	1.52038	Low risk	BLCA
TCGA.FD.A5BY.01A.31R.A28M.07	0.345848	-0.108573	Low risk	BLCA
TCGA.K4.A3WU.01B.11R.A23N.07	0.72104	1.0415	High risk	BLCA
TCGA.FD.A3SJ.01A.12R.A22U.07	0.326073	-0.57241	Low risk	BLCA
TCGA.E7.A519.01A.11R.A26T.07	-0.287793	0.773086	High risk	BLCA
TCGA.DK.A3IU.01A.11R.A20F.07	1.46073	2.26951	Low risk	BLCA
TCGA.XF.A9T0.01A.11R.A39I.07	0.3103	0.0835093	High risk	BLCA
TCGA.YF.AA3M.01A.11R.A42T.07	-0.997508	-0.681232	High risk	BLCA
TCGA.4Z.AA7Y.01A.11R.A39I.07	-1.21047	-1.06702	High risk	BLCA
TCGA.KQ.A41Q.01A.11R.A33J.07	-0.906748	-1.00501	Low risk	BLCA
TCGA.FD.A3SP.01A.31R.A22U.07	2.26657	1.42974	Low risk	BLCA
TCGA.GC.A6I3.01A.11R.A31N.07	0.302033	1.13685	Low risk	BLCA
TCGA.4Z.AA80.01A.11R.A39I.07	-1.21152	-1.05759	Low risk	BLCA
TCGA.G2.A3IE.01A.11R.A20F.07	-0.836607	-0.709263	High risk	BLCA
TCGA.CF.A9FF.01A.11R.A38B.07	-0.0987209	-0.10327	High risk	BLCA
TCGA.XF.A9ST.01A.11R.A42T.07	-0.949275	-1.48524	High risk	BLCA
TCGA.DK.A6B5.01A.11R.A31N.07	-0.42129	0.233801	Low risk	BLCA
TCGA.GC.A3RC.01A.11R.A22U.07	0.115274	0.901862	Low risk	BLCA
TCGA.GV.A3QK.01B.11R.A23N.07	-0.732919	0.359905	Low risk	BLCA
TCGA.CF.A1HS.01A.11R.A13Y.07	-0.116648	0.0689243	High risk	BLCA
TCGA.DK.AA71.01A.31R.A39I.07	-0.750999	-0.813474	Low risk	BLCA
TCGA.KQ.A41O.01A.12R.A352.07	-2.019	-2.06223	Low risk	BLCA
TCGA.BL.A13I.01A.11R.A277.07	1.35634	1.57309	High risk	BLCA
TCGA.E7.A677.01A.11R.A30C.07	-0.571391	-0.403543	High risk	BLCA
TCGA.DK.A6B1.01A.12R.A30C.07	-0.705453	-0.987802	Low risk	BLCA
TCGA.CF.A5U8.01A.11R.A28M.07	-1.24789	-1.05776	High risk	BLCA
TCGA.GU.AATO.01A.11R.A39I.07	0.42383	0.619632	Low risk	BLCA
TCGA.CF.A9FH.01A.11R.A38B.07	-1.42026	-0.83804	High risk	BLCA
TCGA.FD.A6TG.01A.11R.A32O.07	1.09822	0.303461	Low risk	BLCA
TCGA.4Z.AA7O.01A.31R.A39I.07	-0.0962473	0.0950671	Low risk	BLCA
TCGA.GV.A3QI.01A.11R.A220.07	-1.33748	-1.77071	Low risk	BLCA
TCGA.DK.A6AV.01A.12R.A30C.07	-0.477852	-0.239479	Low risk	BLCA
TCGA.DK.A1A3.01A.11R.A13Y.07	0.760359	0.118595	High risk	BLCA
TCGA.GD.A6C6.01A.21R.A31N.07	-0.531633	-0.410506	High risk	BLCA
TCGA.GC.A3RD.01A.12R.A22U.07	-0.650839	-0.687795	High risk	BLCA
TCGA.BT.A20R.01A.12R.A16R.07	1.40827	0.035466	High risk	BLCA
TCGA.AA.3867.01A.01R.1022.07	0.879163	-0.143219	Low risk	COAD
TCGA.CA.6719.01A.11R.1839.07	0.891561	0.153447	Low risk	COAD
TCGA.NH.A50V.01A.11R.A28H.07	0.55415	0.0785227	Low risk	COAD
TCGA.AA.A01C.01A.01R.A00A.07	0.273025	-0.573333	Low risk	COAD
TCGA.AA.A02F.01A.01R.A089.07	-0.753794	-1.73469	Low risk	COAD
TCGA.AA.A03F.01A.11R.A16W.07	-0.918078	-0.0464122	Low risk	COAD
TCGA.AA.A00O.01A.02R.A089.07	0.626132	-0.331811	Low risk	COAD
TCGA.AZ.4615.01A.01R.1410.07	0.599434	1.23414	Low risk	COAD
TCGA.AA.3854.01A.01R.0905.07	-0.736762	-0.571105	Low risk	COAD
TCGA.AA.A01V.01A.23R.A083.07	-1.57205	-0.215651	Low risk	COAD
TCGA.AA.A00D.01A.01R.A002.07	0.565542	1.65112	Low risk	COAD
TCGA.A6.5657.01A.01R.A32Z.07	0.696422	0.228017	Low risk	COAD
TCGA.AA.3522.01A.01R.0821.07	-0.866258	-0.0682282	Low risk	COAD
TCGA.AA.3877.01A.01R.1022.07	0.715545	1.0635	Low risk	COAD
TCGA.D5.6923.01A.11R.A32Z.07	0.925413	-0.477943	High risk	COAD
TCGA.DM.A28A.01A.21R.A32Y.07	-0.165851	-1.10216	Low risk	COAD
TCGA.AA.3848.01A.01R.0905.07	-0.605405	-0.310761	High risk	COAD
TCGA.AA.3667.01A.01R.0905.07	-0.302709	0.108734	High risk	COAD
TCGA.F4.6459.01A.11R.1774.07	1.15553	-0.370373	High risk	COAD
TCGA.A6.6781.01A.22R.A278.07	2.26944	1.28915	High risk	COAD
TCGA.DM.A1D0.01A.11R.A155.07	-1.76353	-2.01033	High risk	COAD
TCGA.CM.4748.01A.01R.1410.07	0.235174	-0.114626	Low risk	COAD
TCGA.AA.3517.01A.01R.0821.07	-0.153626	-0.0864079	Low risk	COAD
TCGA.D5.5541.01A.01R.1653.07	0.550745	0.299133	Low risk	COAD
TCGA.A6.2686.01A.01R.A32Z.07	0.916794	1.94779	Low risk	COAD
TCGA.NH.A50U.01A.33R.A37K.07	-0.38702	-1.01471	High risk	COAD
TCGA.AA.3543.01A.01R.0826.07	0.221774	1.40709	Low risk	COAD
TCGA.AA.3518.01A.02R.0826.07	-0.404234	0.663396	Low risk	COAD
TCGA.AA.3984.01A.02R.1022.07	0.159925	0.152623	Low risk	COAD
TCGA.AZ.6599.01A.11R.1774.07	-1.88437	-1.39519	Low risk	COAD
TCGA.D5.6922.01A.11R.1928.07	0.896649	-0.314838	Low risk	COAD
TCGA.AA.3692.01A.01R.0905.07	0.124632	0.570654	Low risk	COAD
TCGA.A6.3810.01B.04R.A277.07	1.25647	0.127016	Low risk	COAD
TCGA.4T.AA8H.01A.11R.A41B.07	-1.95387	-1.58462	Low risk	COAD
TCGA.AA.A01Q.01A.01R.A002.07	-0.80522	0.153045	Low risk	COAD
TCGA.AA.3979.01A.01R.1022.07	-1.01703	-1.01994	Low risk	COAD
TCGA.A6.A565.01A.31R.A28H.07	0.772994	1.80337	Low risk	COAD
TCGA.A6.5667.01A.21R.1723.07	0.0623884	-0.929371	Low risk	COAD
TCGA.CM.6172.01A.11R.1653.07	0.018635	-0.637063	Low risk	COAD
TCGA.AZ.6600.01A.11R.1774.07	0.862224	0.326216	Low risk	COAD
TCGA.F4.6463.01A.11R.1723.07	0.675578	-0.498206	Low risk	COAD
TCGA.AA.3971.01A.01R.1022.07	-0.204967	0.752509	Low risk	COAD
TCGA.AA.3666.01A.02R.0905.07	-0.31993	0.257434	Low risk	COAD
TCGA.D5.6898.01A.11R.1928.07	0.699282	0.176933	Low risk	COAD
TCGA.D5.6537.01A.11R.1723.07	-1.28624	-0.823671	Low risk	COAD
TCGA.SS.A7HO.01A.21R.A37K.07	-1.32079	-1.81932	Low risk	COAD
TCGA.CK.5915.01A.11R.1653.07	-1.11318	-1.77032	Low risk	COAD
TCGA.AA.A00L.01A.01R.A002.07	-1.00431	-1.10835	Low risk	COAD
TCGA.G4.6321.01A.11R.1723.07	-1.18597	0.396309	Low risk	COAD
TCGA.AA.3489.01A.21R.1839.07	2.35322	2.05544	Low risk	COAD
TCGA.AA.A01S.01A.21R.A083.07	-1.62862	-1.60928	Low risk	COAD
TCGA.DM.A1HB.01A.21R.A180.07	-0.872971	-1.04111	Low risk	COAD
TCGA.D5.6931.01A.11R.1928.07	0.275219	0.357578	Low risk	COAD
TCGA.T9.A92H.01A.11R.A37K.07	-1.29294	-1.21789	Low risk	COAD
TCGA.A6.5656.01B.02R.A277.07	2.02067	0.288354	Low risk	COAD
TCGA.AD.6965.01A.11R.1928.07	-0.52503	-1.01972	Low risk	COAD
TCGA.DM.A1D7.01A.11R.A155.07	-0.771711	-0.850949	Low risk	COAD
TCGA.A6.6140.01A.11R.1774.07	-1.0711	-0.572058	Low risk	COAD
TCGA.CM.4744.01A.01R.A32Z.07	-0.993752	0.230626	Low risk	COAD
TCGA.AD.A5EJ.01A.11R.A28H.07	-0.506856	-0.760668	Low risk	COAD
TCGA.AA.3970.01A.01R.1022.07	-0.543832	0.395164	Low risk	COAD
TCGA.CK.5914.01A.11R.1653.07	-0.138186	-0.528184	Low risk	COAD
TCGA.A6.5666.01A.01R.1653.07	-1.18959	-1.20844	Low risk	COAD
TCGA.4N.A93T.01A.11R.A37K.07	-1.69182	-1.3095	High risk	COAD
TCGA.CM.6171.01A.11R.1653.07	-0.475592	-0.222636	High risk	COAD
TCGA.G4.6309.01A.21R.1839.07	-0.963901	-0.707832	High risk	COAD
TCGA.AA.3697.01A.01R.1723.07	-0.465889	-0.143178	Low risk	COAD
TCGA.G4.6586.01A.11R.1774.07	-1.32655	0.268424	Low risk	COAD
TCGA.A6.3809.01B.04R.A277.07	1.21224	1.52684	Low risk	COAD
TCGA.A6.6650.01A.11R.1774.07	-1.00389	-1.20409	Low risk	COAD
TCGA.AZ.4616.01A.21R.1839.07	-0.266094	-0.00870212	Low risk	COAD
TCGA.D5.6928.01A.11R.1928.07	2.04866	3.62898	Low risk	COAD
TCGA.AA.A02J.01A.01R.A00A.07	-1.73286	-1.83646	Low risk	COAD
TCGA.D5.6538.01A.11R.1723.07	-1.30237	-2.11243	Low risk	COAD
TCGA.NH.A6GB.01A.11R.A37K.07	-0.617808	-0.0482541	Low risk	COAD
TCGA.A6.2682.01A.01R.1410.07	0.597648	0.323052	Low risk	COAD
TCGA.AA.A02Y.01A.43R.A32Y.07	-1.98491	-0.299075	Low risk	COAD
TCGA.AA.3850.01A.01R.1022.07	0.236704	0.87339	Low risk	COAD
TCGA.CK.6747.01A.11R.1839.07	-0.208656	-0.34023	Low risk	COAD
TCGA.A6.6782.01A.11R.1839.07	1.19013	0.673868	High risk	COAD
TCGA.CM.5860.01A.01R.1653.07	1.2822	0.166423	Low risk	COAD
TCGA.AA.A00R.01A.01R.A002.07	0.302116	2.1452	Low risk	COAD
TCGA.A6.6653.01A.11R.1774.07	-0.0825444	-0.0614072	Low risk	COAD
TCGA.AD.6890.01A.11R.1928.07	-0.222507	-0.510706	Low risk	COAD
TCGA.D5.6539.01A.11R.1723.07	-0.503641	-0.124858	High risk	COAD
TCGA.AD.A5EK.01A.11R.A28H.07	-0.639033	-1.33299	High risk	COAD
TCGA.A6.3808.01A.01R.1022.07	1.35804	1.04575	Low risk	COAD
TCGA.AA.3506.01A.01R.1410.07	0.0865467	0.508019	Low risk	COAD
TCGA.G4.6298.01A.11R.1723.07	-0.342657	-1.82413	Low risk	COAD
TCGA.AZ.6608.01A.11R.1839.07	-2.02957	-1.47416	Low risk	COAD
TCGA.AA.3678.01A.01R.0905.07	-0.514635	0.320641	Low risk	COAD
TCGA.A6.5665.01A.01R.1653.07	-1.08264	-0.316133	Low risk	COAD
TCGA.G4.6306.01A.11R.1774.07	-1.87417	-0.709968	Low risk	COAD
TCGA.F4.6806.01A.11R.1839.07	-0.0876245	-0.318242	Low risk	COAD
TCGA.AA.A01T.01A.21R.A16W.07	-1.04574	-0.746164	Low risk	COAD
TCGA.A6.6651.01A.21R.1839.07	2.28644	1.59406	Low risk	COAD
TCGA.AA.3812.01A.01R.0905.07	0.812762	0.520046	High risk	COAD
TCGA.F4.6809.01A.11R.1839.07	0.859173	0.527715	High risk	COAD
TCGA.AD.5900.01A.11R.1653.07	0.455309	0.652525	Low risk	COAD
TCGA.D5.6930.01A.11R.1928.07	0.74777	0.774206	Low risk	COAD
TCGA.AA.A03J.01A.21R.A16W.07	-0.06356	0.447337	Low risk	COAD
TCGA.AA.3815.01A.01R.1022.07	-0.0185412	1.54598	Low risk	COAD
TCGA.CM.6169.01A.11R.1653.07	1.92092	1.58365	Low risk	COAD
TCGA.A6.6650.01B.02R.A277.07	-0.495301	-0.958694	High risk	COAD
TCGA.F4.6855.01A.11R.1928.07	1.66943	-0.188163	Low risk	COAD
TCGA.CK.4950.01A.01R.1723.07	-0.149474	0.641837	Low risk	COAD
TCGA.G4.6294.01A.11R.1774.07	-0.675232	-0.634676	High risk	COAD
TCGA.A6.3807.01A.01R.1022.07	0.364036	0.469025	Low risk	COAD
TCGA.AA.3846.01A.01R.1022.07	-0.30718	0.277216	Low risk	COAD
TCGA.F4.6703.01A.11R.1839.07	2.89266	2.75286	Low risk	COAD
TCGA.AZ.4313.01A.01R.1410.07	-0.760728	-0.877057	Low risk	COAD
TCGA.F4.6461.01A.11R.1774.07	0.603108	0.102679	Low risk	COAD
TCGA.AA.3662.01A.01R.1723.07	0.183723	0.537319	Low risk	COAD
TCGA.A6.2678.01A.01R.0821.07	0.0141652	0.0997197	High risk	COAD
TCGA.CM.6675.01A.11R.1839.07	-0.666921	-1.05466	High risk	COAD
TCGA.AY.4071.01A.01R.1113.07	0.290061	1.11489	Low risk	COAD
TCGA.AA.3976.01A.01R.1022.07	-0.125775	-0.414961	Low risk	COAD
TCGA.CA.5797.01A.01R.1653.07	0.258569	-0.397921	Low risk	COAD
TCGA.AA.A01R.01A.21R.A083.07	-0.230243	1.44112	Low risk	COAD
TCGA.A6.5664.01A.21R.1839.07	1.28014	0.818454	Low risk	COAD
TCGA.AA.A02H.01A.01R.A089.07	-0.509589	-0.894274	High risk	COAD
TCGA.AA.3862.01A.01R.1022.07	-0.175615	0.738771	Low risk	COAD
TCGA.D5.7000.01A.11R.A32Z.07	0.255959	-0.00547667	Low risk	COAD
TCGA.CA.6716.01A.11R.1839.07	-0.121006	-1.45452	Low risk	COAD
TCGA.AA.A01G.01A.01R.A002.07	-1.1711	-1.2008	Low risk	COAD
TCGA.A6.5661.01B.05R.2302.07	1.17623	1.19988	Low risk	COAD
TCGA.D5.6535.01A.11R.1723.07	-0.0904651	0.218421	Low risk	COAD
TCGA.CK.6748.01A.11R.1839.07	1.21389	0.0416411	Low risk	COAD
TCGA.D5.5539.01A.01R.1653.07	0.661666	0.209063	Low risk	COAD
TCGA.A6.4105.01A.02R.1774.07	0.683972	0.849252	Low risk	COAD
TCGA.G4.6307.01A.11R.1723.07	-1.45815	-1.46404	Low risk	COAD
TCGA.A6.2680.01A.01R.1410.07	-0.0544236	-0.0246048	High risk	COAD
TCGA.CM.5862.01A.01R.1653.07	-0.0810616	-1.46356	Low risk	COAD
TCGA.AA.3555.01A.01R.0821.07	0.252394	-0.240706	High risk	COAD
TCGA.DM.A28G.01A.11R.A16W.07	-1.08738	-1.09885	Low risk	COAD
TCGA.5M.AATE.01A.11R.A41B.07	-0.86309	-1.06415	High risk	COAD
TCGA.DM.A28H.01A.11R.A16W.07	-1.1206	-1.62985	Low risk	COAD
TCGA.AA.A024.01A.02R.A00A.07	-1.20012	-0.873347	Low risk	COAD
TCGA.CM.4747.01A.01R.1410.07	-0.0441437	-0.455907	Low risk	COAD
TCGA.G4.6314.01A.11R.1723.07	1.06235	-0.474317	Low risk	COAD
TCGA.AA.3930.01A.01R.1022.07	0.142036	0.608006	Low risk	COAD
TCGA.CA.6718.01A.11R.1839.07	0.364184	1.43235	Low risk	COAD
TCGA.AD.6963.01A.11R.1928.07	-0.687086	0.279032	Low risk	COAD
TCGA.AA.3982.01A.02R.1022.07	0.389794	0.9036	Low risk	COAD
TCGA.5M.AATA.01A.31R.A41B.07	-0.203007	-0.391062	Low risk	COAD
TCGA.CM.6680.01A.11R.1839.07	0.667367	0.461949	Low risk	COAD
TCGA.DM.A1D6.01A.21R.A155.07	-1.58695	-2.09046	Low risk	COAD
TCGA.AZ.6603.01A.11R.1839.07	0.612454	0.180262	High risk	COAD
TCGA.A6.6142.01A.11R.1774.07	1.36945	0.00596829	Low risk	COAD
TCGA.AZ.4315.01A.01R.1410.07	-0.0368775	0.17454	Low risk	COAD
TCGA.AD.6895.01A.11R.1928.07	0.159824	0.392336	Low risk	COAD
TCGA.CA.5796.01A.01R.1653.07	-0.981654	-0.155267	Low risk	COAD
TCGA.A6.2672.01B.03R.2302.07	0.507004	1.03103	High risk	COAD
TCGA.AA.3510.01A.01R.1410.07	-0.092974	0.665373	Low risk	COAD
TCGA.AA.3527.01A.01R.0821.07	0.604799	0.54517	Low risk	COAD
TCGA.F4.6807.01A.11R.1839.07	1.78929	1.18377	Low risk	COAD
TCGA.G4.6310.01A.11R.1723.07	-0.124223	-1.79387	Low risk	COAD
TCGA.AA.A00K.01A.02R.A002.07	-0.481624	-0.349408	Low risk	COAD
TCGA.D5.6529.01A.11R.1774.07	1.24967	1.35355	Low risk	COAD
TCGA.AA.A01I.01A.02R.A089.07	-1.04263	-0.556231	Low risk	COAD
TCGA.AA.A01Z.01A.11R.A083.07	-1.16016	-1.49271	Low risk	COAD
TCGA.G4.6588.01A.11R.1774.07	-0.282989	-0.137903	Low risk	COAD
TCGA.CK.5912.01A.11R.1653.07	-0.291269	-0.925004	Low risk	COAD
TCGA.CM.6679.01A.11R.1839.07	0.972422	0.148021	High risk	COAD
TCGA.AA.3519.01A.02R.0821.07	-0.413681	-0.146753	Low risk	COAD
TCGA.AZ.6607.01A.11R.1839.07	1.91328	0.755047	High risk	COAD
TCGA.A6.5659.01B.04R.A277.07	-0.0515421	-1.35605	High risk	COAD
TCGA.CM.5344.01A.21R.1723.07	0.51295	-0.894429	Low risk	COAD
TCGA.AA.3831.01A.01R.0905.07	-0.162162	0.246783	Low risk	COAD
TCGA.A6.2672.01A.01R.0826.07	0.746983	1.8974	Low risk	COAD
TCGA.DM.A0X9.01A.11R.A155.07	-0.829488	-0.530055	Low risk	COAD
TCGA.D5.6541.01A.11R.1723.07	1.27773	0.980026	Low risk	COAD
TCGA.A6.3810.01A.01R.1022.07	1.31877	0.922982	Low risk	COAD
TCGA.A6.4107.01A.02R.1410.07	0.480905	0.35887	Low risk	COAD
TCGA.AA.3875.01A.01R.0905.07	0.01973	0.639889	Low risk	COAD
TCGA.G4.6295.01A.11R.1723.07	-0.443835	0.570702	Low risk	COAD
TCGA.DM.A28F.01A.11R.A32Y.07	-1.10863	-1.07807	High risk	COAD
TCGA.CM.4743.01A.01R.1723.07	-0.487625	0.218299	High risk	COAD
TCGA.F4.6808.01A.11R.1839.07	-1.1192	-1.20468	Low risk	COAD
TCGA.AA.A00U.01A.01R.A002.07	-0.751749	-0.834646	Low risk	COAD
TCGA.AA.A017.01A.01R.A00A.07	-0.0901644	-0.47215	High risk	COAD
TCGA.AA.A01X.01A.21R.A083.07	-0.662428	-0.819328	Low risk	COAD
TCGA.CM.5861.01A.01R.1653.07	-0.964221	-0.79529	Low risk	COAD
TCGA.A6.5659.01A.01R.A278.07	0.0833167	-1.05871	High risk	COAD
TCGA.D5.5537.01A.21R.1928.07	0.0318548	-0.939708	Low risk	COAD
TCGA.CK.4948.01B.11R.1653.07	0.493877	-0.148513	Low risk	COAD
TCGA.A6.3809.01A.01R.1022.07	0.416217	1.42027	Low risk	COAD
TCGA.AA.3968.01A.01R.1022.07	0.488189	0.125342	Low risk	COAD
TCGA.D5.6530.01A.11R.1723.07	-0.149142	0.882921	Low risk	COAD
TCGA.AA.3818.01A.01R.0905.07	-0.583203	-0.512691	Low risk	COAD
TCGA.G4.6315.01A.11R.1723.07	-1.54988	-1.51388	Low risk	COAD
TCGA.AA.3562.01A.02R.0821.07	0.0853311	0.0016628	Low risk	COAD
TCGA.AA.3872.01A.01R.1022.07	1.47871	0.54826	Low risk	COAD
TCGA.AA.3845.01A.01R.1022.07	-0.0319827	0.650301	Low risk	COAD
TCGA.AA.A010.01A.01R.A089.07	-0.629547	-0.325046	Low risk	COAD
TCGA.AA.3529.01A.02R.0821.07	-0.625537	-0.684245	High risk	COAD
TCGA.A6.2675.01A.02R.1723.07	1.28781	0.660406	Low risk	COAD
TCGA.A6.5659.01A.01R.1653.07	-0.0819198	-0.946153	Low risk	COAD
TCGA.AA.3516.01A.02R.0826.07	-0.226415	0.487556	High risk	COAD
TCGA.G4.6628.01A.11R.1839.07	0.488348	1.76638	Low risk	COAD
TCGA.AD.6964.01A.11R.1928.07	1.73676	2.08598	Low risk	COAD
TCGA.AD.6888.01A.11R.1928.07	-2.04942	-1.27198	Low risk	COAD
TCGA.AA.3973.01A.01R.1022.07	-0.320433	-0.933886	High risk	COAD
TCGA.AA.3680.01A.01R.0905.07	-0.622007	0.0737044	Low risk	COAD
TCGA.DM.A1D8.01A.11R.A155.07	-1.1419	-1.42607	Low risk	COAD
TCGA.AM.5821.01A.01R.1653.07	0.206012	1.02533	High risk	COAD
TCGA.A6.6650.01A.11R.A278.07	-1.10577	-1.46635	High risk	COAD
TCGA.CK.5916.01A.11R.1653.07	0.509047	1.29219	Low risk	COAD
TCGA.NH.A50T.01A.11R.A28H.07	-1.1762	-1.71995	Low risk	COAD
TCGA.WS.AB45.01A.11R.A41B.07	3.28421	2.53337	High risk	COAD
TCGA.AA.A00Z.01A.01R.A002.07	-0.751675	-0.682705	Low risk	COAD
TCGA.CM.6674.01A.11R.1839.07	0.390422	0.263921	Low risk	COAD
TCGA.AA.3833.01A.01R.0905.07	0.546856	0.720543	Low risk	COAD
TCGA.AA.3841.01A.01R.0905.07	0.158178	0.549686	Low risk	COAD
TCGA.D5.6532.01A.11R.1723.07	-0.942292	-1.08287	High risk	COAD
TCGA.DM.A0XD.01A.12R.A155.07	-0.422655	-0.960349	Low risk	COAD
TCGA.AA.3492.01A.01R.1410.07	0.0206607	0.296511	Low risk	COAD
TCGA.AA.A022.01A.21R.A16W.07	0.121659	1.11637	High risk	COAD
TCGA.AD.6899.01A.11R.1928.07	1.24376	0.941427	High risk	COAD
TCGA.AA.3844.01A.01R.1022.07	-0.632344	-0.0286981	Low risk	COAD
TCGA.AD.6901.01A.11R.1928.07	1.28172	0.608812	High risk	COAD
TCGA.AZ.4682.01B.01R.A32Z.07	-0.725057	-0.697985	Low risk	COAD
TCGA.AA.A01P.01A.21R.A083.07	0.992636	1.86013	Low risk	COAD
TCGA.G4.6293.01A.11R.1723.07	-0.332834	0.671635	Low risk	COAD
TCGA.AA.3715.01A.01R.0905.07	1.33459	1.76629	High risk	COAD
TCGA.A6.3810.01A.01R.A278.07	1.22943	0.282548	High risk	COAD
TCGA.A6.5656.01A.21R.1839.07	-1.05934	-1.21154	Low risk	COAD
TCGA.AA.3664.01A.01R.0905.07	-0.994303	-0.482378	Low risk	COAD
TCGA.D5.6929.01A.31R.1928.07	0.695381	0.111282	Low risk	COAD
TCGA.A6.6780.01A.11R.1839.07	-0.0517131	1.90582	Low risk	COAD
TCGA.A6.6648.01A.11R.1774.07	-1.02937	-1.00219	Low risk	COAD
TCGA.F4.6569.01A.11R.1774.07	2.23473	0.813807	Low risk	COAD
TCGA.AA.3966.01A.01R.1113.07	1.13015	1.9614	Low risk	COAD
TCGA.A6.2684.01A.01R.1410.07	1.12859	1.00101	Low risk	COAD
TCGA.AZ.4684.01A.01R.1410.07	0.540002	0.535344	Low risk	COAD
TCGA.3L.AA1B.01A.11R.A37K.07	-0.152664	-0.467606	Low risk	COAD
TCGA.AA.A00A.01A.01R.A002.07	0.119209	0.280928	Low risk	COAD
TCGA.A6.6781.01A.22R.1928.07	2.30989	1.74907	Low risk	COAD
TCGA.AA.3950.01A.02R.1022.07	1.28686	1.86129	Low risk	COAD
TCGA.DM.A285.01A.11R.A16W.07	-0.0595228	-1.66807	High risk	COAD
TCGA.A6.2674.01B.04R.A277.07	2.10469	1.41162	Low risk	COAD
TCGA.CM.5349.01A.21R.1723.07	0.553385	0.271746	Low risk	COAD
TCGA.AA.A00J.01A.02R.A002.07	0.0508294	-0.309841	Low risk	COAD
TCGA.AY.6196.01A.11R.1723.07	3.02326	3.12398	Low risk	COAD
TCGA.AA.3534.01A.01R.0821.07	-0.242516	-0.720824	Low risk	COAD
TCGA.G4.6302.01A.11R.1723.07	2.00103	0.555422	Low risk	COAD
TCGA.AA.3811.01A.01R.1022.07	-0.0996876	0.160047	High risk	COAD
TCGA.G4.6303.01A.11R.1774.07	0.406229	-0.574488	Low risk	COAD
TCGA.QG.A5Z2.01A.11R.A28H.07	-1.55588	0.380536	High risk	COAD
TCGA.CA.5256.01A.01R.1410.07	-0.346823	-0.0584032	Low risk	COAD
TCGA.G4.6317.01A.11R.1723.07	-1.71795	-1.99921	Low risk	COAD
TCGA.AA.3488.01A.01R.1410.07	-0.868778	-0.49865	Low risk	COAD
TCGA.CM.5341.01A.01R.1410.07	1.51504	1.44187	High risk	COAD
TCGA.F4.6854.01A.11R.1928.07	0.31264	-0.308741	Low risk	COAD
TCGA.AA.3947.01A.01R.1022.07	0.685224	0.490238	High risk	COAD
TCGA.CM.6162.01A.11R.1653.07	2.48577	1.73132	Low risk	COAD
TCGA.AA.3842.01A.01R.1022.07	0.547651	-0.023252	Low risk	COAD
TCGA.A6.A5ZU.01A.11R.A28H.07	0.820367	0.448598	Low risk	COAD
TCGA.A6.6780.01A.11R.A278.07	0.0186007	1.31826	Low risk	COAD
TCGA.AA.3870.01A.01R.1022.07	1.00907	0.846779	High risk	COAD
TCGA.NH.A6GC.01A.12R.A41B.07	0.221116	-0.989718	Low risk	COAD
TCGA.AA.3511.01A.21R.1839.07	0.57633	-0.4663	Low risk	COAD
TCGA.CM.6167.01A.11R.1653.07	2.18307	0.760608	Low risk	COAD
TCGA.CM.5348.01A.21R.1723.07	1.58115	0.763143	Low risk	COAD
TCGA.AA.3949.01A.01R.1022.07	1.11088	2.2538	Low risk	COAD
TCGA.AA.3514.01A.02R.0821.07	0.786986	-0.0987436	Low risk	COAD
TCGA.QG.A5YW.01A.11R.A28H.07	-0.311428	0.133864	Low risk	COAD
TCGA.A6.A566.01A.11R.A28H.07	2.78745	1.80364	High risk	COAD
TCGA.CA.6715.01A.21R.1839.07	-1.12928	-1.58184	Low risk	COAD
TCGA.NH.A6GA.01A.11R.A37K.07	-0.633127	-0.814415	High risk	COAD
TCGA.AA.A004.01A.01R.A00A.07	0.0598105	0.52474	Low risk	COAD
TCGA.AD.6889.01A.11R.1928.07	-0.790119	-0.733701	Low risk	COAD
TCGA.D5.6536.01A.11R.1723.07	0.237995	-0.0657983	Low risk	COAD
TCGA.G4.6322.01A.11R.1723.07	-0.533287	-0.611475	Low risk	COAD
TCGA.AA.A029.01A.01R.A00A.07	-1.2812	-1.09681	Low risk	COAD
TCGA.AZ.5407.01A.01R.1723.07	-1.19247	-0.076115	Low risk	COAD
TCGA.AA.A00N.01A.02R.A00A.07	1.01136	0.16966	High risk	COAD
TCGA.D5.6540.01A.11R.1723.07	-0.29536	-0.00497462	High risk	COAD
TCGA.AA.3548.01A.01R.1873.07	-0.0355967	0.303836	Low risk	COAD
TCGA.A6.6649.01A.11R.1774.07	0.409949	0.243287	High risk	COAD
TCGA.DM.A282.01A.12R.A16W.07	-0.6103	-1.50061	Low risk	COAD
TCGA.AA.3655.01A.02R.1723.07	0.000924253	-0.299861	Low risk	COAD
TCGA.G4.6311.01A.11R.1723.07	0.504951	0.0593847	Low risk	COAD
TCGA.G4.6297.01A.11R.1723.07	1.1149	0.292726	Low risk	COAD
TCGA.5M.AAT6.01A.11R.A41B.07	1.09475	1.36327	Low risk	COAD
TCGA.D5.6534.01A.21R.1928.07	2.61996	2.47423	Low risk	COAD
TCGA.DM.A1DB.01A.11R.A155.07	-1.75844	-0.833488	Low risk	COAD
TCGA.CM.6678.01A.11R.1839.07	-0.564556	-1.29043	Low risk	COAD
TCGA.AA.3660.01A.01R.1723.07	-0.312667	-0.560606	Low risk	COAD
TCGA.DM.A0XF.01A.11R.A155.07	-0.272737	-0.56982	Low risk	COAD
TCGA.AY.A71X.01A.12R.A37K.07	-2.20398	-1.78368	Low risk	COAD
TCGA.DM.A28C.01A.11R.A32Y.07	-1.36823	-1.66431	Low risk	COAD
TCGA.AA.3560.01A.01R.0821.07	0.0318139	0.240939	Low risk	COAD
TCGA.AA.3552.01A.01R.0821.07	-0.128484	0.879424	High risk	COAD
TCGA.CM.6166.01A.11R.1653.07	-0.42314	-1.7256	Low risk	COAD
TCGA.AZ.5403.01A.01R.1653.07	0.626517	-0.364055	Low risk	COAD
TCGA.G4.6299.01A.11R.1774.07	0.549598	0.702926	High risk	COAD
TCGA.AA.3496.01A.21R.1839.07	0.980351	0.934165	Low risk	COAD
TCGA.A6.5661.01A.01R.1653.07	-0.509211	-0.321004	Low risk	COAD
TCGA.G4.6304.01A.11R.1928.07	-1.52628	-0.536038	Low risk	COAD
TCGA.CM.5864.01A.01R.1653.07	-0.719269	-0.464225	Low risk	COAD
TCGA.AY.A8YK.01A.11R.A41B.07	-0.90287	-0.931198	Low risk	COAD
TCGA.DM.A28K.01A.21R.A32Y.07	-1.13444	-1.13131	Low risk	COAD
TCGA.CK.5913.01A.11R.1653.07	0.163186	0.32296	Low risk	COAD
TCGA.AZ.6605.01A.11R.1839.07	1.73629	1.0312	Low risk	COAD
TCGA.CM.4751.01A.02R.1839.07	0.219091	0.561008	Low risk	COAD
TCGA.CM.6677.01A.11R.1839.07	0.481212	-0.0643353	Low risk	COAD
TCGA.G4.6627.01A.11R.1774.07	0.912387	0.874388	Low risk	COAD
TCGA.A6.2677.01B.02R.A277.07	0.695033	-0.956291	High risk	COAD
TCGA.A6.6141.01A.11R.1774.07	-0.178735	0.429916	Low risk	COAD
TCGA.DM.A280.01A.12R.A16W.07	-0.526879	-0.736066	Low risk	COAD
TCGA.AA.3939.01A.01R.1022.07	-0.13972	0.292711	Low risk	COAD
TCGA.A6.2679.01A.02R.1410.07	0.0178269	0.923948	Low risk	COAD
TCGA.AA.3502.01A.01R.1410.07	-1.19503	0.0649022	Low risk	COAD
TCGA.D5.6533.01A.11R.1723.07	-0.186988	-0.430609	Low risk	COAD
TCGA.AA.3693.01A.01R.0905.07	-0.715484	-0.703695	High risk	COAD
TCGA.AD.6548.01A.11R.1839.07	0.517319	0.69624	Low risk	COAD
TCGA.CM.6170.01A.11R.1653.07	0.411784	-0.0319704	Low risk	COAD
TCGA.AA.3672.01A.01R.0905.07	0.218858	1.4379	Low risk	COAD
TCGA.AA.3553.01A.01R.0821.07	0.281614	0.595949	Low risk	COAD
TCGA.A6.A56B.01A.31R.A28H.07	0.0775803	-1.19855	High risk	COAD
TCGA.D5.6927.01A.21R.1928.07	0.742624	1.00205	Low risk	COAD
TCGA.AA.A00E.01A.01R.A002.07	-0.0517946	0.813886	Low risk	COAD
TCGA.AA.3814.01A.01R.0905.07	0.897722	0.929191	Low risk	COAD
TCGA.A6.2674.01A.02R.0821.07	2.15147	2.14972	Low risk	COAD
TCGA.A6.2676.01A.01R.0826.07	0.436431	1.49107	High risk	COAD
TCGA.AA.A02K.01A.03R.A32Y.07	-1.17928	-1.11342	High risk	COAD
TCGA.F4.6570.01A.11R.1774.07	1.25169	1.64771	High risk	COAD
TCGA.DM.A1D9.01A.11R.A155.07	-0.959655	-1.40716	Low risk	COAD
TCGA.CK.4951.01A.01R.1410.07	0.973014	1.15366	Low risk	COAD
TCGA.AA.3956.01A.02R.1022.07	0.0934337	-0.014552	Low risk	COAD
TCGA.A6.2683.01A.01R.0821.07	-0.79926	-0.77351	Low risk	COAD
TCGA.AA.3713.01A.21R.1723.07	-0.298956	0.668136	High risk	COAD
TCGA.AA.3955.01A.02R.1022.07	-0.745351	-0.658913	High risk	COAD
TCGA.AZ.6598.01A.11R.1774.07	-0.362744	0.457456	Low risk	COAD
TCGA.A6.6780.01B.04R.A277.07	1.39795	1.8811	Low risk	COAD
TCGA.F4.6704.01A.11R.1839.07	1.95903	0.385752	Low risk	COAD
TCGA.CM.6163.01A.11R.1653.07	0.569953	0.47391	Low risk	COAD
TCGA.AA.3869.01A.01R.1022.07	0.24308	0.773523	High risk	COAD
TCGA.AA.3538.01A.01R.0821.07	0.182673	-0.442144	Low risk	COAD
TCGA.DM.A1DA.01A.11R.A155.07	-1.22673	-1.21141	Low risk	COAD
TCGA.AA.3494.01A.01R.1410.07	-0.63359	-0.42515	Low risk	COAD
TCGA.A6.2677.01A.01R.0821.07	-1.21101	-1.37405	Low risk	COAD
TCGA.CM.6168.01A.11R.1653.07	1.7423	0.918083	Low risk	COAD
TCGA.AA.3852.01A.01R.0905.07	0.525232	0.434326	Low risk	COAD
TCGA.AA.3851.01A.01R.1022.07	-0.0885238	0.485804	Low risk	COAD
TCGA.A6.6654.01A.21R.1839.07	2.14656	2.02701	Low risk	COAD
TCGA.DM.A28E.01A.11R.A32Y.07	-1.68489	-1.46601	Low risk	COAD
TCGA.A6.5665.01B.03R.2302.07	0.53351	0.127311	Low risk	COAD
TCGA.AA.3509.01A.01R.1410.07	-0.176547	0.0528112	Low risk	COAD
TCGA.AA.3681.01A.01R.0905.07	-0.375229	0.52696	Low risk	COAD
TCGA.AA.A00Q.01A.01R.A002.07	-0.38428	-0.477058	Low risk	COAD
TCGA.A6.2684.01C.08R.A277.07	2.04445	0.41062	High risk	COAD
TCGA.AM.5820.01A.01R.1653.07	-0.117847	-0.913995	Low risk	COAD
TCGA.CK.6746.01A.11R.1839.07	-0.618406	0.9785	High risk	COAD
TCGA.AA.A00W.01A.01R.A002.07	-1.77296	-0.808095	Low risk	COAD
TCGA.AZ.4323.01A.21R.1839.07	0.935792	2.21244	Low risk	COAD
TCGA.CM.4746.01A.01R.1410.07	-1.15021	-0.720016	Low risk	COAD
TCGA.AA.3663.01A.01R.1723.07	-0.533344	-0.123998	Low risk	COAD
TCGA.AA.3549.01A.02R.0821.07	-0.263037	-0.0203041	Low risk	COAD
TCGA.AA.3561.01A.01R.0821.07	-0.5721	-0.417867	Low risk	COAD
TCGA.G4.6626.01A.11R.1774.07	-1.32144	-1.30829	Low risk	COAD
TCGA.AA.3821.01A.01R.1022.07	0.270164	0.0192849	Low risk	COAD
TCGA.CK.4952.01A.01R.1723.07	-0.669956	-0.586732	Low risk	COAD
TCGA.A6.2681.01A.01R.1410.07	0.897626	0.313555	High risk	COAD
TCGA.AY.6197.01A.11R.1723.07	-0.964473	-0.329301	Low risk	COAD
TCGA.AY.6386.01A.21R.1723.07	-0.747224	-0.113802	Low risk	COAD
TCGA.AU.3779.01A.01R.1723.07	0.452197	0.756549	Low risk	COAD
TCGA.AA.A00F.01A.01R.A002.07	0.0560603	-0.666473	Low risk	COAD
TCGA.AA.3866.01A.01R.1022.07	1.13824	1.59757	Low risk	COAD
TCGA.AA.A01K.01A.01R.A00A.07	0.424249	-0.0188607	Low risk	COAD
TCGA.AA.3544.01A.01R.1873.07	0.857626	1.50442	Low risk	COAD
TCGA.A6.A567.01A.31R.A28H.07	-0.430916	-1.27972	High risk	COAD
TCGA.CM.6676.01A.11R.1839.07	0.0219246	-1.23729	Low risk	COAD
TCGA.CM.4752.01A.01R.1410.07	0.367822	0.695022	Low risk	COAD
TCGA.NH.A8F7.01A.11R.A41B.07	-1.3877	-1.81878	High risk	COAD
TCGA.AA.A02W.01A.01R.A00A.07	-0.817336	-1.16651	Low risk	COAD
TCGA.AA.3524.01A.02R.0821.07	-0.306144	-0.299925	Low risk	COAD
TCGA.QG.A5Z1.01A.11R.A28H.07	0.14975	-1.0297	Low risk	COAD
TCGA.AY.A69D.01A.11R.A37K.07	-0.812496	-1.03553	Low risk	COAD
TCGA.5M.AAT5.01A.21R.A41B.07	-1.37155	-1.48456	Low risk	COAD
TCGA.AA.3673.01A.01R.0905.07	-0.233769	-0.284017	Low risk	COAD
TCGA.AA.3855.01A.01R.1022.07	-0.36719	0.293014	Low risk	COAD
TCGA.AA.3952.01A.01R.1022.07	0.462714	-0.186703	High risk	COAD
TCGA.AA.3532.01A.01R.0821.07	0.645154	1.1762	Low risk	COAD
TCGA.AA.3989.01A.01R.1022.07	0.498511	0.646855	Low risk	COAD
TCGA.AA.3530.01A.01R.1022.07	-0.905138	-0.0816534	Low risk	COAD
TCGA.NH.A5IV.01A.42R.A37K.07	0.180146	0.67967	Low risk	COAD
TCGA.CK.4947.01B.11R.1653.07	0.4025	0.631152	Low risk	COAD
TCGA.AA.3521.01A.01R.0821.07	-0.119237	-0.438869	Low risk	COAD
TCGA.AA.3554.01A.01R.0826.07	1.02036	1.50317	Low risk	COAD
TCGA.D5.5538.01A.01R.1653.07	0.998898	1.03883	Low risk	COAD
TCGA.AA.3526.01A.02R.A32Z.07	0.0642273	0.468902	Low risk	COAD
TCGA.CA.5255.01A.11R.1839.07	-1.55481	-1.2939	Low risk	COAD
TCGA.AA.3977.01A.01R.1022.07	0.102214	0.450318	Low risk	COAD
TCGA.AA.A01F.01A.01R.A002.07	-1.70307	-1.09731	Low risk	COAD
TCGA.D5.5540.01A.01R.1653.07	-0.559237	-0.707223	Low risk	COAD
TCGA.5M.AAT4.01A.11R.A41B.07	-1.13427	-1.56367	Low risk	COAD
TCGA.AA.3864.01A.01R.1022.07	0.073199	-0.32409	Low risk	COAD
TCGA.CA.6717.01A.11R.1839.07	1.53497	1.25384	Low risk	COAD
TCGA.CM.6161.01A.11R.1653.07	0.107409	0.217848	Low risk	COAD
TCGA.AA.3819.01A.01R.0905.07	-0.597147	-0.58722	Low risk	COAD
TCGA.AA.3861.01A.01R.1022.07	-1.27657	0.374784	Low risk	COAD
TCGA.D5.6926.01A.11R.1928.07	1.204	0.180197	Low risk	COAD
TCGA.AA.3531.01A.01R.0821.07	-0.847581	-0.86446	High risk	COAD
TCGA.AA.3685.01A.02R.A32Z.07	0.303755	1.02534	Low risk	COAD
TCGA.AA.3712.01A.21R.1723.07	0.377516	-0.445578	High risk	COAD
TCGA.AA.3837.01A.01R.0905.07	0.0108848	-0.411632	Low risk	COAD
TCGA.AA.3684.01A.02R.0905.07	1.34905	1.06323	Low risk	COAD
TCGA.AA.3941.01A.01R.1022.07	-0.927926	-0.815755	Low risk	COAD
TCGA.A6.5660.01A.01R.1653.07	0.206223	-0.488821	Low risk	COAD
TCGA.A6.6652.01A.11R.1774.07	-1.16945	-1.45431	High risk	COAD
TCGA.CM.5868.01A.01R.1653.07	0.0917044	-0.763662	Low risk	COAD
TCGA.CM.6164.01A.11R.1653.07	-0.199147	-0.295221	High risk	COAD
TCGA.AZ.6606.01A.11R.1839.07	-1.34219	-1.02133	Low risk	COAD
TCGA.DM.A1HA.01A.11R.A155.07	-1.97848	-1.27655	High risk	COAD
TCGA.G4.6323.01A.11R.1723.07	-1.57024	0.553787	Low risk	COAD
TCGA.AA.3542.01A.02R.1873.07	-0.546747	-0.488166	Low risk	COAD
TCGA.D5.6924.01A.11R.1928.07	1.26097	0.713528	Low risk	COAD
TCGA.F4.6856.01A.11R.1928.07	-0.555354	-0.484149	Low risk	COAD
TCGA.QG.A5YV.01A.11R.A28H.07	-1.12802	-0.90617	High risk	COAD
TCGA.AA.3688.01A.01R.0905.07	-0.44758	-0.278123	Low risk	COAD
TCGA.AA.3980.01A.02R.1022.07	-0.0709734	0.959661	Low risk	COAD
TCGA.AA.3525.01A.02R.0826.07	-0.695485	0.0875318	Low risk	COAD
TCGA.AA.3994.01A.01R.1113.07	-0.0449056	-0.161484	Low risk	COAD
TCGA.AY.4070.01A.01R.1113.07	-0.273415	-0.21751	High risk	COAD
TCGA.AA.3495.01A.01R.1410.07	-0.431123	0.147883	Low risk	COAD
TCGA.D5.6531.01A.11R.1723.07	0.446959	0.319385	Low risk	COAD
TCGA.CA.5254.01A.21R.1839.07	0.0745215	-0.847952	Low risk	COAD
TCGA.QL.A97D.01A.12R.A41B.07	-0.951877	0.185193	Low risk	COAD
TCGA.AA.A02R.01A.01R.A00A.07	0.445358	1.57294	Low risk	COAD
TCGA.CK.6751.01A.11R.1839.07	0.434652	-0.359453	Low risk	COAD
TCGA.F4.6805.01A.11R.1839.07	1.44332	0.707335	Low risk	COAD
TCGA.AA.3696.01A.01R.0905.07	-0.453587	-1.18817	Low risk	COAD
TCGA.A6.5662.01A.01R.1653.07	-0.25747	-1.13926	Low risk	COAD
TCGA.AZ.6601.01A.11R.1774.07	0.739005	1.26341	Low risk	COAD
TCGA.A6.2684.01A.01R.A278.07	1.07812	0.26378	High risk	COAD
TCGA.AA.3556.01A.01R.0821.07	-0.37594	-0.0410196	Low risk	COAD
TCGA.DM.A1D4.01A.21R.A155.07	-1.71447	-0.93802	Low risk	COAD
TCGA.RU.A8FL.01A.11R.A37K.07	-2.26398	-1.79797	Low risk	COAD
TCGA.AA.3975.01A.01R.1022.07	0.0138098	0.0257794	Low risk	COAD
TCGA.F4.6460.01A.11R.1774.07	0.639963	-0.182129	Low risk	COAD
TCGA.AZ.4308.01A.01R.1410.07	0.688253	0.0697617	Low risk	COAD
TCGA.AA.3972.01A.01R.1022.07	-0.318912	-0.751076	High risk	COAD
TCGA.AA.3858.01A.01R.0905.07	0.122078	-0.160019	Low risk	COAD
TCGA.AA.3679.01A.02R.0905.07	-0.280445	-0.220653	High risk	COAD
TCGA.AA.A01D.01A.01R.A00A.07	0.747081	0.183482	Low risk	COAD
TCGA.AY.5543.01A.01R.1653.07	-0.925599	-0.0472851	Low risk	COAD
TCGA.AU.6004.01A.11R.1723.07	0.620048	0.876687	Low risk	COAD
TCGA.A6.6137.01A.11R.1774.07	-0.559905	0.234317	Low risk	COAD
TCGA.AA.3860.01A.02R.0905.07	0.61937	0.626257	Low risk	COAD
TCGA.A6.2674.01A.02R.A278.07	2.03335	1.53205	Low risk	COAD
TCGA.AA.3986.01A.02R.1022.07	-0.0469666	1.4868	Low risk	COAD
TCGA.CM.6165.01A.11R.1653.07	0.805167	0.0588959	Low risk	COAD
TCGA.A6.5656.01A.21R.A278.07	-0.725061	-1.2607	High risk	COAD
TCGA.CM.4750.01A.01R.1410.07	-0.346101	-0.366239	Low risk	COAD
TCGA.AA.3520.01A.01R.0821.07	0.622433	0.171062	Low risk	COAD
TCGA.G4.6625.01A.21R.1774.07	0.736519	1.6135	Low risk	COAD
TCGA.DM.A28M.01A.12R.A16W.07	-1.81536	-1.31971	Low risk	COAD
TCGA.D5.6920.01A.11R.1928.07	-0.329274	0.305892	Low risk	COAD
TCGA.DM.A288.01A.11R.A16W.07	-1.35435	-1.55617	High risk	COAD
TCGA.AA.A02O.01A.21R.A16W.07	-0.82458	-0.439343	Low risk	COAD
TCGA.AA.A02E.01A.01R.A00A.07	-0.971579	-0.71343	Low risk	COAD
TCGA.AA.3710.01A.01R.1022.07	0.565025	2.15062	Low risk	COAD
TCGA.AZ.4614.01A.01R.1410.07	-1.53267	-0.94111	Low risk	COAD
TCGA.G4.6320.01A.11R.1723.07	-1.38598	-0.943403	Low risk	COAD
TCGA.A6.6781.01B.06R.A277.07	3.25274	2.27326	Low risk	COAD
TCGA.AA.3856.01A.01R.0905.07	-0.196429	0.982557	Low risk	COAD
TCGA.A6.6138.01A.11R.1774.07	0.951909	1.45459	High risk	COAD
TCGA.A6.2685.01A.01R.1410.07	1.53876	1.1947	Low risk	COAD
TCGA.QG.A5YX.01A.11R.A28H.07	-1.55783	-1.16252	Low risk	COAD
TCGA.AY.A54L.01A.11R.A28H.07	-2.1029	-1.74763	Low risk	COAD
TCGA.A6.2671.01A.01R.1410.07	0.813662	-0.0120363	High risk	COAD
TCGA.NH.A8F8.01A.72R.A41B.07	0.246096	-0.470975	Low risk	COAD
TCGA.CM.5863.01A.21R.1839.07	0.798313	-0.0801419	Low risk	COAD
TCGA.A6.3809.01A.01R.A278.07	0.559872	1.1991	High risk	COAD
TCGA.NH.A8F7.06A.31R.A41B.07	-1.87878	-2.20354	Low risk	COAD
TCGA.D5.6932.01A.11R.1928.07	0.348868	-0.150306	High risk	COAD
TCGA.AA.3675.01A.02R.0905.07	-0.470909	-0.522087	Low risk	COAD
TCGA.L5.A8NK.01A.21R.A37I.31	-0.567484	-0.181551	Low risk	ESCA
TCGA.LN.A9FQ.01A.31R.A38D.31	0.768653	-0.601599	High risk	ESCA
TCGA.VR.AA4D.01A.11R.A37I.31	-1.72862	-1.46008	High risk	ESCA
TCGA.L5.A4OT.01A.11R.A28J.31	1.35425	0.901699	Low risk	ESCA
TCGA.IG.A6QS.01A.12R.A336.31	0.172923	0.700198	Low risk	ESCA
TCGA.LN.A4A5.01A.21R.A260.31	1.45014	0.325063	Low risk	ESCA
TCGA.VR.A8ET.01A.11R.A406.31	-0.713868	-0.77542	Low risk	ESCA
TCGA.IG.A51D.01A.11R.A36D.31	0.505089	0.450993	Low risk	ESCA
TCGA.L5.A8NU.01A.11R.A36D.31	2.19973	2.62328	Low risk	ESCA
TCGA.L5.A8NT.01A.11R.A37I.31	1.74947	0.825812	Low risk	ESCA
TCGA.L5.A43E.01A.11R.A24K.31	-1.08179	-0.213806	Low risk	ESCA
TCGA.JY.A938.01A.11R.A37I.31	0.311692	1.33643	Low risk	ESCA
TCGA.L5.A8NL.01A.12R.A37I.31	2.28733	0.569433	High risk	ESCA
TCGA.R6.A6KZ.01A.11R.A31P.31	0.564801	-0.199238	Low risk	ESCA
TCGA.JY.A939.01A.12R.A37I.31	0.929484	1.75009	Low risk	ESCA
TCGA.JY.A6FG.01A.11R.A336.31	-0.828848	-0.802742	Low risk	ESCA
TCGA.XP.A8T6.01A.11R.A36D.31	-0.0255729	-0.676774	Low risk	ESCA
TCGA.L5.A4OH.01A.11R.A260.31	-1.0087	-1.22822	High risk	ESCA
TCGA.L5.A88V.01A.11R.A354.31	-0.606082	-0.811838	Low risk	ESCA
TCGA.L5.A8NM.01A.11R.A37I.31	-0.231523	0.991951	Low risk	ESCA
TCGA.IG.A4P3.01A.11R.A260.31	-0.0174582	1.49052	Low risk	ESCA
TCGA.LN.A49W.01A.11R.A260.31	2.22756	1.93366	Low risk	ESCA
TCGA.IG.A7DP.01A.31R.A336.31	3.00674	3.84683	Low risk	ESCA
TCGA.R6.A8WC.01A.11R.A37I.31	-1.44213	-1.69008	High risk	ESCA
TCGA.Q9.A6FW.01A.31R.A31P.31	-0.215481	0.500143	High risk	ESCA
TCGA.LN.A4A9.01A.11R.A28J.31	1.07942	1.54456	Low risk	ESCA
TCGA.LN.A49S.01A.11R.A24K.31	-0.870693	0.0448388	Low risk	ESCA
TCGA.R6.A6Y0.01B.11R.A336.31	-0.657608	-0.00794471	Low risk	ESCA
TCGA.LN.A7HV.01A.21R.A354.31	-0.642465	-0.649542	High risk	ESCA
TCGA.2H.A9GL.01A.12R.A37I.31	0.720833	0.539385	Low risk	ESCA
TCGA.M9.A5M8.01A.11R.A28J.31	-0.624965	-0.183917	Low risk	ESCA
TCGA.L5.A4OJ.01A.11R.A260.31	-0.96461	-0.413969	High risk	ESCA
TCGA.LN.A7HX.01A.11R.A336.31	0.0617315	-0.0270008	Low risk	ESCA
TCGA.IG.A5S3.01A.11R.A28J.31	-0.401254	-0.555106	Low risk	ESCA
TCGA.JY.A93D.01A.11R.A38D.31	2.63797	2.0637	Low risk	ESCA
TCGA.L5.A4ON.01A.11R.A260.31	-0.476378	-0.480643	High risk	ESCA
TCGA.L5.A4OW.01A.11R.A28J.31	-0.236363	0.176634	High risk	ESCA
TCGA.IG.A8O2.01A.11R.A36D.31	-0.965731	0.0467979	Low risk	ESCA
TCGA.L5.A88S.01A.11R.A36D.31	2.2055	0.34596	Low risk	ESCA
TCGA.R6.A8W8.01B.11R.A37I.31	-0.648514	0.00260283	Low risk	ESCA
TCGA.R6.A6DQ.01B.11R.A31P.31	0.421629	0.798856	Low risk	ESCA
TCGA.IG.A3YC.01A.11R.A24K.31	1.34585	2.05136	Low risk	ESCA
TCGA.LN.A49X.01A.31R.A260.31	1.19669	0.230355	High risk	ESCA
TCGA.L5.A8NI.01A.11R.A37I.31	0.557836	-0.366342	Low risk	ESCA
TCGA.LN.A5U7.01A.11R.A31P.31	-0.466222	-0.787531	High risk	ESCA
TCGA.R6.A8WG.01A.11R.A37I.31	-0.232063	0.0167502	High risk	ESCA
TCGA.Z6.A9VB.01A.21R.A37I.31	-1.02212	-0.860877	Low risk	ESCA
TCGA.LN.A49O.01A.11R.A24K.31	0.110589	0.995005	Low risk	ESCA
TCGA.2H.A9GO.01A.11R.A37I.31	-1.35624	-1.23639	High risk	ESCA
TCGA.L5.A88T.01A.11R.A354.31	0.363687	-0.028557	Low risk	ESCA
TCGA.L5.A8NG.01A.11R.A37I.31	0.593845	0.461045	High risk	ESCA
TCGA.L5.A8NV.01A.11R.A37I.31	0.55811	1.16347	Low risk	ESCA
TCGA.IC.A6RF.01A.13R.A336.31	-0.618159	0.0355103	Low risk	ESCA
TCGA.L5.A8NF.01A.11R.A37I.31	-0.735718	-0.964123	High risk	ESCA
TCGA.LN.A49Y.01A.11R.A260.31	-0.0671825	-0.989843	Low risk	ESCA
TCGA.V5.AASV.01A.11R.A38D.31	-0.383552	0.762625	Low risk	ESCA
TCGA.L5.A4OO.01A.11R.A260.31	1.44522	1.46934	High risk	ESCA
TCGA.IG.A50L.01A.11R.A260.31	0.902336	-0.401897	Low risk	ESCA
TCGA.VR.A8EU.01A.11R.A36D.31	0.323153	0.385998	Low risk	ESCA
TCGA.S8.A6BW.01A.11R.A31P.31	1.24852	-0.796527	High risk	ESCA
TCGA.JY.A6FA.01A.11R.A336.31	-1.35088	-1.49106	Low risk	ESCA
TCGA.Z6.A8JE.01A.11R.A37I.31	0.848658	-0.67135	Low risk	ESCA
TCGA.V5.AASX.01A.11R.A38D.31	-0.243767	0.497139	Low risk	ESCA
TCGA.LN.A49P.01A.11R.A24K.31	1.20445	1.80248	Low risk	ESCA
TCGA.L5.A4OE.01A.11R.A260.31	-0.300783	0.963777	Low risk	ESCA
TCGA.L5.A891.01A.11R.A36D.31	-0.499791	-0.710576	Low risk	ESCA
TCGA.L5.A43C.01A.11R.A24K.31	2.21754	2.23986	High risk	ESCA
TCGA.IG.A3QL.01A.11R.A24K.31	-0.056826	-1.67676	Low risk	ESCA
TCGA.2H.A9GI.01A.11R.A37I.31	-0.883625	0.0722075	High risk	ESCA
TCGA.JY.A6FD.01A.11R.A336.31	-0.562405	0.0852919	Low risk	ESCA
TCGA.2H.A9GN.01A.11R.A37I.31	0.152692	-0.696357	High risk	ESCA
TCGA.R6.A6L4.01A.11R.A31P.31	-1.80243	-1.1578	High risk	ESCA
TCGA.L5.A88Y.01A.11R.A354.31	1.0304	1.48631	Low risk	ESCA
TCGA.2H.A9GR.01A.12R.A37I.31	0.407495	0.0785023	Low risk	ESCA
TCGA.IG.A625.01A.11R.A31P.31	0.00824633	-0.480835	High risk	ESCA
TCGA.S8.A6BV.01A.21R.A31P.31	0.667638	0.221297	High risk	ESCA
TCGA.IG.A5B8.01A.11R.A28J.31	-0.732034	0.044929	Low risk	ESCA
TCGA.R6.A6DN.01B.11R.A31P.31	-0.396639	-0.00238301	High risk	ESCA
TCGA.RE.A7BO.01A.11R.A336.31	-0.0430035	0.273576	High risk	ESCA
TCGA.V5.A7RC.06A.11R.A406.31	-0.732652	-0.555622	High risk	ESCA
TCGA.2H.A9GG.01A.11R.A37I.31	0.398693	0.143555	Low risk	ESCA
TCGA.LN.A7HW.01A.22R.A354.31	1.20975	-1.17717	Low risk	ESCA
TCGA.IG.A97I.01A.11R.A38D.31	0.0610811	-0.337657	Low risk	ESCA
TCGA.R6.A8W5.01B.11R.A37I.31	0.596774	0.620706	High risk	ESCA
TCGA.KH.A6WC.01A.11R.A336.31	-0.907006	-0.529726	Low risk	ESCA
TCGA.JY.A6FE.01A.11R.A336.31	0.713846	1.02135	High risk	ESCA
TCGA.VR.AA7I.01A.11R.A406.31	1.02137	1.2783	Low risk	ESCA
TCGA.VR.AA4G.01A.11R.A37I.31	0.544802	0.532217	High risk	ESCA
TCGA.VR.A8EZ.01A.11R.A36D.31	0.594439	-0.322496	High risk	ESCA
TCGA.JY.A93F.01A.21R.A37I.31	-1.01288	-1.11063	Low risk	ESCA
TCGA.L5.A8NW.01A.11R.A37I.31	0.506942	0.428525	Low risk	ESCA
TCGA.LN.A8I0.01A.11R.A36D.31	0.0526829	-0.631069	Low risk	ESCA
TCGA.VR.A8EQ.01A.11R.A36D.31	-0.579748	0.779687	High risk	ESCA
TCGA.L5.A4OS.01A.11R.A28J.31	1.12842	1.59734	Low risk	ESCA
TCGA.L5.A4OP.01A.11R.A260.31	-0.768266	0.122527	Low risk	ESCA
TCGA.2H.A9GQ.01A.11R.A37I.31	-0.230686	-2.23211	High risk	ESCA
TCGA.L5.A88W.01A.11R.A354.31	-0.257485	-0.668603	Low risk	ESCA
TCGA.LN.A4A1.01A.21R.A260.31	0.367357	-0.234472	High risk	ESCA
TCGA.L5.A4OM.01A.11R.A260.31	-1.30437	-1.00247	Low risk	ESCA
TCGA.XP.A8T8.01A.11R.A36D.31	-1.29798	-0.766016	Low risk	ESCA
TCGA.R6.A6XQ.01B.11R.A336.31	-2.35135	-2.0092	High risk	ESCA
TCGA.LN.A5U6.01A.11R.A28J.31	0.588411	-0.459675	Low risk	ESCA
TCGA.L5.A893.01A.11R.A36D.31	-0.256676	1.0988	Low risk	ESCA
TCGA.L5.A8NJ.01A.11R.A36D.31	-1.86335	-0.975519	Low risk	ESCA
TCGA.LN.A9FO.01A.11R.A38D.31	-0.443835	0.742907	Low risk	ESCA
TCGA.L5.A4OI.01A.11R.A36D.31	-1.06807	-0.687455	High risk	ESCA
TCGA.LN.A5U5.01A.21R.A28J.31	-0.837943	0.0293377	High risk	ESCA
TCGA.L5.A8NN.01A.11R.A37I.31	-0.632043	-0.353267	High risk	ESCA
TCGA.Z6.AAPN.01A.11R.A406.31	-0.244973	0.899887	Low risk	ESCA
TCGA.VR.A8ER.01A.11R.A36D.31	0.634298	-0.0888667	High risk	ESCA
TCGA.VR.A8EX.01A.11R.A36D.31	-1.55781	-0.0484896	Low risk	ESCA
TCGA.IG.A97H.01A.11R.A38D.31	0.183469	0.540918	High risk	ESCA
TCGA.VR.A8EP.01A.31R.A406.31	-1.52209	-1.34023	Low risk	ESCA
TCGA.LN.A9FP.01A.31R.A38D.31	2.1917	0.345398	Low risk	ESCA
TCGA.L7.A6VZ.01A.12R.A336.31	-1.11956	-0.511614	Low risk	ESCA
TCGA.L5.A8NH.01A.11R.A37I.31	-0.476924	0.36488	Low risk	ESCA
TCGA.V5.A7RC.01B.11R.A406.31	-0.264046	-1.27497	Low risk	ESCA
TCGA.LN.A49M.01A.21R.A260.31	-0.02855	-0.890758	Low risk	ESCA
TCGA.LN.A9FR.01A.11R.A38D.31	1.50885	0.11412	High risk	ESCA
TCGA.V5.A7RE.01A.11R.A354.31	-1.568	-1.16562	Low risk	ESCA
TCGA.VR.A8EY.01A.11R.A36D.31	-0.703891	-0.858912	Low risk	ESCA
TCGA.LN.A4A8.01A.32R.A260.31	0.87648	0.0298122	Low risk	ESCA
TCGA.L5.A8NQ.01A.11R.A36D.31	0.353471	0.71297	Low risk	ESCA
TCGA.VR.A8Q7.01A.11R.A37I.31	-0.362162	0.268575	Low risk	ESCA
TCGA.LN.A4A4.01A.11R.A260.31	0.66727	-1.26721	High risk	ESCA
TCGA.IG.A4QS.01A.11R.A260.31	-0.712638	0.485025	High risk	ESCA
TCGA.VR.A8EW.01A.11R.A36D.31	-1.05529	-0.839051	High risk	ESCA
TCGA.2H.A9GH.01A.11R.A37I.31	0.0357554	0.0850051	Low risk	ESCA
TCGA.2H.A9GJ.01A.11R.A37I.31	-1.45855	-1.30984	Low risk	ESCA
TCGA.IG.A3YA.01A.11R.A24K.31	1.51221	1.53797	Low risk	ESCA
TCGA.2H.A9GF.01A.11R.A37I.31	0.106795	-0.189873	Low risk	ESCA
TCGA.L7.A56G.01A.21R.A260.31	-0.491213	-0.603715	Low risk	ESCA
TCGA.V5.A7RB.01A.11R.A354.31	-0.948404	-0.445887	Low risk	ESCA
TCGA.IG.A3I8.01A.11R.A24K.31	-0.612997	-1.36595	Low risk	ESCA
TCGA.ZR.A9CJ.01B.11R.A38D.31	1.15998	-0.0508298	High risk	ESCA
TCGA.VR.A8EO.01A.11R.A36D.31	-0.247179	-0.38128	Low risk	ESCA
TCGA.Z6.A8JD.01A.11R.A36D.31	0.424222	0.246704	Low risk	ESCA
TCGA.L5.A4OX.01A.21R.A28J.31	-0.73462	-0.273726	High risk	ESCA
TCGA.LN.A49U.01A.31R.A260.31	0.555608	-1.53059	Low risk	ESCA
TCGA.L5.A4OG.01A.11R.A260.31	-0.277383	0.904717	Low risk	ESCA
TCGA.R6.A6XG.01B.11R.A336.31	-1.39266	-1.53863	High risk	ESCA
TCGA.L5.A8NR.01A.11R.A37I.31	0.149762	-0.324249	High risk	ESCA
TCGA.IC.A6RE.01A.11R.A336.31	0.402361	0.369329	Low risk	ESCA
TCGA.L5.A4OU.01A.11R.A28J.31	0.889467	1.85354	Low risk	ESCA
TCGA.LN.A4MQ.01A.11R.A28J.31	-0.979356	-1.97048	Low risk	ESCA
TCGA.LN.A8I1.01A.11R.A36D.31	-0.500232	0.724034	Low risk	ESCA
TCGA.JY.A93E.01A.11R.A37I.31	1.01099	1.698	Low risk	ESCA
TCGA.LN.A8HZ.01A.11R.A36D.31	-0.94353	-1.31813	High risk	ESCA
TCGA.2H.A9GK.01A.11R.A37I.31	0.838706	1.59708	Low risk	ESCA
TCGA.L5.A8NS.01A.12R.A37I.31	1.21197	0.835095	High risk	ESCA
TCGA.IG.A3YB.01A.11R.A36D.31	0.591141	0.654513	High risk	ESCA
TCGA.JY.A6FB.01A.11R.A336.31	-0.486694	-0.606714	High risk	ESCA
TCGA.2H.A9GM.01A.11R.A37I.31	0.0719373	-0.212085	High risk	ESCA
TCGA.L5.A8NE.01A.11R.A37I.31	-1.21613	-0.754944	Low risk	ESCA
TCGA.L5.A43J.01A.12R.A24K.31	0.273818	-0.0867471	High risk	ESCA
TCGA.V5.AASW.01A.11R.A406.31	-1.51817	-0.762039	High risk	ESCA
TCGA.JY.A6FH.01A.11R.A336.31	-1.70766	-1.33961	Low risk	ESCA
TCGA.LN.A7HZ.01A.31R.A354.31	0.750463	1.25846	High risk	ESCA
TCGA.LN.A7HY.01A.12R.A354.31	1.14526	0.28369	High risk	ESCA
TCGA.LN.A4A3.01A.11R.A260.31	-0.686053	-0.605139	High risk	ESCA
TCGA.L5.A88Z.01A.11R.A36D.31	-0.256112	-0.824966	Low risk	ESCA
TCGA.JY.A93C.01A.11R.A38D.31	0.158326	-0.23826	Low risk	ESCA
TCGA.CN.6016.01A.11R.1686.07	1.96268	0.538856	Low risk	HNSC
TCGA.CN.6024.01A.11R.1686.07	-0.233124	-1.90538	Low risk	HNSC
TCGA.BB.4224.01A.01R.1436.07	-1.59205	-1.00449	Low risk	HNSC
TCGA.CV.A468.01A.11R.A266.07	1.3374	1.42978	Low risk	HNSC
TCGA.CV.6962.01A.11R.1915.07	-1.34775	-1.97834	High risk	HNSC
TCGA.BA.A4IH.01A.11R.A266.07	-0.127074	-0.392027	Low risk	HNSC
TCGA.CV.7099.01A.41R.2016.07	-0.564065	0.463316	Low risk	HNSC
TCGA.MZ.A6I9.01A.11R.A31N.07	-1.35891	-0.749681	Low risk	HNSC
TCGA.CV.A45U.01A.12R.A24H.07	-1.03446	-0.780376	Low risk	HNSC
TCGA.CV.7261.01A.11R.2016.07	0.407254	-0.690568	High risk	HNSC
TCGA.CN.A63W.01A.11R.A30B.07	-1.11327	-0.925663	Low risk	HNSC
TCGA.H7.7774.01A.21R.2081.07	-0.962405	0.0327795	Low risk	HNSC
TCGA.CV.7435.01A.11R.2132.07	1.88414	0.233158	Low risk	HNSC
TCGA.CN.6020.01A.11R.1686.07	0.793297	0.0845981	Low risk	HNSC
TCGA.CN.4735.01A.01R.1436.07	0.291189	0.889069	Low risk	HNSC
TCGA.P3.A6T3.01A.11R.A34R.07	-0.930632	-1.28434	Low risk	HNSC
TCGA.BA.A6DI.01A.11R.A30B.07	-1.29005	-0.976953	Low risk	HNSC
TCGA.BA.4075.01A.01R.1436.07	-0.362841	-0.151969	High risk	HNSC
TCGA.KU.A6H8.01A.21R.A34R.07	0.264006	-0.1716	Low risk	HNSC
TCGA.HL.7533.01A.11R.2232.07	-0.784986	0.275692	Low risk	HNSC
TCGA.CQ.A4CB.01A.11R.A24Z.07	0.939593	0.0914607	Low risk	HNSC
TCGA.CV.A45Y.01A.11R.A24Z.07	1.16685	1.05108	Low risk	HNSC
TCGA.QK.A64Z.01A.11R.A30B.07	-0.474519	-0.624538	High risk	HNSC
TCGA.CR.7368.01A.11R.2132.07	-0.444119	0.0494185	Low risk	HNSC
TCGA.D6.A6EQ.01A.11R.A31N.07	0.406213	0.554938	Low risk	HNSC
TCGA.CR.7389.01A.11R.2016.07	0.857582	0.0296013	Low risk	HNSC
TCGA.CV.7427.01A.11R.2081.07	-0.218624	1.10575	Low risk	HNSC
TCGA.P3.A5QE.01A.11R.A28V.07	-1.49074	1.10542	Low risk	HNSC
TCGA.P3.A6T0.01A.12R.A34R.07	-0.791944	-1.41707	High risk	HNSC
TCGA.CR.6478.01A.11R.1873.07	0.789817	1.80484	Low risk	HNSC
TCGA.CQ.A4C6.01A.11R.A24Z.07	0.0892098	0.0976036	Low risk	HNSC
TCGA.P3.A5QA.01A.11R.A28V.07	0.115927	-1.08611	High risk	HNSC
TCGA.D6.A6EK.01A.11R.A31N.07	-0.318049	1.07636	Low risk	HNSC
TCGA.CQ.6218.01A.11R.1915.07	0.257818	0.0547958	Low risk	HNSC
TCGA.CR.6488.01A.12R.2081.07	1.18094	0.762592	Low risk	HNSC
TCGA.CN.5370.01A.01R.2016.07	2.05917	1.32259	Low risk	HNSC
TCGA.IQ.A61J.01A.11R.A30B.07	0.615354	0.152576	Low risk	HNSC
TCGA.CQ.5325.01A.01R.1686.07	1.47343	1.93153	Low risk	HNSC
TCGA.CR.6480.01A.11R.1873.07	-1.56451	-0.38477	Low risk	HNSC
TCGA.CQ.5332.01A.01R.1686.07	0.557608	-0.978275	High risk	HNSC
TCGA.CV.6959.01A.11R.1915.07	0.259338	0.238977	High risk	HNSC
TCGA.KU.A6H7.01A.11R.A31N.07	-0.706961	1.08103	Low risk	HNSC
TCGA.H7.8501.01A.11R.2403.07	0.696786	1.76089	Low risk	HNSC
TCGA.CV.6939.01A.11R.1915.07	0.130754	0.513306	Low risk	HNSC
TCGA.CV.7425.01A.11R.2081.07	-0.235579	0.147766	Low risk	HNSC
TCGA.CQ.A4C9.01A.11R.A24Z.07	0.0415622	-0.817379	Low risk	HNSC
TCGA.CV.7089.01A.11R.2016.07	-0.934218	-0.292733	Low risk	HNSC
TCGA.CN.5355.01A.01R.1436.07	0.852022	-0.590897	Low risk	HNSC
TCGA.CN.6995.01A.31R.2016.07	-0.209347	0.814501	High risk	HNSC
TCGA.CQ.A4CG.01A.11R.A266.07	-0.249655	-1.17207	High risk	HNSC
TCGA.CQ.A4CD.01A.21R.A24Z.07	-0.43046	0.257035	Low risk	HNSC
TCGA.CV.6003.01A.11R.1686.07	-1.14687	-0.989824	Low risk	HNSC
TCGA.IQ.A61G.01A.11R.A30B.07	-1.92522	-1.03879	Low risk	HNSC
TCGA.CN.4736.01A.01R.1436.07	1.34916	1.27138	Low risk	HNSC
TCGA.CR.7398.01A.11R.2016.07	0.318459	-0.66451	Low risk	HNSC
TCGA.F7.A623.01A.11R.A28V.07	-0.887767	-0.546953	Low risk	HNSC
TCGA.CV.7104.01A.11R.2016.07	0.668448	0.470836	Low risk	HNSC
TCGA.CR.7394.01A.11R.2016.07	1.42972	1.76033	Low risk	HNSC
TCGA.BA.5555.01A.01R.1514.07	-0.51704	-0.435545	Low risk	HNSC
TCGA.CV.7183.01A.11R.2016.07	-0.298859	-1.42751	Low risk	HNSC
TCGA.QK.A6VB.01A.12R.A34R.07	-1.06658	-1.60418	Low risk	HNSC
TCGA.CV.A464.01A.11R.A266.07	1.04959	-0.101911	Low risk	HNSC
TCGA.CQ.5334.01A.01R.1686.07	1.31275	1.10046	High risk	HNSC
TCGA.BB.4228.01A.01R.1436.07	-0.0548977	-0.274463	Low risk	HNSC
TCGA.QK.A652.01A.11R.A30B.07	0.059414	0.335614	Low risk	HNSC
TCGA.CV.A6JO.01B.11R.A34R.07	-0.3951	0.644731	Low risk	HNSC
TCGA.CV.A45P.01A.11R.A24H.07	-1.13703	-0.92826	Low risk	HNSC
TCGA.CV.6937.01A.11R.2016.07	-0.167193	-0.731968	High risk	HNSC
TCGA.TN.A7HJ.01A.12R.A34R.07	-1.17554	-0.826505	Low risk	HNSC
TCGA.P3.A6SW.01A.11R.A34R.07	-0.341442	0.603532	Low risk	HNSC
TCGA.CN.6018.01A.11R.1686.07	1.1243	0.754071	Low risk	HNSC
TCGA.BA.4076.01A.01R.1436.07	-1.25221	-1.23232	Low risk	HNSC
TCGA.UF.A7JA.01A.12R.A34R.07	-0.26999	-1.26511	Low risk	HNSC
TCGA.P3.A6T5.01A.11R.A34R.07	-0.0108348	-0.372141	Low risk	HNSC
TCGA.CR.7369.01A.11R.2132.07	0.0844279	-0.32722	Low risk	HNSC
TCGA.CV.5970.01A.11R.1686.07	0.501773	-0.290778	Low risk	HNSC
TCGA.CV.7103.01A.21R.2016.07	1.3899	-1.06792	High risk	HNSC
TCGA.UF.A718.01A.22R.A34R.07	0.275816	-0.150812	Low risk	HNSC
TCGA.D6.8569.01A.11R.2403.07	-0.207225	-0.184755	High risk	HNSC
TCGA.CV.6938.01A.11R.1915.07	0.030708	1.31212	Low risk	HNSC
TCGA.D6.A6ES.01A.12R.A31N.07	-0.899714	-0.0215187	Low risk	HNSC
TCGA.CR.7392.01A.11R.2016.07	1.70912	1.25368	Low risk	HNSC
TCGA.IQ.A61I.01A.11R.A30B.07	-1.30532	0.499843	Low risk	HNSC
TCGA.CV.7418.01A.11R.2081.07	-1.0487	-0.393706	Low risk	HNSC
TCGA.DQ.5625.01A.01R.1873.07	0.331014	1.14179	Low risk	HNSC
TCGA.CV.5973.01A.11R.1686.07	-1.36291	-0.666896	Low risk	HNSC
TCGA.CV.6933.01A.11R.1915.07	0.347178	0.457751	Low risk	HNSC
TCGA.CV.7236.01A.11R.2016.07	0.476694	-0.444088	High risk	HNSC
TCGA.CV.6953.01A.11R.1915.07	-0.762307	-0.0633072	Low risk	HNSC
TCGA.CN.5364.01A.01R.1436.07	0.0627792	-0.0680744	High risk	HNSC
TCGA.HD.A633.01A.11R.A28V.07	-0.659711	-0.846238	High risk	HNSC
TCGA.CV.7253.01A.11R.2016.07	-1.98206	-1.69295	Low risk	HNSC
TCGA.CN.4730.01A.01R.1436.07	-1.18556	-1.33809	Low risk	HNSC
TCGA.QK.AA3J.01A.11R.A39I.07	-1.77127	-0.822816	High risk	HNSC
TCGA.CN.5361.01A.01R.1436.07	1.33327	-0.294229	Low risk	HNSC
TCGA.CV.7180.01A.11R.2016.07	-1.63767	-0.920767	Low risk	HNSC
TCGA.CN.A49B.01A.31R.A24H.07	0.0507633	0.843167	Low risk	HNSC
TCGA.CV.A465.01A.11R.A266.07	-1.64756	-1.56708	Low risk	HNSC
TCGA.CV.6950.01A.11R.1915.07	0.0107254	-0.600205	Low risk	HNSC
TCGA.CR.7388.01A.11R.2016.07	0.710485	0.877262	Low risk	HNSC
TCGA.CV.A45W.01A.11R.A24Z.07	0.313803	0.953249	Low risk	HNSC
TCGA.CV.7446.01A.11R.2232.07	-0.419797	-1.0488	High risk	HNSC
TCGA.CN.6989.01A.11R.1915.07	1.78371	0.719395	Low risk	HNSC
TCGA.HD.7831.01A.11R.2132.07	2.03259	-0.412152	Low risk	HNSC
TCGA.BB.8601.01A.11R.2403.07	-1.95466	-2.33058	Low risk	HNSC
TCGA.CV.5979.01A.11R.1686.07	-0.844616	-0.775294	High risk	HNSC
TCGA.CV.A6JZ.01A.11R.A31N.07	0.909415	1.49249	Low risk	HNSC
TCGA.CV.A6JY.01A.11R.A31N.07	-1.31405	-1.24538	Low risk	HNSC
TCGA.CQ.A4CI.01A.11R.A266.07	-0.157431	-1.86864	High risk	HNSC
TCGA.KU.A66S.01A.21R.A30B.07	-0.835083	-1.14337	Low risk	HNSC
TCGA.T2.A6WX.01A.12R.A34R.07	-0.478045	1.48225	Low risk	HNSC
TCGA.CQ.A4CA.01A.11R.A24Z.07	0.777136	0.982868	Low risk	HNSC
TCGA.HD.8314.01A.11R.2403.07	0.388863	0.287918	High risk	HNSC
TCGA.D6.6517.01A.11R.1873.07	-0.377013	0.0277716	High risk	HNSC
TCGA.IQ.A6SH.01A.12R.A34R.07	-0.265178	0.36568	Low risk	HNSC
TCGA.MZ.A5BI.01A.31R.A34R.07	-0.104616	1.797	Low risk	HNSC
TCGA.CV.A45O.01A.21R.A24H.07	-0.516427	0.143178	Low risk	HNSC
TCGA.BA.A6DE.01A.22R.A31N.07	-1.18208	-0.982372	High risk	HNSC
TCGA.CX.7086.01A.11R.2081.07	-1.32004	-0.833099	Low risk	HNSC
TCGA.CR.7379.01A.11R.2016.07	0.94674	-0.180517	Low risk	HNSC
TCGA.D6.A6EM.01A.21R.A31N.07	-0.0201881	1.21947	Low risk	HNSC
TCGA.CV.6433.01A.11R.1686.07	-0.805795	1.31646	Low risk	HNSC
TCGA.QK.A8ZA.01A.11R.A39I.07	-1.79177	-1.63072	Low risk	HNSC
TCGA.HD.7754.01A.11R.2081.07	0.753964	-0.665112	Low risk	HNSC
TCGA.BA.A6DL.01A.21R.A30B.07	-1.5843	-0.987783	Low risk	HNSC
TCGA.CR.7385.01A.11R.2016.07	-0.698764	1.16374	Low risk	HNSC
TCGA.CV.6941.01A.11R.1915.07	0.801321	-0.473132	Low risk	HNSC
TCGA.CQ.6222.01A.11R.1915.07	0.436252	1.38467	Low risk	HNSC
TCGA.CV.7422.01A.21R.2081.07	0.156959	-0.300592	Low risk	HNSC
TCGA.BB.4217.01A.11R.2081.07	-0.160776	1.63895	High risk	HNSC
TCGA.P3.A5QF.01A.11R.A28V.07	-1.04827	-0.536378	Low risk	HNSC
TCGA.T3.A92N.01A.11R.A39I.07	-0.682154	-0.22178	High risk	HNSC
TCGA.HD.A4C1.01A.11R.A24H.07	-0.31967	-0.808485	Low risk	HNSC
TCGA.CV.6441.01A.11R.1686.07	-2.02361	-1.3217	High risk	HNSC
TCGA.CR.7370.01A.11R.2132.07	0.0770072	-0.877148	Low risk	HNSC
TCGA.CR.6467.01A.11R.1873.07	-0.61546	1.44179	Low risk	HNSC
TCGA.CR.6472.01A.11R.1873.07	-0.402371	-1.03958	Low risk	HNSC
TCGA.CR.7386.01A.11R.2016.07	2.35684	1.27828	Low risk	HNSC
TCGA.CN.4726.01A.01R.1436.07	0.897441	0.0494664	Low risk	HNSC
TCGA.CN.4742.01A.02R.1514.07	1.16472	-0.0796932	Low risk	HNSC
TCGA.BB.4227.01A.01R.1873.07	-1.36089	-1.19136	Low risk	HNSC
TCGA.D6.6516.01A.11R.1873.07	-0.190049	0.252689	Low risk	HNSC
TCGA.CQ.7071.01A.12R.A30B.07	0.311353	0.211234	Low risk	HNSC
TCGA.IQ.7632.01A.11R.2081.07	-1.26941	-1.05258	Low risk	HNSC
TCGA.CV.A6JT.01A.11R.A31N.07	0.574016	0.323368	Low risk	HNSC
TCGA.BA.A4IG.01A.11R.A266.07	-1.50412	-0.293489	Low risk	HNSC
TCGA.BA.6870.01A.11R.1873.07	-0.479125	0.223361	Low risk	HNSC
TCGA.CV.7414.01A.11R.2081.07	-0.026307	-0.860437	Low risk	HNSC
TCGA.BA.A6DA.01A.31R.A31N.07	-0.679924	-0.0529148	Low risk	HNSC
TCGA.CQ.6227.01A.11R.1915.07	1.03124	-0.353149	Low risk	HNSC
TCGA.CV.7432.01A.11R.2132.07	-0.961051	-0.940074	High risk	HNSC
TCGA.UF.A7JD.01A.11R.A34R.07	1.21877	-0.760125	High risk	HNSC
TCGA.CQ.6225.01A.11R.1915.07	-2.33142	-1.65127	Low risk	HNSC
TCGA.BA.4074.01A.01R.1436.07	0.676215	-0.260684	High risk	HNSC
TCGA.CV.A6JE.01A.11R.A31N.07	0.325487	0.598768	Low risk	HNSC
TCGA.DQ.5631.01A.01R.1873.07	-0.383306	-1.15958	High risk	HNSC
TCGA.CV.6952.01A.11R.1915.07	-0.429598	0.00711972	Low risk	HNSC
TCGA.CQ.6220.01A.11R.1915.07	-0.668577	-0.305351	Low risk	HNSC
TCGA.CV.7097.01A.11R.2016.07	0.986468	0.396117	Low risk	HNSC
TCGA.P3.A5Q5.01A.11R.A28V.07	-0.0232592	2.16036	Low risk	HNSC
TCGA.BA.7269.01A.11R.2016.07	0.415893	-0.577754	High risk	HNSC
TCGA.CN.4741.01A.01R.1436.07	-0.878631	-0.670266	High risk	HNSC
TCGA.BA.4078.01A.01R.1436.07	0.884964	-0.379415	Low risk	HNSC
TCGA.CV.5439.01A.01R.1686.07	-1.17144	-0.204787	Low risk	HNSC
TCGA.CQ.5327.01A.01R.1686.07	0.0875113	1.0394	Low risk	HNSC
TCGA.CR.7393.01A.11R.2016.07	1.968	1.7411	Low risk	HNSC
TCGA.CV.7090.01A.11R.2016.07	1.12693	0.830965	Low risk	HNSC
TCGA.QK.A6IH.01A.11R.A31N.07	-0.297199	-0.603217	High risk	HNSC
TCGA.F7.A624.01A.22R.A30B.07	-0.266269	1.86911	Low risk	HNSC
TCGA.CV.7100.01A.11R.2016.07	0.0150147	0.307767	High risk	HNSC
TCGA.CR.6471.01A.11R.1873.07	0.668122	0.814483	Low risk	HNSC
TCGA.CV.7235.01A.11R.2016.07	1.43907	0.637692	Low risk	HNSC
TCGA.CN.6994.01A.11R.1915.07	0.347461	-0.388112	Low risk	HNSC
TCGA.CQ.6223.01A.11R.1915.07	-0.830458	-0.0818741	Low risk	HNSC
TCGA.CN.4725.01A.01R.1436.07	-0.746539	-1.32924	Low risk	HNSC
TCGA.C9.A47Z.01A.11R.A24H.07	-1.12058	-0.904012	Low risk	HNSC
TCGA.CV.7421.01A.11R.2081.07	0.698291	-0.86898	High risk	HNSC
TCGA.MT.A7BN.01A.12R.A34R.07	0.578373	0.847999	Low risk	HNSC
TCGA.UF.A719.01A.12R.A34R.07	-1.45625	-0.904625	Low risk	HNSC
TCGA.HD.7229.01A.11R.2016.07	-1.05277	0.0801211	Low risk	HNSC
TCGA.WA.A7GZ.01A.11R.A34R.07	-0.68176	-1.28957	High risk	HNSC
TCGA.CV.A461.01A.41R.A266.07	-0.0486902	1.30798	Low risk	HNSC
TCGA.D6.A6EP.01A.11R.A31N.07	0.504678	-1.05423	Low risk	HNSC
TCGA.CN.6023.01A.11R.1686.07	-0.377749	0.73247	Low risk	HNSC
TCGA.IQ.A61E.01A.22R.A30B.07	-0.411018	0.066327	Low risk	HNSC
TCGA.RS.A6TP.01A.12R.A34R.07	-1.9541	-0.642748	Low risk	HNSC
TCGA.CQ.5324.01A.01R.1686.07	0.0494564	-0.166342	Low risk	HNSC
TCGA.CN.6022.01A.21R.1686.07	1.03437	0.466	High risk	HNSC
TCGA.BB.A5HU.01A.11R.A28V.07	0.601417	-0.468324	Low risk	HNSC
TCGA.UF.A7JF.01A.11R.A34R.07	-1.06166	-0.00734413	High risk	HNSC
TCGA.MT.A51X.01A.11R.A266.07	-0.253655	-0.730601	Low risk	HNSC
TCGA.CV.6954.01A.11R.1915.07	0.427093	-0.138002	Low risk	HNSC
TCGA.CQ.A4CH.01A.11R.A266.07	-0.280917	-0.456934	High risk	HNSC
TCGA.T2.A6WZ.01A.21R.A34R.07	-0.531069	-0.183161	Low risk	HNSC
TCGA.CN.A49C.01A.11R.A24H.07	-1.71637	-0.546013	Low risk	HNSC
TCGA.CV.A45V.01A.21R.A24Z.07	0.287909	0.140974	Low risk	HNSC
TCGA.CV.6956.01A.21R.2016.07	-1.29591	-2.06791	Low risk	HNSC
TCGA.CQ.5333.01A.01R.2403.07	0.548832	1.81676	High risk	HNSC
TCGA.CR.5249.01A.01R.1514.07	-0.261396	1.26892	Low risk	HNSC
TCGA.CQ.7072.01A.21R.A30B.07	1.21584	-0.653567	Low risk	HNSC
TCGA.CV.7248.01A.11R.2016.07	0.165066	0.16292	Low risk	HNSC
TCGA.CR.5250.01A.01R.1514.07	-0.244455	0.245914	Low risk	HNSC
TCGA.CV.7413.01A.11R.2081.07	0.827802	0.228964	High risk	HNSC
TCGA.CQ.5326.01A.01R.1873.07	0.177388	0.170378	Low risk	HNSC
TCGA.BA.A6D8.01A.31R.A31N.07	0.0464965	-0.495729	High risk	HNSC
TCGA.F7.A50J.01A.21R.A28V.07	-0.364242	-0.0425821	Low risk	HNSC
TCGA.CV.7415.01A.11R.2081.07	0.565623	0.287777	Low risk	HNSC
TCGA.BA.6868.01B.12R.1915.07	-1.06559	-1.26094	High risk	HNSC
TCGA.HD.A6I0.01A.11R.A31N.07	-0.237619	0.385767	Low risk	HNSC
TCGA.CV.7416.01A.11R.2081.07	0.712083	-0.516717	High risk	HNSC
TCGA.BA.6871.01A.11R.1873.07	1.34381	0.240669	Low risk	HNSC
TCGA.TN.A7HL.01A.11R.A34R.07	-0.311645	2.06513	Low risk	HNSC
TCGA.CQ.5331.01A.02R.1873.07	0.348054	1.2536	Low risk	HNSC
TCGA.CV.A45T.01A.11R.A24H.07	0.336669	1.75409	Low risk	HNSC
TCGA.CN.5369.01A.01R.1436.07	0.975029	1.34055	Low risk	HNSC
TCGA.D6.6823.01A.11R.1915.07	-0.82169	-0.961394	High risk	HNSC
TCGA.BB.A5HY.01A.11R.A28V.07	-1.08896	-1.1086	Low risk	HNSC
TCGA.CR.6491.01A.11R.1873.07	-0.626953	-0.769871	Low risk	HNSC
TCGA.UF.A71D.01A.12R.A34R.07	-1.34078	-1.15065	Low risk	HNSC
TCGA.CV.A6JU.01A.11R.A31N.07	-0.150043	-0.40728	High risk	HNSC
TCGA.F7.7848.01A.11R.2132.07	0.202125	0.273528	Low risk	HNSC
TCGA.CN.6019.01A.11R.1686.07	2.51153	1.25388	Low risk	HNSC
TCGA.CV.7238.01A.11R.2016.07	0.189799	0.547909	Low risk	HNSC
TCGA.F7.A50G.01A.11R.A266.07	-0.0864407	0.607022	Low risk	HNSC
TCGA.CR.7374.01A.11R.2016.07	-0.565299	-0.284621	Low risk	HNSC
TCGA.QK.A8Z8.01A.11R.A39I.07	-1.3402	-1.13337	Low risk	HNSC
TCGA.CV.7437.01A.21R.2132.07	-1.00071	-1.22729	Low risk	HNSC
TCGA.CN.6017.01A.11R.1686.07	1.99544	2.17982	Low risk	HNSC
TCGA.BB.4223.01A.01R.1436.07	-0.603148	0.776443	Low risk	HNSC
TCGA.CR.6470.01A.11R.1873.07	0.781233	1.59146	Low risk	HNSC
TCGA.CR.6482.01A.11R.1873.07	0.813397	1.88139	Low risk	HNSC
TCGA.BA.A4IF.01A.11R.A266.07	-1.33361	-1.54885	High risk	HNSC
TCGA.CV.6945.01A.11R.1915.07	-0.888565	-1.26232	Low risk	HNSC
TCGA.D6.6824.01A.11R.1915.07	1.3877	1.05781	Low risk	HNSC
TCGA.UF.A7JS.01A.11R.A34R.07	-0.145503	0.843245	Low risk	HNSC
TCGA.CQ.6219.01A.11R.1915.07	0.991305	1.02744	Low risk	HNSC
TCGA.MZ.A7D7.01A.21R.A34R.07	-1.56895	-1.43545	Low risk	HNSC
TCGA.CV.7428.01A.11R.2132.07	0.038185	0.404901	Low risk	HNSC
TCGA.BA.A6DG.01A.21R.A30B.07	1.79037	0.467261	Low risk	HNSC
TCGA.CV.A6JM.01A.11R.A31N.07	-0.54516	-0.334399	Low risk	HNSC
TCGA.CR.6474.01A.11R.1873.07	1.73053	0.505247	Low risk	HNSC
TCGA.QK.A6II.01A.11R.A31N.07	-1.23442	-0.159122	Low risk	HNSC
TCGA.BA.6873.01A.11R.1873.07	-0.310807	-0.131286	Low risk	HNSC
TCGA.CN.6021.01A.11R.1686.07	-0.442047	-0.509537	Low risk	HNSC
TCGA.CV.5978.01A.11R.1686.07	1.66159	0.744788	Low risk	HNSC
TCGA.CN.A63T.01A.11R.A28V.07	0.0410107	0.516074	Low risk	HNSC
TCGA.MT.A67F.01A.11R.A30B.07	0.5608	2.15513	Low risk	HNSC
TCGA.CN.6013.01A.11R.1686.07	0.341143	1.65703	Low risk	HNSC
TCGA.CR.5247.01A.01R.2016.07	0.713224	-1.67497	High risk	HNSC
TCGA.CN.4734.01A.01R.1436.07	0.530724	0.914968	Low risk	HNSC
TCGA.CR.6481.01A.11R.1873.07	0.802161	2.39238	Low risk	HNSC
TCGA.BA.5153.01A.01R.1436.07	-0.468475	0.875924	Low risk	HNSC
TCGA.CQ.5323.01A.01R.1686.07	-0.612201	-0.265287	Low risk	HNSC
TCGA.IQ.A61H.01A.11R.A30B.07	0.00435096	-0.964354	Low risk	HNSC
TCGA.CV.6951.01A.11R.1915.07	-0.887167	-1.47796	High risk	HNSC
TCGA.CN.4733.01A.02R.1873.07	1.99791	2.28841	Low risk	HNSC
TCGA.CV.7263.01A.11R.2016.07	0.888736	0.222753	Low risk	HNSC
TCGA.CN.4722.01A.01R.1436.07	0.790011	-0.580351	Low risk	HNSC
TCGA.F7.A61W.01A.11R.A28V.07	-1.49978	-1.45398	Low risk	HNSC
TCGA.CV.7440.01A.11R.2132.07	-0.80423	-0.670114	Low risk	HNSC
TCGA.F7.A620.01A.11R.A28V.07	-0.163712	0.977364	Low risk	HNSC
TCGA.QK.A8Z9.01B.11R.A39I.07	1.66646	0.190863	Low risk	HNSC
TCGA.CV.5430.01A.02R.1686.07	0.0404147	0.380546	Low risk	HNSC
TCGA.CN.6992.01A.11R.1915.07	-0.083648	-0.968741	Low risk	HNSC
TCGA.BB.A6UO.01A.12R.A34R.07	0.472348	-0.386043	Low risk	HNSC
TCGA.BA.5556.01A.01R.1514.07	0.142481	1.43959	Low risk	HNSC
TCGA.CN.4728.01A.01R.1436.07	2.61073	1.32953	Low risk	HNSC
TCGA.CV.A6K2.01A.11R.A31N.07	-0.326897	0.0424542	Low risk	HNSC
TCGA.HD.8224.01A.11R.2403.07	0.417602	-0.670415	High risk	HNSC
TCGA.CR.7390.01A.11R.2016.07	0.0530266	-1.09155	Low risk	HNSC
TCGA.UF.A7JH.01A.21R.A34R.07	1.00649	0.294879	Low risk	HNSC
TCGA.RS.A6TO.01A.32R.A34R.07	0.102284	0.163602	High risk	HNSC
TCGA.P3.A6SX.01A.11R.A34R.07	-0.718028	-1.73468	Low risk	HNSC
TCGA.CQ.6229.01A.11R.1915.07	-0.0418293	-0.16274	Low risk	HNSC
TCGA.CV.7245.01A.11R.2016.07	-0.326354	-1.01754	Low risk	HNSC
TCGA.CN.5358.01A.01R.1514.07	2.69686	2.03847	Low risk	HNSC
TCGA.CR.7383.01A.11R.2132.07	1.25591	0.829673	Low risk	HNSC
TCGA.UF.A7JJ.01A.11R.A34R.07	1.60501	1.3817	Low risk	HNSC
TCGA.CV.7242.01A.11R.2016.07	-1.03563	0.513165	Low risk	HNSC
TCGA.CN.6011.01A.11R.1686.07	-0.523928	-0.284131	Low risk	HNSC
TCGA.F7.A61V.01A.11R.A28V.07	-1.15646	-0.922141	Low risk	HNSC
TCGA.BA.4077.01B.01R.1436.07	-0.2983	0.763104	Low risk	HNSC
TCGA.CN.A6V6.01A.12R.A34R.07	-0.300085	1.17051	Low risk	HNSC
TCGA.BA.A4II.01A.11R.A266.07	-0.133816	-0.231895	Low risk	HNSC
TCGA.CX.7219.01A.11R.2016.07	1.02414	0.478663	High risk	HNSC
TCGA.UF.A71A.06A.11R.A39I.07	-0.820236	-1.91808	Low risk	HNSC
TCGA.HD.8635.01A.11R.2403.07	-0.149193	-0.321339	Low risk	HNSC
TCGA.CN.6988.01A.11R.1915.07	-1.65603	-1.88244	Low risk	HNSC
TCGA.CN.6997.01A.11R.2016.07	-0.331715	-1.30244	High risk	HNSC
TCGA.CN.5374.01A.01R.1436.07	-0.870469	0.985154	Low risk	HNSC
TCGA.HD.7753.01A.11R.2081.07	0.240656	-0.257047	High risk	HNSC
TCGA.CN.5360.01A.01R.1436.07	0.833945	1.24999	Low risk	HNSC
TCGA.UP.A6WW.01A.12R.A34R.07	-0.121374	0.235998	Low risk	HNSC
TCGA.F7.A50I.01A.11R.A28V.07	-0.425111	-0.201416	Low risk	HNSC
TCGA.CR.7391.01A.11R.2016.07	1.45443	1.24137	Low risk	HNSC
TCGA.CN.4729.01A.01R.1436.07	0.156865	-0.349029	Low risk	HNSC
TCGA.CQ.5329.01A.01R.1686.07	0.885175	0.514898	Low risk	HNSC
TCGA.CV.7411.01A.11R.2081.07	0.295011	-0.541183	Low risk	HNSC
TCGA.CQ.6221.01A.11R.2081.07	1.87825	-0.130671	High risk	HNSC
TCGA.P3.A5Q6.01A.11R.A28V.07	0.566443	-0.793027	Low risk	HNSC
TCGA.DQ.5630.01A.01R.1873.07	1.32629	1.18349	Low risk	HNSC
TCGA.BA.A6DD.01A.12R.A31N.07	0.30973	0.595023	Low risk	HNSC
TCGA.CR.5243.01A.01R.1514.07	0.380882	0.22121	Low risk	HNSC
TCGA.CV.6934.01A.11R.1915.07	2.5756	1.02168	Low risk	HNSC
TCGA.CV.7247.01A.11R.2016.07	-0.261682	-1.53434	High risk	HNSC
TCGA.CV.5431.01A.01R.1514.07	1.11376	1.32014	Low risk	HNSC
TCGA.QK.A6IG.01A.11R.A31N.07	-0.350571	0.164306	High risk	HNSC
TCGA.CQ.7063.01A.11R.2403.07	-0.18269	1.21977	Low risk	HNSC
TCGA.TN.A7HI.01A.11R.A34R.07	-0.168905	0.731022	Low risk	HNSC
TCGA.D6.6826.01A.11R.1915.07	1.15081	0.95377	High risk	HNSC
TCGA.CR.6492.01A.12R.2081.07	-0.347197	0.0272289	Low risk	HNSC
TCGA.P3.A6T2.01A.11R.A34R.07	-0.374998	-0.853244	Low risk	HNSC
TCGA.CV.6943.01A.11R.1915.07	2.03851	1.98606	Low risk	HNSC
TCGA.CV.6940.01A.11R.1915.07	-0.416059	-0.999679	Low risk	HNSC
TCGA.BA.6872.01A.11R.1873.07	0.0349144	-0.494536	Low risk	HNSC
TCGA.UF.A71E.01A.31R.A34R.07	-0.96358	-1.62225	Low risk	HNSC
TCGA.CR.7401.01A.11R.2016.07	0.862859	-0.249151	Low risk	HNSC
TCGA.DQ.7592.01A.11R.2081.07	0.154026	-0.18049	Low risk	HNSC
TCGA.4P.AA8J.01A.11R.A39I.07	1.1154	0.4907	Low risk	HNSC
TCGA.IQ.A6SG.01A.12R.A34R.07	-1.07227	-1.35267	Low risk	HNSC
TCGA.CN.4737.01A.01R.1436.07	0.773333	-0.554733	High risk	HNSC
TCGA.CN.A6V7.01A.12R.A34R.07	-2.36841	-0.803757	Low risk	HNSC
TCGA.CN.A49A.01A.11R.A24H.07	0.115532	-1.87238	Low risk	HNSC
TCGA.F7.8489.01A.31R.2403.07	-0.0375734	0.911124	Low risk	HNSC
TCGA.CR.6487.01A.11R.1873.07	0.722955	2.22765	Low risk	HNSC
TCGA.CN.A498.01A.11R.A24H.07	-1.03004	-0.505368	Low risk	HNSC
TCGA.HD.8634.01A.11R.2403.07	-0.967391	-0.60063	Low risk	HNSC
TCGA.T3.A92M.01A.31R.A39I.07	0.750093	0.388231	Low risk	HNSC
TCGA.CN.A497.01A.11R.A24H.07	-0.182734	-0.396949	Low risk	HNSC
TCGA.CV.A6JD.01A.11R.A31N.07	0.229782	0.984098	Low risk	HNSC
TCGA.QK.A8ZB.01A.11R.A39I.07	0.0821449	-0.639117	Low risk	HNSC
TCGA.CN.4731.01A.01R.1436.07	-0.103058	-0.544692	High risk	HNSC
TCGA.CV.7423.01A.11R.2081.07	-0.604309	-1.26116	Low risk	HNSC
TCGA.D6.8568.01A.11R.2403.07	0.547539	0.0781049	Low risk	HNSC
TCGA.CN.5359.01A.01R.1436.07	2.0324	1.47065	Low risk	HNSC
TCGA.CV.A45Z.01A.21R.A24Z.07	-0.265591	0.214736	Low risk	HNSC
TCGA.BB.A5HZ.01A.21R.A28V.07	-0.3024	-1.29304	Low risk	HNSC
TCGA.CV.5444.01A.02R.1514.07	1.98894	0.909821	Low risk	HNSC
TCGA.MT.A51W.01A.21R.A266.07	-0.788265	-0.311979	Low risk	HNSC
TCGA.CR.7395.01A.11R.2016.07	0.964375	1.39946	Low risk	HNSC
TCGA.BB.8596.01A.11R.2403.07	1.64694	0.519981	Low risk	HNSC
TCGA.IQ.7631.01A.11R.2081.07	1.06986	-1.3291	Low risk	HNSC
TCGA.QK.A6V9.01A.11R.A34R.07	-1.77929	0.442247	Low risk	HNSC
TCGA.CR.7367.01A.11R.2016.07	1.67317	0.175041	Low risk	HNSC
TCGA.HD.A6HZ.01A.12R.A31N.07	0.726918	0.86321	Low risk	HNSC
TCGA.CN.5363.01A.01R.1436.07	0.778208	0.348951	High risk	HNSC
TCGA.CQ.A4C7.01A.11R.A24Z.07	0.666344	-0.598246	Low risk	HNSC
TCGA.CN.5356.01A.01R.1436.07	0.479971	-0.614386	Low risk	HNSC
TCGA.CV.A45Q.01A.11R.A24H.07	-0.957456	-0.274723	High risk	HNSC
TCGA.UF.A7JT.01A.11R.A34R.07	0.618317	1.49741	Low risk	HNSC
TCGA.CR.6484.01A.11R.1873.07	1.55806	1.58752	Low risk	HNSC
TCGA.CN.4723.01A.01R.1436.07	0.237893	0.0382616	Low risk	HNSC
TCGA.CR.7382.01A.11R.2132.07	2.40169	1.75586	High risk	HNSC
TCGA.CV.7102.01A.11R.2016.07	1.14441	0.0946652	Low risk	HNSC
TCGA.CR.7376.01A.11R.2132.07	2.9946	2.25681	Low risk	HNSC
TCGA.CN.5373.01A.01R.1436.07	1.18112	0.843387	Low risk	HNSC
TCGA.F7.A61S.01A.11R.A28V.07	-0.866989	0.58235	Low risk	HNSC
TCGA.P3.A6T4.01A.11R.A34R.07	-1.04475	-0.941007	Low risk	HNSC
TCGA.CN.5365.01A.01R.1436.07	-0.559804	0.282932	Low risk	HNSC
TCGA.CN.A642.01A.12R.A30B.07	-0.178756	0.337442	Low risk	HNSC
TCGA.CV.7252.01A.11R.2016.07	0.299771	-0.0908037	Low risk	HNSC
TCGA.CN.4739.01A.02R.1514.07	-0.332188	0.420322	Low risk	HNSC
TCGA.BA.A6DJ.01A.11R.A30B.07	-0.384511	0.484279	Low risk	HNSC
TCGA.HD.A634.01A.11R.A28V.07	-2.17602	-2.43439	Low risk	HNSC
TCGA.CQ.7068.01A.11R.2081.07	-0.535748	1.19615	Low risk	HNSC
TCGA.CV.6942.01A.21R.2016.07	1.38774	1.50473	Low risk	HNSC
TCGA.CV.6955.01A.11R.2016.07	-1.04904	0.611554	Low risk	HNSC
TCGA.F7.8298.01A.11R.2403.07	0.0108447	-0.556756	Low risk	HNSC
TCGA.T2.A6X2.01A.12R.A34R.07	0.0955919	0.215325	Low risk	HNSC
TCGA.CN.6996.01A.11R.1915.07	0.778558	1.17892	Low risk	HNSC
TCGA.CV.5432.01A.02R.1686.07	-0.705116	-1.00251	Low risk	HNSC
TCGA.CV.A45R.01A.11R.A24H.07	0.415695	0.0810749	Low risk	HNSC
TCGA.CV.7250.01A.11R.2016.07	-1.04567	-0.65714	Low risk	HNSC
TCGA.CR.7402.01A.11R.2016.07	-0.57609	-0.336388	Low risk	HNSC
TCGA.CV.A463.01A.11R.A266.07	-1.12684	-0.817099	Low risk	HNSC
TCGA.HD.7832.01A.11R.2132.07	-0.545886	-0.161595	Low risk	HNSC
TCGA.CV.6936.01A.11R.1915.07	-0.460313	-0.181946	Low risk	HNSC
TCGA.H7.A6C4.01A.11R.A30B.07	-0.142755	-0.00689841	Low risk	HNSC
TCGA.CN.4727.01A.01R.1436.07	-0.530972	-1.35683	High risk	HNSC
TCGA.CV.5443.01A.01R.1514.07	0.230464	1.21837	Low risk	HNSC
TCGA.CV.7091.01A.11R.2016.07	0.254404	-0.306178	Low risk	HNSC
TCGA.UF.A71B.01A.12R.A34R.07	0.219203	-0.225014	Low risk	HNSC
TCGA.D6.6515.01A.21R.1873.07	1.80617	1.75426	Low risk	HNSC
TCGA.CV.7254.01A.11R.2016.07	1.91506	1.38692	Low risk	HNSC
TCGA.CV.7429.01A.11R.2132.07	0.304324	-0.136993	High risk	HNSC
TCGA.CV.5976.01A.11R.1686.07	-0.332709	-0.81219	Low risk	HNSC
TCGA.BA.5151.01A.01R.1436.07	0.3921	0.206631	Low risk	HNSC
TCGA.H7.A76A.01A.51R.A34R.07	1.27753	2.25726	Low risk	HNSC
TCGA.CN.A63V.01A.11R.A466.07	1.05107	-0.586286	Low risk	HNSC
TCGA.QK.A8Z7.01A.11R.A39I.07	-0.825808	-1.45275	Low risk	HNSC
TCGA.CV.7178.01A.21R.2016.07	1.34549	0.574159	Low risk	HNSC
TCGA.CN.5366.01A.01R.1436.07	0.592858	-0.0596911	Low risk	HNSC
TCGA.UF.A7JC.01A.21R.A34R.07	-1.20302	-1.5056	High risk	HNSC
TCGA.CV.5440.01A.01R.1514.07	-1.00768	-1.34226	Low risk	HNSC
TCGA.CN.A499.01A.11R.A24H.07	-0.663263	0.837873	Low risk	HNSC
TCGA.CV.7255.01A.11R.2016.07	-1.43237	-1.5296	High risk	HNSC
TCGA.P3.A6T8.01A.11R.A34R.07	0.617061	-1.14186	High risk	HNSC
TCGA.CX.7085.01A.21R.2016.07	2.27459	1.88956	Low risk	HNSC
TCGA.KU.A66T.01A.11R.A30B.07	-1.74166	-1.61098	Low risk	HNSC
TCGA.CN.4738.01A.02R.1514.07	-0.268499	0.593076	Low risk	HNSC
TCGA.D6.A6EO.01A.11R.A31N.07	-0.952753	-1.32877	Low risk	HNSC
TCGA.CV.5441.01A.01R.1514.07	-0.212851	-0.628478	Low risk	HNSC
TCGA.CQ.6228.01A.11R.1915.07	-0.12502	-0.936749	Low risk	HNSC
TCGA.CN.5367.01A.01R.1436.07	-0.0463004	-0.250151	Low risk	HNSC
TCGA.CN.6010.01A.11R.1686.07	-0.225429	-0.690345	High risk	HNSC
TCGA.CV.5971.01A.11R.1686.07	2.12654	1.09959	Low risk	HNSC
TCGA.CV.5977.01A.11R.1686.07	-0.967123	-0.927568	Low risk	HNSC
TCGA.CV.7568.01A.11R.2232.07	0.625902	-0.931646	Low risk	HNSC
TCGA.P3.A6T6.01A.11R.A34R.07	-1.67135	-1.50909	High risk	HNSC
TCGA.CV.5436.01A.01R.1514.07	-0.434143	-0.706703	Low risk	HNSC
TCGA.MT.A67A.01A.11R.A30B.07	-1.0453	-0.368053	Low risk	HNSC
TCGA.CV.5966.01A.11R.1686.07	0.122626	0.709795	High risk	HNSC
TCGA.D6.A74Q.01A.11R.A34R.07	-0.581504	-0.182098	Low risk	HNSC
TCGA.CV.7430.01A.11R.2132.07	-1.55097	-1.48288	Low risk	HNSC
TCGA.C9.A480.01A.12R.A24H.07	-1.22894	-0.504612	Low risk	HNSC
TCGA.IQ.7630.01A.11R.2081.07	-0.225621	-0.139512	High risk	HNSC
TCGA.CN.A6UY.01A.12R.A34R.07	-1.16913	1.02334	Low risk	HNSC
TCGA.CV.7424.01A.11R.2081.07	1.00481	-0.169676	High risk	HNSC
TCGA.CQ.A4CE.01A.11R.A266.07	-0.839447	-0.245235	Low risk	HNSC
TCGA.CV.6961.01A.21R.1915.07	0.249115	-0.415251	Low risk	HNSC
TCGA.CV.A460.01A.21R.A24Z.07	0.673317	1.04513	Low risk	HNSC
TCGA.QK.A6VC.01A.23R.A34R.07	0.0166378	0.769366	Low risk	HNSC
TCGA.CR.7404.01A.11R.2132.07	-0.0477765	0.899922	Low risk	HNSC
TCGA.CV.A6JN.01A.11R.A31N.07	-0.728684	0.325858	Low risk	HNSC
TCGA.IQ.A61O.01A.11R.A30B.07	2.31883	0.188666	High risk	HNSC
TCGA.CV.7438.01A.21R.2132.07	0.237918	0.0683363	Low risk	HNSC
TCGA.BB.4225.01A.01R.1436.07	-0.692406	0.982306	Low risk	HNSC
TCGA.H7.8502.01A.11R.2403.07	0.166408	-0.598224	Low risk	HNSC
TCGA.CN.6998.01A.23R.2016.07	-0.890297	-0.588829	Low risk	HNSC
TCGA.P3.A6T7.01A.11R.A34R.07	-0.416059	-0.6071	Low risk	HNSC
TCGA.CV.7177.01A.11R.2016.07	1.14726	-0.966854	High risk	HNSC
TCGA.CR.6493.01A.11R.1873.07	-1.05032	-1.01007	High risk	HNSC
TCGA.BA.5559.01A.01R.1514.07	0.957196	1.84133	Low risk	HNSC
TCGA.DQ.7591.01A.11R.2081.07	-1.17979	0.999608	Low risk	HNSC
TCGA.WA.A7H4.01A.21R.A34R.07	0.291616	-0.550604	Low risk	HNSC
TCGA.UF.A71A.01A.22R.A34R.07	0.271614	-1.30619	Low risk	HNSC
TCGA.CR.7373.01A.11R.2016.07	-0.139143	0.926502	Low risk	HNSC
TCGA.F7.A622.01A.11R.A28V.07	-1.18823	-1.07276	Low risk	HNSC
TCGA.D6.A4Z9.01A.11R.A24Z.07	-0.406649	-0.411278	Low risk	HNSC
TCGA.D6.6825.01A.21R.1915.07	0.828617	1.3059	Low risk	HNSC
TCGA.DQ.5624.01A.01R.1873.07	0.347645	-0.227149	Low risk	HNSC
TCGA.CQ.6224.01A.11R.1915.07	1.80808	0.488856	Low risk	HNSC
TCGA.UF.A7J9.01A.12R.A34R.07	1.26118	-0.417362	Low risk	HNSC
TCGA.CN.6012.01A.11R.1686.07	0.00623928	0.351431	Low risk	HNSC
TCGA.BA.5558.01A.01R.1514.07	0.264877	0.632688	Low risk	HNSC
TCGA.CQ.7069.01A.11R.2403.07	-0.0912835	-0.68344	High risk	HNSC
TCGA.CV.5434.01A.01R.1686.07	1.35892	0.44885	Low risk	HNSC
TCGA.CV.A6K0.01B.21R.A31N.07	1.05603	1.1569	Low risk	HNSC
TCGA.CQ.7065.01A.11R.2081.07	-1.19765	-1.88451	Low risk	HNSC
TCGA.CV.5442.01A.01R.1514.07	-2.15152	-1.65121	Low risk	HNSC
TCGA.CV.7433.01A.11R.2132.07	2.03786	1.63129	Low risk	HNSC
TCGA.CX.7082.01A.11R.2016.07	-0.335815	-0.84269	Low risk	HNSC
TCGA.CR.6473.01A.11R.1873.07	-1.12758	-0.991326	Low risk	HNSC
TCGA.BA.A8YP.01A.11R.A39I.07	0.656296	-1.01497	High risk	HNSC
TCGA.CR.7399.01A.11R.2016.07	-0.0278693	1.17478	Low risk	HNSC
TCGA.D6.A6EN.01A.11R.A31N.07	-0.509003	1.5441	High risk	HNSC
TCGA.BB.A6UM.01A.12R.A34R.07	-1.55431	0.210156	Low risk	HNSC
TCGA.CN.4740.01A.01R.1436.07	2.46406	1.21775	Low risk	HNSC
TCGA.QK.A6IJ.01A.11R.A31N.07	-0.985116	0.534465	High risk	HNSC
TCGA.BA.A6DB.01A.11R.A30B.07	0.775041	1.41327	Low risk	HNSC
TCGA.CV.7410.01A.21R.2081.07	1.01173	2.20052	Low risk	HNSC
TCGA.QK.A6IF.01A.11R.A31N.07	-0.576162	1.60139	Low risk	HNSC
TCGA.CR.7397.01A.11R.2016.07	1.94793	0.193691	Low risk	HNSC
TCGA.CQ.5330.01A.01R.1686.07	1.519	1.17246	Low risk	HNSC
TCGA.CR.7364.01A.11R.2016.07	-0.2693	-0.407164	Low risk	HNSC
TCGA.CV.7101.01A.11R.2016.07	0.00388702	0.280078	Low risk	HNSC
TCGA.CR.7380.01A.11R.2016.07	0.979169	-0.0818612	High risk	HNSC
TCGA.DQ.7588.01A.11R.2081.07	-2.03781	-1.95955	High risk	HNSC
TCGA.UF.A7JO.01A.11R.A34R.07	0.163147	1.54228	Low risk	HNSC
TCGA.QK.AA3K.01A.11R.A39I.07	1.50607	0.41709	Low risk	HNSC
TCGA.CN.A63U.01A.11R.A30B.07	-1.80592	-1.62961	Low risk	HNSC
TCGA.DQ.5629.01A.01R.1873.07	-0.574616	-1.61629	High risk	HNSC
TCGA.UF.A7JK.01A.11R.A34R.07	-1.14449	-1.89275	Low risk	HNSC
TCGA.BA.5557.01A.01R.1514.07	1.70786	1.5822	Low risk	HNSC
TCGA.CR.7365.01A.11R.2016.07	0.453271	-0.797237	Low risk	HNSC
TCGA.CR.7371.01A.11R.2016.07	0.551742	0.547318	Low risk	HNSC
TCGA.MT.A67D.01A.31R.A30B.07	0.446587	0.292543	High risk	HNSC
TCGA.D6.6827.01A.11R.1915.07	-0.570095	-1.0376	Low risk	HNSC
TCGA.CV.6935.01A.11R.1915.07	0.231222	-1.09344	Low risk	HNSC
TCGA.CV.7434.01A.11R.2132.07	-0.426382	-0.258987	Low risk	HNSC
TCGA.CR.5248.01A.01R.2016.07	-0.154358	2.2202	Low risk	HNSC
TCGA.CV.6960.01A.41R.2016.07	-1.34262	-1.31925	High risk	HNSC
TCGA.KU.A6H7.06A.21R.A31N.07	-1.21969	0.831276	Low risk	HNSC
TCGA.CR.6477.01A.11R.1873.07	1.15282	0.699066	Low risk	HNSC
TCGA.BA.5152.01A.02R.1873.07	0.100221	0.937458	Low risk	HNSC
TCGA.CR.7377.01A.11R.2016.07	1.53742	1.32866	Low risk	HNSC
TCGA.CV.6436.01A.11R.1686.07	-0.300379	0.924462	Low risk	HNSC
TCGA.CR.7372.01A.11R.2016.07	0.67985	-0.704451	Low risk	HNSC
TCGA.CV.6948.01A.11R.1915.07	-0.695705	-0.21849	Low risk	HNSC
TCGA.CV.7095.01A.21R.2016.07	-0.59838	-0.605052	Low risk	HNSC
TCGA.D6.A4ZB.01A.11R.A24Z.07	-0.629866	-0.595381	Low risk	HNSC
TCGA.T2.A6X0.01A.11R.A34R.07	-0.504539	0.00303383	Low risk	HNSC
TCGA.BA.6869.01A.11R.1873.07	-1.41617	-0.687313	Low risk	HNSC
TCGA.CX.A4AQ.01A.11R.A24Z.07	0.0149081	1.39862	Low risk	HNSC
TCGA.CN.A6V3.01A.12R.A34R.07	-0.94909	0.0643992	Low risk	HNSC
TCGA.UF.A7JV.01A.11R.A34R.07	0.16305	0.739213	Low risk	HNSC
TCGA.CV.7406.01A.11R.2081.07	0.153338	-1.33587	Low risk	HNSC
TCGA.CN.A641.01A.11R.A30B.07	-1.2971	-1.11601	Low risk	HNSC
TCGA.CV.A45X.01A.21R.A24Z.07	-1.2916	-0.847454	Low risk	HNSC
TCGA.CV.7407.01A.11R.2081.07	-0.695642	0.551381	Low risk	HNSC
TCGA.CV.5435.01A.01R.1686.07	-0.569117	-1.58386	High risk	HNSC
TCGA.CV.A6K1.01A.11R.A31N.07	-0.448168	-0.0591179	High risk	HNSC
TCGA.2Z.A9JQ.01A.11R.A42S.07	0.131796	0.0837736	High risk	KIRP
TCGA.UZ.A9PP.01A.11R.A42S.07	-0.298648	-0.869214	Low risk	KIRP
TCGA.UZ.A9PZ.01A.11R.A42S.07	-0.916945	-0.631023	High risk	KIRP
TCGA.2Z.A9J9.01A.11R.A42S.07	0.403669	-0.393426	High risk	KIRP
TCGA.IA.A83W.01A.11R.A355.07	0.535875	0.850602	Low risk	KIRP
TCGA.IZ.A6M8.01A.11R.A31O.07	0.265721	1.1312	Low risk	KIRP
TCGA.SX.A7SU.01A.11R.A36F.07	-0.156902	-0.11152	Low risk	KIRP
TCGA.J7.A8I2.01A.12R.A36F.07	-1.16024	-0.69395	Low risk	KIRP
TCGA.2Z.A9J1.01A.11R.A38C.07	-0.299238	0.406404	Low risk	KIRP
TCGA.5P.A9KA.01A.11R.A42S.07	0.0658471	0.498931	Low risk	KIRP
TCGA.BQ.5890.01A.11R.1592.07	-0.53363	0.0338224	Low risk	KIRP
TCGA.EV.5901.01A.11R.1592.07	1.11933	0.533356	Low risk	KIRP
TCGA.A4.A772.01A.11R.A33Z.07	0.0279073	0.592627	Low risk	KIRP
TCGA.IA.A40U.01A.11R.A24Z.07	0.101195	0.519479	Low risk	KIRP
TCGA.A4.8517.01A.11R.2404.07	-0.303337	-0.139183	High risk	KIRP
TCGA.2Z.A9J2.01A.11R.A38C.07	-0.191169	0.225946	Low risk	KIRP
TCGA.B1.A655.01A.11R.A31O.07	0.212705	0.526064	Low risk	KIRP
TCGA.2Z.A9JL.01A.11R.A42S.07	-0.247454	0.247848	Low risk	KIRP
TCGA.Y8.A897.01A.11R.A36F.07	0.520188	0.546098	Low risk	KIRP
TCGA.B9.A69E.01A.11R.A31O.07	1.68122	1.49745	Low risk	KIRP
TCGA.O9.A75Z.01A.11R.A33Z.07	-0.124379	-0.0421913	Low risk	KIRP
TCGA.A4.A48D.01A.11R.A24Z.07	0.454577	0.985798	Low risk	KIRP
TCGA.MH.A856.01A.11R.A355.07	-0.120928	0.492718	High risk	KIRP
TCGA.2Z.A9J6.01A.11R.A38C.07	-0.536579	-0.0510233	Low risk	KIRP
TCGA.BQ.7049.01A.11R.1965.07	1.50474	0.832124	Low risk	KIRP
TCGA.SX.A7SQ.01A.12R.A36F.07	-0.789098	-0.886419	Low risk	KIRP
TCGA.A4.A7UZ.01A.12R.A355.07	0.18067	1.24149	High risk	KIRP
TCGA.A4.8312.01A.11R.2404.07	-1.35047	-0.681698	Low risk	KIRP
TCGA.DW.7842.01A.11R.A32Z.07	-0.509337	-1.4647	High risk	KIRP
TCGA.G7.6796.01A.11R.1965.07	-0.0159097	0.563441	Low risk	KIRP
TCGA.AL.3472.01A.01R.1193.07	-0.37434	-0.860392	Low risk	KIRP
TCGA.A4.8630.01A.11R.2404.07	-1.13872	-1.21051	Low risk	KIRP
TCGA.MH.A55W.01A.11R.A26U.07	-0.637038	0.120353	Low risk	KIRP
TCGA.B3.A6W5.01A.12R.A33Z.07	-0.552784	-0.224783	Low risk	KIRP
TCGA.F9.A7VF.01A.11R.A33Z.07	-1.07407	-0.341779	High risk	KIRP
TCGA.DW.7838.01A.11R.2139.07	1.52755	1.28082	Low risk	KIRP
TCGA.A4.7732.01A.11R.2139.07	-0.153068	-0.293103	Low risk	KIRP
TCGA.A4.7997.01A.11R.2204.07	0.293706	0.379868	Low risk	KIRP
TCGA.5P.A9K0.01A.11R.A42S.07	-0.746467	-0.0901758	Low risk	KIRP
TCGA.Y8.A8S0.01A.11R.A37K.07	-0.75933	-0.881655	High risk	KIRP
TCGA.UZ.A9PQ.01A.11R.A42S.07	-0.721102	-1.76049	Low risk	KIRP
TCGA.5P.A9KH.01A.11R.A42S.07	-0.657716	-0.650135	Low risk	KIRP
TCGA.BQ.7061.01A.11R.1965.07	0.870582	-0.145052	High risk	KIRP
TCGA.AL.A5DJ.01A.11R.A26U.07	-1.68304	0.149164	Low risk	KIRP
TCGA.HE.7129.01A.11R.1965.07	-1.12492	-1.54549	Low risk	KIRP
TCGA.BQ.5884.01A.11R.1592.07	0.779564	0.476951	Low risk	KIRP
TCGA.BQ.7050.01A.11R.1965.07	-0.473535	-0.706059	Low risk	KIRP
TCGA.HE.A5NL.01A.11R.A26U.07	0.29941	1.2403	Low risk	KIRP
TCGA.B3.8121.01A.21R.2404.07	1.80219	1.76769	Low risk	KIRP
TCGA.5P.A9KC.01A.11R.A42S.07	0.324154	0.212472	Low risk	KIRP
TCGA.B9.A5W8.01A.11R.A28H.07	0.286234	1.59864	Low risk	KIRP
TCGA.B9.4617.01A.01R.1193.07	-0.462823	-0.209411	Low risk	KIRP
TCGA.B9.5155.01A.01R.1592.07	-0.859596	-1.88905	Low risk	KIRP
TCGA.4A.A93Y.01A.11R.A37K.07	3.90458	2.71759	Low risk	KIRP
TCGA.A4.8311.01A.11R.2404.07	-1.16213	-0.98586	Low risk	KIRP
TCGA.DW.5561.01A.01R.1592.07	-0.441938	-0.0927343	Low risk	KIRP
TCGA.B9.A8YH.01A.11R.A37K.07	0.411342	0.390551	Low risk	KIRP
TCGA.DZ.6133.01A.11R.1965.07	-0.745359	-1.57759	Low risk	KIRP
TCGA.F9.A8NY.01A.11R.A36F.07	-1.19617	-0.673146	High risk	KIRP
TCGA.MH.A857.01A.11R.A355.07	-0.94688	-1.04238	Low risk	KIRP
TCGA.UZ.A9PV.01A.11R.A42S.07	-1.40445	-1.68907	High risk	KIRP
TCGA.BQ.7048.01A.11R.1965.07	1.05732	0.117614	High risk	KIRP
TCGA.G7.6793.01A.11R.1965.07	1.25746	-0.45497	High risk	KIRP
TCGA.A4.8515.01A.11R.2404.07	-0.844233	-1.08318	High risk	KIRP
TCGA.A4.A6HP.01A.11R.A31O.07	0.0782248	1.07594	Low risk	KIRP
TCGA.MH.A560.01A.11R.A26U.07	-0.595287	-0.503592	Low risk	KIRP
TCGA.P4.A5E7.01A.31R.A28H.07	0.281129	-0.030882	Low risk	KIRP
TCGA.BQ.7055.01A.11R.1965.07	-0.0237179	-0.99111	Low risk	KIRP
TCGA.G7.A8LE.01A.11R.A36F.07	0.586477	-0.808488	High risk	KIRP
TCGA.B9.A5W7.01A.11R.A31O.07	-0.479934	0.0663853	Low risk	KIRP
TCGA.SX.A7SO.01A.11R.A355.07	-0.421259	-1.0638	Low risk	KIRP
TCGA.HE.A5NH.01A.11R.A26U.07	-0.611372	-0.527185	Low risk	KIRP
TCGA.A4.7734.01A.11R.A32Z.07	0.365475	-0.241483	High risk	KIRP
TCGA.F9.A7Q0.01A.11R.A36F.07	-0.827104	0.0310614	Low risk	KIRP
TCGA.B3.3925.01A.02R.1351.07	0.688846	0.468412	Low risk	KIRP
TCGA.WN.AB4C.01A.11R.A42S.07	0.460414	0.920452	Low risk	KIRP
TCGA.MH.A562.01A.11R.A26U.07	-0.0674057	1.21389	Low risk	KIRP
TCGA.EV.5902.01A.11R.1592.07	-1.75842	-1.90901	High risk	KIRP
TCGA.GL.A59T.01A.21R.A28H.07	-0.462022	0.173204	Low risk	KIRP
TCGA.P4.A5E6.01A.11R.A28H.07	-0.503854	0.131747	Low risk	KIRP
TCGA.G7.A8LC.01A.11R.A36F.07	-1.0937	-0.448732	Low risk	KIRP
TCGA.BQ.5888.01A.11R.1592.07	-0.555553	0.844841	Low risk	KIRP
TCGA.BQ.5883.01A.11R.1592.07	0.521765	-0.759014	Low risk	KIRP
TCGA.DW.7839.01A.11R.2139.07	-1.59933	-2.29176	Low risk	KIRP
TCGA.A4.7828.01A.11R.2139.07	2.13692	0.505091	High risk	KIRP
TCGA.V9.A7HT.01A.11R.A33Z.07	0.528094	1.3906	Low risk	KIRP
TCGA.GL.A9DE.01A.11R.A37K.07	-0.475175	-0.176535	Low risk	KIRP
TCGA.P4.A5EB.01A.11R.A28H.07	-0.892068	-0.838262	Low risk	KIRP
TCGA.EV.5903.01A.11R.1592.07	1.49676	0.457926	Low risk	KIRP
TCGA.GL.7966.01A.11R.2204.07	-0.603095	-1.30124	High risk	KIRP
TCGA.A4.8310.01A.11R.2404.07	-0.440808	-0.56314	High risk	KIRP
TCGA.HE.7128.01A.11R.1965.07	1.40494	2.04852	Low risk	KIRP
TCGA.Y8.A895.01A.11R.A36F.07	-1.27676	-0.284535	Low risk	KIRP
TCGA.DZ.6132.01A.11R.1965.07	2.66327	2.2251	Low risk	KIRP
TCGA.5P.A9KF.01A.11R.A42S.07	-0.550089	-0.396735	Low risk	KIRP
TCGA.BQ.5876.01A.11R.1592.07	-0.0596431	-1.30801	Low risk	KIRP
TCGA.Y8.A8RY.01A.11R.A37K.07	0.0454493	0.716839	Low risk	KIRP
TCGA.B1.7332.01A.11R.A32Z.07	0.0833796	0.0300626	Low risk	KIRP
TCGA.MH.A561.01A.11R.A26U.07	0.23935	0.290501	Low risk	KIRP
TCGA.GL.A4EM.01A.11R.A24Z.07	1.60437	1.0971	Low risk	KIRP
TCGA.5P.A9K2.01A.11R.A42S.07	-1.11352	-0.518083	Low risk	KIRP
TCGA.2Z.A9JR.01A.12R.A42S.07	0.0271831	0.528907	Low risk	KIRP
TCGA.5P.A9K6.01A.11R.A42S.07	0.683747	0.179441	Low risk	KIRP
TCGA.5P.A9JZ.01A.11R.A42S.07	-0.291261	-0.136045	Low risk	KIRP
TCGA.AL.3471.01A.02R.1351.07	-1.48994	-1.90437	High risk	KIRP
TCGA.UN.AAZ9.01A.11R.A38C.07	-1.24558	-0.607307	Low risk	KIRP
TCGA.IA.A83T.01A.11R.A355.07	1.28269	1.81583	Low risk	KIRP
TCGA.BQ.5881.01A.11R.1592.07	1.08409	1.23389	Low risk	KIRP
TCGA.2Z.A9JG.01A.11R.A42S.07	-0.645613	-0.465687	Low risk	KIRP
TCGA.BQ.5875.01A.11R.1592.07	0.306	-0.308041	Low risk	KIRP
TCGA.BQ.7060.01A.11R.1965.07	0.396196	0.173864	Low risk	KIRP
TCGA.DZ.6134.01A.11R.1965.07	1.83583	1.23362	Low risk	KIRP
TCGA.5P.A9K3.01A.11R.A42S.07	-0.652789	-0.00300893	High risk	KIRP
TCGA.5P.A9JV.01A.12R.A42S.07	1.96826	0.157649	Low risk	KIRP
TCGA.J7.6720.01A.11R.2139.07	1.26467	0.841382	Low risk	KIRP
TCGA.P4.AAVM.01A.11R.A42S.07	-0.642608	-0.837186	Low risk	KIRP
TCGA.J7.8537.01A.11R.2404.07	1.50434	1.48562	Low risk	KIRP
TCGA.A4.7288.01A.11R.A32Z.07	-0.626964	-1.49245	High risk	KIRP
TCGA.AL.3467.01A.02R.1351.07	-2.28535	-2.74679	Low risk	KIRP
TCGA.P4.A5E8.01A.11R.A28H.07	-1.45049	-0.706065	High risk	KIRP
TCGA.HE.A5NI.01A.11R.A26U.07	-0.249271	0.136359	Low risk	KIRP
TCGA.MH.A855.01A.11R.A355.07	0.785665	0.888194	Low risk	KIRP
TCGA.B1.5398.01A.02R.1592.07	1.12444	2.07796	Low risk	KIRP
TCGA.A4.7915.01A.11R.2204.07	0.652825	-0.36362	High risk	KIRP
TCGA.BQ.7059.01A.11R.1965.07	1.60566	1.83769	Low risk	KIRP
TCGA.B9.A44B.01A.11R.A24Z.07	-0.158462	-1.11955	Low risk	KIRP
TCGA.4A.A93W.01A.11R.A37K.07	-0.0550018	-0.648546	High risk	KIRP
TCGA.G7.6797.01A.11R.1965.07	-0.858512	-1.19114	High risk	KIRP
TCGA.BQ.5894.01A.11R.1592.07	1.78584	0.780134	Low risk	KIRP
TCGA.BQ.5887.01A.11R.1965.07	3.16287	0.500023	Low risk	KIRP
TCGA.PJ.A5Z8.01A.11R.A28H.07	1.30668	1.85843	Low risk	KIRP
TCGA.G7.6792.01A.21R.1965.07	-0.415074	0.1681	Low risk	KIRP
TCGA.GL.8500.01A.11R.2404.07	-0.97678	-0.9895	Low risk	KIRP
TCGA.P4.AAVL.01A.11R.A42S.07	1.04014	-0.140759	Low risk	KIRP
TCGA.B1.A47O.01A.11R.A24Z.07	-0.231851	0.2028	High risk	KIRP
TCGA.AL.3473.01A.01R.1193.07	1.43708	2.35177	Low risk	KIRP
TCGA.GL.6846.01A.11R.1965.07	0.355678	-0.935443	High risk	KIRP
TCGA.Y8.A894.01A.11R.A36F.07	-1.40237	-2.11185	Low risk	KIRP
TCGA.GL.A9DD.01A.11R.A37K.07	1.01013	1.47693	Low risk	KIRP
TCGA.B9.4115.01A.01R.1193.07	0.280756	0.437252	Low risk	KIRP
TCGA.F9.A97G.01A.11R.A38C.07	0.871337	0.440473	Low risk	KIRP
TCGA.KV.A6GE.01A.11R.A31O.07	-0.265498	0.573614	Low risk	KIRP
TCGA.SX.A71R.01A.12R.A33Z.07	-1.36578	-0.918366	Low risk	KIRP
TCGA.UZ.A9PM.01A.21R.A38C.07	0.380439	1.18945	Low risk	KIRP
TCGA.G7.7501.01A.11R.2204.07	0.0582812	-0.619554	High risk	KIRP
TCGA.G7.A8LD.01A.11R.A36F.07	-1.05886	-0.943773	High risk	KIRP
TCGA.IA.A40X.01A.11R.A24Z.07	-0.316909	0.127727	Low risk	KIRP
TCGA.SX.A7SP.01A.11R.A355.07	0.233661	0.724429	Low risk	KIRP
TCGA.A4.8098.01A.11R.2404.07	-1.13278	-0.203118	Low risk	KIRP
TCGA.BQ.5882.01A.11R.1592.07	0.764749	0.628731	Low risk	KIRP
TCGA.Y8.A898.01A.11R.A355.07	0.772274	1.33587	Low risk	KIRP
TCGA.2Z.A9JP.01A.11R.A42S.07	0.210648	0.444396	Low risk	KIRP
TCGA.Y8.A8RZ.01A.11R.A37K.07	-0.807502	-0.212003	Low risk	KIRP
TCGA.IA.A83S.01A.11R.A355.07	0.433951	0.578229	Low risk	KIRP
TCGA.5P.A9JU.01A.11R.A42S.07	-0.823594	-0.679264	Low risk	KIRP
TCGA.5P.A9K4.01A.11R.A42S.07	-0.879392	-0.730322	Low risk	KIRP
TCGA.BQ.5878.01A.11R.1592.07	-0.740768	-0.958171	High risk	KIRP
TCGA.UZ.A9PJ.01A.11R.A38C.07	-0.850623	-1.19437	High risk	KIRP
TCGA.B9.4116.01A.02R.1351.07	-0.624373	-0.315539	Low risk	KIRP
TCGA.UZ.A9PX.01A.11R.A42S.07	-0.222423	-0.0784837	Low risk	KIRP
TCGA.2Z.A9J3.01A.12R.A38C.07	-1.95564	-1.54563	Low risk	KIRP
TCGA.BQ.7058.01A.11R.1965.07	-0.378299	-0.809208	Low risk	KIRP
TCGA.UZ.A9PN.01A.11R.A38C.07	1.64048	0.257147	Low risk	KIRP
TCGA.SX.A71V.01A.11R.A33Z.07	-0.349045	0.0608076	Low risk	KIRP
TCGA.GL.A59R.01A.11R.A26U.07	-0.438644	-0.628575	Low risk	KIRP
TCGA.A4.7584.01A.11R.2139.07	-1.07472	-1.29292	High risk	KIRP
TCGA.A4.A5DU.01A.11R.A28H.07	-0.976783	-0.544382	High risk	KIRP
TCGA.MH.A55Z.01A.11R.A26U.07	-0.604092	-0.0549737	Low risk	KIRP
TCGA.P4.A5EA.01A.11R.A28H.07	2.05879	2.49199	High risk	KIRP
TCGA.SX.A7SR.01A.12R.A36F.07	-0.266428	0.354332	High risk	KIRP
TCGA.Y8.A896.01A.11R.A36F.07	0.745288	1.81716	High risk	KIRP
TCGA.AL.3468.01A.02R.1351.07	-0.922375	-1.06145	High risk	KIRP
TCGA.BQ.5885.01A.11R.1592.07	-0.415963	-0.275612	High risk	KIRP
TCGA.G7.7502.01A.11R.2204.07	1.02264	0.961133	Low risk	KIRP
TCGA.DW.7963.01B.11R.A28H.07	0.0654741	0.405777	Low risk	KIRP
TCGA.B1.A47M.01A.11R.A24Z.07	-0.361988	0.194483	Low risk	KIRP
TCGA.BQ.5880.01A.11R.1592.07	1.67119	0.868939	Low risk	KIRP
TCGA.G7.6789.01A.11R.1965.07	2.33278	-0.193637	High risk	KIRP
TCGA.SX.A7SL.01A.11R.A355.07	-1.70941	-1.63385	Low risk	KIRP
TCGA.IZ.8195.01A.31R.2404.07	-0.284603	-1.18808	Low risk	KIRP
TCGA.IA.A83V.01A.11R.A355.07	2.44498	1.52947	Low risk	KIRP
TCGA.5P.A9K8.01A.11R.A42S.07	-0.110628	-0.144943	High risk	KIRP
TCGA.A4.A57E.01A.11R.A26U.07	0.143323	-0.334915	Low risk	KIRP
TCGA.F9.A4JJ.01A.11R.A24Z.07	-0.765892	0.0979745	High risk	KIRP
TCGA.SX.A71W.01A.12R.A355.07	-0.319854	-0.602351	Low risk	KIRP
TCGA.IA.A40Y.01A.11R.A24Z.07	-0.980975	-0.660305	Low risk	KIRP
TCGA.UZ.A9PU.01A.11R.A42S.07	-0.906796	-0.303191	Low risk	KIRP
TCGA.AL.3466.01A.02R.1351.07	-0.541732	-0.627563	Low risk	KIRP
TCGA.A4.A5Y1.01A.11R.A28H.07	0.303085	-0.169352	Low risk	KIRP
TCGA.BQ.7045.01A.31R.1965.07	-0.350058	0.214305	Low risk	KIRP
TCGA.UZ.A9PL.01A.11R.A38C.07	-1.866	-1.49156	Low risk	KIRP
TCGA.B3.4104.01A.02R.1351.07	-0.233396	-0.946409	Low risk	KIRP
TCGA.P4.AAVK.01A.11R.A42S.07	0.266288	-0.168696	Low risk	KIRP
TCGA.IZ.A6M9.01A.11R.A31O.07	-0.324347	0.443074	High risk	KIRP
TCGA.UZ.A9Q0.01A.12R.A42S.07	-1.05137	-0.0115946	Low risk	KIRP
TCGA.UZ.A9PR.01A.11R.A42S.07	-0.604181	-0.682161	Low risk	KIRP
TCGA.2Z.A9JM.01A.12R.A42S.07	0.719636	0.96948	Low risk	KIRP
TCGA.HE.A5NK.01A.11R.A26U.07	1.23296	1.81812	Low risk	KIRP
TCGA.UZ.A9PO.01A.11R.A38C.07	0.0693516	0.374232	Low risk	KIRP
TCGA.2Z.A9JK.01A.11R.A42S.07	2.64733	0.858015	Low risk	KIRP
TCGA.A4.7287.01A.11R.2139.07	0.482356	0.6667	Low risk	KIRP
TCGA.SX.A7SS.01A.11R.A36F.07	0.0924177	-0.147613	Low risk	KIRP
TCGA.2Z.A9JJ.01A.11R.A42S.07	0.649436	0.0737541	Low risk	KIRP
TCGA.DZ.6135.01A.11R.1965.07	-0.170179	0.327836	Low risk	KIRP
TCGA.G7.A4TM.01A.11R.A31O.07	0.256002	0.111484	Low risk	KIRP
TCGA.5P.A9JW.01A.11R.A42S.07	-0.260656	0.319596	Low risk	KIRP
TCGA.BQ.7056.01A.11R.1965.07	0.021313	-0.884656	Low risk	KIRP
TCGA.G7.6795.01A.11R.1965.07	-0.578932	-0.0117308	Low risk	KIRP
TCGA.DW.7834.01A.11R.2139.07	0.840343	0.698876	Low risk	KIRP
TCGA.B9.4113.01A.01R.1193.07	0.30163	0.680688	Low risk	KIRP
TCGA.BQ.7051.01A.12R.1965.07	-1.22979	-1.54311	High risk	KIRP
TCGA.2K.A9WE.01A.11R.A38C.07	1.56406	2.22002	Low risk	KIRP
TCGA.P4.AAVO.01A.11R.A42S.07	-1.04589	-1.06428	High risk	KIRP
TCGA.A4.7583.01A.11R.A32Z.07	-0.709635	0.732008	Low risk	KIRP
TCGA.5P.A9K9.01A.11R.A42S.07	0.720354	-0.309826	Low risk	KIRP
TCGA.B1.A47N.01A.11R.A24Z.07	-0.257704	-0.0202015	Low risk	KIRP
TCGA.BQ.7046.01A.11R.1965.07	0.0928595	0.402835	Low risk	KIRP
TCGA.DW.7841.01A.11R.A32Z.07	0.735291	1.85091	Low risk	KIRP
TCGA.AT.A5NU.01A.11R.A28H.07	-0.907837	-1.16777	High risk	KIRP
TCGA.AL.7173.01A.11R.2139.07	0.958753	0.105987	Low risk	KIRP
TCGA.HE.7130.01A.11R.1965.07	-1.59095	-0.471072	Low risk	KIRP
TCGA.MH.A854.01A.11R.A355.07	-0.764325	-0.193067	Low risk	KIRP
TCGA.HE.A5NF.01A.11R.A26U.07	1.20474	1.24978	Low risk	KIRP
TCGA.SX.A71U.01A.12R.A33Z.07	-0.464711	0.0683681	High risk	KIRP
TCGA.GL.A9DC.01A.11R.A37K.07	-0.549246	-0.570009	Low risk	KIRP
TCGA.GL.7773.01A.11R.A32Z.07	-0.56489	-0.0307	Low risk	KIRP
TCGA.2Z.A9JS.01A.21R.A42S.07	-0.792571	-1.13523	High risk	KIRP
TCGA.4A.A93X.01A.11R.A37K.07	-1.48557	-0.997185	Low risk	KIRP
TCGA.A4.A5XZ.01A.11R.A31O.07	0.112469	0.218703	Low risk	KIRP
TCGA.BQ.7044.01A.11R.1965.07	-1.09748	-0.580617	Low risk	KIRP
TCGA.BQ.5891.01A.11R.1592.07	-0.782361	-1.01288	High risk	KIRP
TCGA.DW.5560.01A.01R.1592.07	-0.596078	-0.805271	Low risk	KIRP
TCGA.BQ.5893.01A.11R.1592.07	-0.303771	-0.811233	High risk	KIRP
TCGA.SX.A7SM.01A.11R.A355.07	0.319333	-0.261522	High risk	KIRP
TCGA.A4.7286.01A.11R.A32Z.07	0.451487	0.806011	Low risk	KIRP
TCGA.B9.A5W9.01A.11R.A28H.07	-0.768088	-1.41393	Low risk	KIRP
TCGA.SX.A71S.01A.11R.A33Z.07	-0.0301473	-0.736303	High risk	KIRP
TCGA.2Z.A9JO.01A.11R.A42S.07	0.484312	-0.421934	Low risk	KIRP
TCGA.BQ.7053.01A.11R.1965.07	0.506774	-0.0973249	Low risk	KIRP
TCGA.A4.7585.01A.11R.2139.07	1.60103	1.40993	Low risk	KIRP
TCGA.2Z.A9JT.01A.11R.A42S.07	0.682549	1.40575	Low risk	KIRP
TCGA.B9.7268.01A.11R.A32Z.07	-1.12798	-1.25034	Low risk	KIRP
TCGA.BQ.5886.01A.11R.1592.07	-0.586043	-0.318713	Low risk	KIRP
TCGA.G7.6790.01A.11R.1965.07	-0.284102	-0.382105	Low risk	KIRP
TCGA.B3.3926.01A.02R.1351.07	-0.373814	-0.0729856	Low risk	KIRP
TCGA.BQ.5889.01A.11R.1592.07	2.74781	2.28497	Low risk	KIRP
TCGA.KV.A74V.01A.11R.A33Z.07	-0.54031	-0.338773	Low risk	KIRP
TCGA.A4.8518.01A.11R.2404.07	0.0566859	-0.521138	Low risk	KIRP
TCGA.Q2.A5QZ.01A.11R.A28H.07	0.732677	0.844963	Low risk	KIRP
TCGA.2Z.A9J5.01A.21R.A38C.07	0.595432	1.50342	Low risk	KIRP
TCGA.2Z.A9JE.01A.11R.A42S.07	-0.667351	-1.10028	Low risk	KIRP
TCGA.BQ.5892.01A.11R.1592.07	1.9623	0.791189	Low risk	KIRP
TCGA.IZ.8196.01A.11R.2404.07	0.210584	-1.31188	Low risk	KIRP
TCGA.2Z.A9JN.01A.21R.A42S.07	-0.954992	-0.875424	Low risk	KIRP
TCGA.2Z.A9J8.01A.11R.A42S.07	-0.548592	-0.31105	Low risk	KIRP
TCGA.2Z.A9J7.01A.11R.A38C.07	-1.5633	-1.66722	High risk	KIRP
TCGA.BQ.5879.01A.11R.1592.07	0.840623	-0.272406	High risk	KIRP
TCGA.P4.A5ED.01A.11R.A28H.07	0.247358	1.74612	Low risk	KIRP
TCGA.B9.5156.01A.01R.1592.07	0.70317	0.560246	Low risk	KIRP
TCGA.B1.A656.01A.11R.A31O.07	2.30612	2.04449	Low risk	KIRP
TCGA.KV.A6GD.01A.11R.A31O.07	2.13611	1.7475	Low risk	KIRP
TCGA.HE.A5NJ.01A.11R.A26U.07	-0.64701	-1.48265	Low risk	KIRP
TCGA.B9.A8YI.01A.21R.A37K.07	-1.05008	-0.625516	Low risk	KIRP
TCGA.A4.7996.01A.11R.2204.07	0.670114	0.644041	High risk	KIRP
TCGA.B1.A657.01A.11R.A31O.07	0.234435	0.954626	Low risk	KIRP
TCGA.UZ.A9PK.01A.11R.A38C.07	-0.220361	0.0185259	Low risk	KIRP
TCGA.BQ.7062.01A.11R.1965.07	0.667986	1.21901	Low risk	KIRP
TCGA.5P.A9KE.01A.11R.A42S.07	-0.331545	-0.221261	Low risk	KIRP
TCGA.G7.A8LB.01A.11R.A36F.07	-1.68229	-1.65913	Low risk	KIRP
TCGA.BQ.5877.01A.11R.1592.07	1.74408	0.981363	Low risk	KIRP
TCGA.A4.8516.01A.11R.2404.07	-0.282275	-0.163193	Low risk	KIRP
TCGA.SX.A7SN.01A.11R.A355.07	-0.244074	0.747103	Low risk	KIRP
TCGA.UZ.A9Q1.01A.11R.A42S.07	-0.800738	-0.850264	Low risk	KIRP
TCGA.2Z.A9JI.01A.11R.A42S.07	0.266732	1.22548	High risk	KIRP
TCGA.DW.7836.01A.11R.2139.07	-0.00460971	-1.29363	High risk	KIRP
TCGA.2Z.A9JD.01A.11R.A42S.07	-0.814774	-1.19302	Low risk	KIRP
TCGA.5P.A9JY.01A.11R.A42S.07	-1.06645	-0.313512	Low risk	KIRP
TCGA.DW.7837.01A.11R.2139.07	0.33129	0.457879	Low risk	KIRP
TCGA.PJ.A5Z9.01A.11R.A28H.07	-0.530448	-0.635608	Low risk	KIRP
TCGA.UZ.A9PS.01A.11R.A42S.07	-1.03418	-1.17257	Low risk	KIRP
TCGA.B9.4117.01A.02R.1351.07	0.473573	0.666808	Low risk	KIRP
TCGA.B3.4103.01A.02R.1351.07	0.579293	-0.391619	Low risk	KIRP
TCGA.WN.A9G9.01A.12R.A37K.07	1.47701	3.42062	Low risk	KIRP
TCGA.DW.7840.01A.11R.A32Z.07	-0.149468	0.177219	Low risk	KIRP
TCGA.B1.A654.01A.11R.A31O.07	0.121885	-0.133842	High risk	KIRP
TCGA.Y8.A8S1.01A.11R.A37K.07	2.39525	1.88467	Low risk	KIRP
TCGA.A4.A4ZT.01A.11R.A26U.07	-0.0451946	-0.106925	Low risk	KIRP
TCGA.A4.A5Y0.01A.11R.A31O.07	-1.58764	-1.72635	High risk	KIRP
TCGA.DD.AAE4.01A.11R.A41C.07	1.15144	1.7054	Low risk	LIHC
TCGA.CC.A3M9.01A.11R.A213.07	2.679	3.19315	Low risk	LIHC
TCGA.DD.A4NI.01A.11R.A27V.07	0.841465	0.687701	Low risk	LIHC
TCGA.G3.AAV3.01A.11R.A37K.07	0.505064	1.1631	Low risk	LIHC
TCGA.UB.A7MA.01A.11R.A33R.07	-0.390103	-0.775057	Low risk	LIHC
TCGA.UB.A7MF.01A.11R.A33J.07	-0.0216559	1.77382	Low risk	LIHC
TCGA.BC.A112.01A.11R.A131.07	0.604163	-0.060763	Low risk	LIHC
TCGA.BC.A10U.01A.11R.A131.07	-1.17443	-0.650337	Low risk	LIHC
TCGA.BC.A5W4.01A.11R.A28V.07	-1.52901	-1.61756	Low risk	LIHC
TCGA.FV.A3I1.01A.11R.A22L.07	0.47833	0.493091	Low risk	LIHC
TCGA.CC.A123.01A.11R.A131.07	-0.464855	-0.229498	Low risk	LIHC
TCGA.WQ.A9G7.01A.11R.A37K.07	-1.21735	-1.10483	Low risk	LIHC
TCGA.ED.A66X.01A.11R.A311.07	1.70368	0.549099	Low risk	LIHC
TCGA.DD.A1EK.01A.11R.A213.07	0.424677	0.379003	Low risk	LIHC
TCGA.DD.AADM.01A.11R.A41C.07	0.0390144	-0.0119394	Low risk	LIHC
TCGA.MR.A8JO.01A.12R.A36F.07	2.49599	1.2814	High risk	LIHC
TCGA.QA.A7B7.01A.11R.A32O.07	-1.28347	-0.79606	Low risk	LIHC
TCGA.CC.A8HT.01A.11R.A36F.07	-0.821631	0.394902	Low risk	LIHC
TCGA.FV.A4ZP.01A.12R.A266.07	-0.256441	0.953861	High risk	LIHC
TCGA.DD.A4NJ.01A.11R.A27V.07	0.734843	0.441645	Low risk	LIHC
TCGA.CC.5258.01A.01R.A131.07	0.0893379	0.127644	Low risk	LIHC
TCGA.EP.A2KB.01A.11R.A180.07	-0.93297	-0.763779	Low risk	LIHC
TCGA.G3.A25X.01A.11R.A16W.07	0.921429	1.32661	Low risk	LIHC
TCGA.DD.AAD1.01A.11R.A41C.07	1.59149	1.14738	Low risk	LIHC
TCGA.G3.A3CK.01A.11R.A213.07	-0.180205	0.253868	Low risk	LIHC
TCGA.5C.A9VH.01A.11R.A37K.07	0.58196	-0.64568	Low risk	LIHC
TCGA.FV.A23B.01A.11R.A16W.07	-0.100531	-0.0535126	Low risk	LIHC
TCGA.DD.AADR.01A.11R.A41C.07	-0.394251	0.0359545	Low risk	LIHC
TCGA.DD.A4NQ.01A.21R.A28V.07	-0.640121	0.135311	High risk	LIHC
TCGA.G3.A5SM.01A.12R.A28V.07	1.23247	0.637241	Low risk	LIHC
TCGA.MI.A75E.01A.11R.A32O.07	0.82861	0.560997	Low risk	LIHC
TCGA.DD.A11D.01A.11R.A131.07	-0.0805769	-0.677696	Low risk	LIHC
TCGA.CC.5262.01A.01R.A131.07	1.51127	0.893952	Low risk	LIHC
TCGA.2Y.A9GY.01A.11R.A38B.07	-0.63772	1.69256	High risk	LIHC
TCGA.ES.A2HT.01A.12R.A180.07	0.691909	0.265765	Low risk	LIHC
TCGA.DD.AAW0.01A.11R.A41C.07	1.08312	0.773236	Low risk	LIHC
TCGA.G3.A3CI.01A.11R.A213.07	0.460882	0.596752	Low risk	LIHC
TCGA.DD.AAVV.01A.11R.A41C.07	1.21561	1.27934	Low risk	LIHC
TCGA.DD.A39Y.01A.11R.A213.07	-1.06142	-0.709179	High risk	LIHC
TCGA.DD.A1EB.01A.11R.A131.07	0.0399921	-0.583077	Low risk	LIHC
TCGA.DD.AAD6.01A.11R.A41C.07	-1.51105	-0.65413	Low risk	LIHC
TCGA.ED.A4XI.01A.11R.A266.07	1.45182	0.855987	Low risk	LIHC
TCGA.HP.A5MZ.01A.21R.A27V.07	2.2061	1.40946	Low risk	LIHC
TCGA.DD.AAVU.01A.11R.A41C.07	-1.0496	-0.709254	Low risk	LIHC
TCGA.DD.A4NO.01A.11R.A28V.07	0.440162	-0.496779	Low risk	LIHC
TCGA.BC.A10W.01A.11R.A131.07	-0.0330406	-0.0602191	High risk	LIHC
TCGA.LG.A9QC.01A.11R.A37K.07	-0.612971	-1.26669	Low risk	LIHC
TCGA.DD.A11C.01A.11R.A131.07	0.910638	-0.0894407	Low risk	LIHC
TCGA.DD.AADB.01A.11R.A41C.07	-0.499621	0.962885	Low risk	LIHC
TCGA.DD.AAVZ.01A.11R.A41C.07	-0.332938	-0.601235	Low risk	LIHC
TCGA.BC.A216.01A.11R.A155.07	-0.686266	0.469208	Low risk	LIHC
TCGA.DD.A1EF.01A.11R.A131.07	-0.0579274	0.114483	Low risk	LIHC
TCGA.DD.AADL.01A.11R.A41C.07	-1.10927	-1.18621	Low risk	LIHC
TCGA.KR.A7K8.01A.11R.A33J.07	0.749408	1.50739	High risk	LIHC
TCGA.ED.A7PX.01A.51R.A352.07	1.17185	-0.198295	High risk	LIHC
TCGA.DD.AADK.01A.11R.A41C.07	0.725744	0.368417	Low risk	LIHC
TCGA.BW.A5NO.01A.11R.A27V.07	-0.16636	-0.0143722	Low risk	LIHC
TCGA.DD.A39W.01A.11R.A213.07	-0.689316	-0.801843	Low risk	LIHC
TCGA.GJ.A9DB.01A.11R.A37K.07	0.706224	-0.238605	Low risk	LIHC
TCGA.DD.A1EA.01A.11R.A131.07	-0.547384	0.258887	High risk	LIHC
TCGA.UB.A7MD.01A.12R.A352.07	0.629402	0.561536	High risk	LIHC
TCGA.ES.A2HS.01A.11R.A180.07	0.185734	-0.731831	Low risk	LIHC
TCGA.G3.A3CJ.01A.11R.A213.07	-0.378099	-0.393438	Low risk	LIHC
TCGA.FV.A3R2.01A.11R.A22L.07	-0.862702	-0.547724	Low risk	LIHC
TCGA.BW.A5NQ.01A.11R.A27V.07	-0.371189	1.20814	Low risk	LIHC
TCGA.2Y.A9GZ.01A.11R.A39D.07	-0.708689	-1.27293	High risk	LIHC
TCGA.4R.AA8I.01A.11R.A38B.07	-0.24835	-0.480626	High risk	LIHC
TCGA.DD.A4NG.01A.11R.A27V.07	-0.422825	-0.0777316	Low risk	LIHC
TCGA.RC.A6M5.01A.11R.A32O.07	1.73395	-0.432165	Low risk	LIHC
TCGA.2Y.A9H0.01A.11R.A38B.07	-0.851892	0.376487	Low risk	LIHC
TCGA.DD.A11B.01A.11R.A131.07	-0.486822	-1.15074	Low risk	LIHC
TCGA.G3.A25V.01A.11R.A16W.07	1.18415	0.873024	Low risk	LIHC
TCGA.5R.AA1C.01A.11R.A41C.07	-0.380048	-0.256735	Low risk	LIHC
TCGA.ED.A8O6.01A.11R.A36F.07	-0.60731	-0.717395	High risk	LIHC
TCGA.DD.AADD.01A.11R.A41C.07	-1.57721	-0.863212	Low risk	LIHC
[truncated: 1,192 more rows]

## Sheet: Fig_7D
	Risk	ImmuneScore
TCGA.VD.A8KF.01A.11R.A405.07	-0.163271	-0.244068
TCGA.V4.A9E5.01A.11R.A405.07	-0.341938	-0.391045
TCGA.V4.A9F3.01A.11R.A405.07	0.195193	1.74947
TCGA.WC.A882.01A.11R.A405.07	-0.0907691	0.552043
TCGA.WC.A884.01A.11R.A405.07	-0.669408	0.864173
TCGA.V4.A9EL.01A.11R.A405.07	0.720877	1.73096
TCGA.V4.A9EW.01A.11R.A405.07	-0.466639	-0.923436
TCGA.V4.A9ET.01A.11R.A405.07	0.245502	-0.715669
TCGA.WC.A88A.01A.11R.A405.07	-0.317152	-0.23661
TCGA.V4.A9F8.01A.11R.A405.07	0.745322	0.160931
TCGA.VD.A8KI.01A.11R.A405.07	0.0914307	0.15729
TCGA.YZ.A983.01A.11R.A405.07	-1.04542	-0.315689
TCGA.VD.AA8N.01A.11R.A405.07	0.188252	1.18272
TCGA.VD.A8K9.01A.11R.A405.07	-1.51996	-0.837961
TCGA.WC.A87T.01A.11R.A405.07	-1.08876	-1.14777
TCGA.V4.A9EF.01A.21R.A405.07	-0.153137	-0.232975
TCGA.VD.AA8S.01B.11R.A405.07	-0.465877	-0.221838
TCGA.WC.A888.01A.11R.A405.07	-0.446707	2.47052
TCGA.WC.A881.01A.12R.A405.07	-2.96612	-0.312271
TCGA.V4.A9EZ.01A.11R.A405.07	-0.233816	0.0971137
TCGA.V4.A9F1.01A.11R.A405.07	0.209735	0.37183
TCGA.V4.A9EY.01A.11R.A405.07	-0.224787	0.180835
TCGA.VD.A8KJ.01A.11R.A405.07	-1.76336	-0.820611
TCGA.V4.A9EC.01A.11R.A405.07	-0.955728	-0.7818
TCGA.V4.A9F7.01A.11R.A405.07	0.205285	-0.956113
TCGA.VD.AA8M.01A.11R.A405.07	-0.503088	-0.288281
TCGA.VD.A8KB.01A.11R.A405.07	-1.66893	-1.2352
TCGA.V4.A9ES.01A.11R.A405.07	-0.335321	-0.859149
TCGA.VD.A8KH.01A.11R.A405.07	-0.851126	-1.02665
TCGA.V4.A9E7.01A.11R.A405.07	-0.420029	-1.02172
TCGA.WC.A883.01A.12R.A405.07	0.974443	-0.226752
TCGA.WC.A885.01A.11R.A405.07	-0.836153	-1.14961
TCGA.V3.A9ZX.01A.11R.A405.07	0.346252	1.31276
TCGA.V4.A9EA.01A.11R.A405.07	0.127457	-0.416544
TCGA.V4.A9EK.01A.11R.A405.07	-2.12026	0.819996
TCGA.WC.A87W.01A.11R.A405.07	-1.83565	-1.04123
TCGA.V4.A9EU.01A.11R.A405.07	0.689296	0.207681
TCGA.VD.AA8P.01A.11R.A405.07	-0.254607	-0.639072
TCGA.YZ.A984.01A.11R.A405.07	-0.628279	-0.810691
TCGA.V4.A9EX.01A.11R.A405.07	-0.43771	-0.3274
TCGA.VD.A8KM.01A.11R.A405.07	-0.216533	3.19032
TCGA.VD.AA8T.01A.11R.A405.07	-0.683773	-0.551995
TCGA.VD.A8KN.01A.11R.A405.07	-0.543636	1.36838
TCGA.V4.A9EH.01A.11R.A405.07	-0.0911817	0.580499
TCGA.V4.A9F4.01A.11R.A405.07	-1.32188	-0.489825
TCGA.V4.A9EI.01A.11R.A405.07	0.648592	-0.160949
TCGA.V4.A9F0.01A.11R.A405.07	-0.259014	0.470439
TCGA.RZ.AB0B.01A.11R.A405.07	1.28465	-0.306645
TCGA.V4.A9ED.01A.11R.A405.07	-0.111454	0.782565
TCGA.VD.A8KK.01A.11R.A405.07	-0.029332	0.114967
TCGA.V4.A9EV.01A.11R.A405.07	-0.698751	2.96832
TCGA.V4.A9EM.01A.11R.A405.07	0.923343	-0.151447
TCGA.WC.A880.01A.11R.A405.07	-2.09841	-0.533627
TCGA.V4.A9EO.01A.12R.A405.07	-0.477653	-0.993083
TCGA.V4.A9E9.01A.11R.A405.07	-0.478703	-0.683541
TCGA.VD.AA8R.01A.11R.A405.07	-1.21815	-1.06536
TCGA.YZ.A982.01A.11R.A405.07	0.593585	0.0352016
TCGA.VD.A8KL.01A.11R.A405.07	0.293043	-0.874241
TCGA.YZ.A985.01A.11R.A405.07	-0.215981	-0.401367
TCGA.VD.AA8O.01A.11R.A405.07	0.430645	0.954862
TCGA.WC.A87Y.01A.11R.A405.07	0.298557	1.11387
TCGA.WC.AA9A.01A.11R.A405.07	-0.180623	-1.24225
TCGA.YZ.A980.01A.11R.A405.07	-0.58479	-0.544996
TCGA.VD.A8KA.01B.11R.A405.07	-1.20691	-0.990494
TCGA.VD.AA8Q.01A.11R.A405.07	-0.244099	0.77173
TCGA.V4.A9EE.01A.11R.A405.07	0.830944	0.542398
TCGA.VD.A8K8.01A.11R.A405.07	0.209927	1.5522
TCGA.WC.A87U.01A.11R.A405.07	-2.27832	-0.709314
TCGA.V4.A9E8.01A.11R.A405.07	0.59515	1.53746
TCGA.VD.A8K7.01B.11R.A405.07	-2.1924	-1.06024
TCGA.VD.A8KG.01A.11R.A405.07	-1.63811	0.394215
TCGA.VD.A8KE.01A.11R.A405.07	-0.00497709	-0.445461
TCGA.V4.A9F2.01A.11R.A405.07	-0.407982	0.64757
TCGA.V4.A9EJ.01A.11R.A405.07	-1.05	-0.449404
TCGA.V4.A9F5.01A.11R.A405.07	-0.253675	-0.676929
TCGA.V4.A9EQ.01A.11R.A405.07	0.243455	0.23775
TCGA.WC.AA9E.01A.11R.A405.07	-2.55772	-0.598998
TCGA.VD.A8KD.01A.11R.A405.07	-0.333156	2.28335
TCGA.VD.A8KO.01A.11R.A405.07	-2.32751	-1.20488
TCGA.V3.A9ZY.01A.11R.A405.07	-0.131538	-0.0892107

## Sheet: Fig_7E-F
	ACC	BLCA	COAD	ESCA	HNSC	KIRP	LIHC	MESO	SARC	SKCM	UVM
TRIM71	-0.165894	0.344203	-0.70647	0.692214	-1.04251	0.453919	-0.37766	1.43098	-1.23642	1.18191	0.154697
CCR4	-0.672937	-0.927213	-0.242476	-0.791901	-1.11499	-0.740667	-0.709415	-0.425212	0.213321	-1.30355	0.0991303
GLB1	0.129881	0.0536251	0.011065	0.158831	0.0833276	-0.0190506	0.0443022	0.105217	0.00976798	0.198146	-0.496036
TMPPE	0.696351	0.271269	0.707002	0.101647	0.0334506	0.268883	0.576334	0.241236	0.0307548	-0.194575	-0.967625
CRTAP	0.266959	-0.0127392	-0.0415086	0.11553	0.177524	0.102165	0.317821	0.0110681	-0.307711	0.0366169	-0.50058
SUSD5	-0.519968	0.0415774	-0.0443634	-0.127798	0.611187	-0.00110222	2.13498	0.0387792	-2.83592	-0.235483	-0.0861785
FBXL2	-0.309617	0.0415707	0.564153	-0.043479	0.300369	0.133193	1.7371	0.0714182	-0.527287	-0.0889682	-1.02081
UBP1	0.0523687	0.0514833	-0.00989535	0.119534	-0.0862473	0.0138001	0.166396	0.0655082	-0.0984028	-0.270291	-0.627843
CLASP2	0.0230025	0.157808	0.270919	0.0646191	-0.0499947	-0.00512156	0.297071	0.0130133	-0.380018	-0.407699	-0.764486
MATN1	-0.316566	-0.712568	-0.189139	-0.27829	-0.196121	0.273916	-0.681157	-0.509765	-1.1039	-0.274707	-0.504309
PDCD6IP	-0.14908	0.104476	0.058337	-0.002305	-0.148018	0.0140822	0.24065	0.0160578	0.0435674	-0.127116	-0.670503
ARPP21	-4.17528	0.639069	-1.67029	-1.4373	-0.169632	0.55669	0.633935	-1.49491	-0.813319	-0.186701	-1.38292
STAC	-0.824744	-0.636221	0.55631	-0.061942	0.299242	1.03803	1.2994	0.0718995	-0.282718	1.57081	-0.603849
DCLK3	1.17026	0.195119	0.193393	0.21148	0.0942058	0.30526	0.711948	-0.969353	0.783379	1.52088	-0.658898
LAPTM5	-0.149757	-0.687028	-0.0999859	-0.318315	-0.366045	-0.847043	0.418947	-0.0697615	0.423672	0.28331	0.740194
TRANK1	-0.397194	-0.189242	0.307751	-0.246103	-0.463744	-0.0105633	0.0639629	-0.0988964	-0.339295	-0.598996	0.271041
EPM2AIP1	0.030932	0.170164	0.339249	0.076932	-0.110985	0.144319	0.156205	-0.231593	-0.359358	-0.317562	-0.57949
MLH1	0.231549	-0.00702497	-0.0657415	-0.0184627	-0.0374609	-0.0208386	0.163826	-0.0101308	0.0171777	-0.12029	-0.46543
LRRFIP2	0.442177	-0.115508	0.129701	-0.134398	-0.0854386	-0.00393772	0.113266	0.0243461	-0.0550905	-0.155254	-0.436324
GOLGA4	-0.0524067	0.23944	0.244864	0.190551	-0.0971698	0.0758481	0.00733467	-0.214043	0.0416016	-0.299711	-0.815297
ITGA9	0.50965	0.0673548	0.0561564	-0.896291	-0.130448	0.0520916	0.119652	-0.414936	-0.207779	-0.324142	-0.470356
CTDSPL	-0.0659232	0.0250563	0.175885	-0.0164207	0.122835	0.0322569	0.759155	-0.462155	-0.0652162	-0.253894	-0.304705
VILL	0.409308	0.0355129	0.0108146	0.0463423	-0.0728167	-0.193933	0.832688	-0.126941	-0.193076	-0.465757	-0.328877
PLCD1	0.242141	0.34123	0.0662334	-0.610836	-0.40686	-0.184737	0.0642467	0.0118595	-0.155151	0.179943	-0.553217
DLEC1	0.491131	0.231467	0.27867	0.924659	-0.303381	-0.12053	-0.110472	-1.18179	-0.917052	-0.145702	-1.10655
ACAA1	0.272674	0.312239	0.0390254	-0.155544	-0.279674	-0.623482	-0.43923	-0.095639	-0.00123322	-0.109818	-0.487465
MYD88	0.29171	-0.0712191	0.00428161	-0.256032	-0.381295	-0.127381	-0.086598	-0.0734956	0.195332	-0.158141	-0.12961
OXSR1	0.0704985	0.0807221	0.158391	-0.0994226	-0.120395	0.0933566	0.263429	0.15617	-0.0393193	0.017476	-0.550961
SLC22A13	-1.11802	0.149749	0.238905	-0.182547	-0.855826	-1.04817	0.295797	-0.845375	-0.755739	-1.1821	-1.90717
SLC22A14	0.0796259	-0.0971348	0.0723755	-0.512158	-0.488863	-0.659341	-0.372736	0.150508	-0.0809589	-0.8922	-1.30597
XYLB	-0.501783	0.162295	-0.0157967	0.36344	-0.00981925	0.0348304	-0.355165	0.351567	0.0970645	0.171762	-0.506444
ACVR2B	0.033929	0.46458	0.389922	0.146199	0.149144	0.371922	0.181963	-0.00695188	-0.403842	-0.0115456	-1.14897
EXOG	0.193226	0.189386	0.234875	0.0642276	-0.0978635	-0.149433	0.185008	-0.0640282	0.0110951	-0.1562	-0.162005
SCN5A	0.550712	0.167147	0.967674	-0.387595	-0.287524	0.32981	1.45835	0.0759383	-0.320524	1.1025	-0.0439492
SCN10A	-3.71329	-2.81564	-3.05152	-2.93944	-2.48211	-1.68937	-2.66892	-2.41917	-0.564843	-1.36342	-1.61852
SCN11A	-0.29447	1.29329	-0.413074	-0.774927	-1.50402	-0.0760988	-0.0369609	1.87048	0.818223	-1.33999	-2.26715
WDR48	-0.0645544	0.12104	0.189035	-0.0726695	-0.251242	0.115618	0.192979	-0.0894216	-0.158933	-0.115272	-0.768899
GORASP1	0.0613171	0.166629	0.0662877	0.0659555	-0.0872613	0.0400394	0.227292	0.0709115	0.110885	-0.153522	-0.621775
SCNN1D	-0.0824932	-0.178427	0.0135088	-1.04798	-0.903831	0.284315	-0.0407652	-0.548921	-0.504544	-0.102121	-0.824279
TTC21A	0.079812	0.299702	0.283528	0.0695447	-0.312563	0.166882	0.781519	-0.266824	-0.0864882	-0.354106	-0.675755
CSRNP1	0.0200616	-0.00619568	-0.0121995	-0.190757	-0.277303	0.264057	-0.153717	-0.724	0.000555007	0.436498	0.176683
XIRP1	0.33886	-1.99973	0.503795	0.246444	-0.662317	-0.532222	-0.671065	-0.403352	-1.35138	-0.451919	-0.271944
CX3CR1	-1.98272	-0.475623	0.11522	-0.0908157	-0.617722	-0.215208	1.24466	0.313459	-1.08893	1.03325	-0.270565
CCR8	-2.83204	-0.926342	0.0566739	-0.563467	-0.870467	-0.666569	-0.413098	0.0163992	0.533578	-1.00445	-0.383947
SDC3	-0.150887	-0.260132	0.00700624	-0.107125	0.185568	-0.263817	0.644139	-0.11225	-0.110287	0.0313974	-0.143586
SLC25A38	-0.253174	0.172347	-0.151531	0.0886969	0.0177366	0.0157601	-0.0129916	-0.0925348	-0.0845279	-0.139121	-1.0137
RPSA	0.566828	0.219434	-0.159004	-0.0167815	0.0970606	0.152799	0.29351	-0.026631	0.0918356	0.0149665	-0.804563
MOBP	-1.757	-1.72555	-0.899145	0.283507	-0.0107644	-0.465656	-1.25098	-0.64578	0.0577974	-0.79192	-3.52724
MYRIP	-1.52062	0.427909	0.238198	-0.0912781	-1.11615	-0.986256	-0.298522	-1.07909	-0.862013	-0.118407	-0.963749
EIF1B	0.11325	-0.00529914	-0.0798312	0.17347	0.219561	0.0761089	0.0949581	-0.15255	-0.151844	-0.179019	-1.09007
ENTPD3	1.11262	0.453498	0.195028	-0.0497454	-0.17573	-1.95674	1.72349	-0.604806	-0.814623	-0.817708	-1.71797
RPL14	0.389249	0.270219	-0.12248	0.00169122	-0.0333263	0.202649	0.253703	-0.124933	-0.120939	-0.0191858	-0.694146
ZNF619	-0.0182303	0.0757968	0.249819	0.190086	-0.179425	0.192694	0.260749	-0.000188311	-0.29669	-0.432048	-0.866056
PUM1	-0.0592835	0.107248	0.135491	-0.0750146	-0.0197028	0.232415	0.344333	0.0353127	-0.0733514	-0.048505	-0.247726
ZNF620	0.355137	0.18584	0.187792	0.325882	-0.450461	0.221182	0.329934	0.0376638	-0.568868	-0.460594	-0.991604
ZNF621	-0.0533028	0.179361	0.36515	0.122604	-0.00324662	0.122661	0.463366	0.118481	-0.20974	-0.211458	-0.941612
CTNNB1	0.506373	0.0334619	0.140203	0.0778586	0.105949	0.00363433	0.0413102	-0.13756	-0.267997	-0.217386	-1.42026
ULK4	0.172806	0.0772459	0.357005	0.0504478	0.077727	-0.0850831	-0.129628	0.356839	-0.0421781	0.10155	0.622574
TRAK1	0.169914	0.629898	0.144261	0.0216856	-0.130023	-0.0156812	0.596423	0.0471952	-0.0181131	-0.166259	-0.622566
CCK	0.0499865	0.652883	1.03993	0.590272	0.078116	-0.242264	-3.18168	1.27512	-3.67981	0.305655	-1.41524
LYZL4	-2.00072	0.392105	-1.13035	-1.26902	-2.04531	-1.51178	-2.14141	-3.07652	-2.15666	-2.42416	#NAME?
VIPR1	-0.907127	0.853163	0.104022	0.302289	-0.0797146	-1.76139	-0.164866	-0.332192	-0.521282	-0.985072	-0.415906
SEC22C	0.153171	-0.0753015	0.10124	0.130038	0.0421869	0.0663583	0.209085	0.166052	-0.114583	-0.212851	-0.798869
SS18L2	0.323804	0.0697434	-0.0577335	0.176725	-0.0333039	-0.0280784	0.188967	0.0703971	0.276993	-0.22471	-0.209468
NKTR	-0.122021	0.429388	0.574528	0.103542	-0.146429	0.205458	0.506377	-0.151601	-0.30843	-0.459145	-0.958439
ZBTB47	-0.19971	0.0592322	0.13786	-0.142867	-0.0201013	-0.122762	0.80068	-0.17779	-0.278334	-0.0629454	-0.360988
KLHL40	-1.18381	-2.61981	-2.31914	-2.42295	-0.212683	-2.45026	-1.51359	1.89072	-1.55275	-0.183229	-0.442426
CCDC13	-0.353019	0.0332496	-0.0171287	0.0171324	-0.365799	-0.144489	0.874804	0.167463	-0.843194	-0.89113	-0.451536
HHATL	-3.25944	-0.953126	-1.51674	-0.964242	-0.17848	-4.5414	7.7585	0.837167	-5.78217	-1.9138	-1.05148
RP4-613B23.5	0.0679478	0.163517	-0.355199	-0.283258	-0.11149	-0.316225	-0.628459	0.633712	-0.0171784	-0.153216	-0.097696
HIGD1A	0.20169	0.139797	-0.0658374	0.0125022	-0.27766	-0.0829473	-0.442155	-0.0676176	-0.227293	-0.111562	-0.564099
NKAIN1	1.64344	-0.466087	0.197783	-0.542513	-0.699507	0.0574973	1.27392	0.837817	-0.683486	0.553845	1.11589
ACKR2	-0.31954	0.524843	-0.244045	-0.383285	-0.765534	0.145117	-0.614988	-0.479825	1.18654	-0.435698	-0.8725
RP11-136C24.3	-0.293578	0.372002	-0.228841	0.129892	-1.03333	-0.260605	-0.234682	-0.812536	-0.178278	-1.37344	-1.36028
KRBOX1	0.374905	0.673037	0.273605	0.314436	-0.152349	-0.306932	1.28993	-0.88455	0.573467	-1.21189	-1.06197
CYP8B1	-0.819433	0.942849	-0.81028	-0.0310396	-0.784139	-1.03556	-0.829484	-0.683636	0.374239	0.7145	-2.0022
ZNF662	-0.110209	0.776641	0.358501	-0.207389	-0.776547	-0.135605	0.554905	-0.0137136	-0.375328	-0.260345	-1.1967
FAM198A	-0.163188	0.227017	0.00656054	0.164225	-0.882701	-0.285025	-0.0514932	-0.780444	0.0589739	-0.630035	-1.24832
SNRNP40	0.25119	-0.110626	-0.0547436	-0.00591959	0.0732664	0.0720129	0.385937	-0.0322847	0.152972	-0.0510502	-0.0247911
POMGNT2	-0.288534	0.0837028	0.118453	-0.0100523	-0.0964075	0.114239	0.290084	0.0980707	-0.0749162	0.0934413	-0.678484
SNRK	-0.131358	-0.0127827	0.249801	-0.257125	-0.289858	-0.35527	0.0418494	-0.296456	-0.000153675	-0.343041	-0.894453
ANO10	-0.129954	0.147282	0.0810262	-0.0560487	-0.0186745	-0.117822	0.308471	0.0705503	-0.0949457	0.220755	-0.528613
ACAP3	0.178197	0.377872	0.0736171	-0.209245	-0.0635621	-0.131638	0.392622	-0.591616	0.143825	-0.0743972	-0.000403917
ABHD5	0.0913811	0.183451	0.073815	-0.294028	-0.20126	-0.0628637	-0.0821824	-0.0582196	-0.091779	-0.133135	-0.494561
TOPAZ1	-2.15176	-2.15942	-3.14101	-3.26606	-2.80069	-1.46345	-1.05737	-4.37671	-3.50956	-3.4937	-4.44119
ZCCHC17	0.0752793	-0.0434179	-0.0887219	-0.00215836	0.108998	0.167263	0.488815	-0.0103949	0.243724	-0.325414	0.0389554
TCAIM	-0.0909509	0.303691	0.0688255	-0.0335679	-0.0350516	0.164556	-0.00446813	0.0112053	-0.153617	-0.275999	-1.12527
ZNF445	-0.144092	0.117784	0.346167	0.0653628	-0.0758597	0.220851	0.221466	0.00132306	-0.35913	-0.0828137	-0.674357
ZNF852	-0.542075	0.266948	0.618248	0.0914155	-0.242273	0.249383	0.119756	0.0822605	-0.540605	-0.296196	-0.841837
ZKSCAN7	-0.225615	0.330841	0.163488	-0.390276	-0.00143991	-0.0159979	0.534113	-0.00786708	-0.399855	-0.367392	-1.08368
ZNF660	0.233201	0.0242609	0.572931	-0.281966	-0.203083	0.00510275	0.751341	-0.0928916	-0.581443	-0.408861	-1.07871
ZNF197	-0.0967239	0.109218	0.228258	-0.00596106	0.0346859	0.157746	0.185848	0.102244	-0.107279	-0.439423	-1.13875
ZNF35	0.210015	0.102998	0.201549	0.00758829	0.018918	-0.0245895	0.422861	0.120228	-0.0472076	-0.32474	-0.541016
ZNF502	-0.147593	0.100921	0.120423	-0.220602	0.160867	0.0452687	0.639179	0.174143	-0.27434	-0.414724	-1.11539
ZNF501	-0.217252	0.0361171	0.0896723	-0.0684411	0.0772797	0.157765	0.547803	0.049029	-0.375722	-0.185358	-1.08934
FABP3	-1.01005	-2.18737	-0.0937299	0.372835	-0.24272	-0.48321	2.89389	0.974425	1.52373	0.811184	1.20488
KIAA1143	-0.168479	0.156997	0.146614	0.0498525	-0.0506633	0.179432	0.0905179	0.0752105	-0.130242	-0.197886	-0.85308
KIF15	1.14225	-0.0297242	0.0986915	0.0383948	-0.0686315	0.309204	0.597485	0.596097	-0.179411	-0.0617656	-0.335732
TMEM42	0.0385965	0.169547	0.0868233	0.15062	0.247665	0.00414261	0.227484	-0.00940908	0.182296	-0.115829	-0.598249
TGM4	0.696045	-0.692452	-0.142403	-0.29251	0.125856	-0.416083	-1.84494	0.637268	-0.0860771	-0.541106	-2.86591
ZDHHC3	0.343924	0.200592	-0.00537294	-0.0338144	-0.00900498	-0.0286528	0.178357	0.286334	0.122282	0.0167439	-0.361993
EXOSC7	0.386698	0.116232	-0.0474274	-0.0505457	0.134187	0.045887	0.221805	0.280756	0.0770038	-0.00314345	-0.274132
SERINC2	-2.09678	0.240303	-0.148148	-0.0470775	0.397857	-0.0430177	0.190958	1.21659	-0.125328	0.432583	0.174141
CLEC3B	-0.121257	-0.297649	-0.16461	-0.748783	-0.240119	-0.018001	0.608254	-0.182529	1.01308	-0.101532	0.163104
CDCP1	1.09032	-0.299331	0.196236	-0.207515	0.0469913	0.445971	1.72402	0.228602	0.764887	1.02884	0.100826
TMEM158	0.782203	0.00307279	-0.199726	0.18646	0.35334	0.440899	0.293765	0.439446	-0.0115843	1.53279	0.990636
LARS2	-0.277082	-0.0470506	-0.020193	0.021548	-0.0439183	-0.184217	-0.0418111	0.128138	-0.20658	-0.154928	-0.629433
LIMD1	0.252812	0.479474	0.152802	0.0394072	0.0103254	-0.00217534	0.240721	0.196316	0.0700561	-0.40585	-0.481583
SACM1L	-0.150468	0.282675	0.171632	0.0741398	-0.111053	-0.0940804	0.116674	0.0357403	-0.228919	-0.307859	-0.441921
SLC6A20	-1.14321	-0.410779	0.0366828	0.281159	-0.437936	-0.291356	2.63824	0.265582	-3.80163	0.145966	-0.334743
LZTFL1	-0.160135	0.391812	0.135072	0.029579	-0.0439019	0.076449	0.451169	0.192022	-0.0660595	-0.0965306	-1.45822
CCR9	-2.32027	-0.440579	0.173272	0.920642	-1.25707	-0.219497	0.991294	-1.4756	-0.265147	-1.29578	-1.44333
FYCO1	-0.257268	0.193335	0.131419	-0.257433	-0.344911	-0.0988209	0.186312	-0.222873	-0.57474	-0.19892	-0.381973
CXCR6	-0.400437	-1.08227	-0.182811	-0.594563	-1.30503	-0.55708	-0.243418	-0.589122	-0.131933	-0.427753	0.324982
XCR1	-0.736567	1.09494	-0.506433	-1.24722	-0.819101	-0.486376	-0.938652	-0.389652	0.37176	-1.04806	0.656243
CCR3	-1.8767	0.461068	-0.233455	-0.657853	0.172042	0.0607022	0.992754	-0.582653	0.602619	-0.834054	-1.47222
CCR1	0.117034	-0.348943	-0.0708437	-0.336585	-0.513055	-1.06356	0.232403	0.0549145	0.151505	0.0461584	0.497153
CCR2	-0.729451	-0.953177	0.00703968	-0.89142	-1.19744	-0.600036	0.0240268	0.665355	0.101798	-0.730818	1.6002
CCR5	-0.614223	-1.4116	-0.17915	-0.72134	-1.21524	-0.745156	-0.100533	-0.0917435	-0.0215704	-0.480581	0.658184
CCRL2	1.58344	-0.0289166	-0.083138	0.37266	-0.34555	-1.07815	0.649201	-0.0615867	0.145537	0.163117	0.456038
LTF	-1.21377	-3.75334	-0.608649	-2.93127	-0.600013	-2.8143	-1.26755	-0.888715	-0.864292	-0.138299	-2.22764
RTP3	3.09574	-1.29031	-0.133788	-1.71932	-0.503323	-2.37194	-1.02258	-1.31387	-2.11144	0.428602	-1.85624
LRRC2	0.0575505	-0.956755	0.339359	-0.26361	-0.17304	-0.37333	-0.635189	0.368642	-2.21547	-0.28549	-0.162168
TDGF1	0.329608	-1.05437	-0.0217782	-0.286174	-2.3949	0.0879204	-1.00534	-0.982024	-1.88216	-0.951295	-2.81916
ALS2CL	0.136438	0.306763	0.509851	-0.332158	-0.1681	-0.0482475	0.515966	0.184469	-0.541351	0.262795	-0.0978368
TMIE	0.903308	0.0439098	0.289744	-0.38488	0.478596	-0.134067	0.464605	0.414735	-2.04796	0.120468	0.0244969
PRSS50	0.704588	-0.378582	0.283484	0.735521	-0.0846858	0.141317	0.649439	0.837015	-3.19913	-1.33075	-0.89311
PRSS46	0.999227	-0.158208	0.724558	-0.413115	-1.07272	0.0388951	0.569918	0.412672	-3.89283	-0.467152	-2.01619
PRSS45	0.128312	0.471968	0.41596	-0.17027	-0.726606	-0.180242	0.426698	-0.337563	-2.27801	-0.693309	-1.37521
PRSS42	-1.21816	0.0361611	0.539687	-0.469941	-1.12972	0.0342405	0.279382	-0.233898	-2.07109	-0.603268	-2.60833
MYL3	0.509123	-0.204981	0.0584706	-0.228924	-0.506201	0.100725	0.733837	2.10297	-2.49132	-0.268651	-0.841512
PTH1R	0.885115	0.065765	0.470838	-0.237918	0.207699	-0.252529	1.02724	0.0685034	-2.05421	0.358067	-0.565005
CCDC12	0.484642	0.257796	-0.110862	-0.161225	0.0162629	0.0380898	0.290755	-0.0139279	0.171942	-0.0566972	-0.301661
NBEAL2	0.462085	0.306462	0.173968	-0.377848	-0.393025	-0.0106305	0.806261	-0.0636834	-0.00289557	-0.0305791	-0.422905
SETD2	0.0943674	0.12295	0.282163	-0.0534558	-0.0836332	0.0942586	0.136376	0.14589	-0.237138	-0.244295	-0.80277
KIF9	0.272267	0.318924	-0.0020154	0.250211	0.193958	-0.0785071	0.51454	0.194045	-0.0369929	-0.12823	-0.712661
KLHL18	0.338658	0.085709	0.103638	-0.115549	-0.191356	-0.047755	0.388963	0.116621	-0.0270964	0.09449	-0.532204
PTPN23	0.24384	0.158131	0.0919739	-0.120875	-0.0459766	-0.044933	0.359331	0.166454	-0.0147355	0.167659	-0.144232
SCAP	0.912501	0.376956	0.112656	-0.125804	-0.0315228	0.0157506	-0.107911	0.10937	-0.139396	0.0103402	-0.353446
ELP6	0.304589	0.109698	-0.128305	-0.00516997	0.0541131	-0.0502175	0.127534	-0.0330039	-0.0746889	-0.141986	-0.224797
CSPG5	0.309764	0.164801	0.402591	-0.0417366	0.164353	1.37851	0.073121	0.603294	-1.41323	-2.37261	-0.326269
SMARCC1	0.36317	0.132386	0.000158941	-0.0134337	-0.071022	0.224125	0.224434	0.317994	-0.215558	-0.0875382	-0.768712
DHX30	0.327575	0.109876	0.0799689	-0.00838747	-0.0449258	-0.0117679	0.195774	0.0645402	-0.229352	0.0326279	-0.291702
MAP4	0.104373	-0.0225911	0.0896706	-0.193377	-0.0870276	0.118184	0.579361	0.310452	0.0165348	0.201232	-0.19487
CDC25A	1.11429	0.0371321	-0.0574449	0.0872395	0.0698892	0.0834644	0.589304	0.597456	-0.28258	-0.0829009	-0.668073
CAMP	0.792138	-1.03465	-0.0790744	-1.07168	-0.740561	-0.431783	-0.00188871	-1.13124	0.266837	-0.828103	0.333596
TINAGL1	-0.0466517	0.350935	0.142423	0.0654081	0.801434	0.0911071	1.49246	0.220604	0.0139244	-0.251738	0.411996
ZNF589	-0.0683056	0.0252274	0.249333	-0.207615	-0.36398	-0.0289017	0.480457	-0.205564	-0.377783	-0.246651	-0.490876
NME6	0.103729	0.0680054	0.100327	0.0174932	0.0808292	0.158742	0.4415	0.120267	0.0395182	-0.0647461	-0.451662
SPINK8	5.0325	0.156043	-0.178912	-1.80798	0.260498	-1.18358	-4.30566	-2.42219	-2.03015	-1.27111	-1.46657
FBXW12	-0.628022	0.131266	0.730875	-0.454874	-0.314348	0.321837	-0.0774532	0.113073	-0.742664	-1.36118	-1.58928
PLXNB1	-0.362976	0.387006	0.268518	-0.131716	-0.182107	0.220368	0.16745	-0.13576	-0.315064	-0.386066	-0.778217
HCRTR1	-1.27374	-0.183782	0.584692	-0.362364	-0.674304	-0.606428	-0.12275	-0.710047	-2.14627	-0.67088	-0.501538
CCDC51	0.0553266	-0.0947936	-0.090617	0.0377377	0.0949716	-0.0136285	0.205392	0.15611	-0.10591	-0.174369	-0.584396
TMA7	0.431129	0.209818	-0.0676129	-0.0500156	0.0382069	-0.023125	0.19042	0.103169	0.341356	-0.122804	-0.450651
ATRIP	-0.447122	0.134279	0.536017	-0.239552	-0.459131	0.0046032	-0.29695	-0.629894	-0.247777	-0.465898	-1.20221
TREX1	#NAME?	#NAME?	#NAME?	#NAME?	#NAME?	#NAME?	#NAME?	#NAME?	#NAME?	#NAME?	#NAME?
SHISA5	0.192882	0.151228	0.0190062	-0.105346	-0.022518	0.133121	0.0967443	0.0129206	0.0315528	0.132768	0.158008
PFKFB4	0.335706	0.332238	-0.0283619	0.161546	0.132539	0.321982	0.695117	0.429768	0.519661	-0.277723	-0.516493
PEF1	0.0515105	-0.0142687	-0.119476	-0.116259	0.041211	0.0689986	0.245818	-0.134823	0.239483	0.0955322	0.128139
UCN2	-0.339448	-0.106562	0.424286	-0.0276702	0.33142	-0.215822	0.480383	0.207031	-1.04285	-0.386089	-0.0821368
COL7A1	0.432959	-0.11063	0.677614	0.153345	0.274032	-0.033411	0.282037	0.397479	-0.295714	2.29086	-0.101376
UQCRC1	-0.0591461	0.0711486	-0.147791	-0.00387909	0.0559997	-0.172178	0.00644214	0.207897	-0.171451	0.180843	-0.0483168
TMEM89	0.165306	-0.345887	0.290175	-0.490744	-0.366333	-0.241311	0.518764	-0.209472	-0.0181349	-0.501243	-1.42543
SLC26A6	1.37022	0.00943334	0.0791578	0.216744	0.125783	0.0388209	0.556392	0.283841	0.184649	-0.137175	-0.324627
CELSR3	0.585158	0.280954	0.402396	0.554363	0.0970562	0.44851	0.210219	0.800417	-0.218433	0.615806	-1.12602
NCKIPSD	0.239148	0.107293	0.0275362	0.0250724	0.0222033	-0.00229952	0.126194	0.118307	-0.0556487	0.0932479	-0.340742
IP6K2	0.181327	0.284351	0.0238854	-0.0456962	-0.133092	-0.00605488	0.299047	0.0938034	-0.114125	-0.136531	-0.637621
PRKAR2A	0.409052	0.168927	0.112424	0.0118173	-0.0160955	-0.00556149	0.0772676	0.194345	0.0144268	-0.08588	-0.513995
SLC25A20	0.306325	-0.042006	0.0213992	-0.0275528	-0.186499	-0.381903	-0.255738	0.108477	-0.168031	-0.219793	-0.169024
ARIH2OS	0.0978061	0.0934765	0.0479434	-0.0722692	-0.120339	0.227875	0.309444	-0.082732	-0.317972	-0.423456	-0.730155
ARIH2	0.0769683	0.120372	0.113399	-0.0406937	-0.033132	-0.0358159	0.0981712	0.0748871	-0.0158005	-0.214356	-0.713691
P4HTM	-0.103793	0.409103	0.126896	0.12954	-0.0764004	-0.0039261	0.409993	0.024661	-0.206937	0.0930744	0.000712778
WDR6	0.10925	0.243486	0.023671	-0.0759018	-0.0507912	0.0124672	0.332656	-0.047223	-0.390872	-0.00183084	-0.461768
DALRD3	0.478444	0.104416	0.063516	-0.0842051	0.110448	0.0507192	0.489448	0.232362	-0.169908	0.0507858	-0.548305
NDUFAF3	0.106961	0.180159	-0.103268	0.0232976	0.0291034	-0.161631	0.312063	0.156893	-0.0538726	0.174433	0.111712
IMPDH2	0.458655	0.234524	-0.188905	0.0159035	0.0397293	0.212955	0.32299	-0.0177992	-0.227584	0.214271	-0.252076
COL16A1	1.36182	-0.495916	0.0535232	0.0562784	-0.033255	0.185216	0.800432	-0.434814	-0.179742	0.344511	0.268956
QRICH1	0.093838	0.127311	0.10178	-0.143649	-0.122528	0.0812242	0.160741	0.0662641	-0.115605	-0.109172	-0.401569
QARS	0.362745	0.234035	-0.0748306	-0.010645	-0.115029	0.0216107	0.121064	0.0500589	-0.0398603	-0.0149973	-0.393793
USP19	0.123266	0.127395	0.0915437	-0.116647	-0.128019	-0.0370838	0.143609	0.147085	-0.262913	-0.076541	-0.487554
LAMB2	-0.338862	0.089215	0.365323	-0.0761481	0.127476	0.27957	0.18134	0.188343	-0.109391	0.183629	-0.357575
CCDC71	0.168716	0.208308	-0.0650955	-0.141882	-0.0829243	0.0397593	0.241459	0.232186	0.0237985	0.0878587	-0.218959
KLHDC8B	-0.110589	0.253767	0.0982424	-0.411209	-0.139888	-0.258722	0.684114	0.0671453	0.0957986	0.223043	0.172525
C3orf84	-2.35285	0.229893	0.0265292	-1.21696	-2.0961	-1.61137	-1.04452	-2.25966	-1.79725	-0.731955	-0.935581
BAI2	-0.784617	-0.158282	0.241669	0.105506	-0.114605	0.365751	3.23841	0.0539852	-0.878942	0.56937	1.06897
CCDC36	0.109079	-0.00773749	0.43843	-0.558427	-0.694548	-0.501323	1.50748	-0.11395	0.266053	-0.469251	0.897125
C3orf62	0.27041	0.175071	0.0709258	-0.211536	-0.193263	-0.0506087	0.249528	-0.0937538	0.0554032	-0.328882	-0.137702
USP4	0.101776	0.118846	0.131917	-0.15939	-0.0874323	-0.0307082	0.250285	0.133803	-0.111255	-0.0813292	-0.581195
GPX1	-0.0415399	0.00229155	-0.0869751	-0.178993	0.196781	-0.294403	0.160297	0.268718	0.295425	0.490929	0.430024
RHOA	0.192933	-0.0322665	-0.0392072	-0.0553225	-0.0211544	-0.0335674	0.246677	0.217394	0.268286	-0.00564952	-0.243329
PUSL1	0.384824	0.270747	-0.194507	-0.044464	0.243171	-0.0938647	0.575136	-0.319181	0.266914	0.137684	0.438452
TCTA	0.163018	0.178295	0.0246212	0.203576	0.019585	-0.082983	0.041791	-0.0676129	-0.0802413	-0.227463	0.0786692
AMT	0.709453	0.470583	0.147994	-0.348092	-0.107123	-0.18622	-0.232114	-0.481846	-0.882066	-0.154066	-0.892523
NICN1	0.023571	0.245501	0.174349	-0.0906784	-0.166546	-0.0120123	0.426162	-0.235145	-0.42826	0.0768097	-0.693019
DAG1	0.0436631	0.155888	0.027974	0.124827	-0.0189445	0.215875	0.154794	0.358739	-0.228151	-0.146392	-0.380995
BSN	0.300702	0.189793	0.141458	0.241	-0.445275	0.282477	-0.85228	0.209269	-0.844982	0.0281954	-0.725934
APEH	0.139211	0.113481	-0.061924	-0.0706857	0.0643952	-0.146832	-0.105231	0.175016	0.0545546	0.0458164	-0.344961
MST1	1.70207	0.395957	0.0742531	0.0952583	-0.097135	0.181594	-0.661497	0.429443	-0.564544	-0.568717	-0.943288
RNF123	0.0878475	0.187523	0.15313	-0.106067	-0.0971255	-0.0788331	-0.179296	0.0823005	-0.297237	0.0772809	-0.268477
AMIGO3	-0.61873	-0.371614	-0.630744	-0.680303	-1.67063	-0.560838	-0.312476	-1.07934	-0.943232	-1.19145	-1.41101
GMPPB	-0.00303019	0.106563	-0.054964	-0.0212404	-0.136069	-0.171754	0.170201	0.0226188	0.074405	0.0848162	0.176615
IP6K1	0.212073	0.0588992	0.0748085	-0.0811243	-0.0532013	0.0450016	0.235736	0.224852	-0.0129343	0.010072	-0.291885
CDHR4	-0.973825	-0.158341	-0.173104	-0.823659	-0.209119	-0.314399	0.318536	0.550981	-0.204969	0.718774	-0.446164
SPOCD1	1.39804	0.746018	0.188883	-0.144228	0.168731	-1.0446	0.733454	-0.190118	-0.51572	1.08232	0.316917
FAM212A	0.198912	0.43736	-0.0771626	-0.459887	-0.107054	-0.347086	0.66137	-0.234078	-0.0667022	-0.236255	-0.10078
UBA7	-0.123817	0.0509364	0.155644	-0.230609	-0.536484	-0.148935	0.0840396	-0.0685983	-0.165112	-0.475004	0.0586431
TRAIP	0.537212	0.0533041	0.0784577	0.00928265	0.0279731	0.122277	0.867106	0.264687	0.132286	-0.0762487	-0.508097
CAMKV	-1.71348	0.396006	0.0336245	-0.575423	-1.12942	-0.727885	-0.590932	1.16248	-2.84269	1.86616	-1.59155
MST1R	-0.744828	-0.0205352	0.217758	-0.0687817	-0.100943	-0.21148	2.07424	0.113882	-0.300941	-0.244686	-0.160763
MON1A	0.408609	0.0892039	-0.0374841	-0.0901293	-0.0166459	-0.158059	-0.0390688	0.141809	0.0765779	0.207411	-0.183245
RBM6	0.272997	0.172848	0.199889	-0.0208831	-0.0873883	-0.00817585	0.394906	0.0156718	-0.0471448	-0.223418	-0.827084
RBM5	0.25412	0.252111	0.243565	-0.202718	-0.159199	0.0500069	0.283639	-0.0692577	-0.194481	-0.437641	-0.59589
SEMA3F	0.348635	0.315879	-0.140988	-0.401768	-0.169658	0.310622	0.288265	-0.281171	0.296518	0.403158	-0.00454291
GNAT1	-0.597923	-0.0300695	-1.54501	-1.21291	-1.51926	-0.862144	-0.426263	-1.50836	-1.15675	-1.0338	-4.03778
SLC38A3	-1.30856	-0.266974	0.0816029	-0.451456	-0.486347	-1.02471	-0.852795	-3.44014	-1.76049	0.700024	-1.15301
GNAI2	0.115168	-0.0575547	0.0673172	-0.213593	0.0605716	-0.0907636	0.211338	0.0606867	0.218381	0.27286	-0.03439
SEMA3B	0.809526	-0.501795	-0.0244669	-0.21937	0.553791	0.499884	0.525019	-0.177271	-1.69988	-0.517297	-0.786997
LSMEM2	0.876632	-0.305706	1.14015	-0.430565	-0.574161	0.174134	0.0378576	-0.048875	-0.870513	0.276803	-0.335209
IFRD2	0.157436	0.0169404	-0.0589946	-0.0227695	0.14657	-0.16312	0.027996	0.408389	0.0912892	0.0838647	-0.245553
PTP4A2	-0.0642299	-0.0491017	0.0286522	0.26944	0.0334024	0.21877	0.407323	-0.0909072	0.358382	-0.134437	-0.153079
HYAL3	0.870355	0.277451	0.0418999	0.0811991	0.137315	0.324707	-0.135396	0.370299	-0.403925	0.297865	0.0968792
NAT6	0.0628686	0.1663	0.0255428	-0.0604169	0.0649282	0.264532	0.0642916	-0.14327	-0.0687473	0.0358267	-0.175071
HYAL1	0.338507	-0.213981	-0.263868	-0.388381	-0.170587	-0.503532	-0.350531	0.0876005	-0.344674	0.420765	-1.25579
HYAL2	0.296567	0.00489375	0.0281348	-0.106085	0.0218957	0.0398638	0.181649	-0.108704	0.176021	0.185134	-0.405308
TUSC2	0.0119006	0.16963	-0.0630922	-0.0855641	0.0801208	-0.106499	0.246084	0.0355981	0.0500527	-0.0772374	-0.357294
RASSF1	0.559229	-0.0393896	-0.000549023	-0.0231349	-0.0684813	-0.0476613	0.309265	0.147212	0.310483	0.120132	-0.110497
ZMYND10	-0.18176	0.645487	0.0724618	0.238614	-0.367566	0.0890852	0.538482	-1.43115	-0.728652	0.56261	-0.64402
NPRL2	0.207574	0.301805	0.0288067	-0.121828	-0.0127114	0.0263225	0.108231	0.186213	-0.00288771	-0.0298787	-0.396916
CYB561D2	-0.00428853	0.125269	-0.136248	0.0480291	-0.0190004	-0.11409	0.0596439	0.248404	0.30594	0.052189	0.0902776
XXcos-LUCA11.5	1.04238	-0.614398	-0.853857	-2.0175	-0.642569	-1.00051	0.15064	-0.230185	-0.47771	0.0132798	-0.813827
TMEM115	0.154869	0.187519	-0.0671777	-0.0408467	0.147867	-0.00385616	0.206248	0.161093	0.0854563	0.215197	-0.00401169
CACNA2D2	-0.573469	-0.144997	-0.837308	-0.37286	-0.541784	-0.117999	0.589104	0.825222	-2.45386	0.656334	0.197114
C3orf18	-0.350998	0.00757807	0.391164	0.0231883	0.241524	-0.187189	0.192882	0.227531	-0.545059	0.108605	-0.124823
HEMK1	0.00200484	0.314185	0.156751	-0.023368	-0.0380596	0.0970334	0.178516	0.10847	-0.116146	-0.0598288	-0.460906
CISH	-0.287709	-0.23199	-0.189448	-0.114917	-0.314502	-0.471918	-0.265578	-0.21927	-0.0250263	-0.0309204	-0.16738
MAPKAPK3	-0.232085	-0.0112193	0.00275168	-0.193319	-0.00726493	-0.0992231	0.335814	0.0732298	0.0433734	0.269495	-0.336815
DOCK3	-0.564927	0.578544	0.212525	-0.555102	0.0730422	0.394947	0.444808	-0.398359	-1.47545	0.841307	-1.00045
MANF	0.217928	0.0324085	-0.0979545	0.088864	0.123359	-0.0715549	0.0478031	0.089083	0.327989	0.119542	0.126981
KHDRBS1	0.116773	-0.10118	-0.0380211	-0.00695133	0.0153258	0.220325	0.41771	-0.0853719	-0.0498319	-0.0497703	-0.400808
RBM15B	0.221882	0.045095	-0.0028989	-0.149887	-0.0823776	0.113673	0.233841	0.132601	-0.0431106	0.0396744	-0.319439
VPRBP	-0.274991	0.0967177	0.146422	-0.0415249	-0.054926	0.0459098	0.0940406	0.10247	-0.100632	-0.166947	-0.772675
RAD54L2	0.0544839	0.165446	0.309397	-0.0491546	0.0377777	0.0663852	-0.031374	0.0241784	-0.208101	-0.292552	-0.636631
TEX264	0.0831384	0.225121	-0.150198	0.00645014	0.0550394	-0.0746865	0.0846357	0.00209121	0.0704321	0.0556683	0.0381118
GRM2	-0.0438264	0.392822	-0.16553	-0.0841377	-0.287889	-0.302395	0.327991	-0.358925	-0.67932	-0.5927	-1.07591
IQCF6	-3.79847	0.0325273	-0.592708	-1.4421	-0.898115	0.0380788	-0.08521	-1.08707	-2.24126	-1.6304	-3.47044
IQCF3	-5.14802	-3.51466	-2.43243	-2.78333	-2.84568	-0.354397	-1.7869	-4.17434	-2.62278	-4.39794	#NAME?
IQCF2	-3.84199	-3.07587	-3.86306	-3.91834	-1.52148	0.450589	-0.224404	-3.23428	-1.47923	-0.401059	-3.97179
IQCF5	-2.85682	-3.12849	-4.82989	-4.05309	#NAME?	-1.97453	#NAME?	#NAME?	#NAME?	#NAME?	#NAME?
IQCF1	-0.803253	-0.409503	0.0780228	-1.0044	-0.627304	-1.16101	-0.80909	-0.85337	-1.49332	-0.862527	-2.06669
RRP9	0.24621	0.12674	-0.0781648	-0.0554703	0.261018	-0.0192736	0.288443	0.236811	0.278104	0.192835	-0.246869
PARP3	-0.0482849	-0.0760634	0.0551426	-0.16815	-0.0553831	-0.143182	0.402176	-0.00632549	-0.522771	-0.165952	-0.374551
GPR62	-0.253847	0.367273	0.0722275	0.0890969	-0.12739	0.0148219	-0.141236	0.344906	-0.525554	-0.707806	-0.806314
CPSF3L	0.161007	0.0982898	-0.0126152	0.0399557	0.0596999	0.0688118	0.286537	-0.372668	0.278335	0.0644717	0.0255085
TMEM39B	-0.196745	-0.0473273	-0.144939	-0.0981954	-0.038167	0.0852165	0.275497	0.010074	0.120118	0.175709	0.326084
PCBP4	0.632247	0.110384	0.0666508	-0.155894	0.175579	0.0939771	0.111043	0.300715	-0.261152	0.163782	-0.774455
RP11-155D18.12	-0.0640577	0.293013	-0.242948	-0.879171	-0.326076	-0.429633	0.00369977	-0.162619	-0.0699514	0.0186503	-1.46184
ABHD14B	-0.0348848	0.286706	-0.163409	-0.065292	0.125111	-0.113496	-0.151634	-0.15292	-0.0581942	0.10078	-0.315923
ABHD14A	0.147282	0.268986	-0.365885	-0.0294083	0.0503594	-0.113584	-0.0349953	-0.57894	-0.0223436	0.0796373	0.138945
ABHD14A-ACY1	0.0363548	0.315063	0.143419	-0.122152	-0.208621	-0.437573	-0.096055	-0.0825537	-0.389407	-0.579233	-0.489137
ACY1	0.0670802	0.25374	-0.0644793	-0.0896494	0.152412	-0.57193	-0.306565	0.382418	-0.146571	-0.158116	-0.221378
RPL29	0.428092	0.243538	-0.191405	-0.172175	-0.02083	0.191683	0.210347	-0.0535987	-0.0201074	0.0754256	-0.443975
DUSP7	0.225985	-0.463599	0.0267109	-0.774382	0.0585235	0.108089	0.296093	0.686554	-0.0255185	0.0952352	-0.43349
POC1A	1.06035	0.0370651	-0.123541	-0.010714	0.141258	0.249386	0.336462	0.205933	0.204906	0.0825129	-0.0801324
ALAS1	1.19307	0.237458	-0.120116	-0.0158041	-0.132049	-0.144996	-0.593875	0.0883404	0.124088	0.0262796	-0.109539
TLR9	-0.277041	-0.356782	-0.647644	-0.80327	-1.52516	-0.815291	-0.450035	0.14739	-0.874861	-0.652862	-1.65963
RP11-330H6.5	-2.4387	-1.82672	-3.02078	-2.16332	-2.53137	-1.93835	-2.47478	-1.43667	-2.11166	-1.28404	-2.4319
TWF2	-0.26057	0.174573	0.0105571	-0.16877	0.141686	-0.112345	0.269659	0.0287019	0.235452	0.317979	0.228296
PPM1M	0.368216	-0.0427036	0.155286	-0.292446	-0.103012	-0.181831	0.358039	0.0608582	-0.16607	0.00185514	-0.239071
WDR82	0.0814548	0.0673475	0.0328063	-0.155244	-0.0817193	0.0480219	0.197692	0.188423	-0.210891	-0.127683	-0.607309
GLYCTK	-0.470196	0.0961757	0.0300955	0.390701	-0.00906319	-0.29331	-0.482964	-0.0533153	0.176302	-0.0750648	0.0466964
DNAH1	0.0052494	0.128602	0.635828	-0.0952464	-0.313049	0.0361324	0.114064	-0.0540656	-0.149946	-0.591845	-0.890732
BAP1	0.440367	0.0585884	0.0432413	-0.117908	0.0931481	0.0477657	0.0560666	0.031572	0.0698408	-0.0369533	-0.620817
PHF7	-0.49463	0.173268	0.0612302	-0.196456	-0.0399397	-0.0251488	-0.0372813	-0.275178	-0.0499971	-0.200059	-0.79119
SEMA3G	-0.174739	-0.147851	0.012609	-0.545636	-0.267192	0.130092	-0.210154	-0.493897	-0.114334	0.51888	-0.182699
TNNC1	1.61952	0.307873	0.260766	0.207393	-0.112719	-0.687863	-0.137212	1.87311	-1.33317	3.15632	0.697632
NISCH	0.272985	0.235487	0.200421	-0.279163	-0.101293	0.042709	0.245658	-0.172109	-0.215893	-0.0498836	-0.53273
STAB1	-0.0725875	0.137962	0.33493	-0.175107	-0.1566	-0.287819	0.589771	0.0185797	0.766831	0.643939	0.588729
KPNA6	-0.0854311	-0.0209386	0.162637	-0.0580989	0.00667195	0.194801	0.377133	0.0261177	0.0986199	-0.0132051	-0.0447
NT5DC2	0.292486	0.430098	-0.121217	-0.0313706	0.380779	-0.0494712	0.597876	-0.483869	0.40712	0.361948	0.122939
SMIM4	-0.147793	0.269103	0.00116064	0.0439676	0.287788	-0.108463	0.368029	-0.631365	0.201748	0.149748	0.0985012
PBRM1	0.0440411	0.219351	0.302082	-0.0837542	-0.123079	-0.0279913	-0.000332969	0.0318635	-0.200654	-0.242025	-0.857968
GNL3	0.320887	0.373331	-0.0524451	-0.0347449	0.0356226	0.1962	0.186985	0.178706	0.103804	-0.0416376	-0.694659
GLT8D1	0.131017	0.336888	0.0662949	0.0714137	0.143503	0.12355	-0.0815156	0.0536696	0.0605809	-0.240339	-0.385841
SPCS1	0.238647	0.269384	-0.1223	0.0669646	0.00588798	-0.0265866	-0.0470307	0.157931	0.0934033	-0.372458	-0.280479
NEK4	-0.0423632	0.119364	0.127497	0.0318209	-0.0717774	0.147785	0.14022	0.0224639	-0.145497	-0.146698	-0.963489
ITIH1	0.0796909	-0.696111	-1.20426	2.20428	-1.4354	0.393281	-0.669163	-1.58156	-1.13825	1.81744	-1.77457
ITIH3	0.192198	-0.277037	-0.168566	-0.84351	-0.248645	1.2172	-0.55499	-0.438675	-0.590802	0.355064	-0.68621
TXLNA	0.0497238	0.0111187	0.0597935	-0.107546	-0.0279268	0.0527054	0.378141	-0.036911	0.0549957	0.00486235	0.183175
ITIH4	0.757224	-0.0929252	-0.135734	-0.333736	-0.502581	-0.293947	-0.0496118	-0.649957	0.442303	-0.51457	-1.3799
RP5-966M1.6	1.07772	0.147399	0.00188612	-0.383282	-0.516425	-0.236606	-0.165845	-0.202133	0.094268	-0.743268	-1.0984
MUSTN1	0.215312	-0.110603	-0.104068	-0.880566	-0.355762	-0.294041	-0.114664	0.625525	-0.963221	-0.552665	-0.908012
TMEM110-MUSTN1	0.784661	0.239773	-0.0864567	-0.400101	-0.404063	-0.176421	-0.0997363	-0.466091	-0.162824	-0.61904	-0.738575
TMEM110	0.509744	-0.00269656	0.0235033	-0.221261	0.0815026	-0.120011	-0.177054	-0.0336002	0.0826517	0.0564024	-0.09706
SFMBT1	0.11895	0.109632	0.257158	0.0547916	0.0757153	0.0850425	0.144278	0.0631651	0.0565502	-0.231097	-0.906266
RP11-894J14.5	0.183933	0.365617	0.296674	-0.11344	-0.085082	-0.0279608	0.135787	-0.0289045	-0.245869	-0.378807	-0.739654
CCDC28B	-0.32335	-0.0659215	0.0368973	-0.247815	-0.342261	-0.0660477	0.244246	-0.115184	-0.165958	0.116578	-0.219717
RFT1	0.239506	0.11091	-0.0444023	-0.000621093	0.146967	0.139783	0.249701	0.116607	0.00628146	-0.0951217	-0.261822
PRKCD	0.0759716	0.163446	0.0245554	-0.243812	-0.0590805	-0.164979	0.478868	0.192599	-0.254748	-0.258157	-0.749722
TKT	0.149522	0.074689	-0.121623	0.130497	0.368248	0.294778	0.513757	0.428215	0.164327	0.167028	-0.513127
DCP1A	0.00697746	0.133542	0.0991904	-0.0295694	-0.071431	0.118393	0.331843	-0.0829119	-0.198532	-0.223899	-1.0545
CACNA1D	-0.487703	0.836506	0.445479	-0.0979867	-0.402057	-0.12184	0.574338	-0.837432	-0.756099	-0.589081	-0.461176
CHDH	-2.18613	0.121855	0.128187	0.151253	-0.848081	-0.420713	-0.212166	0.186643	-1.03712	-0.741142	-0.362618
IL17RB	-0.355753	0.258762	0.21023	0.321617	-0.894158	-0.628179	-0.116197	0.114433	-0.916698	-0.58422	-0.704257
ACTR8	0.238807	0.150307	0.169095	-0.152508	-0.0311263	-0.128844	0.210866	0.0544037	-0.10664	-0.245482	-0.644609
SELK	0.193701	0.0736949	-0.00475059	-0.00236744	-0.0906203	-0.0653533	0.0240436	0.0263226	0.098051	-0.211389	-0.404527
CACNA2D3	0.443904	0.279201	0.0486154	-0.239024	-0.149763	-0.000615936	0.223491	0.0444377	-1.23898	0.624168	-1.42032
IQCC	-0.0032409	0.068993	0.126926	0.00466033	0.0539349	0.216509	0.690467	-0.208289	-0.0800577	-0.244917	-0.216514
LRTM1	1.23197	1.79325	-1.03295	-1.47108	-0.503944	-1.23577	-1.04649	-1.73673	-1.06169	-0.155751	-2.46611
DCDC2B	-0.541186	0.44827	1.25296	-0.018617	-0.300794	0.329734	0.535394	-0.497735	-0.887783	-0.240948	-0.887973
WNT5A	0.87091	0.510428	0.376676	0.162486	0.292273	0.170279	-0.0594519	-0.253698	-0.797669	1.90268	-0.257565
ERC2	-0.422435	-0.156077	0.2682	0.0165423	-0.50939	0.0809211	0.248479	-0.89925	-1.59334	0.424327	-1.64438
CCDC66	0.139628	0.0861955	0.302929	-0.0984707	-0.269939	0.0102502	0.294699	-0.0666134	-0.118761	-0.257315	-1.22825
TMEM234	0.235173	0.236049	0.0450334	0.0517098	0.175358	0.100958	0.712238	-0.133106	0.1313	-0.0277859	-0.0411062
FAM208A	0.0713662	0.131402	0.314626	-0.0075352	0.0253055	0.224911	0.370762	0.0385471	-0.146678	-0.182742	-0.445571
ARHGEF3	-0.50046	-0.0359831	0.0780602	-0.440964	-0.259911	-0.0758825	0.309751	0.841748	-0.139034	-0.134745	-0.300087
SPATA12	-0.395	0.218906	0.234063	-0.142346	-0.235351	0.191171	1.08583	2.01925	-0.564471	-0.107323	-0.159843
IL17RD	0.18944	-0.286162	0.235283	-1.06881	0.00364578	0.519307	1.42822	0.0909665	-0.993456	0.672377	-1.04514
HESX1	0.391383	0.0542594	0.118007	-0.118988	-0.372365	0.16643	0.338575	-0.143583	-0.0727296	-0.338041	-1.05275
APPL1	0.0549206	0.128915	0.256433	-0.0270755	-0.132199	0.22027	0.342733	0.112048	-0.145992	-0.0118788	-1.04773
EIF3I	0.231892	0.0215206	-0.142294	2.49946e-05	0.176469	0.113969	0.247275	0.0459706	0.192484	0.0692782	0.0478448
ASB14	0.411976	0.228983	0.574844	-0.148942	-0.214605	0.0346626	0.633501	-0.00093883	-0.240601	-0.439891	-1.17145
DNAH12	1.30413	-0.357749	0.00284453	-0.109563	-0.853877	-0.436948	0.147683	-0.788564	-1.01571	-0.218633	-2.36209
PDE12	-0.0834246	0.111778	0.0579488	-0.0174083	-0.0594615	-0.125278	0.0316551	0.018174	-0.0684606	-0.162949	-0.714449
ARF4	0.26822	0.0350396	0.0201206	0.0626206	0.217388	0.0558163	0.289124	0.107389	0.124022	0.0939739	-0.410416
DENND6A	0.234317	0.10585	0.167847	-0.106396	-0.072715	0.0296256	0.363379	-0.0852163	-0.0456886	-0.225469	-0.604453
SLMAP	-0.0598372	-0.161376	0.248396	-0.167934	-0.0667144	0.0644055	0.379155	-0.287906	-1.07433	-0.0642651	-0.756917
FLNB	0.658637	-0.0293765	0.414223	-0.281984	0.0923593	0.498969	0.116198	0.4186	-0.0131954	0.479149	-0.108819
FAM167B	0.0679796	0.143091	0.0693939	0.0997788	0.166853	0.0795686	0.199194	0.0507043	0.605213	-0.003179	0.46251
DNASE1L3	-1.05832	-1.40837	-0.621995	-1.34464	-0.501592	-0.969463	-0.27033	-0.602098	0.198888	-1.16166	0.443445
ABHD6	0.126244	-0.0848073	-0.0844875	-0.0789368	-0.264499	-0.263073	-0.441667	-0.282022	-0.138732	-0.0209527	-0.532122
RPP14	-0.154917	0.0635458	0.0362414	-0.000684443	-0.103868	-0.094929	-0.0937541	-0.0911061	-0.171959	-0.135066	-0.699082
PXK	0.142641	-0.1566	0.100706	-0.0661546	-0.121648	-0.14624	0.0739645	-0.223356	0.131885	0.0367787	-0.424348
PDHB	0.358965	0.0564297	-0.0573876	-0.0409245	-0.11346	-0.143473	-0.0937305	-0.0972354	-0.0746265	-0.0530371	-0.405452
LCK	-0.179694	-1.27879	0.101951	-0.469109	-0.723736	-0.561424	-0.37502	-0.435123	-0.231149	-0.7344	0.981121
KCTD6	0.0936702	0.217668	0.101145	-0.031826	-0.258522	0.0117577	-0.0833836	-0.259327	-0.16095	-0.106869	-0.985048
ACOX2	-0.023664	-0.33147	-0.129796	-0.243552	-0.17046	-0.555093	-0.632504	-0.316485	-1.32099	0.276332	-2.02802
FAM107A	1.62794	-0.421269	0.0198443	-1.02569	-0.572067	-0.426867	-0.432473	1.34431	-0.421487	2.18764	-0.881416
FAM3D	-0.517531	1.28688	-0.443418	-0.472339	-0.65127	-1.09817	-1.06724	0.0567398	-2.42477	-1.16568	-0.306063
C3orf67	-0.247612	-0.321964	0.00167697	-0.500422	0.300641	-0.232128	0.095803	0.202628	-0.0233401	0.242981	-1.04969
FHIT	-0.108444	0.175328	-0.0342332	-0.265852	-0.32551	-0.115384	0.170042	-0.0857901	-0.543212	0.0466625	0.0123961
PTPRG	-0.000196047	-0.0514548	0.373648	0.0974657	0.292144	0.326615	0.543207	-0.434296	0.0727495	-0.193219	-0.0832008
C3orf14	-0.262365	0.120775	-0.266385	0.176843	-0.246763	0.146324	0.883185	0.124826	-0.090044	-0.171386	-0.592707
FEZF2	-1.94802	-5.07776	0.01202	-3.25591	-5.14525	-2.55196	-4.53797	-6.57778	-5.67941	-1.18812	-1.78267
CADPS	-1.90712	-0.384631	-0.0385503	0.277715	-0.668784	-0.207303	1.61573	-2.43386	-0.230941	-0.0748915	-1.81201
HDAC1	0.137421	0.0498499	-0.0292897	0.145449	-0.0397809	0.0398267	0.3536	-0.215076	-0.136293	0.0107988	0.156266
SYNPR	-3.42747	0.34129	-0.369794	1.10253	-0.687855	-1.46009	-2.60153	-1.00608	-1.03481	-1.34656	-2.56609
MARCKSL1	0.199024	-0.0234862	-0.163343	0.00506809	-0.218917	0.398471	0.641009	-0.1358	0.0148848	0.0241126	0.0242508
SNTN	-6.83654	-0.109148	-0.323465	-0.534446	-0.0364767	-2.67642	-1.85284	-1.30281	-2.49339	1.20691	-4.93404
C3orf49	-0.591074	0.307144	1.0795	-0.0500439	-0.32391	-0.058335	0.122319	-0.0464084	-0.178656	-0.522875	-1.44158
THOC7	0.33981	0.0853499	-0.0490059	0.127668	0.0393299	0.0575015	0.261713	0.0895682	0.160073	-0.256774	-0.775984
ATXN7	0.288298	0.151377	0.309477	-0.0661543	-0.22	0.106029	0.188911	-0.0981873	-0.0453178	-0.245594	-0.799926
PSMD6	0.248678	0.102406	0.0450221	-0.0478387	-0.0658863	-0.0686267	0.105124	0.0717812	0.0672661	-0.176021	-0.40785
PRICKLE2	-0.938472	-0.0195679	0.242173	-0.211212	-0.214369	0.102959	0.252891	-0.277098	-0.380902	-0.201975	-0.925388
TSSK3	-0.257867	0.140699	0.487941	-0.0315428	-0.162909	0.358015	0.281345	-0.078624	-0.310283	-0.490076	-0.612027
ADAMTS9	0.364472	0.139473	0.237983	-0.16293	-0.139586	0.280886	1.00326	-0.598425	-0.725566	0.317951	0.436589
FAM229A	0.706461	0.311563	0.139965	-0.111679	-0.186461	0.219144	0.46127	-0.0686293	-0.371872	-0.284735	-0.355833
MAGI1	0.153277	0.490115	0.239354	0.246859	-0.281841	0.0477714	0.0974927	0.162264	-0.327783	0.440301	-0.603618
SLC25A26	0.195694	0.138077	-0.0327338	0.0187391	0.154478	0.0836596	0.124394	-0.00549882	0.0429364	-0.0985777	-0.691381
BSDC1	0.0173046	0.0338407	0.080989	-0.0324898	-0.0624611	0.081048	0.150373	-0.0142048	0.0110408	0.112829	-0.239671
LRIG1	-0.741821	-0.647521	0.318366	0.047424	-0.12937	0.0719886	-0.245024	-0.628419	-0.20353	0.118154	-0.144377
KBTBD8	-0.262409	-0.302103	0.0439434	-0.237379	-0.0594887	-0.342705	0.0504804	-0.419038	0.107322	-0.295831	-0.135433
SUCLG2	-0.130694	0.139223	-0.133261	0.0762405	-0.0977801	-0.0885091	-0.364275	-0.0435851	-0.161082	-0.118172	-0.464266
FAM19A1	-1.14524	-0.820209	-0.288055	-0.112189	-1.67797	0.730376	-1.00981	-0.36806	-2.64847	-0.905041	-0.942109
FAM19A4	-0.488004	-1.53126	-0.868129	-0.876483	-3.33087	1.03465	-1.47901	-0.738423	-3.0179	-1.42443	-1.97316
EOGT	0.412715	0.113147	0.258516	-0.0137069	0.0420074	0.00319645	0.432428	-0.119939	-0.357438	0.0349565	-0.158812
TMF1	-0.304344	0.244339	0.277954	0.104766	-0.0455535	0.222036	0.312212	0.00908315	-0.0100372	-0.139067	-0.650753
UBA3	0.179303	0.0838477	0.0886375	-0.023034	-0.120563	-0.0530607	0.310317	0.0337269	-0.0446459	-0.222487	-0.61401
ARL6IP5	-0.13988	0.0144131	0.0316993	-0.0575951	-0.0597736	0.0171036	0.406163	-0.095547	-0.0348565	-0.346622	-0.314992
LMOD3	0.753748	-0.495677	0.494818	-0.449652	-0.294667	-0.391074	-0.137251	1.63516	-1.52714	-0.0321222	-0.452849
FRMD4B	-0.389267	-0.0998505	0.173635	-0.427233	-0.0929398	0.0810114	0.0939472	-0.523928	0.132032	-0.437746	0.507681
MITF	-0.618837	-0.361952	0.395955	-0.200788	-0.232704	0.198332	1.71814	0.188304	-0.804096	-0.504107	-0.550304
FOXP1	0.0311511	0.188892	0.155717	-0.182667	0.0341943	0.148153	0.22475	-0.357144	-0.0780137	0.0647276	-0.428778
RP1-27O5.3	-1.89933	-0.667544	-2.99846	-0.950005	-2.76448	-1.21857	-3.94126	-1.27135	-1.64636	-1.28243	-2.28169
EIF4E3	-0.581419	0.259213	0.144622	-0.297273	-0.272467	0.0325536	0.413151	-0.0233107	-0.43698	-0.644758	-1.18854
GPR27	-0.68982	0.411602	0.164621	-0.425579	0.492727	0.571663	1.55927	0.304644	-1.37897	-0.758405	-1.60303
PROK2	0.03976	-0.680604	0.13864	0.0478711	0.366434	-0.599061	-0.21004	-0.462633	-0.276199	0.189825	-0.459243
ZBTB8B	-0.0773924	0.388815	-1.12334	-1.14562	-2.12702	-0.573853	-1.49494	0.113333	-1.63799	-0.313367	-1.3682
RYBP	0.382604	0.212688	0.127667	-0.114289	-0.163492	0.128531	0.134156	-0.0784946	-0.0275992	-0.191881	-0.706743
ZBTB8A	0.287192	0.168081	0.105754	-0.0664411	0.0301691	0.348387	0.385611	-0.165826	-0.23477	0.275413	-0.210804
SHQ1	-0.208951	0.121263	0.0297778	-0.0530655	-0.0599086	0.0112843	0.215364	0.0371382	0.201279	-0.198243	-0.549475
GXYLT2	0.0863144	-0.325375	0.0884635	-0.440361	0.122481	0.180476	0.0338479	0.0552854	-0.0286149	0.0236372	-1.10942
CPTP	-0.165169	0.124185	-0.076565	-0.180415	-0.0167599	-0.185726	0.0417785	-0.220983	0.137145	0.258137	0.113532
ZBTB8OS	0.525806	0.032078	0.0536084	0.0431251	0.0804159	0.0250344	0.355404	0.0669076	0.307223	-0.0602077	0.0676807
PPP4R2	0.0201085	0.185851	0.173902	0.0606667	-0.0898259	0.0567449	-0.0271596	-0.0546561	0.0686678	-0.321342	-0.825814
EBLN2	-0.0865332	0.644759	0.901734	0.0171843	-0.360174	0.28696	0.0579782	-0.276844	-0.0969577	-0.654923	-1.40283
PDZRN3	-0.944221	-0.519471	-0.225685	-0.742318	-0.340099	0.217654	1.43353	-0.521349	-0.972517	0.0359533	-0.623633
CNTN3	-0.384617	0.95181	0.107076	-0.882952	-0.302495	0.168269	0.564209	-0.28489	-0.66213	-0.430268	-2.53647
RBBP4	0.141693	0.0581632	0.110852	-0.0266364	-0.142118	0.220728	0.475492	-0.0689109	-0.0539206	-0.175182	-0.268935
SYNC	-0.762189	-0.426883	0.205868	-0.271124	0.20157	-0.222332	0.408717	0.232308	-0.506474	0.202644	-0.239301
FRG2C	-0.932115	-0.313677	-0.402746	-1.11967	-0.496251	-2.92595	-0.688948	-0.425369	3.30479	-0.583217	-2.18688
KIAA1522	0.397213	0.245093	0.0324441	-0.0071728	-0.0280182	0.151705	0.838313	-0.193166	-0.124718	0.1607	0.150507
ZNF717	0.150575	0.291511	0.671139	-0.0277933	-0.1164	0.201636	0.43156	-0.11581	-0.0674388	-0.30388	-0.847407
ROBO2	1.52788	0.609436	-0.0246246	-0.0631537	0.126307	0.567668	0.177683	-0.392418	-1.46949	-0.284034	-0.706384
YARS	0.366123	-0.119137	-0.076338	-0.0746038	0.163451	0.0685536	0.351104	0.191585	0.253664	0.2279	0.293924
ROBO1	0.938178	-0.603409	0.245067	-0.533126	-0.714904	0.58538	0.0686848	0.180274	-0.447523	-0.0715651	-1.70211
S100PBP	0.339082	-0.0658814	0.36061	0.0268656	-0.00801203	0.235559	0.566282	-0.0363024	0.036781	-0.167814	-0.26216
FNDC5	-0.663705	-0.11948	0.375104	0.218853	0.00398982	-0.219818	-0.854219	-0.413224	0.0256805	1.61582	-1.223
GBE1	-0.139714	-0.0904919	0.0766419	0.148554	0.0728117	0.232921	-0.0561203	0.0195958	0.018443	-0.0840183	-0.876809
HPCA	-0.0220401	0.188126	-0.050594	0.150925	-0.557594	0.157797	0.61556	-0.283711	-0.6583	-0.0542372	-1.25279
TAS1R3	-0.521494	-1.31301	0.20599	-0.0536119	-2.14776e-06	-0.215204	-0.265017	-0.100781	-0.681485	-0.0432732	-0.0242544
TMEM54	0.836631	0.199703	-0.174375	-0.109435	-0.112712	0.136881	1.41794	0.00896903	0.0700982	0.574642	0.359915
CADM2	-0.418916	-0.317942	-0.956677	0.736034	-0.403218	0.311636	0.579288	1.43657	-0.682651	-1.03377	-2.28308
RNF19B	0.0502685	-0.350994	0.00322807	-0.230167	-0.304674	0.127052	0.455885	-0.013984	0.00607389	-0.251572	0.0224112
VGLL3	-0.178948	0.500777	0.418995	0.531245	0.45672	0.124046	0.538092	0.209141	2.10075	0.82938	-0.917792
CHMP2B	-0.269574	0.0658212	-0.00629608	0.144205	-0.140588	0.0364683	0.250956	0.245289	1.00703	-0.1374	-0.668096
POU1F1	-0.398443	0.715064	-0.236202	-0.0199301	-1.11183	-0.308395	0.404312	0.188741	0.022022	-0.741666	-1.8861
FKSG48	0.492406	-0.310781	0.105452	-0.576881	-0.435837	-0.146717	-0.0985685	-0.149579	0.985412	0.195952	-0.197924
HTR1F	0.207475	-0.321159	0.5332	-0.426477	-0.536995	0.191251	-0.954655	-0.522584	0.986838	1.07587	-0.513903
CGGBP1	0.0598595	-0.0366986	0.182084	0.0321977	-0.135891	0.131079	0.184321	-0.165235	0.323289	-0.273055	-0.565659
ZNF654	-0.08057	0.110266	0.303235	-0.0479762	-0.157414	0.164991	0.12204	-0.0912675	0.389037	-0.356787	-0.779252
C3orf38	-0.0436815	-0.108413	0.182559	0.0185005	-0.177036	0.105022	0.20252	-0.0494617	0.620825	-0.174127	-0.515436
EPHA3	1.20766	-0.0145178	0.527154	-0.482228	0.0116546	-0.815581	0.000579629	-1.69211	-0.194955	0.046128	-1.56249
PROS1	-0.498798	-0.0750049	0.204772	-0.0801795	0.246205	0.0278361	-0.287633	-0.225577	-0.130678	-0.155404	1.07134
ARL13B	-0.370626	-0.154808	0.229364	0.0763782	0.113727	0.190492	0.410698	0.193086	0.0339809	0.00384692	-0.459597
STX19	0.364237	-0.493265	0.124379	0.128136	-0.652549	0.33389	2.31449	-0.0845425	0.228311	-1.15266	-0.0357967
DHFRL1	-0.481821	-0.0236585	0.116182	0.18034	-0.161243	0.0444043	0.19333	-0.356959	-0.0359029	-0.376187	-0.652968
NSUN3	-0.27588	0.0108532	0.358213	0.141942	-0.0143279	0.126249	0.380786	-0.157216	-0.0235832	-0.276908	-0.506223
AK2	0.166568	-0.0100656	-0.0044139	0.0188916	0.0274947	-0.0652099	0.172982	0.0749419	0.220517	-0.0803132	-0.15117
MTRNR2L12	-0.324006	-0.413653	0.640721	0.150609	-0.536434	-0.424978	-0.234276	0.169795	-0.973202	-0.449778	0.11573
EPHA6	-0.751487	-0.234359	-0.194412	-1.70657	-1.04291	0.93517	2.64623	-0.526577	0.320449	0.037539	-2.42415
ARL6	-0.461842	-0.00474347	0.193194	0.107839	0.0134392	-0.011743	0.723836	-0.163677	-0.116432	-0.0867371	-0.866816
CRYBG3	-0.786857	0.456424	0.722114	-0.201819	-0.0247958	0.15998	0.672278	-0.339292	-0.268244	-0.271423	-0.136733
MINA	-0.316701	0.0886985	0.127702	-0.0855036	-0.0512869	0.19886	0.347287	0.175821	-0.017614	-0.216491	-0.766349
GABRR3	-4.88933	0.86924	-1.83347	-2.52344	-2.67147	-2.16417	0.493071	-2.77634	-1.83968	-3.11871	-1.48272
AZIN2	0.372619	-0.257391	0.159242	-0.325042	-0.374417	0.130956	0.513865	-0.262797	-0.0547885	0.0819012	-0.26022
OR5AC2	#NAME?	-0.718631	-3.5754	-5.61107	-2.70198	-4.8799	-4.64054	-4.37111	-1.99424	#NAME?	#NAME?
OR5H1	#NAME?	-5.91308	-3.62416	-5.95013	-4.05607	#NAME?	#NAME?	-2.81375	-3.56652	#NAME?	#NAME?
OR5H14	#NAME?	-3.04214	#NAME?	-3.81503	#NAME?	#NAME?	-5.15086	-0.1932	#NAME?	#NAME?	#NAME?
OR5H15	#NAME?	-4.4965	#NAME?	-4.14875	-5.59688	#NAME?	-5.27523	-3.42041	-4.05264	#NAME?	#NAME?
OR5H6	#NAME?	#NAME?	#NAME?	#NAME?	#NAME?	#NAME?	#NAME?	#NAME?	#NAME?	#NAME?	#NAME?
OR5H2	-4.33422	-3.13288	-1.40803	-3.92835	-4.07626	-3.97872	-0.0774638	-1.33885	#NAME?	#NAME?	#NAME?
OR5K4	-4.58557	-5.17329	-3.20551	-6.11555	-4.12045	-4.7363	-4.93544	-3.78431	-2.52865	#NAME?	#NAME?
OR5K3	-3.93778	-4.0498	-3.19595	-5.34769	-2.64074	-2.17449	#NAME?	#NAME?	-3.54516	-5.07213	#NAME?
DVL1	0.111997	0.0238982	0.0568361	-0.112	0.107958	0.062869	0.136896	-0.527034	0.138437	0.245246	0.0960173
TRIM62	0.20283	0.166074	0.0352469	-0.241404	-0.102103	-0.0446377	0.347269	-0.26429	0.127155	0.0859388	0.102694
OR5K1	#NAME?	-4.02285	-1.53884	-3.27882	-3.32697	-3.58053	-3.27393	-4.88232	-2.72055	-4.18975	#NAME?
OR5K2	-1.20914	-0.57844	-0.177633	-0.450788	-0.795228	-0.294476	-0.31711	-0.370805	-0.150994	-1.69872	-1.44456
CLDND1	0.016423	-0.0771061	0.228002	-0.00296277	-0.0526096	0.347042	0.362783	0.176279	-0.0481076	-0.138891	-0.574083
CPOX	-0.234817	-0.00734554	0.0926728	0.0807616	-0.0385233	0.223336	0.129055	0.145757	0.0417653	-0.44922	-0.45048
GPR15	-2.91505	-0.484016	-0.233891	-0.171913	-1.48197	-1.76342	-1.14434	0.856753	-1.04806	-2.12896	1.23837
ST3GAL6	-0.222458	-0.0892476	0.300999	-0.478219	-0.31647	-0.682449	-0.348175	-0.392458	-0.17016	-0.884759	-0.86481
DCBLD2	0.460695	-0.581854	0.867	-0.0223394	0.594702	0.425672	0.560455	-0.142517	0.131555	0.54145	-0.764104
ZNF362	0.270851	0.138304	-0.0631367	-0.136234	0.0257689	0.000988762	0.50144	-0.282612	-0.212417	0.247433	0.0865715
COL8A1	0.44692	-0.0496106	0.364923	0.0922393	0.207161	0.0407758	0.5852	-0.208656	-1.16481	0.763993	-0.114169
CMSS1	0.14817	-0.252524	-0.074333	0.112457	0.16688	0.223546	0.348699	0.0770746	-0.114437	0.15819	-0.620676
FILIP1L	-0.228888	-0.409738	0.168063	-0.0475525	0.224426	-0.0206802	0.637747	0.855282	-0.180702	0.341292	0.573564
TMEM30C	-2.77752	-0.468183	-0.0672778	-1.43501	-0.971705	-1.44434	-1.40502	-1.59617	-1.23812	-0.292412	-4.24735
TBC1D23	-0.335483	-0.059787	0.182739	-0.0384728	-0.00862288	0.0602061	0.202341	0.108727	0.106063	-0.0265258	-0.714335
NIT2	-0.0306859	-0.0446264	-0.0116312	0.123982	0.129354	-0.268057	-0.161259	0.103345	-0.0391562	-0.333502	-0.488291
TOMM70A	-0.192984	0.0360766	0.0672868	0.0979538	0.0316746	0.0533059	0.0511745	-0.099978	-0.165588	-0.199748	-0.857005
LNP1	-0.151157	0.0330187	-0.0714677	0.101099	0.148267	0.121387	0.263915	-0.509107	-0.335536	-0.419997	-1.54738
TMEM45A	0.389104	-0.70813	0.0259718	-0.52007	-0.174961	1.19842	-0.190127	0.0752399	0.0590754	-0.0527546	-0.103034
A3GALT2	0.337128	0.125547	-0.485629	-0.338705	-0.484155	-0.674467	-0.492458	-0.669473	-0.00670337	-0.645635	-0.0270655
GPR128	-8.5962	0.322016	-1.24344	0.516839	-1.75357	-1.08817	-1.42097	1.76456	-3.87077	2.60742	3.88233
TFG	-0.100207	-0.0893623	-0.0831991	0.0916978	0.00101344	0.031076	0.16279	0.126406	0.234427	-0.0571087	-0.504792
ABI3BP	-1.77324	-0.940307	-0.0116827	-0.894663	-0.0355071	0.000782745	-0.365379	-0.17487	0.512314	1.10989	-1.00923
IMPG2	-0.0676018	-0.315431	0.375803	-0.363604	1.89206	-0.361458	0.150606	-0.998374	-0.510894	-0.618054	-3.12115
SENP7	-0.159646	0.214494	0.418948	-0.120148	-0.124232	0.165804	0.406898	-0.380969	-0.430112	-0.253988	-0.935635
TRMT10C	-0.113872	-0.0228795	-0.125311	0.0686916	-0.0627965	-0.0511531	0.107281	-0.0129301	0.160913	-0.291693	-0.605502
PCNP	-0.0240671	0.0133507	0.0889213	0.0969826	0.000429612	0.203673	0.42147	0.00420072	-0.119842	-0.201348	-1.07989
PHC2	0.394039	-0.0895259	-0.00505618	-0.0228069	0.155627	-0.0997045	0.415723	-0.0985621	0.0980667	0.371495	-0.136849
ZBTB11	-0.165905	0.0567638	0.274138	0.0633446	-0.00901242	0.185922	0.30437	-0.0356003	-0.0288211	-0.216065	-0.850381
RPL24	0.225518	0.084393	-0.111663	0.107425	0.0830002	0.187913	0.252567	-0.158602	0.239392	-0.0411019	-0.851708
CEP97	0.016282	-0.0549031	0.396901	0.0790072	-0.044495	0.237879	0.569676	-0.179447	-0.291263	-0.485237	-0.550992
NXPE3	0.0167037	-0.388091	0.0169411	0.246651	0.322568	-0.0374292	0.720617	-0.129855	-0.374192	-0.304731	-0.664199
NFKBIZ	0.308251	0.0833014	-0.0278787	0.00497438	-0.438354	-0.0385836	0.479085	-0.839858	-0.248234	-0.311655	-0.267644
ZPLD1	-0.250544	-1.26756	0.029965	0.406614	-0.329297	-0.166316	0.71098	0.333031	-0.347794	-2.39138	-1.14632
ALCAM	0.545695	0.22435	0.312834	0.391091	0.556053	0.51666	0.426283	0.298659	-0.631863	0.249395	0.0258033
CBLB	-0.213573	0.0818675	0.239697	-0.0770696	0.112182	-0.0021486	0.285944	-0.237904	0.135592	-0.0095421	-0.80067
CCDC54	-0.0790781	-0.240277	-0.379583	-0.860388	-0.483146	-0.561619	0.458889	0.223214	-0.757756	-0.4279	-2.24409
BBX	-0.343894	-0.0632962	0.451086	0.0655842	0.095365	0.162688	0.662288	-0.0705705	-0.47888	-0.306937	-1.16126
CD47	0.0259051	-0.509713	0.229536	0.119883	-0.131486	0.294945	0.495995	0.0815538	-0.249799	-0.353829	-0.3509
IFT57	-0.130341	-0.302401	0.000744473	0.266227	0.11597	0.00861494	0.959037	0.21877	-0.123644	-0.0297957	-0.888978
HHLA2	-0.380079	-1.4215	-0.35991	0.835197	0.0436549	-0.5124	1.17665	-0.0619112	-2.19335	-0.15978	-3.24043
ZSCAN20	-0.0764739	0.0715364	0.405951	0.0573038	0.0680334	0.321914	0.763523	-0.0589883	-0.07673	-0.0667892	-0.142971
MYH15	0.078834	-1.68113	0.225897	0.390606	0.30528	-0.708039	0.315336	-0.770113	-0.333095	0.558601	-2.03062
KIAA1524	0.389135	-0.297991	0.173282	0.0643318	-0.0121372	0.330553	1.05634	0.254684	-0.0886157	-0.068047	-1.02519
DZIP3	-0.061347	-0.0597215	0.142853	-0.0579692	-0.198083	0.115208	0.520804	-0.310366	-0.31096	-0.40161	-0.801665
RETNLB	-1.67166	-0.084849	-2.46771	-0.671684	-0.309435	-1.32494	-0.536395	-4.11666	-3.46861	-2.59144	-3.85358
TRAT1	-0.639883	-1.66721	-0.326581	-0.958838	-1.69664	-0.634558	-1.49747	-0.57132	-0.165918	-1.46411	0.580087
GUCA1C	-2.48345	-1.87011	-1.31046	-2.17234	-0.953047	0.24963	-0.501353	-1.85499	4.15978	-1.23212	-2.80665
MORC1	2.34306	-2.74162	-1.61914	-0.873971	1.10045	-0.675822	1.18521	-1.71425	-2.3352	-0.330683	-1.24623
CSMD2	-0.585574	-0.168366	0.308296	0.22352	0.0383617	2.44638	0.59095	-1.09019	-0.0454128	1.441	-0.041386
DPPA2	-5.04816	0.16002	-0.0249761	0.569972	0.520235	1.54754	3.76283	1.92715	-3.69889	-3.71693	#NAME?
DPPA4	-2.3595	0.491941	-0.567006	0.851504	1.42423	2.92523	-0.288961	-1.46045	-1.52408	-4.15858	-2.97445
PVRL3	0.652947	0.346112	0.0711927	-0.0352885	0.0235766	0.335607	0.479991	0.375574	-0.210351	0.81855	0.326686
CD96	-0.962305	-0.0564372	-0.262514	-0.814387	-1.1363	-0.582315	-0.253793	-0.241282	-0.0305732	-1.05363	1.0333
ZBED2	-2.90021	-0.854792	0.751082	0.0531261	0.402277	0.938792	-0.165662	0.396658	-0.225407	-1.12118	1.16173
PLCXD2	-1.18049	0.187136	0.568676	0.0810564	1.56473	-0.188161	0.212919	0.372292	-1.10795	-0.357378	-1.28226
HMGB4	-4.98131	-3.14318	-1.52922	-5.18039	-3.44377	-4.23202	-4.8886	-5.26972	-2.38532	-3.7637	-3.34487
PHLDB2	-1.0224	-0.251237	0.449948	-0.0927494	0.33865	0.101257	0.550878	0.488561	-0.00418707	0.56056	-0.78854
ABHD10	-0.32825	-0.00551639	-0.0101442	0.20984	0.00354396	-0.0974956	0.108955	-0.00904713	-0.210108	-0.253286	-0.632588
TAGLN3	-1.8061	-2.09147	-0.247733	-1.09496	0.612961	-0.156707	0.150211	-1.4666	-0.52632	1.5219	-2.40861
TMPRSS7	-0.143833	0.0772474	0.0881479	-0.092438	0.157658	0.349439	1.05389	0.166271	-3.03756	-0.932986	-4.71841
C3orf52	-0.364654	0.323689	0.100404	0.379655	0.0946169	0.564479	1.89864	0.416837	-0.380219	0.633203	-0.667596
GCSAM	-0.279637	-0.24195	0.327289	-0.156184	-0.63979	0.306856	0.248093	0.65627	0.128752	-0.54063	0.325122
SLC9C1	-0.751547	0.806468	0.819598	0.341295	-0.336888	0.0884215	0.519363	0.100443	-0.609428	-0.234646	-1.60858
CD200	0.156594	-0.124371	0.371396	-0.371162	-0.764276	0.200218	0.329523	-0.135255	0.143794	-0.682375	-0.88251
BTLA	-0.379066	-1.21536	-0.293593	-1.23951	-1.19296	0.0513111	-1.01451	-0.732012	-0.040025	-0.242307	0.547792
ATG3	0.0606978	-0.159513	0.0625161	0.0827447	-0.107669	-0.0966054	0.287286	0.062539	0.182444	-0.165883	-0.603554
SLC35A5	-0.270528	-0.054288	0.207013	0.0809607	-0.0928264	0.011322	0.188913	0.000817298	-0.0261848	-0.322366	-0.806819
CCDC80	1.13208	-0.530957	0.114545	-0.41753	0.111699	-0.286855	0.183641	-0.592688	0.408117	0.278596	-0.983178
CD200R1L	-1.86127	1.93282	2.00555	-0.065154	-0.2932	-2.73763	-0.147553	-1.33893	-0.414939	-2.07419	-4.79722
CD200R1	-0.335343	-0.537835	0.652553	-0.209366	-0.757652	-0.985111	0.096006	-0.70106	0.544752	-0.601432	0.446682
GTPBP8	-0.0149148	-0.12657	0.0735176	0.0143962	-0.033698	-0.0400993	0.341813	-0.0746858	-0.0120962	-0.13639	-1.15916
C3orf17	0.0127254	-0.0912166	0.162942	0.0383668	-0.0235407	0.0128426	0.367723	-0.000933833	-0.189359	-0.365398	-0.921201
MXRA8	1.41743	-0.434683	0.0943243	0.0065812	0.668732	-0.0712252	1.27232	-0.0470237	1.02879	1.18038	1.08588
C1orf94	0.419503	-2.62564	-2.13286	-0.151598	2.70623	-1.00955	-0.364938	-1.50423	-0.910989	2.0911	-1.73478
BOC	-0.711683	-0.0934602	0.124354	-0.784389	-0.218618	0.165712	0.786803	-1.3146	-1.65965	0.905865	-0.447194
CFAP44	-0.13185	0.383353	0.418649	0.213699	-0.364191	-0.0277349	0.826149	-0.252786	-0.566486	-0.661946	-1.23655
SPICE1	-0.0651285	0.196962	0.366699	0.114418	-0.0081126	0.142556	0.662919	-0.0967525	-0.103101	-0.126755	-1.1333
SIDT1	-0.586075	0.153945	-0.148748	0.0399023	-0.602189	-0.533093	0.183345	-0.86853	-0.136798	-0.955067	-0.186504
KIAA2018	-0.489263	0.110485	0.41061	0.0412865	-0.0960796	0.00476197	0.0440609	-0.298563	-0.296284	-0.351604	-0.715093
NAA50	-0.123136	-0.107931	0.118616	0.0972996	-0.073867	0.0840827	0.32534	0.029914	-0.0599043	-0.0801992	-0.705094
ATP6V1A	-0.323857	-0.0165584	0.220156	0.0288144	-0.0796887	-0.213407	0.273848	-0.127082	-0.0762512	-0.369018	-0.464816
GRAMD1C	-0.700835	0.357765	0.365926	0.357243	-0.507178	0.272509	0.151493	-0.817779	-0.706262	0.0297457	-0.857778
ZDHHC23	-0.714835	0.09779	0.436086	0.346364	-0.177036	-0.0898062	0.818277	0.0117137	-1.35137	-0.497551	-0.272783
KIAA1407	-0.361984	0.223712	0.360499	0.155883	-0.192387	0.124231	1.0332	-0.13609	-0.26442	-0.458034	-1.15729
QTRTD1	0.0359083	-0.0532496	0.147316	0.149657	-0.0227808	0.0131113	0.508514	0.0632672	-0.0849506	-0.266295	-0.685043
DRD3	-1.47765	-2.65548	-2.53705	-2.86083	-2.56264	-1.93343	-2.35803	-2.91592	-2.93261	-2.35415	-4.01261
ZNF80	-1.15137	-1.45696	-0.606041	-1.06253	-1.76366	-0.806426	-0.508769	-0.995811	-0.249225	-1.13179	-1.48436
TIGIT	-0.642635	-1.34563	-0.322261	-0.928585	-1.09819	-0.190298	-0.332378	-0.395574	-0.140311	-1.11111	0.971083
ZBTB20	0.00236209	0.736635	1.90951	0.0405641	-0.225306	0.407671	0.329336	-0.668617	-0.693051	-0.483666	-1.34264
SMIM12	0.0269884	-0.0837537	0.0279495	-0.0130959	0.0848817	-0.153061	0.104569	0.022726	0.323942	-0.00850996	0.0508523
GAP43	1.4857	-0.502831	-0.202419	0.110992	-0.0559774	0.811408	0.67243	0.677361	-1.70039	0.210342	-1.45747
GJB5	-0.580302	-0.0609548	0.33573	-1.04458	-0.157414	-0.279885	1.76421	0.422323	-0.420851	0.407841	0.640606
LSAMP	-0.978462	0.0171009	0.0450632	-0.642247	-1.23442	-0.0670719	-0.0313506	-0.477326	-1.35692	-0.395952	-1.0044
GJB4	-1.31843	0.148614	0.423423	-0.784476	-0.0340843	0.489003	2.11352	0.593595	-0.921397	-2.16996	-1.41034
IGSF11	-0.669551	0.337443	-0.413006	0.195211	0.302003	-0.163365	1.50514	-0.384073	-1.51649	-1.09785	-0.659463
C3orf30	#NAME?	0.477596	-0.655418	-1.44154	0.0451297	-0.541726	-0.82388	-1.6768	-0.775565	-0.549563	#NAME?
RP11-484M3.5	#NAME?	#NAME?	#NAME?	#NAME?	#NAME?	#NAME?	#NAME?	#NAME?	#NAME?	#NAME?	#NAME?
UPK1B	-1.84631	0.43597	0.372	0.452499	-0.241411	0.122633	1.69975	-0.218457	-1.78111	-1.82239	-0.12809
B4GALT4	-0.0494924	0.0748666	0.0331814	0.278906	0.240087	0.058884	0.633254	0.0421102	-0.0125317	-0.294485	-0.768259
ARHGAP31	-0.128114	-0.288805	0.21761	-0.192088	-0.135368	-0.219911	0.378831	0.00573391	-0.111965	-0.523301	-0.496003
TMEM39A	-0.05458	0.0438224	0.17201	0.19199	0.0556788	0.187451	0.343246	-0.00444821	-0.0679771	-0.13651	-0.442087
POGLUT1	0.00198352	0.121008	0.108398	-0.00562103	-0.122013	0.0792171	0.0170095	-0.236406	-0.177298	-0.24102	-0.656902
TIMMDC1	-0.0376245	-0.0853628	-0.0762762	0.0650939	-0.0566081	-0.0707357	0.398026	0.0636783	0.0664248	-0.205003	-0.600128
CD80	-0.447042	-0.989245	0.418672	-0.24641	-0.458547	-0.513672	0.930166	0.0199717	0.308689	-0.393221	-0.229045
ADPRH	-0.312647	-0.306806	0.0736857	-0.0606232	-0.123636	-0.211693	0.561836	0.0700277	-0.0437498	-0.219819	-0.691804
PLA1A	0.0615863	-0.522687	0.180189	-0.749296	-0.706017	-0.218682	-0.072466	-0.442918	-1.91857	-1.58327	-0.88603
POPDC2	0.0782592	-0.767574	-0.1328	-0.630486	-0.287612	-0.115514	1.30903	-0.616266	-1.77022	-0.275711	-0.438522
GJB3	-1.11761	-0.326421	0.288703	-0.725433	0.0184001	-0.170306	1.64561	1.8325	0.202736	-0.0881444	-0.983152
COX17	0.0548761	-0.0982977	-0.0158491	0.236878	0.0796885	-0.200765	0.0946542	-0.13777	0.0159293	-0.17948	-0.260522
MAATS1	-0.351237	0.512551	-0.0848753	0.121223	-1.42481	0.257614	0.588738	0.239139	-1.59258	-0.0193361	-1.33182
NR1I2	-0.446141	-0.753656	0.0692475	0.45088	-0.746308	0.0702405	-0.463159	-0.28452	-2.22809	-1.84795	-0.287637
GSK3B	-0.0500764	-0.0128163	0.114454	0.0894114	0.00947215	0.111286	0.351782	0.0966721	-0.151579	-0.229947	-0.382384
AURKAIP1	0.0632368	0.0496485	-0.27963	0.00993318	0.201008	-0.0646763	0.247617	-0.282705	0.475195	0.160081	0.389199
GJA4	0.354884	-0.0245178	0.034959	-0.202171	-0.193016	0.454446	0.146071	-0.646091	0.522401	0.274014	0.58257
GPR156	-0.292952	-0.566757	0.42422	-0.534708	0.472738	0.23511	0.17431	0.352325	-1.15401	-0.10918	-0.888237
LRRC58	0.223873	-0.0970516	0.268372	0.211949	0.0468053	0.156329	0.381454	0.0689076	-0.129076	-0.268401	-0.759875
FSTL1	0.56517	-0.194463	0.144383	0.0332151	0.521199	0.191192	1.06333	0.694751	0.581717	-0.114605	-0.682183
NDUFB4	0.130106	-0.0811385	-0.0994403	0.095954	-0.165792	-0.118877	0.250176	-0.0265263	-0.103834	0.121344	-0.253551
HGD	-2.18298	-1.4023	-0.0494352	0.68257	-0.587415	-0.252995	-0.39623	0.255801	-0.930958	0.00555903	-1.22052
RABL3	-0.0387688	-0.0507975	0.0738	0.156006	-0.0482157	-0.0601309	0.145431	-0.169552	0.070517	-0.153369	-0.71231
GTF2E1	0.254131	-0.14118	0.149642	0.0819131	-0.00629687	0.00706738	0.385615	0.128525	0.00940692	-0.216087	-0.734824
STXBP5L	-0.879109	-0.465612	0.145766	-0.0919213	0.367127	-2.89916	-1.35571	0.493303	-1.89628	-2.15998	-3.4567
DLGAP3	0.295302	-0.0436926	0.00341444	0.24074	-0.12608	0.675679	1.02227	-0.358918	-0.42801	0.762094	-0.239669
POLQ	0.6278	-0.127946	0.452514	0.180986	-0.0298204	0.407323	0.905397	0.475963	-0.282121	-0.190623	-0.638061
ARGFX	-0.894039	-1.45994	0.399074	-2.95723	-0.860736	-0.618149	-2.10749	-3.09016	-1.95246	-2.16991	-4.58164
FBXO40	0.0671724	0.572484	0.061749	-2.49519	-0.060101	-2.15138	4.61924	2.58857	-5.10351	-1.47241	-1.98678
HCLS1	0.0777243	-0.427007	-0.140161	-0.527081	-0.15942	-0.541264	0.217813	-0.130843	0.33064	-0.0688855	0.907642
GOLGB1	-0.0432004	0.0809252	0.327913	0.119485	-0.039487	0.0953858	0.455186	-0.097142	-0.200344	-0.285179	-0.706685
IQCB1	0.239157	-0.0182396	0.126788	0.189808	-0.142335	0.184966	0.600632	0.0194101	-0.201457	-0.179333	-1.2062
EAF2	0.272083	-0.356692	-0.128032	-0.123079	-0.208895	-0.0746553	0.222675	-0.0488591	0.309428	-0.536905	0.240201
SLC15A2	0.125714	0.265269	0.0109809	0.133515	0.134704	-0.208027	0.825986	0.0764572	-0.742339	-1.41955	-0.571431
ILDR1	-0.854524	0.110364	0.126096	0.0466697	-0.268591	0.0304846	1.73079	0.199563	-0.646676	-0.681189	-0.960048
CD86	-0.259007	-0.965186	0.0702929	-0.391737	-0.366018	-0.679664	0.317004	0.101928	0.34354	-0.053664	0.599598
CASR	-3.9405	-0.528625	-1.83874	-2.25826	-2.49764	0.182205	-0.328827	-2.77675	-2.90459	0.956114	0.394822
RP11-244H3.4	-0.231543	-0.079333	-0.317359	0.103548	-0.428017	-0.19244	-0.0639912	-0.472854	-0.0950048	-0.483245	-0.595534
CSTA	0.311033	-0.264795	0.0480858	-1.48186	-0.916234	-0.750573	0.0738441	-0.101388	0.00382944	0.808811	0.30336
CCDC58	0.291162	9.75223e-05	-0.105187	0.35243	0.0803647	-0.0838478	0.259607	0.163565	0.199329	-0.131048	-0.767327
FAM162A	0.0783457	0.225045	-0.192638	0.10019	-0.173718	-0.122077	0.12202	0.0544592	-0.102248	-0.0941628	-0.248704
WDR5B	-0.388334	-0.0274838	0.26379	0.447197	-0.0450606	0.202945	0.469189	0.0516476	-0.0209849	-0.456173	-0.681
KPNA1	-0.203936	-0.0591924	0.158927	0.168456	-0.0346021	0.0583613	0.0574659	0.140712	-0.121	-0.115664	-0.244605
ZMYM6NB	-0.0262943	-0.0760864	0.0643773	0.165361	0.0856449	0.22763	0.276968	0.0907812	0.00365088	0.0103053	0.270408
PARP9	-0.480432	-0.691116	-0.00254968	-0.0481827	-0.42867	-0.103886	-0.250846	-0.372775	-0.0812248	-0.609755	0.498799
DTX3L	-0.335045	-0.421493	0.108593	0.0952545	-0.180877	0.0949864	0.0459825	-0.140596	-0.0575387	-0.561695	0.229265
PARP15	-0.615983	-0.972803	-0.12015	-0.662647	-0.98057	-0.0170597	-0.371362	-1.10917	-0.12676	-1.80475	0.608887
PARP14	-0.328506	-0.464857	0.35142	0.017104	-0.313634	0.0858701	0.109433	-0.141454	0.0299928	-0.637299	0.137366
HSPBAP1	0.06962	-0.000618369	0.273737	0.098056	-0.118895	-0.175804	0.576782	-0.00621173	0.0321247	-0.134783	-0.777369
DIRC2	-0.349189	0.2178	0.00730463	0.16553	-0.0127497	0.0965688	0.700822	0.0180504	0.0658445	0.0112441	-0.470551
SEMA5B	0.247038	-0.0619378	0.190393	0.439506	-0.117703	0.444321	0.649421	-0.29275	0.455006	0.296361	0.244831
ZMYM6	-0.0251008	0.116338	0.209928	0.0172877	-0.0881557	-0.035785	0.432447	-0.121263	0.0258346	-0.227632	-0.131817
PDIA5	-0.196296	-0.134631	-0.00222494	0.263931	0.175067	0.239392	-0.0919037	-0.277939	-0.0854686	0.192788	-0.127149
SEC22A	-0.0202544	0.00137742	0.141564	0.0873651	-0.0080498	0.0841391	0.353136	0.044426	0.0465679	-0.113327	-0.385932
ADCY5	-0.771666	-0.610322	-0.0428883	-0.71489	-0.820209	0.163771	1.1268	-0.167822	-2.64646	-0.27573	-0.24796
PTPLB	-0.475706	-0.103884	0.123018	0.268562	-0.0485669	0.219336	0.244401	0.716482	-0.26412	-0.263333	-1.03519
MYLK	-0.52561	-0.722207	0.0969673	-0.52408	0.257851	0.084163	0.0489464	0.315428	-1.53149	0.593428	-0.290573
CCDC14	0.221143	0.0941186	0.392251	0.169386	-0.181539	0.172059	0.721063	0.255954	-0.402619	-0.66039	-1.19172
ROPN1	-1.65175	-2.08948	-0.129489	-1.92119	-0.523995	-1.18857	-0.523243	-1.73588	-2.14496	-1.17417	-2.48615
KALRN	-0.194052	0.196113	0.0330091	0.290804	-0.348828	0.059921	0.0778779	-0.223853	-0.645335	-0.388688	-0.349714
ZMYM1	0.0124226	0.0914748	0.459901	0.104882	0.0907129	0.307166	0.598792	-0.0469804	-0.0927723	-0.137589	-0.503819
UMPS	0.000129033	-0.0390083	0.00011133	0.217999	-0.0491252	-0.0803713	0.0177895	0.201008	0.00201062	-0.122925	-0.471113
ITGB5	0.267903	-0.172249	0.227371	0.0420395	0.0387583	0.153255	0.512669	0.197393	0.118074	0.245532	-0.106807
MUC13	-1.03156	-1.12446	-0.0923044	0.541631	-1.96278	-0.503042	0.501945	0.761238	-1.58401	-0.473355	-1.4065
HEG1	0.406019	-0.203376	0.255658	0.350468	0.227092	0.391687	0.623214	0.174417	0.411639	0.218475	0.0303022
SLC12A8	0.300743	-0.288911	0.000484404	0.423344	0.303748	0.478163	0.306286	0.972138	0.540079	0.85819	-0.201785
ZNF148	-0.0952239	0.0421935	0.366202	0.211835	-0.00669805	0.144461	0.301739	-0.0460319	-0.127968	-0.247645	-0.711199
SFPQ	0.232964	-0.0104469	0.0210643	-0.0358852	-0.0292188	0.110913	0.48563	-0.06283	-0.149621	-0.264043	-0.082367
SNX4	-0.162282	0.0262844	0.0362547	0.210644	-0.0833586	-0.213694	0.108453	0.00652627	0.0449033	-0.238343	-0.5435
OSBPL11	0.169977	-0.0926959	0.162008	0.0415794	-0.114343	-0.0982251	0.059024	0.174504	-0.370614	-0.128583	-0.641401
ZMYM4	0.0712719	-0.0278862	0.174174	0.00657606	0.021191	0.234769	0.617386	-0.0167733	-0.187147	-0.140941	-0.178954
ALG1L	-0.439967	0.192224	-0.0255948	-0.0251665	-0.0105654	-0.278838	-0.054687	-1.09342	-0.746861	-0.478662	-1.10105
ROPN1B	0.0150159	-0.03467	0.603476	-0.260155	-0.574336	-0.0912027	-0.141909	-0.951471	-2.05292	-0.8336	-1.53637
SLC41A3	-0.638809	0.127207	0.10106	0.116048	0.135858	0.0711458	0.380644	0.162461	-0.135817	0.0588855	-0.637523
ALDH1L1	-1.38773	0.40174	-0.00745201	-0.453263	-0.357195	0.0546995	-0.322557	-2.27984	-3.32328	-0.532827	-1.44876
KLF15	-0.8355	0.312442	0.382428	-0.192652	-0.304238	0.124553	-0.532747	-0.859222	-1.36802	-0.325081	-0.89951
CCDC37	-0.42571	-0.189033	0.300093	-0.134892	-0.272151	-0.933839	-0.0711791	-0.411058	-0.908512	0.314155	-1.94482
ZXDC	0.0084415	0.0218582	0.16295	0.10679	-0.0914878	0.109885	0.177457	0.0137481	-0.145749	-0.150257	-0.634594
UROC1	0.897939	-1.26592	-0.688131	-0.78552	0.531365	-0.0903698	-1.20304	0.0843921	-0.913714	-2.24771	-1.84297
CHST13	-1.45987	-0.837219	0.686465	1.12653	-0.3481	-0.295426	-0.196953	-0.647627	0.614428	1.06667	0.485537
C3orf22	-0.853743	-2.14419	-0.712585	-0.809823	-1.97112	-0.218654	-0.191884	-0.241485	-0.424061	-1.54632	-2.17357
TXNRD3	-0.135846	-0.0156061	0.21888	0.108067	0.173635	0.120674	-0.081325	0.0869385	-0.245896	-0.029578	-0.629362
CHCHD6	0.0665389	-0.0729343	-0.0162904	0.346678	0.0306267	-0.241462	0.770296	-0.0643422	-0.0968859	-0.166373	-0.283084
PLXNA1	0.473622	-0.0297899	0.226597	-0.0572573	0.093548	0.1881	1.18205	0.176169	-0.17443	-0.048569	-0.479722
C3orf56	#NAME?	-4.13767	-3.13016	-2.46896	-3.12952	-2.67144	-1.52753	-2.66352	-4.66682	-5.97243	#NAME?
TPRA1	-0.0311105	0.0547581	0.0188694	0.187503	0.10481	-0.011161	0.149974	0.221675	0.173457	0.277504	-0.0925545
MCM2	0.604319	-0.118331	0.0223384	0.139623	-0.0995784	0.250914	0.690295	0.463063	-0.197064	0.0722173	-0.486859
PODXL2	-0.0578042	-0.0563647	0.0655156	0.0655321	-0.287984	0.896126	0.9705	0.673011	-0.811784	0.430706	0.180003
ABTB1	0.285694	-0.0633855	0.299153	0.0355204	0.090631	0.097814	0.35419	-0.0242826	-0.0626649	0.0654696	-0.216692
MGLL	-0.0152011	-0.329541	-0.0876981	-0.129187	-0.188929	0.0923789	0.309366	0.126434	0.0509833	0.242458	1.65827
KBTBD12	-0.0614563	0.130196	-0.0717416	0.272007	-0.452036	-1.36917	0.304417	1.05638	-1.25423	-1.47978	-0.897183
SEC61A1	0.0626919	-0.025612	0.00943579	0.16842	0.138937	0.0772028	0.30937	0.185008	0.119418	0.174776	0.00944025
RUVBL1	0.187942	-0.167566	-0.0543939	0.259996	0.0949332	-0.000105133	0.503646	0.224449	0.0932701	0.0483497	-0.404645
EEFSEC	0.161875	-0.0378925	-0.0981168	-0.00291928	0.021981	-0.086926	-0.000867948	0.121785	0.0190415	0.247049	-0.245669
DNAJB8	-2.88803	-3.22351	-2.3299	-1.95277	-3.20577	-3.37156	-4.52262	-3.75697	-2.94279	-4.1938	-4.85313
KIAA0319L	0.0651996	0.0769128	0.0676389	-0.028973	0.0106653	0.15651	0.417944	-0.210882	0.071204	-0.157582	-0.0882024
GATA2	-0.683553	0.344162	-0.0978611	0.0272887	0.144591	-0.421032	0.614081	1.14254	-1.68112	0.545929	-0.0383983
RPN1	0.0698711	-0.0697207	-0.0032979	0.263419	0.0719946	-0.0153164	0.109141	0.169792	0.134726	-0.00220061	-0.151281
RAB7A	-0.122669	-0.0773859	-0.0802544	0.0587672	-0.0782968	-0.115503	0.27593	0.0964497	0.208559	-0.345807	-0.572528
CCNL2	0.321401	0.408179	0.209447	0.018099	-0.201772	0.112901	0.305644	-0.347581	-0.125597	-0.315663	-0.143934
NCDN	-0.215948	0.0652317	-0.0137341	-0.164631	0.0558561	0.000460789	1.02167	-0.449743	-0.198361	0.127419	0.424023
ACAD9	-0.0674878	0.104091	-0.0188647	0.109776	-0.0752457	-0.150105	0.137166	0.0955833	-0.0627864	-0.117209	-0.320941
KIAA1257	-0.550984	0.593534	0.193591	0.240042	0.0037545	-0.00560747	0.40204	0.0472827	-0.703271	-0.217324	-1.1994
EFCC1	0.112228	0.438363	0.0334448	-0.318575	0.0288858	-0.0552833	0.470056	-0.251455	-0.785016	0.886326	-0.241386
GP9	1.01295	0.0649421	-0.963986	-0.841415	-0.268946	-0.64782	-0.149753	-0.956655	-1.97868	0.813509	-0.0316976
RAB43	-0.314343	-0.132962	0.0720631	0.0604286	0.0500032	0.0912652	-0.0666571	-0.00643069	-0.209118	-0.0116124	-0.605665
ISY1-RAB43	-1.47018	-1.6274	-1.31405	-1.64317	-1.26521	-1.07917	-1.59125	-1.26378	-0.869389	-1.20485	-2.1564
ISY1	0.273137	-0.0496389	-0.120302	0.176284	0.0306425	0.0748845	0.49485	0.0960973	0.161041	-0.166905	-0.428778
CNBP	0.0372964	-0.0912836	-0.0179507	0.113883	-0.0762581	0.128509	0.18726	-0.0295326	-0.132126	-0.182859	-0.754429
COPG1	0.0420529	0.0579083	0.0258481	0.179029	0.0497722	0.0107837	0.269341	0.0766425	0.105644	0.022727	-0.144747
HMCES	0.359166	-0.108897	-0.0881844	0.144506	-0.00559915	0.0678318	0.238694	0.283773	-0.124015	-0.248414	-0.451215
H1FX	0.423103	-0.0394771	-0.0895384	0.0172953	0.0412797	0.227143	0.324369	0.238929	-0.0593893	0.26162	-0.229173
TFAP2E	-0.0352374	-0.48704	-0.127613	-0.499732	0.01382	-0.0725561	0.96216	-0.0857538	0.314694	0.355425	-0.0650778
EFCAB12	-1.02616	0.0350936	-0.159696	0.209675	-1.11737	-0.0582232	0.214491	-0.476381	-0.509459	-0.296713	-1.00425
MBD4	0.0447198	-0.162946	0.0443195	0.188228	-0.163438	-0.0240056	0.184148	-0.0206139	-0.0188322	-0.352694	-0.724961
PSMB2	0.0804604	-0.134665	-0.0777111	0.0218147	0.0641053	0.0656992	0.355811	0.102851	0.242138	0.021005	0.147653
IFT122	0.0387367	-0.0393313	0.0329175	0.217197	0.023554	0.0873669	0.537175	-0.114887	-0.248843	-0.0928962	-0.537038
RHO	-0.90607	-2.14847	-1.38056	-0.736625	-2.01381	-0.675438	-0.67266	-0.789041	-0.979866	-2.87706	-4.71938
H1FOO	-2.06698	-1.83266	-0.778768	-2.42967	-0.585415	-2.23959	-2.42212	-4.37906	-1.74492	-2.50136	-3.59909
PLXND1	0.355766	-0.185272	0.141699	0.00942744	0.0661001	0.190149	0.563319	0.0762	0.476342	0.162	-0.161142
TMCC1	-0.229315	-0.0354182	0.167578	0.000558113	-0.0863488	0.0480046	0.274149	0.174074	-0.0740833	-0.213934	-0.408419
C1orf216	-0.242682	-0.164243	0.188829	0.0964593	0.131587	0.0509742	0.460998	-0.256843	-0.190275	0.0384996	0.209679
TRH	1.46173	-6.57817	-0.183476	0.153728	-4.51245	-0.550737	3.44435	0.376331	0.437727	-1.16876	-2.48895
ALG1L2	1.26084	0.283567	0.0660459	0.133887	0.00709743	-0.0891375	0.640617	0.123295	-0.0744697	-0.561693	-1.30098
CLSPN	0.886129	-0.325698	0.25284	0.121853	-0.0207885	0.461683	0.907376	0.0626004	0.0424552	-0.00298493	0.392847
COL6A5	-1.24275	0.292477	-1.00904	-0.558063	-1.59005	-1.3119	-2.2743	1.00833	1.00985	-1.06394	-5.67737
COL6A6	-1.57769	-0.667737	0.571512	-0.197304	-1.28771	-0.353056	-0.29351	0.260285	-0.899776	-0.502318	-1.91013
PIK3R4	-0.214056	-0.0119964	0.241087	0.117617	-0.0738341	0.0599149	0.182856	-0.0532998	-0.117204	-0.350334	-1.05478
ATP2C1	-0.142736	-0.0358879	0.117357	0.124466	-0.0766381	0.190762	0.556246	0.509381	-0.143762	-0.267007	-0.780506
ASTE1	-0.512766	0.0635181	0.212602	0.154503	-0.00441787	0.0564209	0.219966	0.0939431	-0.0321454	-0.350091	-0.713759
AGO4	-0.0548975	0.105972	0.334032	0.0402002	-0.154818	0.0875811	0.399585	-0.102847	-0.152724	-0.242633	-0.433002
NEK11	-0.613407	0.149898	0.259991	0.220447	0.0412713	0.023072	1.32504	-0.0839279	-0.0634498	0.0537517	-1.36347
NUDT16	-0.409647	-0.00915377	-0.0224147	0.17688	0.0733619	-0.078184	-0.149492	-0.178953	-0.0115184	0.0123591	-0.413684
MRPL3	-0.140464	-0.0516312	-0.0818592	0.235438	0.0710263	-0.0148951	0.34313	0.149994	-0.0815057	-0.00905087	-0.475951
AGO1	0.400383	-0.0282821	0.200033	0.0715788	-0.0262366	0.124383	0.433299	-0.125968	-0.00352614	-0.0445803	-0.170662
CPNE4	-2.04275	0.675238	-0.702773	0.303126	-0.149485	1.00273	0.857313	0.388091	-3.10385	2.4366	-1.84334
ACPP	-1.21029	1.56627	-0.279823	-0.218815	-0.56346	0.337499	0.688799	0.123403	-1.9966	-0.600746	0.671654
DNAJC13	-0.130169	0.105652	0.349556	0.0940973	0.0316289	-0.0478368	0.456597	-0.00621271	-0.13142	-0.256437	0.37539
ACAD11	-0.305348	0.210982	0.498006	-0.0135898	-0.129875	-0.247519	-0.521236	-0.137152	-0.883811	-0.334761	-1.10698
NPHP3-ACAD11	-1.69711	-1.52063	-0.748891	-1.32322	-1.65292	-1.05752	-1.92151	-1.58153	-1.959	-1.11826	-2.48343
ACKR4	-0.400429	0.0165152	0.247001	-0.399765	-0.634101	-0.835977	1.18691	-0.556602	-1.04126	-1.47273	-0.276579
UBA5	0.104288	0.0823654	0.0933333	0.177446	9.99307e-05	-0.0522564	0.130772	-0.0121578	-0.140757	-0.242753	-0.620642
NPHP3	0.318802	0.1419	0.357609	0.0689102	-0.0285587	0.117969	0.516186	-0.0676885	-0.213157	-0.329361	-0.895764
TMEM108	-0.0318957	-0.731443	-0.21267	-1.39124	-0.852207	0.727835	1.04782	0.151732	-1.46604	0.525806	-0.198439
BFSP2	-1.70541	-1.91133	-0.4433	-1.06312	-1.26391	-0.421165	-0.518344	-0.528693	0.124859	0.248856	-1.61698
CDV3	0.08817	-0.252576	0.00350724	0.0986998	0.0117165	0.0672135	0.216657	0.217791	0.0624577	-0.145751	-0.606574
TOPBP1	0.135812	-0.0402234	0.186271	0.183839	-0.0191539	0.245263	0.596109	0.0664347	-0.044742	-0.282235	-0.633361
TF	0.285335	1.50621	0.0687814	0.902443	-0.567199	-1.00934	-0.643838	-0.332798	-0.914819	-0.958694	-0.985043
SRPRB	0.218401	-0.0496857	-0.113802	0.238119	0.167028	-0.0485061	0.0743023	0.264085	0.196792	-0.167306	-0.23018
RAB6B	0.0585548	-0.183356	0.400824	1.08398	0.848557	0.0717676	1.66221	-0.0451277	0.00173926	0.194149	-1.01992
SLCO2A1	-0.663471	0.0216492	-0.219666	-0.0951957	-0.341869	0.231757	-0.00548832	-0.363551	-0.390996	0.232284	0.172379
AGO3	0.119616	0.0307095	0.590695	-0.0380895	0.0847607	0.139595	0.516665	0.0338476	-0.149328	-0.106137	-0.376489
RYK	-0.201284	0.0448085	0.189463	0.0987649	0.107948	0.148149	0.600939	0.0530013	-0.399604	-0.199521	-0.649462
AMOTL2	-0.0277558	-0.117471	0.306844	-0.176392	0.270303	0.331044	0.914989	0.482881	0.263272	-0.0957306	-0.643715
ANAPC13	-0.0652469	0.0474668	-0.02791	0.181576	0.213752	-0.122294	0.214159	0.15485	0.0536656	-0.0870591	-0.404546
CEP63	-0.0874726	0.0203967	0.104644	0.112017	0.0373338	-0.005449	0.248747	0.0371431	-0.120333	-0.35504	-0.711683
EPHB1	-0.223033	-0.826221	0.0510158	0.712359	-0.619123	0.538054	0.77288	-0.627036	-1.41295	0.954348	0.0934196
KY	-0.180983	-0.660768	-0.641186	-0.276476	-0.362121	-0.479326	0.740189	-0.154747	-1.99427	-1.15258	-0.310831
PPP2R3A	-0.431569	-0.267704	0.434528	-0.167898	-0.196531	-0.0726954	1.74757	0.370615	-0.465957	-0.102401	-0.384491
MSL2	-0.284032	-0.0270199	0.211091	0.0477767	-0.135986	0.0948247	0.243886	-0.0284024	-0.132568	-0.45286	-0.740755
PCCB	-0.468169	-0.0821181	-0.235682	0.180323	0.0182115	-0.327217	-0.401415	-0.116872	-0.274132	-0.131618	-0.213607
TEKT2	1.36804	-0.159905	-0.475784	0.477049	-0.311634	0.135145	2.24797	0.230022	-0.969834	0.572066	-0.15019
STAG1	-0.182741	-0.0123714	0.405808	0.08128	-0.028852	0.230981	0.200878	0.0698136	-0.158832	-0.224549	-0.664568
SLC35G2	-0.516819	-0.376012	0.069632	0.170239	-0.0776252	0.015898	0.526391	-0.279701	-0.185631	-0.0688926	0.156307
ADPRHL2	0.0108443	0.0362876	-0.0974293	-0.134462	-0.0655974	-0.070398	0.536173	0.012989	0.117801	0.0890034	0.218711
NCK1	-0.388119	-0.374883	0.0591801	-0.168611	-0.343485	0.0372072	0.431959	0.0982123	0.154881	-0.301719	-0.465983
IL20RB	-0.0755652	-0.623426	1.17052	-0.590119	-0.241472	0.790292	0.259527	0.886615	0.680609	-0.727228	0.0921644
SOX14	-5.86131	-4.83703	-0.0111243	0.184973	-4.16242	-1.98568	-2.4051	-0.722576	-5.08685	-4.44997	-3.53956
COL8A2	-1.05639	-0.388689	0.0621127	-0.70572	0.139548	-0.273576	0.429579	-0.0672855	-0.209729	0.0915374	0.191127
CLDN18	-0.464548	0.593781	1.43737	0.727357	-0.340847	0.17993	1.72291	4.6265	-3.02949	0.905765	-0.149298
DZIP1L	0.527912	0.08364	0.411424	0.487355	0.336111	0.269792	1.62125	0.042937	-0.0969603	0.0240672	-0.49117
A4GNT	-0.55183	-0.0655268	-0.0386657	0.0876963	-0.0176979	0.594511	1.80682	-0.195213	-0.865486	-0.615174	-1.28156
DBR1	-0.266382	-0.107292	0.00747139	0.222042	-0.0698931	0.00368972	0.504041	0.0421827	0.142301	-0.22361	-0.672868
ARMC8	0.0746216	0.0254911	0.166154	0.0269098	-0.0579595	-0.456264	0.370531	-0.0496803	-0.0567878	-0.203032	-0.774433
TRAPPC3	-0.127291	-0.0608037	-0.0306567	-0.0956498	-0.0846214	-0.06739	0.337641	0.0404069	0.132398	-0.0752846	-0.00827743
NME9	-0.513533	0.209777	0.682864	-0.101113	-0.353542	-0.106478	1.78689	-0.698855	-0.51947	-0.684402	-1.01872
MRAS	0.0513861	-0.412275	0.216105	0.227406	0.0693239	-0.211752	0.224911	0.412434	-0.0178483	-0.142914	-0.248275
ESYT3	0.0186539	-0.28632	0.482082	-0.185339	-0.672492	0.00684294	0.966061	0.657609	-0.698264	0.441585	0.317927
CEP70	0.100854	0.206002	0.1352	0.0706852	-0.240819	-0.0250884	0.390372	0.310529	-0.14981	-0.136435	-0.628066
FAIM	-0.166847	0.113816	-0.0295994	0.186875	-0.0781078	0.158417	0.756208	-0.0844544	-0.089641	-0.156047	-0.656081
PIK3CB	-0.417976	-0.0175343	0.177038	0.173513	-0.181988	-0.370253	0.382365	0.0918308	-0.0905129	-0.353417	-0.414135
MAP7D1	-0.208117	-0.125547	-0.0192181	-0.407369	-0.0264045	0.00970628	0.805567	0.31325	0.147313	0.352516	0.254935
FOXL2	0.688654	0.417313	-0.299077	-0.232363	0.914063	-1.67021	0.506123	0.787385	0.053198	0.610498	1.48212
FOXL2NB	0.581246	0.197033	0.327541	0.186577	1.11017	-1.72265	1.14629	0.746476	0.105248	-0.0340095	0.207374
PRR23A	-0.684051	-3.00662	-2.76313	-2.66399	-1.11669	0.0769123	-2.58069	-4.97037	-2.35159	-2.01106	#NAME?
MRPS22	0.166312	-0.00284597	-0.00296168	0.174787	-0.0396593	-0.0789074	0.0271454	0.0315806	0.0988529	-0.151628	-0.385692
PRR23B	-0.0212813	-3.26244	-3.87992	-3.69956	-1.21708	-0.590857	1.01679	-4.02348	-3.1337	-4.28734	#NAME?
PRR23C	-3.72998	-3.72868	-2.43603	-2.63763	-1.8342	-0.879986	-4.03888	-3.94858	-2.4241	-6.08412	-5.38514
MRPL20	0.0506558	0.0158984	-0.177271	-0.0218776	0.170225	-0.0920712	0.204296	-0.258464	0.184313	-0.126325	0.137352
COPB2	-0.130414	-0.0551386	0.0991101	0.188934	0.0644601	0.0629998	0.329769	0.0872949	0.0867528	-0.150894	-0.385809
RBP2	-0.289713	0.138041	-0.421435	9.91936e-05	-0.0952066	0.219315	0.445321	-1.77203	-3.51877	-0.505262	-1.61185
THRAP3	-0.111876	-0.0381624	0.037935	-0.0367431	0.00288333	0.0981337	0.279286	-0.0569559	-0.079699	-0.128194	-0.173743
RBP1	0.158507	-1.23225	-0.404229	-0.160472	0.211894	-0.0564121	-0.363585	-0.823515	-0.648916	0.699055	-0.520808
NMNAT3	-0.459533	-0.354885	-0.053213	0.168694	-0.0191518	-0.0393594	0.488848	0.220486	-0.851534	-0.873992	-1.08198
CLSTN2	-0.380296	0.253578	1.00904	-0.477918	0.0705031	-0.199573	3.09301	0.788527	-0.631288	2.34002	-0.263999
TRIM42	-1.39213	-3.97874	-2.55191	-3.45714	-2.44164	-0.905186	-1.14096	-4.07061	-0.413737	-5.73977	-4.96666
SLC25A36	-0.106511	0.161876	0.419701	0.0578383	0.105069	0.129167	1.69277	0.146264	-0.062047	-0.385188	-1.07207
SPSB4	-0.200166	-1.52852	-0.606629	-0.624342	-1.20472	-0.301319	1.75005	-0.785186	0.124409	0.88653	-0.4527
PXYLP1	-0.850057	0.110294	0.0548159	0.0677734	-0.313704	0.323062	0.228171	0.371549	0.186337	0.648744	-0.683562
ZBTB38	-0.663587	-0.132022	0.426022	0.24726	0.0840686	0.342426	0.176686	0.061765	-0.118097	-0.111406	-1.15379
RASA2	-0.268615	0.12906	0.477608	-0.0521214	-0.0962288	0.197496	0.394429	0.101556	-0.107418	-0.340327	-0.989649
SH3D21	-0.268985	0.172135	0.440873	-0.41211	-0.189128	0.261369	0.953805	0.109122	-0.0973468	-0.066069	0.0859739
RNF7	0.27811	0.0319309	0.0166655	0.0428882	0.0928357	0.000421712	0.376689	-0.0593497	0.116949	-0.14029	-0.463691
GRK7	0.359719	-0.0747774	-0.0731699	-0.775653	-1.12674	-0.309913	-0.167462	-0.89619	-0.210002	-0.442861	-1.93723
ATP1B3	0.209741	-0.0651677	0.0458701	0.0483928	-0.0822183	0.0236337	0.85719	0.0728811	0.120428	-0.356035	0.0975457
EVA1B	0.795224	0.176367	0.083026	-0.0867303	0.307656	0.195634	0.720301	-0.0909751	0.497538	0.408595	0.90014
TFDP2	-0.159018	-0.000702062	0.2181	0.125923	-0.120129	0.103403	0.480158	-0.156993	-0.600433	-0.288478	-1.14359
GK5	-0.314491	0.109108	0.293671	0.0755814	-0.0592882	0.250661	0.730377	-0.0425368	-0.340784	-0.406147	-0.609157
XRN1	-0.229818	0.00850198	0.461323	-0.0598518	-0.246718	0.172544	0.182444	-0.177607	-0.184692	-0.465496	-0.63968
ATR	0.00454009	-0.015858	0.467073	0.0917809	0.0359554	-0.0475876	0.393204	-0.0288591	-0.18387	-0.349266	-0.786588
PLS1	0.304577	0.438497	0.10389	0.211713	0.159783	0.0185823	0.710229	0.0616084	-0.67121	0.231048	-1.59857
TRPC1	-0.127251	0.0108796	0.462993	0.250455	0.959604	0.294096	1.02178	0.0952937	-0.360618	0.0217004	-0.601915
STK40	-0.0851441	-0.089723	0.0606505	0.0176709	-0.0333413	-0.271369	0.37438	0.108055	0.0394351	0.135603	0.0157368
PCOLCE2	-1.02173	-0.510162	-0.188387	0.058295	-0.488522	-0.253335	-0.0876158	-0.152064	-0.261129	-0.254712	-1.16364
PAQR9	0.35765	-0.264859	-2.62088	-1.1994	-1.06752	-0.543973	-0.124734	0.735904	-0.90284	0.307721	-2.42316
U2SURP	-0.089618	-0.0141206	0.213358	0.138827	0.019643	0.171355	0.531433	0.0722682	-0.192418	-0.329079	-0.733604
CHST2	0.777274	-0.270864	-0.136694	-0.308657	-0.47084	0.266147	0.147241	-0.899927	0.183636	0.582086	0.0104217
LSM10	0.220421	-0.0812592	-0.153544	-0.00265694	0.161453	-0.161067	0.339914	0.00614946	0.191278	0.0769278	0.389178
SLC9A9	-0.457857	-0.320177	0.0931159	0.0152312	-0.344437	-0.619009	0.260732	-0.134537	-0.0313726	0.0173446	0.131348
C3orf58	0.192997	0.41448	0.195619	-0.0184491	-0.0409314	0.256413	0.220661	0.35685	-0.546637	-0.298783	-1.25633
OSCP1	-0.315898	0.160068	-0.160953	0.239579	0.0712471	0.0317494	0.937676	-0.204032	0.060514	-0.136099	-0.158301
PLOD2	-0.261981	-0.204905	0.13816	0.260822	0.395129	0.368775	0.263747	0.269426	0.374117	-0.0650877	-1.135
PLSCR4	-0.252625	-0.452529	0.101883	-0.0705843	-0.116409	0.325037	0.20114	-0.376886	0.333237	-0.323671	-1.5036
PLSCR2	-1.62232	0.0487999	0.829166	0.035574	-0.0588827	0.0723561	0.576297	-0.48241	-1.41349	-1.14114	-2.69432
PLSCR1	-0.334673	-0.307694	-0.0245215	0.0725795	-0.192599	0.142795	0.657505	-0.265262	0.176763	-0.384594	-0.516511
PLSCR5	-0.807229	-2.69046	-4.61699	-2.14842	-1.82555	-2.18656	-1.3943	-1.77633	-3.14492	-3.55088	#NAME?
ZIC4	0.23393	-0.813211	0.989147	-0.179638	-0.616061	-0.734472	0.322181	-0.112078	0.0564685	-0.778896	-1.20504
ZIC1	0.350496	-0.425608	0.754511	-0.211162	-0.734944	0.175156	0.358414	0.596547	0.289983	-0.421973	-0.666694
MRPS15	0.162646	0.0635577	-0.166117	0.067899	0.11265	-0.0851896	0.306177	0.0187976	0.30634	0.0206918	0.0741114
CSF3R	0.443778	-0.145524	0.0173773	0.072785	-0.231457	-0.371451	0.410013	0.339014	0.307405	0.51366	0.376873
AGTR1	-0.756494	-0.109841	-0.0726384	-0.70823	0.415975	-0.245503	-0.453409	0.297926	-0.313218	3.43628	-1.8834
CPB1	0.0779501	2.82809	0.093735	-3.70304	-0.931273	-0.507895	-1.48977	-0.769098	-0.390237	-2.10843	-0.64525
CPA3	-1.14479	-0.569422	-0.446296	-0.426794	-0.745138	0.0223444	-0.0578498	0.597783	-1.93718	0.20175	-2.58503
GYG1	-0.235963	-0.151618	0.0366621	-0.00916998	-0.0233275	-0.120038	0.632345	-0.0184558	-0.401852	-0.260926	-0.172996
HLTF	-0.246129	0.00323012	0.338952	0.144501	-0.0306113	0.0637072	0.366004	-0.177883	-0.15889	-0.22544	-0.937034
HPS3	0.103691	-0.0947842	0.204924	0.0978448	0.127693	0.0281292	0.216382	0.304358	0.098341	-0.413406	-0.694416
CP	-3.23904	-0.937411	1.31991	1.44105	0.633017	1.45724	-0.353481	0.177928	-1.10246	-0.601778	-0.354821
TM4SF18	-0.272013	0.0978742	0.492381	0.108152	-0.00618023	-0.106488	0.53224	-0.426886	0.357225	-0.628841	-0.194842
TM4SF1	-0.464807	0.0849394	0.240912	-0.0406135	0.0474832	0.289601	1.30667	-0.208199	0.280457	0.288888	0.388477
TM4SF4	-3.03685	-0.442411	-1.65615	0.228544	-0.279342	2.91602	-0.0928158	2.19033	-1.42068	1.88033	-2.20854
WWTR1	0.0456891	-0.116828	0.292008	-0.209098	0.235557	0.301307	1.20358	-0.235052	-0.12938	0.115581	0.51609
COMMD2	-0.0323696	-0.104801	0.151855	0.0071418	0.038354	0.155409	0.482397	-0.0681807	-0.0528497	-0.217444	-0.995507
ANKUB1	-1.87501	-0.872838	0.631909	-0.366064	0.56869	-1.03973	-1.25992	-1.57783	-1.48691	0.537764	-3.53563
RNF13	-0.308754	-0.0123682	0.173795	0.0517152	-0.0168956	-0.0107762	0.224377	-0.0766976	0.0389549	-0.399173	-0.673854
PFN2	-0.0361402	-0.125669	0.223823	0.163646	0.359032	0.0103929	1.55773	-0.136457	-0.138913	0.0359071	0.138828
GRIK3	0.177235	0.0147408	0.00720914	-1.2677	-1.29319	-0.141519	-1.43045	-0.0265812	-2.33523	-0.342912	-1.32872
TSC22D2	0.142798	0.229189	0.244202	-0.294965	-0.0924696	0.346326	0.127628	0.189236	-0.183988	-0.0804306	-0.948612
SERP1	-0.0590749	-0.0144366	-0.0213618	0.000115853	-0.0480666	0.0312048	0.168805	-0.071141	0.179719	-0.10629	-0.609972
EIF2A	-0.000810057	0.0796392	0.0666952	0.0746788	0.0700852	0.10142	0.296687	-0.100931	-0.0899172	-0.221173	-1.09973
SELT	-0.366222	-0.032673	0.043587	0.0453373	0.114443	-0.144831	0.269807	-0.136524	0.0108335	-0.240997	-0.289611
ERICH6	-0.211473	-0.276661	-0.385956	-0.42146	-0.19104	-0.0593046	0.242364	-0.0557012	-0.217544	-0.705866	-1.027
SIAH2	0.505393	-0.112996	0.0984407	-0.0953897	0.0513556	-0.10543	-0.101348	0.158937	-0.0607625	0.0859028	-0.383671
RP11-166N6.3	0.173372	-4.74354	0.333912	-1.11273	-1.52145	-1.29499	-0.787226	-2.12791	-2.81518	-3.54457	-1.27447
CLRN1	0.202863	-3.66524	-0.538827	-2.19757	-2.83532	-4.13573	-1.17879	-3.06408	-3.25639	-2.2261	-0.966626
MED12L	-0.121868	0.0975492	0.0497069	-0.147902	-0.0555205	-0.269495	-0.218892	-0.548908	-0.212341	-0.640884	-0.779027
GPR171	-0.0746959	-1.35346	-0.277288	-0.921958	-1.46672	-0.313744	-0.795622	-0.298368	-0.135886	-1.33685	0.109566
P2RY14	-0.363912	-0.705012	-0.020254	-0.765125	-0.655224	0.0244464	0.225964	-0.554078	0.022734	-0.548819	-0.478016
GPR87	-3.58825	-0.0992875	1.1386	-0.315114	-0.0281867	1.87711	1.44608	2.3067	0.245442	-1.65696	-2.07907
P2RY13	-0.796878	-0.900062	-0.199193	-0.619228	-0.866989	-0.5074	0.31434	-0.206103	0.191641	-0.388536	0.196919
P2RY12	-1.72425	-1.541	0.0681015	-1.15427	-0.674815	-0.0318931	0.0963319	0.00837498	-0.472264	-0.490429	-0.866546
IGSF10	-0.498443	-0.703073	0.186385	-0.946081	0.27637	-0.27389	0.415952	0.523652	-0.749481	0.695887	-1.39737
AADACL2	-3.60519	0.812075	-0.102588	-1.37206	0.0789088	-3.26506	-2.25639	-0.752688	-1.92936	-2.42686	-5.45275
AADAC	0.437631	-0.930108	0.145643	0.666604	0.454019	-0.905974	-0.666281	1.06778	-2.96144	-1.25277	-1.72692
SUCNR1	1.06397	-1.31538	0.20919	-0.759811	-0.586192	2.43049	1.87953	-0.857395	3.97441	0.298307	0.140917
MBNL1	-0.33041	-0.236462	0.205323	-0.12476	-0.0468798	-0.00861627	0.370865	-0.336454	-0.213889	-0.485922	-0.737609
TMEM14E	-0.368679	0.532912	1.97058	-0.0835231	-0.582664	-0.704654	0.265839	-1.3332	0.33116	-1.10427	-1.66015
P2RY1	-0.106837	0.227723	0.0515136	-0.326101	-0.291528	0.0717982	0.62541	0.354702	-0.604585	-0.145968	-0.324972
RAP2B	-0.313377	-0.156182	-0.0144309	-0.246275	-0.129323	-0.0105675	0.3561	0.155916	0.151942	-0.257511	-0.40828
ARHGEF26	-0.221805	0.00565222	0.250331	-0.356983	0.0001439	0.634625	-0.177493	1.23451	-1.02521	-0.525002	-0.32541
DHX36	-0.248623	-0.0988687	0.208608	-0.0341276	0.0367453	0.0933882	0.245576	-0.0924656	-0.135924	-0.29741	-0.862059
ZC3H12A	-0.128498	0.115651	-0.399139	-0.0962005	-0.221104	0.0824736	0.145514	-0.216239	0.554812	-0.0182564	0.444282
GPR149	-4.14841	0.232695	-3.98924	2.09244	-0.589901	0.407524	-4.43947	-4.54792	-3.5518	-3.23058	-3.24627
MME	-1.73476	0.0534246	-0.0308995	-0.40077	0.681625	-0.138845	0.0806262	0.0916546	0.623367	-0.0162423	-0.48603
PLCH1	-2.28397	0.215538	0.176987	0.214886	-0.399527	0.140263	0.891877	-1.01039	-1.54927	-0.0895453	-1.166
MEAF6	0.0865185	0.056724	0.0172798	0.0598335	0.0292619	0.140967	0.17149	0.00765263	-0.0343864	0.00484234	-0.18168
C3orf33	-0.206605	-0.0754143	-0.0997661	0.175248	0.0455033	-0.0349884	0.215516	-0.0657633	-0.450762	-0.342979	-1.04348
SLC33A1	-0.267514	-0.0301415	0.12481	0.0759743	0.111081	-0.00475714	0.184808	0.0423243	-0.0203777	-0.2404	-0.596575
GMPS	0.142944	-0.118841	0.0640012	0.0590597	0.0911664	0.195688	0.381915	0.297143	-0.0664583	-0.107937	-0.525686
KCNAB1	-0.278081	0.00110681	0.622222	-0.133658	0.0276587	-0.0539725	0.305129	0.336207	0.95768	-0.583389	-0.507327
SSR3	0.0969847	-0.131589	0.0793385	0.120082	0.25971	-0.100457	0.211854	0.18522	0.144647	0.0092995	-0.592992
SNIP1	-0.0752608	0.00976336	0.0789827	-0.0918068	-0.0321847	0.121694	0.238286	0.0201605	0.0519799	-0.143854	-0.177834
TIPARP	0.378687	-0.0512716	0.149359	-0.239739	0.147867	-0.276302	0.0609828	-0.127636	-0.548668	-0.34471	-1.73027
LEKR1	-0.329281	0.0964192	0.203408	0.0216779	0.234331	0.0530301	0.247318	-0.176162	-0.490586	-0.875869	-1.64682
ANKRD65	-0.0550631	0.396468	-0.281513	-0.431019	-0.0958693	-0.836452	-0.851939	-0.242928	-0.467284	-0.443626	-0.682708
CCNL1	0.136448	0.171206	0.301142	-0.0197817	-0.0954094	0.0745011	0.229045	-0.233195	0.0059596	-0.42996	-0.895831
VEPH1	-1.0087	-0.218652	0.234745	0.0299026	0.706417	0.253054	3.11125	-1.09026	0.325027	-0.335552	-0.64116
PTX3	3.63233	-0.7976	-0.141909	-0.374985	0.976918	-0.204583	0.682134	-0.344909	0.966447	0.567491	0.287115
PQLC2L	0.108189	-0.648389	-1.04595	0.693827	0.422265	-0.799518	3.07401	-1.1392	-1.06199	0.0784047	-0.513048
SHOX2	0.87405	-0.903702	-0.599756	-0.306139	0.239373	1.93299	0.294869	0.238733	-0.0998362	0.0307483	-2.34825
RSRC1	-0.213072	-0.0706766	0.0889972	0.0901765	0.101938	0.106516	0.45306	-0.0320088	-0.000576275	-0.214631	-0.840468
DNALI1	-0.387245	0.176294	-0.00936384	0.350418	-0.0775489	0.168942	0.662027	-0.255196	-0.179069	-0.181576	-0.87031
MLF1	0.247715	-0.0992018	0.177375	-0.0121796	0.244829	0.232412	1.52695	0.582675	0.00291755	0.115543	-0.882879
GFM1	-0.227563	-0.104233	0.0160043	0.0927389	0.0646803	-0.168293	0.0556489	0.121289	-0.0601848	-0.327542	-0.694217
LXN	0.335877	-0.118154	-0.102931	0.231463	-0.126013	0.166692	0.436855	0.393154	0.0748195	-0.487649	-0.453324
RARRES1	0.446505	0.847637	0.00480691	0.674505	-0.205222	-1.21764	0.018017	-0.17092	-0.564646	-0.201564	-0.238109
MFSD1	-0.338941	-0.199087	0.112491	-0.037367	-0.0812224	-0.499597	0.110805	0.0299817	0.154721	-0.157332	-0.525508
GNL2	0.266645	0.0853122	0.0292762	0.0301439	0.0310561	0.12109	0.43729	0.0608677	0.167385	-0.0283212	-0.0612906
IQCJ	-4.27097	-0.605166	-1.05705	-2.68392	-3.62038	-2.02436	-3.03524	-3.12123	-3.9561	0.385147	-5.36704
RSPO1	0.262215	0.179341	-0.386376	-0.988508	-0.976224	-1.73895	-0.399088	-0.534679	-1.0063	-1.95877	-0.504889
SCHIP1	-0.299979	0.0951348	0.671724	-0.22708	0.139357	-0.150211	0.4077	-0.0508768	-0.184688	0.0130489	-0.596719
IL12A	0.210896	-0.282086	-0.0282354	-0.391321	-0.70104	-0.0720211	0.53852	0.0563386	-0.348214	0.0320728	-0.760393
C3orf80	1.18621	-0.117157	0.0460801	-0.126988	0.183241	0.832941	0.954708	-0.305094	-1.23412	0.240456	-0.00648288
C1orf109	-0.135878	0.0701925	-0.0140916	0.00848187	0.0337982	0.228219	0.464561	-0.00300126	-0.0761106	-0.160202	-0.253468
RP11-432B6.3	-1.27417	-1.14075	-2.91012	-2.18507	-2.06347	-1.36437	-1.4241	-1.51333	-0.506046	-1.82235	-3.35643
IFT80	-0.214974	0.0414521	0.309397	0.126416	0.0771939	0.114292	1.06781	-0.235215	-0.039124	-0.35545	-0.778779
SMC4	0.086688	-0.0787284	0.194954	0.0036899	0.0748495	0.362323	0.748001	-0.121409	-0.230931	-0.0888942	-0.489003
TRIM59	0.280527	-0.228049	0.222634	0.025681	-0.0300394	0.547939	0.956814	0.183483	-0.128042	-0.259121	0.120112
KPNA4	-0.136523	-0.100464	0.142083	-0.0545193	0.136555	0.0760572	0.317787	0.174319	0.0141826	-0.0641229	-0.688333
CDCA8	1.07794	-0.152388	-0.105485	0.11232	0.212589	0.409894	0.869249	0.431783	-0.033144	0.0172433	0.262609
ARL14	-0.70057	0.342074	0.0169834	0.146863	-0.0213015	1.20732	2.38305	2.32401	-4.19603	-1.03453	-3.23988
PPM1L	-0.70363	0.152983	0.155001	-0.163658	-0.0724511	0.163415	0.236408	0.0649347	-0.472003	0.0805879	-0.179287
B3GALNT1	-0.317418	0.457072	0.332364	-0.0622555	0.414106	0.0826089	1.26268	-0.285869	-0.368651	0.252515	-0.809318
NMD3	-0.144437	0.123285	0.174458	0.0340995	0.191913	0.0583575	0.0518186	0.00444234	0.0104321	-0.0834741	-0.891411
EPHA10	-1.03058	0.464988	0.113174	0.413738	-0.592609	0.935955	1.10685	-1.01458	-1.58195	-0.706473	-1.77426
SPTSSB	-2.60464	0.643527	0.453024	-1.08803	0.556485	-2.79777	2.26571	-0.253806	-1.98818	-2.09636	-1.91536
OTOL1	-3.1863	-2.496	-3.6224	-2.82698	-3.1753	-3.73382	-1.2773	-4.31869	-4.10355	-5.39884	#NAME?
SI	-4.88385	-1.14169	-0.84817	-0.909203	-2.83243	-2.26782	-0.94076	-5.13696	-3.4092	-6.81114	-4.71647
SLITRK3	0.3289	-0.586217	-0.612161	-0.887051	-0.348305	-1.92541	-0.665677	-2.16335	-4.1308	-1.89566	-2.06131
BCHE	-0.531147	-0.598874	-0.194862	-0.0192553	0.876771	0.0678162	-0.463633	-0.665965	-2.81327	-0.640581	-2.00336
MANEAL	0.0664685	0.0199632	-0.0582799	0.368766	-0.133997	1.16753	-0.0260462	0.423822	-0.329173	0.397606	-1.08655
ZBBX	-1.4445	-0.827472	-1.50325	-0.1054	-1.11334	0.144565	-0.549246	-0.368401	-3.32556	0.646229	-2.18372
SERPINI2	-2.15104	-2.22965	-1.70138	-2.0624	-0.839478	-1.54088	0.898158	-0.11865	-3.59807	-1.6847	-2.88585
WDR49	-1.79826	-1.32611	-0.252468	-1.16686	-0.964374	-1.24468	-0.752315	0.253789	-2.98383	-1.03396	-2.3526
PDCD10	-0.140738	-0.108878	0.109674	0.123425	0.0337504	-0.0476587	0.462397	-0.0152066	0.0572352	-0.204407	-0.680542
SERPINI1	-0.838446	-0.877072	-0.198243	-0.230933	-1.23428	-0.463018	1.47336	-1.42043	-0.578851	-0.499393	-0.542001
GOLIM4	-0.394695	-0.223882	-0.0170305	0.0315819	0.194137	0.181538	0.150238	0.151502	-0.0843238	0.119349	-0.715254
YRDC	0.14292	0.0799867	-0.0788589	0.0453803	0.113185	0.147014	0.255876	0.0732351	0.150077	0.0106271	-0.147001
C1orf122	0.271268	0.00577917	-0.173752	0.0424873	0.356189	-0.00674276	0.426865	-0.21244	0.22877	0.206342	0.0808083
MECOM	0.0249393	0.209073	0.142779	0.308954	-0.164692	0.742274	0.96251	-0.262525	-0.0343723	0.855834	0.255307
ACTRT3	0.0784717	-0.166603	-0.0330216	0.25161	-0.139238	0.106267	0.0477784	-0.112871	-0.101505	-0.247291	-0.806133
MTF1	-0.164246	-0.0742991	0.136708	-0.205793	-0.257553	0.265652	0.397828	-0.0968964	0.103114	-0.0521763	-0.122901
MYNN	0.03978	0.0460368	0.205246	0.113783	-0.020355	0.0764662	0.363826	-0.00722738	-0.196915	-0.249268	-0.74287
LRRC34	-0.252389	-0.0762247	0.127554	0.213197	0.0746835	0.119716	0.204157	0.139396	-0.434717	-0.371655	-1.42422
LRRIQ4	-1.35207	0.0335246	-0.37248	-0.278251	-0.524223	0.116279	-0.187613	-1.01751	-1.47402	-1.29441	-2.11205
LRRC31	-4.72139	-0.127208	0.0407862	0.226993	-0.690582	0.223895	0.0795012	-4.97949	-2.73256	-2.29772	-2.19897
SAMD7	-2.8793	-0.636578	-1.65316	-1.89655	-2.38786	-1.75056	-3.1026	-3.44338	-1.92707	-2.85678	-3.27995
SEC62	-0.172031	-0.0105117	0.00472128	0.232826	0.126388	0.0668294	0.0872931	-0.11545	-0.13875	-0.213431	-0.701929
GPR160	0.506345	0.38137	0.166393	0.551733	-0.348603	-0.0555329	0.422648	-0.187715	0.144247	-0.304169	-0.837931
PHC3	-0.291359	0.286186	0.627596	0.0542173	0.0536806	0.194667	0.505983	-0.205364	-0.327503	-0.338654	-0.955349
PRKCI	-0.00346616	-0.0384433	0.274978	0.272274	0.0406918	0.253872	0.685186	-0.0293852	-0.237553	0.0237494	-1.06477
SKIL	-0.0217947	0.267221	0.314114	0.168648	0.0482547	0.227997	0.365656	-0.114603	-0.0624619	0.081774	-0.570876
CLDN11	1.60286	0.345172	0.255466	0.0875236	0.203405	0.242933	0.133163	-0.205161	0.00140077	0.261686	-0.989981
SLC7A14	-0.463286	-0.051656	-1.14328	-2.08491	-0.936962	-0.149324	-1.8954	-0.114738	-3.68038	-2.0695	-1.76259
INPP5B	0.123126	-0.100757	0.18394	-0.212971	-0.156491	0.0571072	0.106082	-0.228678	-0.165034	-0.22042	-0.18738
RPL22L1	0.254685	0.0167547	-0.332335	0.140175	0.0127267	0.169734	0.285399	0.436927	-0.398743	0.234618	-0.496869
EIF5A2	-0.0549349	-0.620981	0.39677	0.185803	0.228054	0.0578628	0.747388	0.270341	0.023842	-0.163903	-0.90911
SLC2A2	-1.47288	-0.731696	0.00537466	1.83428	-2.17553	-0.76783	-0.53762	-0.484515	-1.22744	2.03552	-4.04753
TNIK	-0.398991	-0.239767	0.208614	0.26516	-0.130906	0.14409	1.06863	-0.173323	-0.761228	-0.0916148	-0.213814
PLD1	-0.289177	0.0123761	0.253099	-0.175313	-0.219905	-0.139581	0.547156	-0.195123	-0.245218	0.0971206	-0.264795
TMEM212	-3.18201	-1.57409	-2.43108	-1.72893	-0.596682	-2.15252	-0.556221	-3.27346	-1.36324	0.157152	-6.07534
TMEM88B	-0.627433	0.530879	-0.187723	0.340676	0.196535	-1.78528	-0.303449	-0.649286	-0.844988	-0.512256	-0.203212
FNDC3B	0.0376637	0.183196	0.389346	-0.0259534	0.210547	0.210057	0.310188	0.0456736	0.125107	0.0919831	-0.18679
GHSR	-2.48007	-1.61849	-0.942574	-1.33905	4.88909	-1.64132	0.650455	-1.74895	-1.6776	-2.50841	-4.84814
TNFSF10	-0.178641	-0.456856	0.0116258	-0.16303	-0.300083	0.00772692	-0.26328	0.179358	0.319276	-0.431305	0.348312
NCEH1	-0.161794	-0.0984574	0.100072	0.441081	0.203706	-0.189913	2.09766	0.546094	-0.310689	0.0183389	-0.689279
ECT2	0.695952	-0.240892	0.149198	0.170654	0.0387982	0.214441	1.13698	0.444037	0.00681044	-0.0962697	-0.614664
SF3A3	0.107681	-0.0220776	-0.0456354	0.045074	0.111615	0.130255	0.409708	0.0429705	0.103392	-0.0364976	-0.0756366
SPATA16	-3.96833	-1.67535	-1.61422	-1.68413	-2.6347	-2.42945	-1.06247	-1.11847	-2.14355	-3.92371	-5.86838
NLGN1	-1.10794	-0.287798	-0.355426	0.920521	-0.523251	-0.369452	2.06381	-0.260115	-0.521862	-0.658007	-0.981515
NAALADL2	-0.382473	0.578663	0.572066	-0.251786	-0.155934	-0.248058	0.533359	-0.342854	-0.178587	-0.19357	-0.752914
FHL3	0.641056	-0.124981	0.0106254	-0.0802086	0.274782	0.278116	0.590096	0.0994017	-0.0791421	0.571465	0.0974681
UTP11L	0.163723	-0.0541274	-0.0295936	0.0214821	0.0292645	0.142569	0.433193	0.0745153	-0.0036326	-0.087195	0.0202198
TBL1XR1	0.0753099	0.118623	0.244005	0.0585074	0.00535085	0.21559	0.417859	0.0002043	0.0452881	-0.219836	-0.406933
POU3F1	-0.37117	0.503851	-0.805642	-1.3116	-0.779596	-1.18517	-0.822542	-0.461887	-2.94696	-0.07023	-0.472288
KCNMB2	-1.31329	-0.547012	0.406412	-0.775028	-0.358829	0.168859	-0.841596	1.90681	-3.01813	-2.26616	-0.685597
ZMAT3	-0.646171	0.160059	0.0257734	-0.015656	0.203845	0.19016	0.178067	0.0872368	-0.780445	-0.286833	-0.714579
PIK3CA	-0.0175727	-0.00703465	0.459492	-0.109488	0.140993	0.151813	0.440986	-0.175191	-0.0815746	-0.175871	-0.81762
KCNMB3	0.464934	0.161689	0.574858	0.0658765	0.106794	0.0583675	0.850646	-0.0453262	-0.240673	-0.464033	-0.242626
ZNF639	-0.0431692	-0.0579149	0.117543	0.0815932	0.164602	0.0411919	0.310822	-0.0649618	-0.102142	-0.253408	-0.760016
MFN1	-0.163105	0.0128836	0.183334	-0.030255	-0.00268204	0.0456349	0.516401	-0.148618	-0.0921892	-0.210921	-0.562424
GNB4	0.206912	-0.503678	0.285044	-0.255866	0.139367	0.0832639	0.414129	-0.163654	-0.019606	-0.163994	-0.7207
ACTL6A	0.122895	-0.133371	0.0246349	0.0450754	0.0639126	0.102178	0.575428	0.0240175	0.174983	-0.175341	-0.66857
MRPL47	0.189145	-0.0687942	-0.0571935	0.154766	0.0149553	-0.131497	0.393723	0.0726268	0.167766	-0.0376545	-0.207481
NDUFB5	-0.00202912	-0.0341914	0.00816021	0.220142	0.0139587	-0.107813	0.264464	-0.247238	-0.176716	-0.248205	-0.673723
USP13	0.0497869	-0.162426	0.0176531	0.137291	0.0626813	0.440312	0.0934436	-0.411553	-0.535289	-0.52143	-0.645349
PEX5L	0.0994512	-1.40053	0.121912	-0.8462	-0.418248	0.0095784	-0.337202	-1.47781	1.53369	-1.66655	-2.13759
TTC14	-0.0559028	0.10877	0.450102	0.163578	-0.0567736	0.200511	0.617606	-0.23903	-0.2734	-0.470163	-0.957318
CCDC39	-0.516164	0.0110348	0.528236	-0.00992121	-0.250328	0.0284294	0.85	-0.181469	-0.318521	-0.812761	-1.90062
FXR1	-0.0477855	-0.117123	0.17833	-0.00221554	0.119967	0.153776	0.272584	-0.0264061	-0.212206	-0.218507	-1.0807
DNAJC19	-0.223522	0.0158656	0.084105	0.110681	0.0295183	0.0106816	0.0214858	0.168097	-0.174255	-0.305121	-0.588427
SOX2	0.615061	-1.4709	-0.498063	-0.0039414	-0.083039	0.00363998	-0.398322	-2.43956	-6.71552	-0.530356	-1.289
ATP11B	-0.0981108	0.0130437	0.279666	-0.130707	-0.0664985	0.176734	0.333199	0.102368	-0.155868	-0.190167	-0.817765
RRAGC	0.186221	-0.0196936	0.0531891	-0.201919	-0.0924817	-0.0336764	0.587807	0.219062	0.395018	-0.149803	-0.335932
DCUN1D1	-0.130513	-0.0132173	0.285491	0.00991783	0.138992	0.00555929	0.215718	-0.065525	-0.0963165	-0.186537	-0.715899
MCCC1	-0.100117	0.31285	0.00145381	-0.0349551	0.0187159	-0.288517	0.399098	-0.0493705	-0.191973	-0.424804	-0.530004
LAMP3	0.472495	-0.480795	0.121172	-0.366269	-0.490594	-0.252648	0.0354477	0.423397	0.0579711	-0.710758	0.415268
MCF2L2	-0.204879	-0.522007	0.146792	-0.612343	0.203225	-0.301867	-0.0323875	-0.280073	-0.678872	-0.690549	-1.44653
B3GNT5	0.156627	-0.25723	0.189814	-0.291924	0.169927	0.319025	0.318917	-0.0933712	-0.00827311	0.358865	0.200146
KLHL6	-0.444785	-0.571229	-0.0519428	-0.3523	-0.360546	-1.06628	-0.0560567	-0.366261	0.132421	-0.676087	0.663051
KLHL24	-0.481898	0.194178	0.490139	0.0552205	0.0488428	0.216036	0.252821	-0.271463	-0.256375	-0.169012	-1.22175
YEATS2	0.0347619	-0.014354	0.268225	0.0271737	0.269159	0.26549	0.768766	0.0605992	-0.186829	-0.113636	-0.629878
MAP6D1	0.251376	0.0159594	-0.155622	0.0911145	0.280441	0.194195	0.390128	0.178608	-0.391268	-0.0596974	-0.0917948
PARL	0.0934597	-0.0934878	-0.0872924	0.0862147	0.244626	-0.100596	0.244255	-0.0676008	0.118472	-0.178732	-0.396462
ABCC5	0.168347	0.154484	0.447005	0.216557	0.205299	0.104172	0.638215	0.0937828	-0.0937117	-0.102545	-0.847747
MYCBP	0.0628517	0.090392	-0.0407638	0.127861	0.0591022	0.0432272	0.529691	-0.0754864	-0.0238359	-0.242899	0.0192285
HTR3D	-2.01743	-2.69066	-3.0723	-2.7575	-1.27409	-0.166785	-3.74736	-3.83582	-2.51556	-3.37501	-4.07708
HTR3C	-3.03786	2.02634	-2.60513	-1.25745	0.643748	-0.551524	-0.0310101	-0.602175	-0.944814	-0.554035	-1.51081
HTR3E	-3.01248	-0.167748	-1.54729	-0.893524	-0.416247	0.0569101	-1.07481	-1.6359	-2.12917	-0.991957	-6.10375
RP5-864K19.6	-0.342093	0.223582	0.393278	-0.293323	-0.787777	-0.163912	0.22955	-0.131514	-0.504316	-0.830508	-1.31291
EIF2B5	0.0826464	0.0918105	0.0436026	0.0169664	0.0671715	-0.060221	0.323381	-0.0620995	-0.046194	-0.20586	-0.488733
DVL3	0.128894	0.0686165	0.128339	3.08085e-05	0.281724	0.0951508	0.57605	0.168288	-0.0191423	0.0844623	-0.370582
AP2M1	0.0107216	0.0160543	0.0446613	0.00609496	0.276429	-0.0178443	0.556129	0.115301	0.245452	0.26005	-0.18987
ABCF3	-0.114894	-0.0213609	0.0107903	-0.0612284	0.146119	-0.134013	0.199014	-0.0228893	0.108147	0.111585	-0.174224
VWA5B2	-0.200747	-0.725049	-0.503572	-1.01973	0.281817	0.896588	0.744717	0.654551	-0.127657	1.79294	-1.12318
ALG3	0.133229	0.0710174	-0.0982431	0.0888719	0.270102	0.0372726	0.175137	0.193578	0.342724	0.333068	0.117828
ECE2	0.0734061	-0.178233	-0.228723	-0.0107818	0.199522	0.130308	0.0663002	0.503485	0.387076	0.301491	-0.55025
CAMK2N2	0.525905	0.211425	0.270182	0.362277	0.0594398	1.48783	-0.185067	0.473389	-0.336336	0.500878	-0.680059
VWA1	0.110439	0.0702972	-0.203052	0.0153461	0.158184	0.143376	0.155747	-0.395507	-0.332493	0.186361	0.107863
GJA9	-0.980434	-0.159707	0.243536	-0.392269	-1.35614	-0.493754	-0.238499	-0.82165	-0.872951	-1.24973	-1.30096
PSMD2	0.184115	-0.234321	0.0949811	0.054313	0.176415	-0.0944184	0.369866	0.107574	0.130618	0.274325	-0.254902
EIF4G1	-0.0658285	-0.0959503	0.0294775	-0.0690477	0.0591617	-0.0157507	0.143288	0.0929442	0.0489232	0.144436	-0.273255
FAM131A	0.0156842	0.0620651	0.121814	-0.115184	0.00979173	0.0664775	0.643756	-0.0793598	-0.304565	0.196232	-0.251667
CLCN2	0.40922	0.15204	0.204455	0.0790503	0.228921	0.067641	0.848747	-0.285372	-0.147291	-0.347327	-0.431019
POLR2H	0.231513	0.0790532	0.0610406	0.0991241	0.0898923	0.0484461	0.398166	-0.0719108	0.190368	0.0557026	-0.321127
THPO	1.93268	-0.170211	-0.0322645	-0.977202	-0.0684849	-0.565695	-0.241807	0.0600116	0.508064	0.923255	0.680218
CHRD	-0.0253049	-0.0462122	0.187146	-0.194912	-0.121325	-0.277759	-0.301948	-2.33134	0.365614	0.938653	0.45227
RHBDL2	0.25269	0.115448	-0.0872184	-0.0974767	-0.511745	-0.00902979	1.61194	0.231989	-0.191544	-0.406211	0.769278
EPHB3	0.42396	-0.100329	-0.156167	-0.316716	-0.0547034	0.456737	1.87172	-0.17906	-0.373542	-0.0736631	-0.131777
MAGEF1	0.0677956	-0.0289287	0.0155298	0.127011	0.222968	0.0791757	0.397247	-0.103515	-0.219818	-0.250366	-0.648148
VPS8	0.0142826	0.0154745	0.377658	0.0382615	-0.0172303	-0.0502603	0.371218	-0.0182437	-0.0888567	-0.278559	-0.589989
C3orf70	0.0539625	0.051245	0.056385	-0.108108	-0.339375	0.394665	0.829568	0.475722	-0.935638	-0.458814	-0.0520033
EHHADH	-0.809022	0.0874713	-0.0333617	0.160796	0.0503881	-0.520005	-0.510125	0.15648	-0.0868686	-0.44596	-1.33173
MAP3K13	0.268946	0.0021879	0.19125	0.122232	-0.00111149	-0.043732	-0.208592	0.233662	-0.0630546	-0.157884	-0.815264
TMEM41A	0.317674	0.167122	0.0415422	0.00266371	0.00063816	-0.0286035	0.211538	0.207021	0.119788	-0.02084	-0.687415
LIPH	0.659059	0.752479	0.129788	0.0727424	-0.187105	0.0929679	1.93464	2.54156	0.299724	-0.25749	-2.03727
SENP2	-0.00525094	0.0219225	0.173341	0.0905806	0.139335	0.039043	0.080765	-0.19428	-0.148687	-0.215575	-0.78203
IGF2BP2	1.73617	-0.618607	0.170256	0.0732398	0.53964	0.52259	0.133482	0.332562	-0.154392	0.272921	-0.743508
TRA2B	0.106637	-0.141975	0.0837856	-0.00331529	-0.0141105	0.00933254	0.270397	-0.123657	-0.0315901	-0.249608	-0.307622
ETV5	0.674423	-0.107601	0.270576	-0.280933	0.360772	-0.0668311	0.645202	0.201793	-0.355676	-0.486266	-0.564466
DGKG	-0.47847	-0.321452	0.293183	0.186396	0.67949	-0.352504	0.710226	0.0956005	-1.43121	-0.498851	-0.352251
CRYGS	-0.156463	0.198261	0.242146	-0.00208178	-0.551945	-0.15937	-0.774017	-0.3804	-0.423092	-0.351295	-0.403244
TBCCD1	-0.0213735	-0.126752	0.140422	0.00258902	-0.0221714	-0.0539841	0.176036	-0.136509	0.00622045	-0.186946	-0.706469
DNAJB11	0.121005	-0.194037	-0.0160393	0.117588	0.0543567	-0.0851491	0.0872178	0.0927786	0.174832	-0.147948	-0.227341
AHSG	-3.31467	1.31864	-0.882836	4.19286	-0.186502	-0.0777541	-0.901502	0.0883366	-0.140989	1.77257	-1.43648
FETUB	-4.29831	-0.156578	-1.13764	1.21799	0.286087	2.48915	-0.481888	-1.43254	-2.71357	0.864613	-0.972441
HRG	-3.59811	0.528882	-0.194874	0.545077	0.476469	0.852686	-1.0607	-1.6528	0.60051	2.89426	-3.31215
AKIRIN1	0.0330267	-0.0446954	-0.0355472	0.073368	0.00454794	-0.0697623	0.377894	-0.0111065	-0.0912513	-0.173529	-0.00691115
KNG1	-0.336349	0.698357	0.141992	1.4312	-0.818731	1.27349	-0.732055	-2.26791	-1.02497	2.45191	-2.02643
EIF4A2	-0.0575923	0.00225242	0.140648	0.00630926	0.0583186	0.0993015	0.254569	-0.256127	-0.373123	-0.213483	-1.25492
NDUFS5	0.140406	0.115544	-0.0674307	0.0157614	0.144582	-0.0299464	0.4595	-0.0397498	0.273864	0.18065	0.250691
RFC4	0.315743	-0.250808	0.0378242	0.174775	-0.00234924	0.135909	0.56338	0.0515885	-0.0176899	-0.183914	-0.59093
ADIPOQ	0.245311	-1.60877	0.520213	-2.55845	-1.60049	-1.24587	4.33221	-2.33606	-1.86177	-2.08381	-3.23514
MACF1	0.0616063	-0.0703103	0.625066	-0.403411	-0.0762739	0.107299	0.497537	0.265896	-0.591075	0.0146419	0.11118
ST6GAL1	-0.521712	-1.14656	0.242131	-0.209682	-0.485334	-0.617889	-0.298425	-0.786161	-0.211378	-0.717189	-0.399836
RPL39L	0.465926	-0.409356	0.216739	-0.137524	0.12014	-0.256815	0.329757	0.335512	-0.11971	-0.0975634	-0.0839976
RTP1	-1.17672	1.54754	-1.80376	-1.29363	0.220168	-0.158202	-0.387381	-0.754493	-0.923601	-2.82827	-3.68745
MASP1	-1.38241	0.861352	-0.304741	0.0101422	-0.229266	0.155179	-0.584218	-1.6886	-0.728099	-1.03497	-0.880124
RTP4	-1.15416	-0.371267	0.218641	-0.10601	-0.36757	0.273047	-0.0325399	-0.936828	-0.119834	-0.917321	-0.00821557
SST	2.9339	1.93988	-0.774992	-2.7606	-1.27715	1.46639	-2.99709	2.61322	-6.70418	1.0741	1.57656
RTP2	-1.56811	-0.732608	-1.81606	-1.58879	-0.930002	-1.80526	-0.3439	-0.869365	-1.80934	-1.81891	-0.939264
BCL6	0.420355	0.179626	0.132902	-0.111897	-0.0687658	0.254385	0.207523	0.112923	0.0704036	0.218888	-0.253993
LPP	-0.012818	-0.101342	0.695958	-0.0792615	0.19384	0.0982017	0.341662	-0.0752696	-0.76247	-0.0404268	-0.484413
TPRG1	0.161403	0.0937419	0.42608	-0.449708	-0.0409498	-0.825056	0.129363	-0.330415	-0.118545	-0.486539	-0.504203
ATAD3C	0.882018	0.352101	0.372983	-0.0800945	0.23348	0.0203904	0.774406	0.205402	-0.83972	-0.423093	-0.522161
TP63	1.01013	0.0837641	-0.533927	-0.24541	0.111606	-4.00998	-0.247809	-0.18145	0.592321	-1.44129	-0.576893
P3H2	0.800126	-0.0943655	0.0740904	-0.441291	0.134332	0.262215	1.46444	0.895257	-0.487505	-0.0961665	-0.215593
CLDN1	0.131202	-0.230558	0.0667019	0.174948	-0.0371897	0.0458779	0.283596	1.96182	-0.765431	-2.00247	0.490342
CLDN16	-0.535467	-0.342293	0.134188	0.0546915	0.207758	0.789093	-0.10647	1.86316	-0.049824	-1.24274	-2.75357
TMEM207	-3.50235	0.671626	-1.70524	-2.052	-1.88138	1.52144	1.74522	-3.847	-5.02212	-0.397825	-3.42232
IL1RAP	-0.478285	-0.323128	0.225465	-0.0823005	0.346831	0.857417	0.205173	0.388849	-0.470194	-0.121685	-0.893343
GMNC	-1.1063	-2.10256	-1.29784	-0.547517	-2.16248	-0.600735	-0.545061	-3.6085	-4.43507	0.0461774	-2.40547
OSTN	-1.55381	0.850267	-0.858728	-2.12589	-2.66658	-1.44049	-1.88838	-1.39353	-3.71943	-5.66973	-1.27252
UTS2B	0.271884	-0.923108	-0.138748	-0.902281	-0.634996	0.0922826	0.209274	-0.274553	0.593106	-2.66151	-1.20278
CCDC50	0.103455	-0.193576	0.342219	-0.0399542	0.0256748	0.0609522	0.282169	0.0603836	-0.0167756	-0.793395	-0.979125
PYDC2	-0.479531	-0.196335	1.43705	-1.29038	-0.995102	-1.67551	-1.27452	-2.29808	-0.934323	-0.270458	#NAME?
BMP8A	0.352975	-0.0554814	0.345684	0.0585775	0.383308	0.197804	0.905413	-0.587861	-0.069025	0.147968	-0.718167
FGF12	0.245488	-0.701531	-0.0288201	-0.0512869	-0.23629	0.121212	0.948089	-0.191018	-0.0818138	0.00719002	1.18468
MB21D2	0.863778	0.0682108	0.00285513	0.195893	0.11076	0.0929774	0.384305	0.0461031	0.0972565	0.6377	-0.783835
HRASLS	-0.74224	-0.233456	0.430126	-0.414683	-0.357701	-0.0541386	2.32454	-0.581431	-0.789335	0.27151	-1.12613
ATP13A5	-0.701561	-0.677233	-2.01767	-0.634499	-0.637577	-1.47996	-1.84141	-2.64605	-0.353351	-1.22536	-1.48017
ATP13A4	-0.68773	0.559759	0.30482	-0.475385	-0.326828	0.131935	-0.0902804	1.93393	-0.692606	0.987192	-1.11749
OPA1	-0.164624	0.00113058	0.194115	0.128563	0.117337	-0.113614	0.123113	0.011518	-0.198449	-0.298074	-0.551033
HES1	-0.0499576	0.14226	-0.144192	-0.0907081	-0.0702374	0.428373	0.302872	0.0258186	0.193354	-0.168375	-0.0575927
CPN2	4.4195	-0.346962	-0.874454	-0.29117	0.468828	-3.28943	-0.771315	-0.252731	-0.504304	2.32238	-0.933385
LRRC15	0.398292	-0.595524	0.110319	0.265322	0.205718	0.0476438	-1.62881	-0.0526853	0.846577	0.545025	-0.0156987
GP5	-1.05942	-0.632604	0.245729	-0.647282	-0.427778	-0.718864	-0.300618	-0.739114	-1.68602	-1.37165	-1.46852
PABPC4	0.477779	0.140083	-0.00094135	-0.227848	0.131855	0.206021	0.344931	0.238707	-0.0357694	0.13598	-0.0895485
ATP13A3	-0.121496	-0.0315682	0.28778	0.123504	0.188695	0.218667	0.180749	0.249023	0.290469	-0.0842606	-1.18082
TMEM44	0.503116	-0.0397844	0.137267	0.184313	0.0773902	0.273803	0.99694	0.279432	0.0602926	0.289059	-0.325384
LSG1	-0.04021	-0.00825311	0.122809	0.0944049	0.0616322	-0.0506216	0.408179	-0.0194017	0.0484933	-0.200044	-0.497744
FAM43A	0.0680965	-0.273042	-0.133688	-0.310883	-0.621086	-0.196157	0.359374	-0.38873	0.310375	0.409968	0.274256
XXYLT1	0.325191	-0.162815	0.0785091	-0.164707	-0.00877372	0.00130955	0.737636	0.0706218	-0.0699987	0.102707	-0.521209
ACAP2	-0.165293	0.128481	0.35506	0.0274152	0.0395691	0.044369	0.420717	-0.0658603	0.0121151	-0.241799	-0.482665
PPP1R2	0.0393211	0.016818	0.11359	0.0556845	0.00475186	-0.053177	0.301057	-0.0526808	-0.0397792	-0.239884	-0.644028
ATAD3B	0.487434	0.0821164	0.00970834	0.133644	-0.000814093	0.0729819	0.613822	-0.118939	0.433786	0.00427434	-0.0513951
HEYL	0.604375	0.0453782	0.133047	-0.0196831	0.216307	0.452137	0.615371	-1.02773	0.366579	0.655656	0.549329
APOD	2.60674	0.610734	0.108891	-0.827041	0.100548	0.51981	0.799273	-1.12707	-0.354664	-0.790256	0.249857
MUC20	0.250832	0.173767	0.117647	0.301158	-0.256146	-0.928028	1.15151	-0.247908	-0.832172	0.266757	-1.3987
MUC4	-0.339013	0.301418	-0.384823	-0.296821	0.0198598	-0.550734	0.764763	-0.565757	-1.77913	0.457776	-2.24373
TNK2	-0.264179	0.315329	0.197868	-0.0768952	0.0219575	-0.295481	0.134734	-0.327677	-0.226547	0.0227774	-0.260517
NT5C1A	-0.650406	-1.24677	-0.937651	-1.12704	-0.0163618	-0.950181	0.798237	-0.408895	-1.87575	-0.272906	-1.03459
TFRC	0.715737	-0.0096875	0.0632299	0.30213	0.149232	0.147085	0.496222	0.649298	0.211136	0.0838236	0.0129392
HPCAL4	0.269641	-0.464692	-0.742928	-0.521231	0.5526	-0.838488	0.222251	-0.164562	-0.623362	0.988636	-1.43337
ZDHHC19	0.255241	-0.323528	0.113517	-0.311635	0.256311	-0.658399	-0.0705812	-0.573789	-0.457412	0.366466	-0.73882
SLC51A	1.31708	0.130248	0.213152	-0.15827	-0.291373	-0.42852	-0.85151	-0.537635	0.0538043	-0.304082	-0.263359
PCYT1A	-0.130802	-0.0788932	0.13297	0.0419903	0.0659678	-0.124302	0.424037	0.0543089	0.103942	-0.0565943	-0.276652
RP11-447L10.1	-1.84766	-1.14191	-1.38441	-1.3118	-0.454859	-0.812372	-2.34522	-1.45548	-0.0636539	-1.60522	#NAME?
TCTEX1D2	0.378322	-0.0347853	0.00510294	0.0826652	0.193468	-0.00899767	0.786798	-0.0342996	0.168335	-0.121929	-0.133235
PPIE	0.253693	0.0111943	-0.00693495	-0.0774482	0.118837	0.0901973	0.424697	-0.0325683	0.128371	-0.109989	0.0888329
TM4SF19-TCTEX1D2	-0.0165328	-0.37254	-0.341979	-0.623717	-0.206276	0.0114274	1.34512	-0.811922	-0.737358	-0.15159	-1.12083
TM4SF19	-1.99277	-0.460508	0.0374611	-0.786505	0.137121	-0.0753481	1.69856	-0.569256	-0.336719	0.64007	0.912532
UBXN7	0.00157655	0.0523049	0.415718	-0.0357251	0.126385	0.236579	0.460006	-0.095542	-0.170933	-0.114834	-0.835463
RNF168	0.0730155	0.121114	0.262724	0.0128039	0.0782207	0.0438322	0.291029	-0.107429	0.197797	-0.171631	-0.500966
SMCO1	0.473509	-0.274743	-0.783538	-1.15664	-0.129893	-1.57329	-0.716364	0.995515	-1.26609	-0.955875	-0.77686
WDR53	0.0402315	-0.0678316	0.100155	-0.0777029	-0.146651	0.00801677	0.41498	-0.0131812	0.11559	-0.226696	-0.535488
FBXO45	-0.0503153	-0.0919844	0.113335	-0.124186	-0.108081	0.0478878	0.334934	0.14473	-0.0195888	-0.121692	-0.445644
NRROS	0.0099861	-0.486049	-0.165521	-0.419188	-0.634628	-0.867324	0.102704	-0.0889733	0.083506	-0.152837	-0.938547
PIGX	-0.224241	-0.0412861	0.0304199	0.166273	-0.0153817	-0.0016059	0.51496	0.130582	-0.163736	-0.315704	-0.5039
CEP19	-0.369883	-0.154248	0.089934	0.0769241	-0.261468	0.0640459	0.824443	0.117576	0.140691	-0.366305	-0.574519
PAK2	-0.0531512	-0.0912683	0.0973436	0.068255	0.160828	0.0513821	0.369272	0.29655	0.0987835	-0.0877238	-0.394881
SENP5	-0.179448	0.075848	0.442243	-0.00547397	0.0777229	-0.0390707	0.229799	-0.0608873	-0.0395666	-0.241717	-0.627126
NCBP2	0.035673	0.0941681	0.00709528	0.0871311	0.199699	0.00688364	0.607372	-0.112612	-0.0277468	-0.179717	-0.60689
BMP8B	-0.237735	0.550414	0.097853	0.310609	0.332046	0.462279	1.23773	0.798684	1.35422	0.196923	-0.512989
PIGZ	-0.462726	0.907395	-0.0325889	0.0343407	0.321362	-0.100261	0.636903	0.138267	-0.248701	0.0855458	-0.559478
MFI2	-0.911776	-1.0001	-0.0295066	0.0976928	0.530901	-0.35533	1.58649	0.489746	-0.0907433	-0.0890452	-0.0633657
DLG1	-0.123359	0.0831163	0.266626	0.0350822	0.100117	-0.110266	0.299466	0.18165	-0.0310242	-0.170754	-0.562586
OXCT2	-0.472146	0.320265	-0.0858374	0.825971	0.240528	0.172782	0.792027	0.316795	0.195004	0.0189963	0.730142
BDH1	-0.944642	0.331445	0.0136913	-0.0514457	-0.412553	-0.159128	-0.736855	-0.0854783	-0.62856	-0.0405853	-0.367471
KIAA0226	-0.123207	-0.0324382	0.211409	-0.127343	-0.0128476	0.0530457	0.561203	-0.120539	0.116808	-0.138197	-0.212291
FYTTD1	-0.0327113	-0.0416839	0.202803	-0.0644637	0.0465551	0.00479083	0.315077	0.129118	0.000897341	-0.0826208	-0.718435
LRCH3	-0.159111	0.00338864	0.248679	-0.0735807	0.00776026	0.0553961	0.405463	-0.0266768	-0.13267	-0.172415	-0.676185
IQCG	-0.22349	-0.237754	0.184552	-0.198253	-0.508482	-0.0178319	0.404172	-0.0735513	-0.0634539	-0.0120319	-0.863533
RPL35A	0.213355	0.0499915	-0.0424488	0.0203422	0.0829459	0.151071	0.318587	-0.136761	-0.0294187	-0.0757357	-0.988819
LMLN	-0.338178	0.161524	0.126787	0.0700246	0.0973315	0.117452	0.376907	-0.0137777	0.218807	-0.353033	-0.974566
ATAD3A	0.416516	0.0626314	-0.13766	0.0316415	0.268081	-0.134198	0.443694	-0.0543738	0.461717	0.128697	0.253309
TRIT1	0.0793319	0.262989	0.0255514	0.598642	-0.0164225	0.11742	0.492534	-0.117553	0.0386273	0.0771487	-0.0660248
ZNF595	-0.525277	0.126496	0.217155	-0.181624	0.0564148	0.127511	0.336771	-0.427916	-0.369115	-0.183125	-0.270187
ZNF718	-0.283748	0.127604	0.208368	-0.0301936	0.0608622	0.168598	0.563388	-0.12893	-0.54797	-0.243863	-0.662015
ZNF732	-0.0688524	0.287996	0.512033	-0.300977	0.27008	-0.0580755	0.635574	-0.265177	-1.16463	0.103001	-1.48373
ZNF141	-0.373998	0.287409	0.443577	-0.201548	-0.064156	0.0899277	0.484138	-0.32787	-0.191672	-0.428002	-0.395861
MYCL	-0.739942	0.686788	-0.316728	0.838725	-0.283451	-0.793393	-0.277022	-1.43799	-0.0748522	0.107897	0.765849
ZNF721	-0.575055	0.206254	0.217748	-0.0273159	-0.0125902	0.115956	0.277186	-0.342148	-0.0682835	-0.461947	-0.182643
PIGG	-0.376043	0.0663646	0.0669982	-0.0446636	0.132279	0.121831	0.408838	-0.142773	-0.0895315	-0.39468	-0.0318501
PDE6B	-0.377355	0.0403786	0.21475	-0.308436	-0.917487	0.0263658	0.98597	0.0129269	-0.758269	-0.480643	-1.23197
ATP5I	-0.268648	0.104907	-0.18904	-0.00650125	0.143522	-0.0435427	0.228122	-0.00517585	0.274413	-0.183539	0.314803
MYL5	-0.200266	0.280421	-0.0849848	-0.0215047	0.0656175	0.0113032	0.309728	-0.00768151	-0.0415593	-0.233261	0.230439
MFSD7	0.0900797	0.173397	0.145535	-0.258421	-0.234531	-0.221753	-0.419953	0.0945364	0.105724	0.49566	0.670271
PCGF3	-0.135462	0.204763	0.12483	-0.116453	-0.0553097	0.258912	0.427201	-0.10355	0.0472945	-0.322407	-0.316112
CPLX1	-0.558547	-0.0243781	-0.155217	0.436539	0.19573	0.0429826	-0.208178	0.354579	-0.143606	0.290787	1.01333
GAK	-0.251302	0.0907625	-0.0463925	-0.135818	-0.0248999	-0.201201	0.174714	-0.0613358	0.00441947	-0.0597608	0.194448
TMEM175	-0.47079	0.187088	0.0795206	-0.141167	0.00166552	-0.10537	-0.0856282	-0.199801	-0.0630393	-0.281071	0.567376
DGKQ	-0.159017	0.107025	0.0458041	-0.110955	0.0732485	-0.0431391	0.216791	-0.0324821	0.146454	-0.112876	0.319795
SLC26A1	-0.0111193	0.386448	0.339209	0.20717	-0.115082	-0.263625	-0.396192	-0.0914071	-0.25552	-0.239051	0.0095246
IDUA	-0.0171179	0.284608	0.257318	-0.0649317	-0.144916	0.0352554	0.354711	-0.661815	-0.256194	-0.197151	0.745046
FGFRL1	0.681934	-0.135534	0.238735	-0.213725	0.311172	0.326233	-0.196146	-0.408512	-0.483099	-0.729386	0.121196
RNF212	-0.477372	-0.764242	0.739714	-0.953969	-0.445277	0.00997159	1.71326	0.387234	-0.0967858	-0.298987	-0.946905
MFSD2A	-0.428395	0.0366323	-0.441638	-0.615252	-0.0423918	-1.06863	-1.39812	0.451639	0.564375	0.0195307	0.451443
SPON2	1.46607	-0.19497	0.108998	0.0318491	0.272476	0.094447	0.184052	-0.727354	0.497162	-0.180691	1.69896
CTBP1	-0.152492	0.11647	-0.067705	-0.0812482	0.128843	0.0060112	0.302493	-0.129027	0.119226	-0.126095	0.166409
MAEA	-0.344452	0.043635	-0.108167	-0.11422	0.0372459	-0.0736226	0.387223	0.065829	0.127723	-0.195881	0.0579574
UVSSA	-0.495671	0.310299	0.280737	0.0363974	0.0198996	0.347954	0.591118	-0.202148	0.029214	-0.404542	-0.039623
NKX1-1	-2.27324	-5.35192	-1.67292	-1.81668	-4.40532	-3.12826	-2.95327	-4.133	-1.9246	-4.37325	-3.23772
FAM53A	-0.188397	0.622706	-0.0365341	-0.282359	0.316523	0.149511	0.201992	0.0232928	0.314103	-0.308517	0.484304
SLBP	-0.07703	-0.0073888	-0.112138	0.0316578	0.0454052	0.171591	0.389816	0.12067	0.150618	-0.279169	-0.0612306
CAP1	0.122651	-0.10678	-0.0392783	-0.0467905	0.0889959	0.0262087	0.50519	0.235824	0.278927	0.084054	0.0223064
TMEM129	-0.704859	0.246103	-0.156583	-0.189581	0.13187	-0.035986	0.148244	-0.275791	-0.0936694	-0.183205	0.256569
TACC3	0.562156	0.0629679	-0.163178	-0.283473	0.200006	-0.122631	0.778023	0.164386	0.116159	-0.236097	0.309499
FGFR3	0.0515805	0.543081	0.0850266	-0.383729	-0.116781	-0.170823	0.892014	0.354479	0.0434556	-1.53579	0.412815
LETM1	-0.409126	-0.0025866	-0.0306804	-0.115278	0.0706904	-0.154276	0.188069	0.0522587	0.290385	-0.1732	0.480525
WHSC1	0.150773	-0.0253214	0.133669	-0.0933019	0.152373	0.226412	0.618188	0.24529	-0.0878617	-0.223985	0.0249132
NELFA	-0.204295	0.273249	-0.0991249	-0.0995861	0.000207682	0.178888	0.414582	0.050277	-0.132183	-0.150047	0.0175874
PPT1	0.146285	-0.0609633	0.070308	0.121201	0.0176667	0.0548083	0.701394	0.158503	0.0350385	-0.205016	-0.218945
C4orf48	-0.629271	0.41752	-0.261898	0.212273	0.377409	0.0701468	1.36055	0.291847	0.289335	0.265289	0.906016
NAT8L	0.0111547	-0.229227	-0.176684	-0.0292144	0.702689	0.762888	1.04187	0.502978	-1.72611	-0.21788	0.222289
POLN	-0.492626	-0.16569	0.437361	-0.520436	-0.474214	-0.456621	0.133726	-0.231637	-0.219696	-0.709301	0.216456
HAUS3	-0.131658	0.14015	0.208708	-0.049742	0.00273768	0.0406449	0.363835	-0.110027	0.103393	-0.448594	-0.216238
MXD4	-0.232025	0.163491	-0.0986877	-0.241396	0.0401152	-0.0792813	0.497984	-0.218382	0.0627363	-0.0999677	0.179697
ZFYVE28	-0.477989	0.387029	0.133833	0.0435552	-0.330109	-0.121993	0.330503	-0.185652	0.381619	-0.177789	0.181789
TMEM240	1.04545	0.186071	0.238492	-0.099602	0.0674992	0.444193	1.04218	0.274403	-0.106172	0.118358	0.312279
RNF4	-0.229533	0.0380807	-0.0195862	-0.0693923	0.0990495	0.0221496	0.449964	0.0249817	0.0794068	-0.214482	0.0896608
RLF	0.0704346	0.154046	0.366104	-0.198164	0.0322851	0.306798	0.46523	0.183976	0.0401179	-0.217204	-0.208185
FAM193A	-0.126866	0.0382159	0.0440342	-0.0620975	-0.0404535	0.0821615	0.388447	-0.112935	-0.108238	-0.18385	0.10404
TNIP2	0.0835244	0.0387426	-0.0803612	-0.056249	0.170162	0.000492573	0.377922	0.0455516	0.26925	-0.113365	0.250433
SH3BP2	0.0666713	0.0413441	0.133577	0.0760148	-0.140154	0.174588	0.0882768	-0.263876	0.0407036	-0.0712266	0.369114
ADD1	-0.143444	0.0618423	0.0173979	-0.127563	0.129451	0.0615702	0.393322	-0.188194	-0.00338619	-0.121093	-0.0385379
MFSD10	0.396369	0.151509	-0.0349032	-0.0717082	0.312989	0.258665	1.34397	0.165043	0.230645	0.117906	0.662164
NOP14	-0.217175	0.0385215	-0.153133	-0.0278452	0.161626	0.0827352	0.106438	0.00984511	0.0293316	-0.20196	0.030148
GRK4	-0.15173	-0.0278286	0.100967	-0.077662	0.106049	0.079126	0.405077	-0.139141	-0.0780549	-0.149268	0.246451
HTT	0.0838469	-0.0207731	0.0778557	-0.0558784	0.0842173	-0.00470438	0.130261	0.0288861	0.0438187	-0.230135	0.127307
MSANTD1	-0.220316	-0.0138196	0.097693	-0.02992	-0.47279	-0.173319	0.44943	-0.183016	-0.435308	-0.60125	-0.439121
RGS12	-0.173366	0.228021	0.00903914	-0.529079	-0.00250402	0.00461736	0.128169	-0.19152	-0.260755	-0.476202	0.0749245
HGFAC	-0.455235	-0.325397	0.780645	-1.02182	-0.0982837	-0.466043	-2.00108	0.0675783	-0.840026	-0.777169	-0.92536
DOK7	-1.02063	0.359297	0.43135	0.00710663	0.729437	-0.408971	1.10272	-0.861942	-1.56392	-1.59562	1.03678
TMCO2	-0.243065	-0.499026	-1.16227	-0.8578	-0.763073	-0.195352	-0.0839379	-0.346263	0.0906073	-0.997858	-1.77468
LRPAP1	-0.462307	0.0247314	-0.0801942	-0.028943	0.215927	-0.113659	0.0984752	-0.148345	0.0219489	-0.366072	0.367922
ADRA2C	-0.0603987	0.492282	0.238895	0.141213	0.89788	0.583411	0.899734	-0.609638	-0.450461	0.00266039	-0.756072
ZMPSTE24	0.0949266	-0.026271	0.0535876	0.122846	0.0548538	0.0115763	0.300516	0.0160752	0.149315	-0.0336342	0.242301
OTOP1	-5.6224	-4.99548	-0.887141	-0.650959	-1.19356	-3.022	-3.55543	-3.57363	-2.7612	-5.3512	-4.0616
TMEM128	-0.284548	0.0716411	-0.0321767	0.0539164	0.0994631	0.000428576	0.471561	-0.134043	-0.200661	-0.415	0.0304206
LYAR	0.0781836	-0.235829	-0.188402	0.073657	0.207961	0.215913	0.249853	0.109461	0.200361	-0.225064	-0.0632509
ZBTB49	-0.190182	0.0177044	0.106285	-0.0633366	-0.00301715	0.0786682	0.282298	-0.0726169	-0.04347	-0.539957	-0.51305
D4S234E	-0.581861	0.37846	-0.0267651	-0.0966616	-0.0812212	0.695998	-0.637216	-0.385556	-3.1475	-0.475709	-0.996312
STX18	-0.194663	0.0116844	-0.119257	0.0561797	0.021534	-0.0520431	0.536844	-0.0613099	0.156729	-0.295203	0.0393088
MSX1	0.426403	-0.604926	0.0603733	0.48481	0.506145	-0.092092	0.895742	0.0525645	-0.21651	-0.129657	1.35241
COL9A2	0.758996	0.831334	-0.376623	-0.199468	-0.184839	0.563982	1.52453	0.0694263	-1.65423	-1.1766	0.991676
CYTL1	-0.8499	1.06092	0.542882	-0.405686	0.166198	0.38584	1.24303	-0.212898	-2.05052	-0.436383	-0.102607
STK32B	-0.922915	-0.0341094	0.184035	0.277893	0.456231	0.069723	0.801328	-1.39348	0.505259	-0.0158841	1.18138
EVC2	0.0146688	-0.186969	0.219135	-0.656092	0.395872	-0.0246293	1.0895	0.0630073	0.275446	-0.373456	-0.142422
EVC	-0.253924	-0.325379	0.218382	-0.273617	0.319759	-0.0984834	0.957304	-0.0989381	-0.317711	-0.0175348	0.0276372
CRMP1	0.454639	-0.32442	-0.0308906	0.211203	0.208673	-0.170906	1.11102	-0.0690924	-0.166993	0.158586	-0.221141
C4orf50	1.16532	-1.64159	-1.00287	-1.51384	-1.40387	1.44022	-1.74727	-0.579575	-1.39276	-1.6025	-1.0153
JAKMIP1	-1.02555	-1.31404	-0.337764	-1.12665	-1.33477	-0.026583	-0.0699985	-0.479614	-0.653851	-0.900905	0.0333278
WFS1	-0.686304	0.162012	0.182462	-0.111691	0.358877	-0.00227529	0.587457	0.140159	0.0474872	0.181977	0.530164
PPP2R2C	-1.32494	-0.566552	0.429842	-0.609642	-0.093296	1.17411	1.87731	-0.240343	-1.96373	-0.0272674	-0.702932
MAN2B2	-0.0795194	0.0312469	0.107211	-0.0944487	0.144624	-0.00141283	0.125702	-0.148418	0.130549	-0.362929	-0.102569
MRFAP1	-0.0940212	-0.0682374	-0.185661	-0.0734644	0.138681	0.0394338	0.177808	-0.0807261	0.138238	-0.184561	-0.0621813
SMAP2	0.045743	-0.436038	-0.0938541	-0.322156	-0.367251	-0.29131	-0.116542	-0.380408	0.0459795	-0.0463086	0.314264
AC093323.1	-1.3891	1.06512	0.667972	0.157866	-0.602557	-0.650092	-0.397413	-3.2386	-1.16113	-1.19379	-0.768026
S100P	1.47898	0.245162	-0.0656463	-0.128962	0.0400746	-4.90439	1.30961	1.08897	-1.53959	0.0262611	-0.234428
MRFAP1L1	-0.322457	0.0173776	-0.0722156	-0.0654478	0.00558278	0.113263	0.18895	-0.16315	-3.2603e-05	-0.323577	-0.227217
BLOC1S4	-0.231139	-0.00424881	-0.170005	0.0835782	0.205679	0.0294878	0.391897	0.0511295	0.31428	-0.0803726	0.156715
KIAA0232	-0.591978	0.0452127	0.177684	0.0106108	-0.0209006	0.061606	0.291284	-0.0851539	-0.321956	-0.31592	0.0421077
TBC1D14	-0.323317	-0.00790915	0.131728	-0.0956792	0.0822079	-0.092359	0.290468	0.00978461	-0.236969	-0.449347	-0.211331
SSU72	0.170206	0.0618464	-0.157041	0.00949536	0.0949879	-0.0180193	0.211465	-0.303837	0.394599	0.0601476	0.038586
CCDC96	-0.373215	0.0760761	-0.239287	0.0793968	0.138653	-0.104709	0.601917	0.239214	0.520158	-0.085567	0.0418068
TADA2B	-0.526753	0.0418771	-0.08322	-0.0778192	-0.0316993	-0.101585	0.140256	-0.145893	-0.0199677	-0.312387	-0.160968
GRPEL1	-0.335675	0.00591203	-0.160105	0.0418792	0.199052	-0.135978	-0.0433231	0.0462273	0.3373	-0.0763713	0.227397
SORCS2	0.912856	0.16241	-0.0173931	-0.479389	0.228405	-0.0800196	-0.233586	-0.380947	-0.524316	0.613351	-0.318771
PSAPL1	1.06069	0.383445	2.09506	-0.725053	-0.101583	-1.60518	-0.404047	0.247188	-5.15401	-1.25455	-2.01631
ZFP69B	-0.166764	0.0952072	0.122181	-0.182329	0.231694	0.158204	0.472479	-0.172231	-0.232185	-0.0749891	-0.605446
AFAP1	0.221599	-0.331301	0.0359611	0.00539599	0.211629	0.580685	1.04151	0.0484946	0.136121	-0.12998	0.275344
ABLIM2	0.230349	-0.405145	0.175678	0.244027	-0.051031	-0.256479	0.958721	-0.0746506	0.130519	0.191398	-0.260529
SH3TC1	0.208301	0.0652715	0.164492	-0.465161	-0.0910014	-0.151833	0.199404	0.654405	0.431106	0.207514	0.288318
HTRA3	0.433585	-0.397521	0.0602513	0.0138713	0.717357	0.364827	0.873194	-0.861832	0.483735	1.09752	1.91512
ACOX3	-0.218893	0.229903	-0.0697714	-0.272201	-0.229407	-0.121335	0.0453292	-1.67905e-05	0.0558139	-0.0116121	0.303743
TRMT44	-0.166112	0.133787	-0.00627587	-0.0823957	-0.0950296	0.0739926	0.188813	0.152241	-0.0633049	-0.272391	-0.155682
GPR78	-2.50534	0.057131	-0.0397724	-1.24875	-0.25215	-3.32496	-1.22788	-0.584947	-0.0803985	-0.771868	-4.03253
CPZ	-1.97072	0.172545	0.0542686	0.0158724	-0.160249	-0.0681289	-0.56967	0.0844888	0.654757	0.494401	-0.854124
HMX1	-0.121009	0.0859397	-2.50083	0.880308	-0.0272957	0.837432	3.02918	0.418112	0.545158	-1.54434	-0.552266
ZFP69	0.034254	0.104908	0.118458	-0.0241412	0.0398434	0.00501676	0.352078	-0.147305	0.00741439	-0.107652	-0.431867
FAM90A26	-1.4919	-1.74031	-1.92438	-1.68207	-1.50512	-0.564708	-2.92158	-0.448152	-2.25599	-1.99001	-1.7093
USP17L10	#NAME?	#NAME?	-4.44623	-4.5165	-6.1202	#NAME?	#NAME?	#NAME?	-4.71918	#NAME?	#NAME?
USP17L11	#NAME?	#NAME?	#NAME?	#NAME?	#NAME?	#NAME?	#NAME?	#NAME?	#NAME?	#NAME?	#NAME?
USP17L12	#NAME?	#NAME?	#NAME?	#NAME?	#NAME?	#NAME?	#NAME?	#NAME?	#NAME?	#NAME?	#NAME?
USP17L13	#NAME?	#NAME?	#NAME?	-5.90058	#NAME?	#NAME?	#NAME?	#NAME?	#NAME?	#NAME?	#NAME?
USP17L15	#NAME?	#NAME?	#NAME?	#NAME?	#NAME?	#NAME?	#NAME?	#NAME?	#NAME?	#NAME?	#NAME?
USP17L17	#NAME?	#NAME?	#NAME?	#NAME?	#NAME?	#NAME?	#NAME?	#NAME?	#NAME?	#NAME?	#NAME?
USP17L18	#NAME?	#NAME?	#NAME?	#NAME?	#NAME?	#NAME?	#NAME?	#NAME?	#NAME?	#NAME?	#NAME?
USP17L19	#NAME?	#NAME?	#NAME?	#NAME?	#NAME?	#NAME?	#NAME?	#NAME?	#NAME?	#NAME?	#NAME?
USP17L20	#NAME?	#NAME?	#NAME?	#NAME?	#NAME?	#NAME?	#NAME?	#NAME?	#NAME?	#NAME?	#NAME?
EXO5	0.0225115	-0.104548	0.0182449	-0.0276954	-0.0474242	-0.041234	0.194794	-0.015939	-0.0668152	-0.152665	-0.332331
USP17L21	#NAME?	#NAME?	#NAME?	#NAME?	#NAME?	#NAME?	#NAME?	#NAME?	#NAME?	#NAME?	#NAME?
USP17L22	#NAME?	#NAME?	#NAME?	#NAME?	#NAME?	#NAME?	#NAME?	#NAME?	#NAME?	#NAME?	#NAME?
USP17L23	#NAME?	#NAME?	#NAME?	#NAME?	#NAME?	#NAME?	#NAME?	#NAME?	#NAME?	#NAME?	#NAME?
USP17L24	#NAME?	#NAME?	#NAME?	#NAME?	#NAME?	#NAME?	#NAME?	#NAME?	#NAME?	#NAME?	#NAME?
USP17L25	#NAME?	#NAME?	#NAME?	#NAME?	#NAME?	#NAME?	#NAME?	#NAME?	#NAME?	#NAME?	#NAME?
USP17L26	#NAME?	#NAME?	#NAME?	#NAME?	#NAME?	#NAME?	#NAME?	#NAME?	#NAME?	#NAME?	#NAME?
USP17L5	#NAME?	#NAME?	#NAME?	#NAME?	#NAME?	#NAME?	#NAME?	#NAME?	#NAME?	#NAME?	#NAME?
USP17L27	#NAME?	#NAME?	#NAME?	#NAME?	#NAME?	#NAME?	#NAME?	#NAME?	#NAME?	#NAME?	#NAME?
USP17L28	#NAME?	#NAME?	#NAME?	#NAME?	#NAME?	#NAME?	#NAME?	#NAME?	#NAME?	#NAME?	#NAME?
USP17L29	#NAME?	#NAME?	#NAME?	#NAME?	#NAME?	#NAME?	#NAME?	#NAME?	#NAME?	#NAME?	#NAME?
USP17L30	#NAME?	#NAME?	#NAME?	#NAME?	#NAME?	#NAME?	#NAME?	#NAME?	#NAME?	#NAME?	#NAME?
DEFB131	#NAME?	-3.62237	0.819906	-5.22087	#NAME?	-0.908532	#NAME?	#NAME?	-1.47125	-3.04164	#NAME?
ZNF684	0.0388677	0.0780576	0.114804	0.0184881	0.00668732	-0.108854	-0.277615	-0.187864	0.0938277	-0.276051	0.0667785
SLC2A9	-0.959976	0.115658	0.0642649	-0.171915	0.168065	-0.275361	-0.59812	-0.0557631	-0.383541	-0.332476	-0.298965
DRD5	-2.87606	0.329917	-0.232695	-0.0754439	-0.451986	-0.734343	-2.52736	-1.5603	-5.30903	-1.29642	-2.88696
WDR1	0.0192463	-0.0575291	-0.0265393	-0.0283901	0.131884	-0.0904396	0.26046	0.129222	-0.121534	-0.0263044	0.0173674
ZNF518B	-0.440847	-0.197676	0.351781	-0.237244	-0.0146502	0.096572	0.692347	-0.195921	-0.373133	-0.601537	-0.166739
CLNK	1.24432	-1.11329	-0.228959	-1.0216	-1.23456	-2.60107	-0.605838	-1.57279	1.06083	-1.59025	-0.182192
RIMS3	-0.0777911	-0.831162	-0.081367	0.0728649	-0.554016	-0.105236	0.868535	0.403551	-1.21365	0.398149	-0.137073
HS3ST1	-0.607767	0.114465	0.0375276	-0.293979	0.00114281	0.061546	1.2408	-0.42223	-0.294607	-0.617091	-0.461062
RAB28	-0.239608	-0.038349	0.0790829	0.111229	0.0532319	0.13387	0.489542	-0.143346	0.000926119	-0.39051	-0.194621
NKX3-2	-0.0889596	-0.475015	0.0685946	0.0350613	0.0444487	1.67866	0.774082	0.131429	-0.826861	0.211152	0.386269
BOD1L1	-0.450455	0.0496957	0.309912	0.0381665	0.0213986	0.28476	0.45023	-0.215035	-0.241972	-0.347691	-0.0233901
NFYC	0.286021	0.0549509	-0.00199003	-0.0562402	-0.136763	0.0397612	0.36153	0.00513519	-0.184109	-0.0183953	-0.113139
CPEB2	-0.460442	-0.124179	0.231542	-0.266634	-0.201098	0.309269	0.37782	-0.424296	-0.141572	-0.419256	-0.23605
C1QTNF7	0.762523	0.106993	0.262484	-0.493979	-0.411696	-0.240215	0.869048	-1.29409	-1.9237	1.52387	-1.02974
CC2D2A	-0.654605	0.116452	0.268491	-0.0164285	0.242792	0.103196	0.884019	-0.322983	-0.679657	-0.278917	0.173181
FBXL5	-0.305033	0.0946902	0.045916	-0.202185	-0.0279292	-0.271909	0.0599847	-0.320415	-0.102942	-0.376139	-0.0051988
FAM200B	-0.242839	0.174893	0.0601149	0.0354913	0.156026	0.0679858	0.274272	-0.132588	0.118278	-0.352979	-0.23401
BST1	0.385231	0.664803	-0.107316	0.137031	0.0653047	-0.0299249	0.141637	-0.00379181	0.749163	-0.68735	0.815497
CD38	-0.713336	-1.45497	-0.0735838	-0.970897	0.0729404	-0.272293	-0.481	0.54005	0.142676	-0.645098	0.829632
FGFBP1	-1.34208	-0.0857371	0.216951	-0.545419	0.557458	0.406229	2.63707	2.3286	-3.08908	1.03542	0.0430807
FGFBP2	0.256318	-2.05462	0.0673833	-0.0701003	1.10856	-0.47093	-0.0616258	-1.2976	-3.09223	-2.05838	0.0259932
PROM1	-1.83037	0.367897	-0.25687	0.0330485	-0.555153	0.038403	2.77486	0.216508	-1.29979	0.104004	-2.40553
TAPT1	-0.535265	0.00992573	0.0809872	-0.086543	-0.103051	-0.0400411	-0.0635336	-0.10427	-0.538961	-0.578198	-0.178736
KCNQ4	0.455041	-0.578452	-0.211859	-0.237998	-0.0358983	-0.858961	2.238	0.387381	-1.06509	0.459911	-0.29047
LDB2	-0.410909	0.244515	0.190825	-0.159051	-0.0828563	0.534462	0.134585	-0.330914	-0.378601	0.44792	0.286595
QDPR	-0.0203707	-0.0411565	-0.187211	0.128109	0.108825	-0.377608	-0.399803	-0.0799148	-0.272662	-0.244801	0.618771
CLRN2	-0.00477966	-2.86605	-2.37545	-2.80908	-2.85649	-1.29959	-0.859805	-2.68532	-2.05004	-1.17249	-1.93537
LAP3	-0.502774	-0.775317	-0.082619	-0.259165	-0.374513	-0.184231	-0.489342	-0.21122	0.264676	-0.613999	0.479598
MED28	-0.136247	0.0561763	0.0619005	0.00717392	0.0936427	0.178772	0.343098	-0.0975424	-0.252423	-0.328228	-0.232689
FAM184B	-0.825016	0.000594016	0.129692	0.00863402	0.175395	-0.217839	-0.187568	0.156494	-0.664943	0.0561219	-0.857845
DCAF16	-0.447786	0.130567	0.174811	0.0908147	0.0323038	0.318413	0.818986	-0.20104	-0.148597	-0.377808	-0.402614
NCAPG	0.69367	-0.250461	0.093366	0.115518	0.172361	0.507611	0.667947	0.39469	-0.208539	-0.19907	0.793595
LCORL	-0.593976	0.062127	0.240073	-0.0298543	-0.176112	0.042619	0.734756	-0.167157	-0.0928785	-0.411544	0.214781
CITED4	-0.0886225	0.0643754	0.00334695	-0.622671	0.294222	0.00428097	0.657091	-0.0211966	0.312674	0.259957	0.142763
SLIT2	-0.91464	-0.1674	0.178991	-0.832744	0.592474	0.843818	0.311532	-0.0117731	0.17733	0.666936	-0.225215
PACRGL	-0.357013	0.0286125	0.107293	0.0350172	0.100816	0.108627	0.654644	-0.125914	0.0592237	-0.242496	-0.286204
KCNIP4	0.282699	0.18506	0.626559	0.0734872	-0.221422	-0.215496	1.00028	-0.129532	-0.647437	0.103309	-0.759956
GPR125	-0.00556368	0.140855	0.13982	0.0321021	0.234228	0.371413	-0.16832	-0.375397	-0.622252	-0.348266	-0.0306801
PPARGC1A	-0.950243	-0.953615	0.164957	0.868308	-0.0543876	0.0777336	-0.380567	-1.71259	-2.10206	-0.231379	-1.84238
DHX15	-0.0899646	0.0767996	0.102599	0.0817215	0.0317004	0.0982666	0.477007	-0.107176	-0.0622823	-0.256958	-0.102413
SOD3	-0.451739	0.0261939	-0.0829337	-0.603182	0.0606273	-0.4762	2.29391	-0.247159	-0.925549	-0.762604	0.635751
CCDC149	-0.59337	0.0436954	-0.0674731	-0.0196977	0.071601	0.092145	0.57367	-0.142545	-0.121045	-0.102405	-0.0305349
LGI2	-0.218687	-0.180929	-0.0501916	-0.960855	-1.53884	1.00797	1.19196	0.201728	-0.554242	0.338768	0.867586
SEPSECS	-0.347897	0.0658099	0.267261	0.206087	-0.149507	0.0182964	-0.197651	-0.352207	-0.167049	-0.35714	-0.0755054
CTPS1	-0.204596	-0.0921693	0.00791653	0.0253171	0.0824385	-0.101939	0.158167	0.0763709	-0.173663	-0.0024235	0.395473
PI4K2B	-0.0583973	0.00664585	-0.0171483	0.168324	-0.113097	-0.00930822	-0.146244	-0.241946	0.139938	-0.219136	0.513398
ZCCHC4	-0.392838	0.0896337	0.125216	0.125212	0.0406295	0.132472	0.313216	-0.199374	-0.124873	-0.260319	-0.188754
ANAPC4	-0.174464	0.318997	0.152684	0.153289	-0.06481	0.032159	0.504661	-0.232238	-0.138776	-0.387533	-0.146347
SLC34A2	-2.01942	0.696391	1.02512	0.104473	-0.261506	-0.605467	4.23179	0.988331	-2.1805	1.62405	1.32917
SEL1L3	-1.37662	-0.236569	0.0405909	0.14407	-0.0394549	0.0811457	1.86861	0.169495	0.699545	-0.550763	1.23473
SMIM20	-0.22521	-0.020619	-0.0732791	0.190307	0.231397	-0.0111827	0.333645	-0.137975	0.0458984	-0.326297	-0.0714897
RBPJ	-0.00779625	-0.121359	0.111079	-0.039453	-0.078037	0.100931	0.413979	-0.323299	0.0794027	-0.200977	0.273457
CCKAR	-0.26268	-0.172396	0.417019	-1.91219	-0.156881	-2.60124	-5.39741	0.399467	-5.5415	-3.49419	-1.46949
TBC1D19	-0.329319	0.0707416	0.248735	0.170331	0.0854597	-0.00543736	0.54485	-0.156434	-0.115897	-0.184344	-0.284153
SLFNL1	-0.810975	0.324088	1.05006	-0.347395	-0.20489	-0.282326	0.0820339	-0.22622	-0.674851	-0.710106	-1.01418
STIM2	-0.286559	-0.0283744	0.0497444	0.0549362	-0.123708	-0.152054	0.465244	-0.707971	-0.198565	-0.572267	-0.42513
SCMH1	0.228829	0.22151	0.0798266	-0.0298301	0.0707507	-0.0977717	0.839	-0.123827	-0.445299	-0.153805	-0.0862903
PCDH7	0.362482	-0.786902	0.363694	-0.0257362	0.261306	0.713535	1.58162	0.822332	-0.7109	-0.811384	-0.304292
ARAP2	-1.0044	-0.0365687	0.265779	-0.150975	-0.390597	-0.036232	0.559154	-0.165341	-0.362758	-0.88228	-1.23011
DTHD1	-1.31616	-1.62492	-0.277467	-0.249825	-0.794624	-1.09231	-0.985141	-0.822725	-0.756771	-1.02515	0.240671
FOXO6	-0.395166	0.380685	-0.135629	0.282107	-0.230213	0.159757	1.535	-0.164719	-1.2592	0.106169	0.478809
NWD2	-0.105798	-0.81696	-0.00109877	0.147126	-0.848712	-1.5991	-0.233013	-1.04583	0.391485	-3.23024	-2.25952
C4orf19	-1.96836	0.464094	-0.240959	0.251906	-0.869507	0.0491223	0.0429678	0.0175278	-0.932734	-1.46441	-1.42369
RELL1	-0.69871	0.00796087	0.585026	-0.132219	-0.0311242	0.0787067	0.841544	-0.0692586	-0.181551	-0.991722	0.290418
PGM2	-0.380972	0.0718327	-0.0221665	-0.183973	-0.330219	-0.171597	0.375947	-0.0106686	-0.00291799	-0.460385	0.272733
GAFA3	-0.669057	-0.0259594	0.227153	-0.024977	-0.213723	-0.067649	0.365819	-0.0765127	-0.730652	-0.800047	0.626949
TBC1D1	-0.0862546	0.145518	0.0617764	-0.143252	0.103925	-0.205168	0.392657	0.0110291	-0.406907	0.0308895	0.578188
PTTG2	-0.80496	0.39157	0.512165	-0.0164657	-0.593191	-0.140325	0.134549	-0.652368	-1.09303	-1.20255	-0.388771
KLF3	0.0378819	0.0542652	0.0360631	-0.092479	-0.171933	0.0825102	0.134693	-0.240328	0.271167	-0.0368377	-0.134551
TLR10	-0.63366	-1.80241	-0.530061	-1.26943	-1.11781	0.162558	0.837544	-0.787372	0.0380914	-1.92714	1.57999
TLR1	-0.584133	-0.883753	0.246644	-0.40833	-0.66033	-0.18219	0.531897	0.079297	0.0710723	-0.440715	-1.27936
TLR6	-1.00654	-0.788543	0.243012	-0.355064	-0.267259	-0.0358766	0.477424	-0.21836	0.143072	-0.725337	-0.553396
EDN2	0.320929	-0.554733	-0.317708	-1.38579	-0.00999484	0.866905	0.923853	0.427585	-3.02611	0.12493	0.516051
FAM114A1	-0.249428	0.0542336	0.133388	0.0323533	0.232489	0.23319	-0.0226393	-0.110681	-0.0214721	-0.0112025	0.271029
TMEM156	0.382653	-0.858519	-0.354108	-0.0782093	-0.91507	-0.3226	1.08856	-1.01518	-0.123504	0.37255	1.00015
KLHL5	-0.0288941	-0.503549	0.296269	0.11292	0.0800997	-0.0212154	0.0847813	0.466522	-0.207638	0.249896	-0.519076
WDR19	-0.247553	-0.0574143	0.257929	-0.00452095	-0.136498	0.20802	0.44248	-0.153789	-0.0533205	-0.359028	-0.814158
RFC1	-0.327793	-0.130414	0.123679	0.0233626	-0.0178678	0.165181	0.0819696	-0.158653	-0.325509	-0.303443	-0.269835
HIVEP3	-0.037764	-0.462515	0.124825	-0.748002	-0.199164	-0.0540251	0.33701	-0.00582192	-0.218931	0.0390565	0.30214
KLB	-3.29377	-0.123446	0.301495	0.512945	-0.859599	-0.794492	-0.318193	0.5236	-1.67518	-1.0125	-0.633856
RPL9	0.0917274	0.111387	-0.182013	0.1014	0.253471	0.199362	0.185441	-0.22942	-0.259523	-0.0917513	-0.596257
LIAS	-0.460269	0.0849439	-0.125643	0.0924926	0.00681736	0.119961	-0.0191257	-0.428363	-0.272452	-0.232164	-0.425836
UGDH	0.196434	-0.128866	-0.17724	0.50981	0.221809	0.703497	0.396151	-0.362883	0.562342	-0.174792	0.0959186
SMIM14	-0.164135	0.134517	-0.125929	-0.0514751	-0.327136	0.0325692	-0.178027	-0.755971	0.117077	-0.362976	-0.0729457
UBE2K	-0.197959	-0.024351	0.00871809	0.152789	-0.0528565	0.0133735	0.182239	-0.156193	0.057642	-0.164822	0.157234
PDS5A	-0.188549	-0.0602859	0.143455	0.0733635	-0.0369652	0.1655	0.355995	-0.172406	-0.0969348	-0.155999	0.127853
N4BP2	-0.0759276	0.00778866	0.321069	0.072621	-0.0445913	0.312203	-0.0540795	-0.463462	-0.673762	0.141824	-0.235303
RHOH	0.458899	-1.52185	-0.072906	-0.420552	-0.62202	-0.300943	-0.282801	-0.915968	-0.235318	-0.962404	1.09206
CHRNA9	-5.37933	-2.96828	-0.638335	-1.76215	1.17493	-1.30159	0.175839	-2.61748	0.318154	2.17779	-1.63696
RBM47	-0.181951	0.212929	-0.124042	0.210912	-0.466926	-0.115378	0.495152	-0.193001	0.299324	-0.284654	-0.979969
NSUN7	0.0450126	0.279356	-0.0371433	0.161462	-0.340744	0.088933	1.03039	0.199661	-1.2334	-0.235435	-1.29904
APBB2	-0.198225	-0.17239	0.284644	-0.0437398	0.334547	0.366683	0.361854	-0.189218	-0.165171	0.328662	-0.0978222
UCHL1	0.898282	-0.789107	0.110272	0.123652	0.792958	0.340419	2.51932	0.312916	-0.11328	1.6501	1.06476
LIMCH1	-0.0467655	0.405623	0.34869	0.0968704	0.15978	0.455337	1.84308	0.37124	-0.578372	-0.0970249	-0.176869
PHOX2B	-6.17387	-3.1266	-0.538151	-1.07536	-2.65922	-1.38618	-5.22916	-3.9586	-3.06685	0.410115	-5.30352
GUCA2B	-4.10723	0.0964135	0.581578	0.943753	-0.47339	-1.30197	0.0723952	-1.71683	-1.71522	-1.50076	#NAME?
TMEM33	-0.265037	-0.0573484	0.114519	0.157922	-0.0212871	0.00181641	0.0699398	0.000913801	0.00735966	-0.231776	0.0782801
DCAF4L1	-0.303566	-0.297778	0.255302	0.0220205	-1.40476	-0.532692	0.376379	-0.294169	-0.0343108	-1.09733	0.0292399
SLC30A9	-0.29234	-0.002365	0.0233282	0.11838	-0.00476523	-0.0491493	0.392204	-0.280949	-0.0962821	-0.383281	-0.0788991
BEND4	-0.732575	-1.28788	-0.612422	-0.273257	-0.666798	-0.838137	0.882937	-0.87795	-1.59598	0.994758	-0.952752
GUCA2A	-0.0541725	0.502962	-0.289138	1.48647	-0.446806	-1.65149	2.48851	0.343501	0.151148	-0.501887	-2.55288
SHISA3	0.707858	-0.418034	-0.904079	-0.375213	-1.18674	-0.902111	-1.16243	-2.25544	-1.97167	-1.07959	1.06273
ATP8A1	-0.429717	-0.442018	0.311368	0.182886	-0.523318	0.0619308	0.000176428	-0.83795	-1.2212	-0.733587	-0.961705
GRXCR1	-3.31333	-7.56798	-3.49057	-4.05741	-2.77658	-2.32423	-2.86443	-2.24549	-2.37683	-1.90246	-5.07654
FOXJ3	-0.0397112	0.0761724	0.123034	0.0468364	-0.00895654	0.223409	0.574544	0.00198736	-0.117617	-0.147463	-0.155606
KCTD8	-0.483554	-1.9058	0.605963	0.684189	-0.552777	1.03102	1.90447	-0.191549	-1.62361	0.579275	0.495296
YIPF7	-0.803995	-0.980266	0.0720452	-1.26467	-0.235654	-0.185487	-0.117191	-0.0594156	-1.00547	-0.811823	-0.387399
GUF1	-0.0657812	-0.0431004	0.0345052	0.380659	0.118973	-0.00187102	0.285082	-0.150899	0.0640948	-0.176393	0.0767139
GNPDA2	-0.51063	-0.0810724	0.216252	0.309282	0.0969026	0.10761	0.755768	-0.126711	-0.112421	-0.284179	-0.267532
RIMKLA	-0.0753892	-0.388547	-0.0999755	0.669022	0.125748	0.30018	1.72765	-0.923418	-0.104638	-0.700067	-1.14416
GABRG1	-2.59883	-1.92765	-2.33535	2.27807	-1.4247	0.679449	0.0442863	0.230736	-0.878974	-2.32076	-2.37603
GABRA2	-1.75216	-0.429141	0.157707	0.817071	-1.24305	1.25012	-0.58081	-0.126682	-3.7167	-1.34472	-2.3962
COX7B2	0.909323	-0.425968	1.57736	0.482983	1.28237	3.49092	0.546228	-0.114776	-1.72028	0.187392	-4.32597
GABRA4	0.689748	-2.59144	-1.79256	-0.205585	-1.6567	-1.42009	-3.35765	0.0374621	-4.64514	-2.13562	-2.61396
GABRB1	-0.152727	-1.59663	-0.22983	0.887737	-0.727686	-0.254063	-0.832337	-0.261298	-0.495213	-1.23252	-2.83548
COMMD8	-0.092953	-0.170221	-0.0753189	0.118697	0.159863	-0.328249	0.480233	0.0334106	0.31206	-0.194017	0.211264
ATP10D	0.293209	-0.190388	0.274844	-0.245392	0.0409032	-0.266369	0.419917	-0.131343	-0.374898	-0.143029	0.13736
C1orf233	0.526206	0.424556	-0.172541	-0.144302	0.201601	0.0820899	1.11914	-0.0794334	-0.328491	0.60822	0.290149
ZMYND12	-0.287294	0.185523	-0.150365	0.380418	-0.327957	-0.151577	-0.118776	-0.282532	-0.245394	-0.390648	-0.507364
CORIN	-0.871318	-0.333957	0.223448	0.278321	-0.264515	-0.49084	-0.528316	0.184281	0.437359	-0.271737	-0.432842
NFXL1	-0.406687	0.159764	0.10402	0.156646	0.147903	0.0745998	0.455811	-0.0473495	-0.171336	-0.24597	-0.475266
NIPAL1	-1.10156	0.582305	0.0357618	-0.392168	-0.169466	0.137144	-0.599818	0.290004	-1.01005	-0.821123	-0.962422
CNGA1	-1.12389	0.732857	0.11002	-0.189811	-0.368664	0.97217	-1.27324	-0.00688918	-1.3691	-1.33568	-3.29632
PPCS	0.0797558	-0.0026774	-0.174684	0.129298	-0.0106973	-0.0547046	0.270417	-0.0424685	0.0709267	-0.218982	0.0770558
TXK	-0.52936	0.420551	0.30426	-0.605486	-0.677142	-0.45129	0.122337	-0.424558	-0.15673	-0.834948	-0.248392
TEC	-0.184162	0.0361441	0.193197	-0.151353	-0.428564	-0.045219	0.240879	0.114155	-0.102609	-0.280505	-0.729554
SLAIN2	-0.190549	-0.013606	0.05433	-0.249984	0.010714	0.0319742	0.225367	-0.0683083	-0.0226836	-0.070525	0.0757682
SLC10A4	0.237775	-0.795092	0.821617	0.302846	-0.142027	-0.486378	1.91585	-0.290356	-0.0524717	0.530497	-0.473256
ZAR1	-1.04003	-0.515853	0.490175	0.033358	-0.50048	-2.62888	-0.576314	-1.56522	0.399187	-0.350295	-0.813158
FRYL	-0.265278	0.0262613	0.466368	-0.0652974	0.174974	0.109978	0.373952	-0.372821	-0.20488	-0.36987	-0.157649
OCIAD1	-0.199897	0.0229453	-0.120782	0.0891983	0.101708	-0.00797566	0.0245705	-0.187153	-0.195948	-0.316164	-0.0583659
CCDC30	-0.276553	0.0951584	0.414206	0.0232916	-0.3819	0.157869	1.04024	-0.137401	-0.102815	-0.389613	-1.14665
OCIAD2	-0.130223	-0.0577862	-0.0798511	-0.0962434	0.355599	-0.215547	0.0520262	0.0835406	-0.530357	0.5516	-0.296953
CWH43	0.495523	-0.10052	-0.165299	-1.0478	-0.414532	-0.700001	-0.916399	-0.215578	-0.495571	-0.363159	-0.458548
DCUN1D4	-0.227373	0.0708263	0.28499	0.282744	0.117417	0.103765	0.244692	-0.232378	0.0773215	-0.365047	-0.143377
LRRC66	-0.418476	-0.568923	0.0328284	0.507468	-0.270708	-0.783358	0.919676	-0.945838	-0.580884	-0.356417	0.0315769
SGCB	-0.335297	-0.262069	0.184268	0.0521582	0.2645	-0.145569	0.514506	-0.0826116	-0.244936	0.0488886	0.304456
SPATA18	-1.07486	0.175399	-0.329564	-0.0494357	-0.301198	0.0534235	0.01308	0.0784104	-1.59105	0.317975	0.536432
USP46	-0.217564	0.227093	0.24354	-0.136961	0.122891	-0.00529569	0.505418	-0.68993	-0.142136	-0.145766	-0.515953
PPIH	0.318704	-0.0908621	-0.0977137	0.0721359	0.10581	0.117959	0.695319	0.094943	0.164224	-0.0710116	0.011904
ERVMER34-1	-0.519266	0.249116	-0.141214	-0.210009	0.554612	0.0459926	0.32468	0.242489	-2.23094	1.34369	2.02971
RASL11B	-0.694276	0.398961	-0.169755	-0.534112	0.298256	0.118389	1.67925	-0.108673	-2.31613	1.18347	1.8159
SCFD2	-0.340796	-0.0509192	0.100824	0.0486035	0.276168	-0.111744	0.245449	-0.115957	0.113449	-0.42225	0.257219
FIP1L1	0.025388	-0.0168762	0.0777677	0.043983	0.0820082	0.159971	0.401936	0.00784184	0.283789	-0.382571	-0.151153
LNX1	0.240371	0.379779	0.0785386	-0.191304	-0.124473	-0.0100687	0.190889	-0.386427	0.0416359	-0.705628	-0.413098
YBX1	0.490859	-0.11798	-0.106829	0.00704193	0.118491	0.0618333	0.453336	0.192339	0.172907	0.0721498	-0.01182
CHIC2	0.274115	-0.0743466	0.0760759	-0.225082	0.00486888	0.124028	0.411912	-0.0235691	0.638924	-0.127948	-0.152268
GSX2	-2.23878	-1.98953	-1.66514	-2.23849	-4.14071	0.546095	-2.9161	-0.0562339	-1.51248	-1.50796	-0.932906
PDGFRA	0.863613	0.0667764	0.259692	-0.210372	-0.106289	-0.15356	0.637431	-0.496016	0.428751	0.139022	-1.35658
CLDN19	3.15095	-2.01554	-0.362659	0.914279	1.02826	-0.337434	-0.307121	-1.00928	-5.87876	-0.813097	-0.483962
KIT	0.34481	-0.300477	-0.601494	-0.560236	-0.769165	-0.672934	1.45351	-0.0195507	-0.00433895	-0.888565	0.893926
P3H1	0.532958	-0.109771	0.100622	0.078454	0.354485	0.288531	0.385732	0.0693387	0.256842	0.17165	0.42392
KDR	-0.702595	0.298206	0.22617	-0.0717969	-0.053929	0.696005	-0.102128	0.164017	0.183229	0.0767834	0.0574359
SRD5A3	-0.200317	-0.0581762	-0.220917	-0.0357102	-0.0952249	0.29633	0.306234	-0.00369838	0.176512	0.0149735	0.630728
C1orf50	0.548783	0.0474308	-0.0248552	-0.0877596	0.136566	0.013456	0.178366	-0.0826082	0.177169	0.0624799	0.0689197
TMEM165	-0.20432	0.0757728	-0.00554973	0.0495108	-8.41785e-05	-0.0231235	0.768188	0.00494401	0.363614	-0.24569	0.293139
CLOCK	-0.249745	-0.0774973	0.346774	-0.149362	-0.108096	0.109649	0.309504	-0.263428	-0.020822	-0.301711	0.109045
PDCL2	1.09171	0.387299	-0.0412798	1.01988	-0.519283	-0.843062	1.55609	-0.0118666	-2.44496	-1.33783	-3.79941
NMU	0.450188	-0.0662251	0.224634	-0.405442	-0.472674	-0.149257	2.56192	0.631831	-1.46744	-0.760891	0.408787
EXOC1	-0.207362	0.0778175	0.196709	-0.0320748	0.0253369	0.0205419	0.763272	-0.0467877	0.303867	-0.22285	-0.273713
CEP135	-0.234524	-0.0881264	0.273621	0.0295321	-0.07741	0.150221	0.77369	-0.153807	0.365259	-0.205704	0.151071
KIAA1211	1.18842	-0.367885	0.0941491	0.203227	-0.229248	0.945875	1.00123	-0.560823	-1.7658	-0.254966	-0.605814
AASDH	-0.347455	-0.0524119	0.184449	-0.024888	0.0553405	0.0960816	0.242542	-0.187354	-0.117471	-0.410751	-0.336522
PPAT	-0.0423951	-0.155268	0.125643	0.0796502	0.274314	0.381021	0.29849	0.129157	0.0204014	-0.206635	-0.171915
PAICS	0.0675234	-0.130327	-0.112571	0.169147	0.266172	0.291299	0.0757131	0.17341	0.169325	-0.148593	-0.147538
SRP72	-0.0667722	-0.0996199	-0.0214008	0.0276458	0.189326	0.198709	0.303774	0.0528203	0.129613	-0.206451	-0.12339
ARL9	-0.385341	-0.335783	0.128832	-0.408622	-0.491858	-0.641852	1.25329	-0.272146	-0.618068	-0.210555	0.188391
THEGL	-1.34527	-0.626134	-1.00539	-1.39664	-0.25117	-0.682409	-1.08252	-1.28141	-0.7158	-0.972299	0.508714
CCDC23	0.0347726	-0.103811	0.0561341	-0.103174	0.0898054	0.15674	0.458012	0.10611	0.104539	0.118937	-0.35264
HOPX	-0.718876	0.367935	0.261936	-0.865572	-0.75656	-0.0135704	0.469062	0.540226	-0.484006	-0.148092	-0.419665
SPINK2	-2.43683	-0.93466	-1.3347	0.262281	-0.122469	-0.848405	-0.736854	-0.913802	-2.31101	0.583709	-0.62826
ERMAP	-0.394259	0.117756	0.0310638	-0.0908979	-0.0524925	0.000951446	0.0709299	0.0533188	-0.203518	-0.205382	-0.247295
REST	-0.223319	0.0131467	0.426123	0.0563497	0.0655974	0.151041	0.408945	-0.0631946	-0.189844	-0.23391	-0.50995
NOA1	-0.208685	0.0574154	-0.053774	0.0277575	0.0744099	0.0608092	0.354879	-0.153057	0.041354	-0.264868	-0.503869
POLR2B	-0.104926	-0.0749031	0.107028	0.0424474	0.0527398	0.0542655	0.454644	-0.0324542	0.0545008	-0.25616	-0.127358
IGFBP7	0.0971217	-0.136512	0.0244835	-0.118621	0.354794	0.0159043	0.723149	-0.159025	0.151103	-0.0538093	0.615173
ZNF691	0.261399	0.00631273	-0.00829435	0.0371566	-0.0578577	0.0868631	0.410753	-0.00592429	-0.153136	-0.0587927	0.0438105
LPHN3	0.0730017	-0.0506162	0.28886	-0.206091	0.694903	-0.00682837	0.370168	-1.44988	-1.55041	-0.0486247	-1.24385
MIB2	0.294989	0.14918	0.0778857	-0.284437	0.13679	0.0310236	0.296422	-0.396471	-0.017096	0.117223	-0.288052
TECRL	1.82535	-3.66834	-2.75112	-3.65715	-2.56738	-4.14494	-0.45672	-2.36441	-4.56594	-2.63522	-4.66695
SLC2A1	0.319337	0.2355	0.412141	-0.297779	0.0792109	1.38105	0.704115	0.641709	0.940082	0.286367	0.14456
EPHA5	0.863339	-0.532621	-0.846391	-0.617373	-0.0509628	0.0040695	1.90336	0.275884	0.294568	-0.127378	0.153396
CENPC	-0.284211	0.0862538	0.41234	-0.0879371	-0.16506	0.0999429	0.341322	-0.370912	-0.2026	-0.387412	-0.185782
STAP1	-0.706201	-2.01569	-0.514223	-1.18765	-1.06052	-2.77768	-0.52878	-1.14587	0.051641	-1.64061	1.68353
UBA6	0.0368572	-0.0725799	0.438826	-0.0894737	0.00722133	0.149342	0.495144	-0.1265	-0.0932605	-0.113778	-0.275246
GNRHR	-0.420231	0.487267	2.15604	-0.463346	-0.821001	0.0807694	0.24459	-0.573011	-1.14138	-0.641612	-0.861707
TMPRSS11D	-2.40833	-1.29225	1.44414	-0.271184	-1.12095	-0.621856	-1.03883	-1.2639	1.24561	-0.54738	-1.40837
TMPRSS11A	-0.884918	-0.0595926	0.902299	-0.157384	-0.884941	-3.69929	-2.453	-2.48177	2.38425	-1.80359	-2.67199
TMPRSS11F	0.178154	-0.825696	-1.24335	-0.903554	-1.1861	-0.87445	-1.03545	-2.0825	-0.829703	-2.17568	-1.28853
FAM183A	-1.12412	0.592369	0.353121	-0.567678	-0.0615699	-0.224921	0.860179	-0.74426	-1.37872	0.228372	-1.75892
TMPRSS11B	-2.81959	-0.961519	-2.29039	-1.61699	-1.99045	-1.2243	-2.24122	-1.89922	-1.70226	-1.96098	-4.54778
YTHDC1	-0.119265	0.0357658	0.0401606	0.0190958	-0.0464744	0.183652	0.419535	-0.166829	-0.188346	-0.252525	-0.31965
EBNA1BP2	0.0657014	-0.0892293	-0.146589	0.0363772	0.218358	0.0946431	0.317921	0.321998	0.275117	-0.0207271	-0.209133
TMPRSS11E	-1.43288	0.284523	0.197408	-0.781988	-1.08807	-5.13877	1.2959	-2.10825	-1.78619	-1.81098	-3.4433
UGT2B17	-1.32313	0.894956	0.0264436	-1.2901	-0.266622	0.242134	-0.997203	0.190069	-1.72235	-2.35174	-1.76984
UGT2B15	-2.51436	-0.840772	-0.156209	-1.17565	-0.469289	-1.05893	-0.48808	-2.56198	-3.30239	0.956063	-1.09875
CFAP57	3.05146	-0.977018	-0.0495399	-0.390495	0.358527	0.0482279	-0.150173	0.237949	0.859366	0.386419	-0.841339
UGT2B10	-4.28563	-1.34389	-0.24064	-3.2337	-1.91289	0.0932559	-0.501884	#NAME?	-0.589575	1.09661	-4.5631
UGT2A3	-4.97508	-0.169547	-0.655825	1.23813	-1.72234	0.311727	0.398751	-4.88361	-0.590011	-1.03548	-6.79438
UGT2B11	-0.0503448	0.404089	-0.301219	-0.521823	-0.670869	0.565584	0.218799	-4.64757	-1.54487	-3.17661	#NAME?
UGT2B7	-2.78897	0.802645	-0.96828	0.674205	1.07425	-0.368141	-0.797529	-2.08128	-1.7059	-1.05487	-1.79746
MMP23B	0.37985	-0.22198	-0.136537	0.0922502	-0.0118543	-0.596061	-0.287677	-0.0501304	-0.190587	-0.0989428	-0.420571
TMEM125	-0.638419	0.116542	-0.0422861	0.38446	-0.221359	-0.144212	1.89742	1.15986	-2.42574	0.853414	-0.468945
UGT2B28	-1.09183	0.618793	-1.87397	-1.98087	-1.42521	0.653515	0.822804	#NAME?	-1.08564	-4.27778	-6.24262
C1orf210	-0.659753	0.0504265	-0.00317058	0.25101	-0.40464	-0.261816	0.218207	0.763928	-2.50796	0.424704	-1.12633
UGT2B4	-0.529159	0.409954	-3.03878	-0.247922	0.231411	-0.023746	-0.469803	-0.423942	-0.749139	1.90404	-2.62892
UGT2A1	-1.73329	-2.95948	-2.40719	-1.42657	-2.65335	-0.535635	-0.38867	-2.7606	-2.39241	-3.58351	-5.39165
TIE1	0.207203	-0.0183943	0.17132	-0.0816008	0.00906809	0.369232	0.184229	-0.441421	0.610131	0.288711	0.430576
UGT2A2	#NAME?	-3.8007	-3.08662	-2.88137	-4.07175	-5.52869	-1.24814	-4.46583	#NAME?	#NAME?	#NAME?
SULT1B1	-1.76344	-0.84537	0.111923	1.07616	-1.36666	-0.246413	0.0457215	0.491803	-0.620392	1.5567	-0.436235
SULT1E1	-0.267503	1.04315	1.21543	0.140543	-1.0552	2.82761	-1.02883	0.99182	-3.98033	0.0795635	-1.4325
CSN1S1	1.05649	0.157694	-0.447736	-4.46554	-2.27915	-2.83523	0.0842355	0.959317	-2.90812	-2.70389	-1.68436
CSN2	1.08158	-2.4271	-1.09509	-2.70015	-1.47844	-3.73689	-0.521387	-4.95476	-3.52296	-6.41913	-0.128651
STATH	-0.827721	-3.21133	-2.5975	-1.26057	0.260444	-3.42465	-3.54401	-1.18882	-3.36441	-5.37427	1.54821
MPL	-0.426756	-0.102059	0.134705	-0.936987	-0.550207	0.0635788	0.313675	0.147918	-0.991519	0.442443	-0.96791
HTN3	3.90402	1.66729	-1.6953	-3.09346	-3.86387	-3.69839	1.84039	-2.02784	-3.42879	-5.60159	-2.44375
HTN1	1.68912	0.159322	-2.24017	-2.96087	-2.38497	-5.6217	0.416598	-3.34913	-1.5531	-4.0467	-0.59596
PRR27	0.432659	-3.66294	-0.831515	-3.48053	-2.55119	-3.34038	-1.00419	-3.95514	-3.84684	-2.55599	-4.26739
ODAM	0.292194	-2.0822	0.350052	0.147958	-3.91046	1.03025	-1.05526	-0.23518	-1.01657	-1.48052	-0.675932
FDCSP	4.45006	-4.84468	-0.945698	-3.06041	-4.82401	4.30015	0.358851	0.216046	-0.0709565	-1.21716	0.535769
CSN3	-2.81596	-2.52531	-0.366801	-2.4482	-5.20969	1.04231	0.587172	-1.98643	-1.93748	0.0482111	-1.26207
CABS1	-2.42017	-2.36878	-0.546572	-1.44513	-2.50768	-1.62103	-2.84166	-1.64806	-3.18836	-4.40486	-4.86274
SMR3A	0.294104	-2.86683	-3.1567	-3.48831	-0.933433	-2.01696	-1.70789	-2.45003	-2.8357	-4.14015	-1.68842
SMR3B	5.0958	3.30655	-4.23899	-3.30701	-5.62008	1.977	-0.280277	1.61285	-4.09004	-4.1097	-1.72527
PROL1	-1.43836	-3.26609	-1.53258	-2.596	-3.40002	2.66349	-1.93418	#NAME?	-3.19156	-1.63082	#NAME?
MUC7	-3.63591	-4.10887	-1.22712	-0.815603	1.77849	-1.7586	-4.79108	-3.72543	-0.234017	-2.73429	-1.85766
AMTN	-0.978392	-0.939394	-0.995669	-0.607017	0.299886	-0.566087	-0.571124	0.16751	0.79877	-1.82792	1.23941
AMBN	-2.49375	1.35008	-2.53333	-0.0524384	-2.8604	-1.98768	-2.21737	-0.561143	-4.80719	3.61899	-1.9026
ENAM	-1.56993	-1.60527	-1.03638	-1.25778	-1.31587	-0.189765	0.0937854	-0.886448	-3.77875	-1.22369	-1.64494
IGJ	-1.86029	-1.02871	-0.936693	-0.402951	-1.23133	-1.633	-0.00276254	0.176145	0.905817	-1.22975	2.737
UTP3	-0.151864	-0.0526567	-0.0496354	-0.0411206	0.0253698	-0.0140477	0.196186	-0.13575	0.0131215	-0.30144	-0.0800661
CDC20	0.772265	-0.115687	-0.0524336	-0.0702947	0.214411	0.0551802	1.03671	0.537627	0.179784	0.321919	0.425024
RUFY3	-0.307722	0.0119686	0.409145	-0.114665	-0.211155	-0.0707278	0.478423	-0.220165	-0.252109	-0.304297	-0.142411
GRSF1	-0.018788	0.0472784	-0.0355606	0.0172582	0.0787913	-0.0718353	0.444314	-0.0655868	-0.0640714	-0.231748	-0.287709
MOB1B	-0.127053	0.124462	0.322991	-0.00358258	0.107948	-0.25719	0.528952	-0.194893	-0.14284	-0.262628	-0.242877
DCK	-0.219988	-0.222329	0.0743458	0.0408824	-0.0663411	0.0778789	0.479018	-0.225081	-0.138188	-0.262028	-0.195052
SLC4A4	-1.30526	0.0699149	0.339876	0.225307	-0.269682	-0.504051	0.524044	-0.86648	0.0236188	-1.11498	0.0530378
GC	-5.30486	-2.79655	0.762257	3.36867	0.285709	-3.9026	-0.582899	-1.25414	-0.610079	2.61342	-1.32375
ELOVL1	0.523683	0.271399	0.0219417	-0.125954	-0.0443896	0.111346	0.645168	0.266319	0.210318	0.174269	0.379799
NPFFR2	-0.0315042	-0.368357	-0.402728	-0.365983	1.19156	-0.35757	1.23636	-0.125034	-4.02361	0.556508	-1.34486
ADAMTS3	-0.106957	-0.466404	0.200337	-0.320852	0.0357157	-0.0935355	0.912253	0.752291	-1.22928	-0.71265	-1.19811
COX18	-0.439185	0.0455395	-0.0579892	0.185831	0.0881777	-0.147928	0.0300148	-0.303982	-0.215087	-0.404165	-0.0673749
ANKRD17	-0.213875	0.034844	0.211158	0.0595061	0.010329	0.150136	0.310013	-0.227265	-0.305096	-0.217266	0.0570698
ALB	-3.41922	0.709584	-0.763209	6.14956	0.992099	-1.18998	-0.835592	-1.02474	0.349524	3.90824	-0.128584
AFP	-3.79563	2.52379	-0.864873	2.12447	1.02848	1.26825	1.13148	-0.185325	-0.0886693	-0.164404	-3.0106
AFM	-0.354251	-0.317986	-0.530045	1.14784	-1.02703	0.534609	-0.578242	-6.09803	-1.19453	1.90934	-4.25118
RASSF6	-0.081794	-0.131548	0.262053	0.0720601	0.11947	0.147102	1.60372	-0.966151	-1.49252	-0.416806	-0.94848
MED8	0.252954	0.0991398	0.0085607	-0.0822197	-0.0308436	0.046065	0.303836	0.127716	0.29163	0.0399545	0.0607847
CXCL8	0.500385	-0.255102	0.239612	0.209327	0.547238	0.721906	0.279336	-0.99156	2.42354	-0.0834939	0.637918
CXCL6	1.58493	-0.387187	0.111251	0.817027	0.314485	-0.362537	1.23691	-0.149582	-0.656749	-1.51586	-0.971363
PF4V1	-3.57006	-0.962208	0.17862	-0.983632	0.628572	-0.440163	1.27049	-0.933605	-1.02598	-0.993609	-0.119161
CXCL1	-0.0703902	-0.642941	-0.285077	-0.256059	-0.00898012	-0.000289467	0.847872	-1.35597	0.873064	-0.0164147	0.626288
PF4	1.13698	-0.0997591	-0.586796	-0.120815	0.173491	-0.0187254	1.64282	0.820841	1.86801	0.628741	0.371552
PPBP	3.2025	-1.40857	-1.93525	2.49026	-0.523275	1.27238	0.0582303	-0.00323492	1.68692	0.879196	0.752635
CXCL5	7.09618	-1.47062	-0.66937	2.28659	0.134326	-0.220402	1.86028	2.58263	1.89545	2.85187	-0.966991
CXCL3	1.62913	-0.0113189	-0.316405	0.391256	0.32577	0.462123	1.15165	-0.795545	0.897223	2.34632	-0.343593
CXCL2	0.604642	-0.00212776	-0.552161	0.404057	0.0222056	0.375372	-0.443986	-0.585203	0.077432	1.46917	0.559708
MTHFD2L	0.149312	-0.116243	0.345922	-0.134892	0.353698	0.0994367	0.132077	-0.166961	-0.251165	-0.397561	-0.348467
EPGN	3.3362	-0.754366	1.63075	-1.94389	-1.30777	0.671235	-0.73426	-1.24151	-2.2338	0.103358	-2.41553
CDK11B	0.115366	-0.0499628	-0.0626758	0.114009	-0.0601997	0.0171907	0.220759	-0.221007	0.0147628	-0.122707	-0.107147
SZT2	-0.0413325	0.24108	0.322485	-0.104513	-0.124337	0.0898701	0.506386	-0.140943	-0.235764	-0.0731855	0.0900788
EREG	0.854253	-1.07592	0.525157	-1.04457	0.495047	0.255967	-1.27669	-2.86764	-0.184647	1.65147	-2.90584
AREG	0.316711	-0.866624	0.162901	-0.0656163	0.446253	1.34463	-0.0667878	0.0399831	-0.826223	-1.1625	1.44355
BTC	-0.782201	0.06816	0.210437	-0.0440584	-0.109061	0.145015	0.685817	-0.7568	-3.1805	-1.14619	-1.50596
PARM1	-0.658275	-0.0558467	-0.0505909	-0.299724	-1.52939	-0.437556	0.360859	-0.0171393	-1.49046	0.149328	-0.214145
RCHY1	-0.380259	-0.0944201	0.0910953	0.224995	-0.0209955	-0.0168351	0.417797	-0.398368	-0.288521	-0.454357	-0.440842
THAP6	-0.197569	0.0134287	0.235872	0.154306	0.0382157	0.193698	0.244859	-0.416708	-0.367984	-0.363479	-0.296908
C4orf26	-0.418327	-0.981686	-0.505365	-0.97692	-0.650699	0.227001	0.6025	0.795072	1.53473	-0.449719	-1.75466
CDKL2	-0.908414	-0.567005	0.1758	-0.277616	0.262304	0.574983	0.507303	0.382477	-1.97794	0.172916	-1.21159
G3BP2	-0.184473	-0.0389417	0.107778	0.184832	0.161426	0.103474	0.407059	-0.199195	-0.254107	-0.249133	0.0218691
USO1	-0.203709	0.0575279	0.182779	0.164976	0.00541652	0.177568	0.226699	-0.246825	-0.22792	-0.224365	-0.388016
PPEF2	-1.44542	-2.03826	-1.04148	-1.42949	-1.80482	-0.606709	-1.97952	-1.22607	-1.16602	-2.6758	-3.37802
NAAA	-0.0558413	-0.184736	0.168766	0.11701	-0.0883233	-0.0457434	-0.00831729	-0.241853	0.123451	-0.156706	0.6404
SDAD1	-0.215686	-0.118271	0.116146	0.0776607	0.0698121	0.126641	0.273177	-0.14521	-0.207311	-0.277117	-0.157715
HYI	0.336158	0.117542	0.0658868	-0.0123839	0.168245	0.0101884	0.273196	-0.00962538	-0.235933	0.0823811	0.103116
CXCL9	0.272368	-2.04908	-0.0698214	-1.37641	-0.956246	-0.265194	-0.647485	-0.603604	-1.05717	-0.927873	0.974527
ART3	0.130111	-1.60662	-1.00352	-0.151264	0.578584	-0.777735	-0.210707	-1.44606	-0.873682	0.940049	-1.42589
CXCL10	0.129398	-1.47026	0.170128	-1.48293	-1.18371	-0.320516	-0.82476	-0.153403	-0.0962987	-1.29978	1.24334
CXCL11	1.09716	-1.69938	-0.202966	-1.7786	-0.377711	-0.0861272	0.490503	-0.323092	-0.0756903	-1.28796	1.16548
NUP54	-0.0145737	-0.100341	0.0983204	0.10993	0.0155225	0.153147	0.356946	-0.14179	-0.141153	-0.17277	-0.461079
SCARB2	-0.0822431	-0.0887564	0.117966	0.177868	0.0518489	0.192224	0.353687	-0.0623261	-0.21083	-0.401716	-0.294592
FAM47E	-0.480891	0.0566315	0.324233	0.558149	-0.582691	0.136301	0.322268	-0.0529539	-1.08559	-0.887864	-1.27603
FAM47E-STBD1	-1.70289	-0.998336	-0.284612	-0.297166	-2.24197	-0.135063	-0.239245	-2.12658	-2.71239	-1.94219	-3.6799
CCDC158	-0.0699516	0.00412077	0.114269	-0.606711	-0.856372	-0.0389409	0.119543	-0.0125736	-2.29297	0.0784378	-1.77539
SHROOM3	0.851642	-0.370688	0.191118	0.1422	0.0081547	0.123965	0.259892	0.210541	-1.85368	0.0234598	-0.56626
PTPRF	0.651087	0.200712	0.133749	-0.0615329	-0.0672647	0.258383	0.634385	-0.0648325	-1.07591	0.698164	0.0489778
KDM4A	-0.0297798	0.0838637	0.0545488	-0.03057	-0.0267322	-0.0255465	0.390512	-0.245071	-0.17486	-0.0779317	-0.115208
SOWAHB	-0.222736	0.278235	0.0518553	0.0601577	-0.349821	-0.0213556	-0.303442	0.1341	-1.32089	-0.393374	-1.83485
2022-09-11	0.338323	-0.0115318	0.287049	0.201134	0.37522	0.174251	0.208331	-0.132374	0.0650273	0.000352768	0.249076
CCNI	-0.0494513	-0.182476	0.0392323	-0.138752	0.000604565	0.217934	0.452795	-0.128095	-0.330853	-0.173427	-0.327974
CCNG2	-0.361231	0.147062	0.252251	-0.402795	-0.22955	0.164862	0.694744	-0.414352	-0.416051	-0.473095	-0.811869
CXCL13	0.70724	-2.26536	-0.778436	-1.19568	-0.955358	1.85493	-0.643643	-0.247115	-0.194719	-1.41858	3.3854
CNOT6L	0.0359941	-0.0305348	0.314339	-0.176287	-0.188113	0.148306	0.18586	-0.335144	-0.160005	-0.470265	0.0245135
MRPL1	-0.0903753	-0.0348421	-0.092797	-0.00889427	0.0580345	-0.1062	0.161294	-0.117862	-0.0533685	-0.208534	-0.059048
ST3GAL3	0.49228	0.0824677	0.0829224	-0.163319	0.259896	0.0112972	0.0932041	-0.0489838	-0.205888	0.088728	-0.00989253
FRAS1	-1.97849e-05	-0.221912	0.539943	0.0106466	0.253226	0.375439	2.01456	-0.330542	-0.285596	-0.344432	0.696
ANXA3	-2.50709	-0.84931	0.0652249	0.0598848	0.389224	0.274726	3.17312	0.15628	0.437276	-0.833543	-0.974964
BMP2K	-1.14212	-0.480326	0.362058	-0.479039	-0.348081	-0.0517967	0.497393	0.13493	0.324534	-0.183651	-0.0388019
PAQR3	-0.778309	-0.163945	0.194953	-0.0817261	0.226209	0.183444	0.3584	-0.0880562	-0.197089	0.0294239	-0.202077
NAA11	0.414862	-0.115035	0.565834	1.13891	1.71496	1.26607	1.7559	-2.41978	0.335721	-0.689135	-2.61265
GK2	#NAME?	-5.48932	-5.01102	-3.60907	-3.51645	-1.05492	-0.682938	#NAME?	-4.78352	-5.24921	-5.63787
ANTXR2	-0.0256122	-0.454591	0.150588	-0.0105793	0.530801	0.0371266	0.409996	-0.800426	0.0874458	1.3659	-0.0473057
PRDM8	-1.24227	-0.347713	0.220432	-0.414167	0.4901	-0.435997	0.170065	-1.11723	0.0980884	1.75325	-1.22328
FGF5	3.17569	-0.000292211	0.662293	-0.107284	1.45138	-0.546259	-2.29466	-1.17903	-1.46626	2.52761	0.317574
C4orf22	-0.741459	-0.781737	-1.68498	-0.931574	-1.07248	-0.580174	-1.64611	-1.13545	-1.91096	-0.0192507	-3.12573
BMP3	0.39521	0.533654	-0.325737	0.933047	-0.625798	0.250475	-1.09905	-2.26998	-1.51352	0.0317446	-1.38997
PRKG2	0.0452156	-0.15255	0.380733	-0.109765	0.404051	-0.26147	2.29342	-0.347239	-0.951701	-0.874804	-0.17311
RASGEF1B	-0.585034	-0.78689	0.11281	-0.198144	-0.657554	-0.0874445	-0.377412	-0.19767	0.248183	-0.299101	-0.197848
ARTN	0.579831	0.121109	-0.189632	-0.399141	0.320098	0.18011	0.822864	0.29359	-1.14703	0.597996	-0.730483
HNRNPD	0.21666	-0.075187	-0.0902799	-0.0369276	0.0478977	0.0989691	0.356898	-0.0821135	-0.141002	-0.117528	0.0264543
HNRNPDL	0.187424	-0.0256639	0.0356637	-0.0706105	0.0128255	0.111531	0.373478	0.0080477	-0.123482	-0.244482	-0.352068
ENOPH1	-0.14193	-0.0327349	0.0207723	0.0696624	0.126613	0.0751081	0.381092	0.0137623	-0.0760907	-0.343677	-0.269986
TMEM150C	-0.156137	-0.739354	-0.129441	-0.284575	-1.15731	-0.0253791	-0.167176	-0.177767	-1.44252	-0.431351	-0.541865
IPO13	0.0971861	0.0123695	0.0220684	-0.123506	0.0248591	-0.158047	0.379137	0.0250758	0.0387887	0.170064	0.199841
SCD5	-0.588691	-0.416245	0.0412473	0.014198	0.0585987	0.760785	3.41655	-0.290197	-0.662481	-0.22918	0.210781
SEC31A	-0.174129	0.0274992	0.0781463	-0.117431	0.0636811	0.0477367	0.204263	-0.116336	-0.070617	-0.00837889	0.087815
THAP9	-0.135938	0.0878416	0.308964	-0.0653934	-0.00914397	0.0834687	0.148414	-0.344926	-0.133172	-0.395967	-0.43769
LIN54	-0.205947	-0.0100926	0.30223	-0.114493	-0.0908626	0.0805707	0.261992	-0.107546	-0.0189007	-0.313563	-0.248498
DPH2	0.437104	0.060009	-0.0576854	0.0568562	0.116798	0.0326785	0.445024	0.279189	0.00992131	-0.0150083	-0.114001
COPS4	-0.14946	-0.132909	0.0275492	-0.04407	0.0143503	-0.0421109	0.177942	-0.201129	-0.190384	-0.242556	-0.230031
PLAC8	-1.05657	-0.468906	-0.0412922	0.259729	-0.916727	0.444084	1.45053	0.915354	1.92576	-1.49289	0.75902
COQ2	-0.388104	-0.258782	-0.149585	0.0418543	-0.0570024	-0.196115	-0.0509475	-0.132334	-0.0781213	-0.134073	0.576142
HPSE	1.05395	-0.397678	0.26776	-0.175259	-0.0937492	-0.485849	0.676008	0.0567893	-0.201891	-0.154798	1.35662
ATP6V0B	0.305213	0.0856188	-0.130088	0.112557	0.144075	-0.320354	0.342822	0.0784593	0.513622	0.263583	0.548301
HELQ	-0.127275	-0.0719878	0.175063	-0.12758	-0.0426674	0.0953545	0.1841	-0.42436	-0.135528	-0.35179	-0.219843
MRPS18C	-0.143693	-0.102905	0.0598745	-0.12869	0.0193845	-0.112023	0.0464232	-0.128605	0.0454714	-0.167724	0.187816
FAM175A	-0.163638	-0.0969638	0.249314	-0.0864916	-0.0143731	0.325135	0.267339	-0.357208	-0.195392	-0.150366	-0.753757
AGPAT9	0.202717	-0.74279	0.0581245	0.300586	0.295711	0.109164	-0.056862	-0.728206	-0.399827	0.49436	-0.962847
B4GALT2	0.636925	-0.0025783	-0.0310576	-0.110701	0.288493	0.144776	0.465656	0.257732	0.0882843	0.275809	0.101707
NKX6-1	-0.18686	-0.350831	-0.754066	-0.382683	0.816195	-2.43121	-1.06948	-0.5003	-0.23139	0.970283	1.26623
CDS1	-0.059396	0.303253	-0.0465265	0.244254	-0.0282028	0.261866	1.26181	0.10785	-0.355837	-0.398743	-0.423353
WDFY3	-0.212176	0.236399	0.535607	-0.155218	0.0749731	0.0669011	0.925593	-0.26943	-0.197501	-0.17205	-0.269793
CCDC24	0.343408	0.215605	0.0327903	-0.0533016	0.0691773	0.00553151	1.08458	0.154303	-0.638799	0.209602	-0.0446789
ARHGAP24	-0.643062	-0.327256	0.0124122	-0.00402169	0.0790191	-0.167633	0.838421	-0.534751	-0.297337	0.0430505	0.409303
MAPK10	-0.136817	0.490643	0.245806	-0.325887	0.30511	-0.0873062	1.87119	0.00594916	-2.01065	0.156194	0.0708625
SLC6A9	0.537574	-0.244255	0.0767673	-0.411809	-0.397165	-0.175616	0.26133	-0.184776	-0.223199	0.397437	-0.162705
PTPN13	-0.402076	0.363171	0.494692	-0.693954	-0.129521	0.373072	2.06485	0.653719	-0.432617	-0.568665	0.0590821
SLC10A6	-0.617946	-0.593146	0.308912	-1.38538	-0.194647	0.627544	-0.435104	-0.896759	0.230633	-0.482138	-1.44361
C4orf36	-0.592835	0.0689405	0.162614	-0.130417	0.198183	0.311421	0.822701	-0.173118	-0.408298	-0.409123	-0.889757
AFF1	-0.196426	0.238835	0.305328	-0.221886	-0.0248853	0.258208	0.489887	-0.284801	-0.251834	-0.336816	-0.304892
SLC35E2B	0.145569	0.232589	0.0758867	0.112816	-0.219217	0.107733	0.348861	-0.591186	0.0824058	-0.109422	0.0205884
KLHL8	-0.253589	-0.014713	0.180878	-0.0206557	0.0084899	0.112102	0.123915	-0.185479	-0.244663	-0.238629	-0.629504
HSD17B13	-0.0577327	-0.0649741	0.197585	-0.262002	-1.50768	-1.25217	-1.16537	-2.00689	-0.91107	-0.0475034	-0.287325
HSD17B11	0.128932	0.270419	-0.00621708	0.350707	0.0499522	-0.189451	-0.238485	0.103825	-0.0706991	-0.232601	-0.338876
NUDT9	-0.392133	0.0967483	-0.135397	-0.0642	-0.0150973	-0.200561	-0.07115	-0.253339	-0.145255	-0.262691	0.126529
SPARCL1	-0.232908	-0.337307	0.120533	-0.400572	-0.0977075	-0.0421239	-0.831767	-0.676934	-0.791237	-0.0702406	1.52594
DSPP	-2.26012	1.00569	-1.60302	-0.902246	-1.31552	-3.00659	-1.91594	-2.17328	-1.561	-2.82456	-4.10255
DMP1	-1.06929	0.974608	-1.09825	-0.684505	0.503084	0.668883	0.308999	-0.599909	-1.25362	0.185949	-1.70074
IBSP	1.48593	1.76255	0.76149	0.642267	0.638102	0.455529	3.97732	-0.683991	-3.67464	0.394695	2.96951
MEPE	-0.0877748	-0.452343	-0.8979	-0.628654	-0.128022	-0.0319214	1.312	-1.23644	-2.72654	-1.24003	-2.84333
SPP1	-0.0357466	0.286956	0.441565	0.830723	0.412059	0.110219	1.66039	0.581944	0.809053	-0.791061	-1.79927
PKD2	-0.572316	-0.035329	0.348113	-0.0657797	0.181614	0.201429	1.188	-0.211803	-0.173772	-0.353747	0.19471
ABCG2	-1.16414	1.46694	-0.248524	0.433912	0.200244	-0.122209	-0.299198	-0.330536	-0.546417	0.219739	-0.0918767
PPM1K	-0.159098	-0.302368	0.338352	-0.399437	-0.261497	0.0117151	0.511334	-0.803272	-0.510702	-0.556546	1.0002
HERC6	-1.07965	-0.623397	0.203384	-0.612185	-0.595638	-0.0263949	0.00721112	-1.14831	0.354789	-0.858128	0.457812
HERC5	-0.93301	-0.56092	0.10804	-0.471113	-0.344359	0.0450291	-0.128671	-0.823456	0.152812	-0.745978	-0.34724
PYURF	-0.24717	0.047058	0.000932605	-0.03596	0.233297	-0.132318	0.105206	-0.155839	0.0378842	-0.572745	-0.368426
HERC3	-0.581632	0.112896	0.240154	-0.251518	0.0758833	0.0592132	0.14972	-0.147913	-0.176235	-0.175116	-0.537451
PIGY	#NAME?	#NAME?	#NAME?	#NAME?	#NAME?	#NAME?	#NAME?	#NAME?	#NAME?	#NAME?	#NAME?
NAP1L5	-0.532345	-0.00387444	0.0892506	-0.232645	0.076169	-0.181106	0.238728	-0.395621	-0.324294	-0.112911	-0.312274
KLF17	-0.259537	-1.17618	-0.104262	-0.291963	0.0578028	-0.978514	-1.51659	0.621177	0.18295	-0.802391	-1.15321
FAM13A	-0.448661	0.505485	0.0754851	-0.136711	-0.0469185	0.350011	-0.0183939	-0.379214	-0.470967	-0.146204	-0.758949
TIGD2	-0.521044	0.259708	0.0113341	0.022537	0.14836	0.163294	-0.373777	0.17675	-0.0745642	-0.313503	-0.651274
GPRIN3	-0.297071	-0.586723	0.393779	-0.277124	-0.607364	-0.0796876	0.391775	-0.0601084	0.155651	-1.02068	-0.893924
SNCA	-0.727833	-0.610224	-0.122159	-0.138602	0.39837	-0.682735	2.09317	-0.191312	-1.12983	-0.6935	-1.19309
MMRN1	0.700313	0.129964	-0.0333963	-1.23	-0.271041	-0.195356	0.0530996	-0.749824	-0.647645	-1.22779	-0.39179
CCSER1	-1.07364	1.15601	0.870723	0.317323	0.483017	0.139369	1.39087	-0.795397	-1.61106	-0.608705	-1.24214
GRID2	0.350266	0.69541	-1.53378	1.44472	-1.50694	-0.0170275	0.183266	-0.451801	-1.22734	-0.588845	-1.92567
ATOH1	-0.883636	-4.46202	-0.993559	-0.273455	-0.962277	-2.01813	1.46158	-1.53012	-1.64131	-2.80243	-0.8702
SMARCAD1	-0.19677	0.0797682	0.159812	-0.0426833	-0.0496842	0.144342	0.560859	-0.368429	-0.18716	-0.216994	-0.171024
HPGDS	-0.579868	-0.253547	-0.0540925	-0.314494	-0.758889	-0.147479	0.651964	-0.104887	-0.0494113	0.497265	0.124697
PDLIM5	0.220293	-0.0409218	0.232142	-0.165097	0.0382374	0.124333	0.212759	-0.156967	-0.64346	-0.0732069	-0.140105
BMPR1B	-0.174693	-0.752729	0.269258	-0.513848	0.377281	0.340856	1.77407	-0.925348	-1.01583	-0.41962	0.198193
UNC5C	0.626907	0.340613	0.221126	0.192794	-0.342769	0.188551	0.811625	-0.675304	-1.60017	0.638899	-1.1886
PDHA2	-2.99291	-3.75564	-2.04014	0.042457	-1.77917	-2.42526	-0.273873	-4.10553	-4.16658	-3.39277	#NAME?
STPG2	-0.822103	0.0809121	0.0646054	-0.390297	-0.66198	0.279338	-0.583179	-0.756257	-0.744322	-1.50516	-1.37666
RAP1GDS1	-0.129233	-0.104636	0.0610366	-0.116532	0.260396	0.0561309	0.106919	0.0961947	-0.264216	-0.176012	0.277668
TSPAN5	0.328809	-0.025211	0.0644054	-0.235691	0.258723	-0.0300818	-0.62018	0.363115	-0.130297	0.861776	0.129254
EIF4E	-0.190014	-0.102504	0.0394383	-0.112031	-0.0314753	0.0141623	0.258344	-0.146918	-0.156316	-0.146091	-0.0271661
METAP1	0.0557529	0.102937	-0.0285567	-0.0939713	0.0641594	0.145706	0.386508	-0.105261	-0.352439	-0.116152	-0.154105
ADH5	0.0630112	-0.134493	-0.0275053	-0.176294	0.168603	-0.0701458	-0.262966	-0.138763	-0.240485	-0.151528	-0.313644
DMAP1	0.609771	0.207485	0.00427427	-0.0254944	-0.069668	0.0415346	0.381944	-0.060805	0.0604434	-0.0393726	0.182416
ADH4	1.80057	-0.619174	-0.102114	-0.764323	-0.908685	-0.762857	-0.40655	-1.09298	0.306977	3.82147	-2.49612
ADH6	0.262832	1.24436	-0.568554	0.119407	-0.261064	-0.295032	-0.817779	-0.629095	-0.543477	0.113203	-1.47535
ADH1A	-1.29298	0.543037	0.577947	0.0548787	-1.16018	-1.30111	-1.016	0.270478	-0.16765	2.75493	-2.09391
ADH1B	-1.37773	-0.562044	0.293568	-1.97156	-0.784284	-0.447998	-0.894609	-2.85407	0.434025	-0.382439	-0.24972
ADH1C	0.133399	-1.17401	-0.406263	-0.848157	0.977791	-0.207131	-0.710519	-0.18502	0.937811	2.46987	-0.714645
ADH7	0.573718	-1.106	-2.08367	-0.18903	-0.0865567	-1.67039	0.0841879	-1.92552	-1.63186	-1.69425	-1.9294
C4orf17	-0.986255	-2.81562	-2.29507	-1.11415	-0.529401	-1.95789	-1.67338	-5.41755	-0.962938	-3.41027	-4.59412
ERI3	0.221928	0.0893719	-0.136284	0.084913	0.170097	0.0285323	0.370487	0.0749902	0.139316	0.142191	0.245547
TRMT10A	-0.174376	0.104042	0.0152093	0.0558511	0.0443931	0.283207	0.04354	-0.219154	-0.0969705	-0.326258	-0.135074
MTTP	2.73966	-0.297699	-1.01647	1.08184	-0.612603	-0.0440227	-0.5641	-0.00218343	1.18566	-1.07588	-0.925166
RP11-766F14.2	-0.906197	-1.40074	-0.544606	-0.767371	-0.469197	-1.31061	0.665246	0.594961	-2.43275	-0.645694	-0.288401
DAPP1	1.07853	0.0931206	-0.235849	-0.564877	-0.0351581	0.042551	0.0474475	-0.0505232	0.0319096	-1.02473	0.703704
LAMTOR3	-0.285242	0.0901723	0.102592	-0.0726075	0.0158334	0.00187795	0.385027	-0.250632	-0.0949094	-0.329131	-0.192748
DNAJB14	-0.449179	0.141303	0.373643	-0.0269047	0.138776	0.101262	0.370298	-0.315454	-0.33186	-0.36722	-0.231628
H2AFZ	0.218384	-0.133825	-0.113816	-0.0493569	0.0255887	0.0884412	0.518338	-0.0069872	-0.090641	-0.167584	-0.255407
DDIT4L	-1.56855	-0.50878	0.438392	-0.71219	-0.151016	-0.601795	0.457441	-0.763894	-0.169426	-1.56197	0.796012
EMCN	-0.0496976	0.299531	0.0686414	-0.303557	-0.148221	0.0494438	-0.0298484	-0.637938	-0.0994089	-0.601354	-1.02841
PPP3CA	-0.0929426	-0.0379704	0.216786	-0.172845	0.273875	0.0500197	0.570462	-0.591732	-0.148664	0.150582	0.123184
BANK1	-1.36596	0.105289	-0.307366	-0.548404	-0.0833539	0.119523	-0.0874004	-0.936828	-0.282991	-2.49145	1.0927
SLC39A8	-0.267587	-0.477087	-0.272231	0.459752	0.146433	-0.0682928	-0.363062	-0.281444	-0.272234	-0.490414	0.421166
NFKB1	-0.173676	-0.182269	0.0376591	-0.210983	0.0118695	-0.0446008	0.321688	0.0476892	-0.00264917	-0.476589	-0.0197635
MANBA	-0.20499	0.111789	0.0836539	0.123525	0.452748	0.102863	0.554116	-0.163179	0.0680188	-0.118241	0.417878
RNF220	0.0492377	0.0364819	-0.0420543	0.0748586	-0.000895092	0.0170367	0.397871	-0.00305901	0.0307303	0.0148203	0.0621871
UBE2D3	-0.128053	-0.0679087	0.0786744	-0.179188	0.0467137	0.02849	0.101763	-0.19509	0.0243333	-0.213286	-0.123513
CISD2	-0.0913104	-0.126032	-0.0414819	0.0723767	0.0998145	-0.133244	0.00427454	0.0139116	0.0381162	-0.219833	0.159782
SLC9B1	0.142974	0.000676771	0.175668	-0.426485	-0.000715216	0.169405	0.104461	-0.167438	-0.44969	-0.467965	-0.0596514
SLC9B2	-0.467576	-0.035767	0.0494727	0.184443	0.362778	0.0881282	-0.555335	-0.0125577	-0.888293	0.0692833	0.224373
BDH2	-0.507752	-0.0651328	-0.0362793	-0.129594	-0.0999758	-0.23112	0.135978	-0.627667	-0.204667	-0.334269	0.00159284
CENPE	0.404945	-0.123928	0.385154	-0.0653981	0.224279	0.38357	0.742567	0.137397	-0.0641445	-0.19079	0.588728
TACR3	-0.412632	0.557913	-1.04971	-0.951956	0.411906	-2.48423	-0.848976	-4.07819	-3.64023	2.51998	-1.69651
TMEM53	-0.22943	0.242227	-0.243015	0.120474	-0.0265101	-0.0974756	-0.139072	-0.019834	0.140647	0.0732821	-0.14314
CXXC4	-0.206912	-0.148496	0.41959	-0.0804905	-0.22678	-0.475728	0.300924	-1.018	-2.26798	-0.166933	-1.27164
C1orf228	0.623187	-0.410304	-0.158143	0.0854781	-0.904375	0.210784	0.0612778	-0.290862	-0.216832	-0.975865	-0.175704
TET2	-0.180677	0.239004	0.323399	-0.316286	-0.14767	0.0696414	0.506262	-0.385349	-0.496081	-0.165176	-0.274845
PPA2	-0.336458	-0.0507205	-0.125428	0.0365808	0.0274738	-0.214957	0.173172	-0.231162	-0.137952	-0.261806	0.181742
ARHGEF38	-0.257769	-0.573946	0.414808	0.380592	-0.632676	0.175786	1.98935	0.0305709	-0.744681	-0.748833	-1.03258
INTS12	-0.18088	-0.118727	-0.0033559	-0.127436	-0.0429187	0.0270962	0.243848	-0.234129	-0.0363795	-0.285084	-0.0913739
GSTCD	-0.0952691	-0.174437	0.150868	0.0348465	0.132765	0.198049	0.651494	-0.179648	-0.254946	-0.157143	-0.519131
NPNT	1.13338	-0.188128	-0.067269	-0.249409	0.122972	1.02063	2.17643	-0.0665183	-0.782859	-0.22636	0.614091
TBCK	-0.078782	0.198482	0.222265	-0.156006	0.0822089	0.0806464	0.231379	-0.377082	-0.185892	-0.27184	-0.00693976
AIMP1	0.035999	0.019283	-0.0206043	0.0666206	0.11445	0.12772	0.200765	-0.208498	0.0323094	-0.237966	-0.133102
DKK2	-1.12194	0.0984638	-0.0265385	0.114881	-0.279092	0.0168439	0.101649	-1.68949	-0.87444	1.36186	-0.0597655
KIF2C	1.04216	-0.0830672	0.10112	-0.0351768	0.120338	0.40058	0.988955	0.44906	-0.0165116	0.00172636	0.35681
PAPSS1	-0.263152	-0.0513708	0.0711135	-0.211049	-0.0484956	0.102583	0.549437	-0.244541	-0.374315	-0.393932	-0.450141
SGMS2	-0.635045	-0.351652	0.230735	-0.0451459	0.327138	0.223277	0.605003	0.12485	0.0650425	0.0783152	-0.480765
CYP2U1	-0.87038	-0.0913402	0.080801	-0.0774077	0.239648	0.350197	0.0459646	-0.0490231	-0.164424	-0.619885	-0.551741
HADH	-0.169138	0.0744549	-0.263585	0.0208811	0.042644	-0.192034	-0.436364	-0.041207	-0.393963	-0.351996	-0.210294
LEF1	0.34758	-0.145503	-0.128184	-0.501232	0.229633	0.480267	0.236779	-0.412049	-1.1506	-0.252628	0.810861
RPL34	0.130464	0.153171	-0.124836	-0.0818612	0.080569	0.169262	0.190843	-0.34547	-0.129465	-0.208687	-0.471911
OSTC	0.295061	-0.103827	0.00248848	0.0891885	0.328263	0.106737	0.129492	-0.0567322	0.00923929	-0.222143	0.00104457
ETNPPL	-3.39416	-1.04512	-1.15186	-0.0431614	-1.16054	-0.433018	-1.18295	-1.42614	0.450873	-1.41468	0.738312
RPS8	0.490668	0.213382	-0.134627	0.0505801	0.0531866	0.260699	0.317404	-0.082763	-0.0160669	0.00913583	-0.463349
COL25A1	-0.371642	-1.03222	-0.0696271	-0.326114	-0.251333	0.156035	1.15269	-0.925934	-0.300523	0.119917	-1.11495
SEC24B	-0.0706471	0.0803717	0.145376	-0.135066	0.0666062	0.166883	0.0949507	-0.329909	-0.245451	-0.227001	-0.366404
CCDC109B	-0.0275287	-0.445991	0.123334	-0.17028	-0.155522	-0.0916682	0.657186	-0.145164	0.479237	0.00307992	0.88116
CASP6	0.109812	-0.0123575	-0.133031	0.182329	0.0203601	0.0401203	0.492479	-0.267702	-0.217215	-0.0312344	0.124635
PLA2G12A	-0.369535	0.251022	0.0777229	0.0221309	0.00501082	0.0832117	0.274513	-0.430034	-0.358606	-0.304065	-0.195745
CFI	-0.134899	-0.672351	-0.501084	0.321994	-0.0434496	0.00741763	-0.305594	-0.469219	-0.254291	-0.304133	-0.606907
GAR1	-0.0548559	-0.0344265	-0.199218	-0.0114606	0.101432	0.0952501	0.43251	-0.0951036	0.150845	-0.235595	-0.0118108
RRH	-0.261079	0.0996957	0.430896	-0.363286	-0.439488	-0.336303	-0.0931235	-0.177594	-0.209768	-0.538541	-1.42252
LRIT3	-0.183676	0.209537	0.168819	-0.269026	-0.826116	-0.29604	0.794901	-0.311881	-0.643995	-0.844614	-0.98743
EGF	-0.772579	-0.37641	-0.955764	-0.335708	0.370181	0.10985	0.610792	-0.394459	-2.13612	-0.404991	0.168857
ELOVL6	0.333029	0.203772	-0.0505861	0.234575	0.280366	0.226181	-0.453912	-0.0781155	-0.0558889	0.0560995	0.218112
ENPEP	0.512805	0.0665309	0.288645	0.239029	0.0786453	-0.809557	-0.504907	-1.01188	0.143543	0.549357	0.207878
PITX2	2.21573	-0.308651	-0.102835	-0.618849	-0.323047	-0.639081	1.51967	0.0330816	-0.746181	0.903569	-0.753638
C4orf32	-0.103859	0.074075	0.0384608	-0.0736015	0.0200512	0.336965	0.317076	-0.600198	-0.139499	0.200346	-0.516068
AP1AR	-0.343476	0.151024	0.207473	0.117266	0.0582416	-0.0289352	0.281154	-0.126328	-0.185774	-0.245521	-0.353823
TIFA	-0.00600949	0.121624	0.0564687	-0.196811	-0.173419	0.0903146	-0.0169016	-0.0110776	-0.381233	-0.278418	0.0468651
ALPK1	-0.224884	-0.020079	0.236085	-0.189083	-0.174398	0.118433	0.416309	-0.2552	-0.200695	-0.539354	0.0237626
NEUROG2	-0.263582	-0.549336	0.019224	-0.897356	-0.322208	-1.68671	-2.37821	0.636885	-2.81277	-1.35528	-1.90528
ZGRF1	0.4041	0.0883442	0.508296	-0.0461991	0.0202097	0.124784	0.430272	-0.146989	-0.158358	-0.343013	-0.25139
LARP7	-0.315374	-0.0112401	-0.00519502	-0.0351008	-0.0395881	0.125514	0.172387	-0.30336	0.0442877	-0.245703	-0.340624
BEST4	1.35111	0.0591473	0.459269	0.106792	0.700566	-0.0211881	0.806633	-0.10054	-0.820152	-0.607105	0.158573
PLK3	0.231308	-0.0260402	0.0365299	-0.156123	0.0912217	-0.000106203	0.39587	0.4397	0.171987	0.161624	0.593919
ANK2	-1.05268	-0.927368	0.0169964	-0.993919	-0.289507	-0.0034651	1.27979	-0.287065	-1.0897	-0.259472	0.00158047
TCTEX1D4	0.367765	0.271725	0.34221	-0.145758	0.422829	-0.264281	-0.30472	0.215487	-0.392692	0.346125	0.412151
CAMK2D	0.148196	-0.0683821	0.101566	-0.291374	0.0969769	0.0590086	0.278918	-0.622057	-0.126633	-0.134497	-0.196423
ARSJ	0.451602	-0.707812	-0.0765929	-0.296176	0.390336	0.27553	0.724992	-0.317455	0.154561	-0.138873	0.0352028
UGT8	1.16871	-1.12948	0.111454	0.385245	0.0195579	0.309487	1.38019	-1.2539	-4.06516	-1.25875	1.5062
BTBD19	-0.446235	0.120705	0.20345	-0.0651895	0.223444	-0.0577758	0.363962	0.221239	-0.0806013	-0.2384	0.716667
NDST4	-0.379646	1.10385	-1.74955	-0.806278	-1.87201	-0.34098	-0.876431	-4.05228	-3.52483	0.703509	-3.38632
PTCH2	0.602432	-0.0900012	0.105649	-0.928318	-1.0781	-0.371267	2.27971	-2.80826	1.87882	-0.482913	0.000119627
MTRNR2L13	-0.577864	-0.955527	-1.23855	-0.189199	-1.76542	-0.848137	-1.59403	-1.75251	-1.71074	-1.62745	-0.589619
TRAM1L1	-1.05672	-0.25423	0.119088	-0.462491	-0.0151293	0.388537	0.913746	-0.325435	-0.634341	-0.350968	-0.389048
NDST3	-2.34976	0.177069	0.433217	-1.37538	-0.933409	0.790454	-1.66622	-0.300353	-1.06837	-0.937167	-1.71211
PRSS12	1.22508	0.125893	0.216949	-0.133097	-0.420069	0.536126	1.4518	0.653103	-1.25367	0.0133011	-0.746127
CDK11A	0.407996	0.0667379	0.0681478	0.178464	-0.0726734	0.0910429	0.493211	-0.262435	0.0748712	-0.30269	-0.116029
EIF2B3	0.155288	-0.0266584	-0.00738612	-0.0169328	0.0695164	-0.0238336	0.223047	-0.0874125	0.460383	0.0238395	0.0820914
METTL14	-0.342048	-0.0978485	0.138649	-0.11911	-0.0666445	0.0507465	-0.0194237	-0.255582	-0.148921	-0.379359	-0.360889
SEC24D	-0.199392	-0.124874	0.0648683	0.0605486	0.219567	0.155557	-0.00305255	-0.0424292	0.0136254	0.0927026	0.771023
SYNPO2	-0.710907	-1.11371	0.484644	-1.02172	-0.681355	-0.0848578	0.74461	0.226775	-2.02543	-0.0594794	-0.244424
MYOZ2	-1.08113	-1.09828	0.0220805	-1.62387	-0.29363	-0.112567	1.94211	2.53334	-0.0257496	0.43082	-2.00434
USP53	-1.06105	0.300485	0.356583	-0.111878	0.0274764	0.231932	0.609582	-0.415854	0.549121	-0.398683	-0.963224
C4orf3	0.0252182	-0.036414	-0.0104657	-0.326727	-0.0919897	0.000714803	0.0644967	-0.337955	0.0285214	-0.167583	-0.344932
FABP2	-1.65868	0.439904	-0.490428	0.828832	-2.06702	-1.07067	0.0161678	-2.4736	-2.73601	-1.7917	-6.24425
PDE5A	0.442593	-0.350918	0.351978	-0.458024	-0.0981952	0.273451	1.80314	-1.45985	-0.842687	0.204791	0.112935
MAD2L1	0.292047	-0.292374	0.0247185	-0.0444566	0.236459	0.372972	0.74454	0.0470069	-0.162088	0.135594	-0.137729
PRDM5	-0.549595	-0.412519	0.402568	-0.0922977	0.260423	0.0697077	1.2179	-0.520446	-0.591905	-0.387773	-1.00395
NDNF	-1.34698	-0.172131	0.0296767	-0.0898678	0.00909012	1.46334	3.86944	1.6498	-0.700905	1.29473	-1.89161
TNIP3	0.750987	-1.04446	-0.710435	-0.316267	-0.354135	-0.495112	0.0891802	0.879167	0.375919	-0.0703474	0.137001
QRFPR	-1.29639	0.481805	-0.0644	0.557449	0.335906	0.372412	-0.457541	-1.09769	-2.19268	-1.66624	-0.982669
ANXA5	-0.219558	-0.362744	0.190133	-0.058773	0.332083	0.146519	0.68694	-0.0709488	0.187866	-0.281569	0.0092627
TMEM155	-0.136713	-1.44447	-0.348339	1.44957	-0.312101	-1.62715	-0.266917	-1.39944	-0.290798	-0.97156	0.854863
EXOSC9	0.111977	-0.0759016	0.0457963	-0.105748	0.0245675	0.102501	0.256785	-0.274007	-0.0410605	-0.271648	0.011347
CCNA2	1.21933	-0.231508	0.0147793	-0.0884391	0.244537	0.230352	0.413695	0.127871	-0.168257	-0.0886099	0.139201
BBS7	-0.345274	-0.0755782	0.121769	-0.0863367	0.118703	0.182073	0.642906	-0.161563	-0.13684	-0.100083	-0.472762
TRPC3	-0.168342	-0.302269	0.0946015	-0.382909	0.236367	0.964651	1.13981	-0.354906	-1.58711	0.48676	0.465556
KIAA1109	-0.431606	0.178952	0.72227	-0.148312	0.0529666	0.188644	0.291342	-0.355978	-0.447291	-0.307608	-0.254162
ADAD1	-2.54063	-3.30587	-2.97303	-4.22068	-4.18307	-3.03628	0.84962	-2.45325	-2.93376	-0.928182	#NAME?
IL2	-1.71216	-0.70049	-1.0178	-1.66984	-2.74554	-0.222867	-1.00714	-0.813691	-0.547095	-2.78261	-2.02395
IL21	-4.16404	-2.06785	-0.914453	-1.75369	-2.09499	-0.152421	-1.62825	-1.08631	-1.15329	-1.14723	-0.714238
HECTD3	-0.0142124	0.131459	-0.0501018	0.0885296	0.0184378	-0.0429605	0.478721	-0.0879443	0.456482	0.0955974	0.168032
BBS12	-0.463618	-0.211237	0.110779	-0.0193821	0.100557	0.110782	0.795346	-0.474321	-0.136757	-0.612921	-0.661716
FGF2	-0.683422	-0.800029	0.378713	-0.468112	-0.139068	0.334845	0.189728	0.894741	-0.375387	-0.995334	-0.834803
NUDT6	-0.492562	0.0735057	-0.0135036	-0.0758778	-0.116918	-0.00565321	-0.455368	-0.327143	-0.18202	-0.588049	-0.519919
SPATA5	-0.0445038	0.0381968	0.446311	-0.11348	0.0185548	0.15101	0.24505	-0.190403	-0.243023	-0.39728	-0.381367
UROD	-0.267629	0.048889	-0.00497454	-0.0731461	0.168908	-0.0320577	0.268547	-0.321132	0.392278	0.0600067	0.186416
SPRY1	0.24095	0.286866	0.11212	-0.214991	-0.0882954	0.658975	0.363411	-0.440247	0.113466	-0.176985	-1.06554
ZSWIM5	-0.464424	0.192392	-0.0077039	0.16372	-0.037449	0.211544	0.388699	-0.395135	-0.874722	-0.719448	0.456167
ANKRD50	-0.244211	0.183459	0.519821	-0.20091	0.156991	0.149105	0.104775	-0.124103	-0.704012	-0.240804	-0.0724892
FAT4	-0.353828	-0.101123	0.684141	0.0384337	-0.171011	0.485018	-0.140291	-0.21201	-0.405841	0.483147	-0.498417
INTU	-0.308258	0.413372	0.54511	-0.231223	-0.0572111	0.179154	0.837451	-0.386703	-0.879452	0.029344	-1.18039
SLC25A31	-1.89984	-1.13902	-1.57268	-2.4164	-1.62536	-1.27091	-1.77317	-1.78403	-1.52591	-1.12074	-2.69281
HSPA4L	-0.452032	-0.371371	0.0702715	-0.552221	-0.216008	0.243631	0.298975	0.246038	-1.01168	0.0511946	0.00351647
PLK4	0.5244	-0.105978	0.100818	-0.118892	0.0289342	0.267374	0.734137	-0.0501075	-0.193446	-0.131907	0.0641991
MFSD8	-0.169431	0.177241	0.311449	-0.0431011	-0.0505952	0.0507769	0.146339	-0.146159	-0.220282	-0.408314	-0.275891
C4orf29	-0.0953542	0.143385	0.138619	0.00526123	-0.0474917	0.0426903	0.0160945	-0.308939	-0.24211	-0.389183	-0.243638
LARP1B	-0.137465	0.237422	0.189668	0.0963023	0.108237	0.135057	-0.0897594	-0.0963794	-0.19228	-0.176812	-0.248289
PGRMC2	-0.216058	0.231457	-0.037643	-0.0128245	0.00873858	0.251427	0.0525186	-0.134721	-0.0340354	-0.214387	-0.293124
JADE1	-0.225172	0.0520223	0.185417	0.105625	-0.168135	0.241342	0.382772	-0.409509	-0.61055	-0.345795	-0.416459
SCLT1	0.0312299	-0.0991251	0.250646	-0.240811	-0.0823317	0.0385133	0.412938	-0.259479	-0.0981133	-0.168344	-0.250769
C4orf33	-0.392473	0.0226057	0.155711	-0.0033012	-0.111766	-0.0731753	0.401561	-0.798215	-0.033361	-0.392537	-0.41048
HPDL	-0.642653	-0.477795	-0.0167076	0.437004	-0.337196	0.214204	0.90751	-0.0125155	-0.0455097	0.12294	-0.0738089
MUTYH	0.268065	0.158682	0.0506981	0.0617818	-0.0626997	0.0476547	0.571458	-0.0952219	-0.114203	-0.00767065	-0.0830528
TOE1	0.111926	0.071595	-0.0178424	0.054624	-0.0604063	-0.040117	0.374456	-0.19447	-0.0838233	-0.0623039	0.137682
TESK2	-0.256273	0.308372	0.0858955	-0.397052	-0.438119	-0.0420019	0.0300284	-0.230478	-0.354575	-0.441352	-0.778757
PCDH10	-0.817855	0.944474	-0.448215	1.26698	0.872422	1.15363	-1.47312	1.74339	-1.19149	-0.232824	-0.137483
PABPC4L	0.00769114	-0.321377	0.0912283	-0.30133	-0.210021	0.725439	0.648624	0.000268585	-1.0709	0.105577	-0.0655297
CCDC163P	-0.242666	0.110653	0.00627289	0.246206	-0.156524	0.210052	0.525454	-0.128247	-0.162931	-0.142009	0.107399
MMACHC	-0.125955	0.107555	-0.14216	0.0438445	-0.0761382	-0.0939989	-0.101076	-0.16767	-0.306934	-0.27661	-0.492099
PCDH18	0.570268	-0.0261815	0.309492	-0.429318	0.246891	0.0462573	0.987182	-0.740801	-0.106107	1.24176	-1.35006
PRDX1	-0.00489087	-0.0399225	-0.0226409	0.136996	0.217015	0.0320648	0.358372	0.125192	0.284843	-0.0662519	0.0395784
SLC7A11	0.934621	-0.796695	0.260271	0.348666	1.13697	2.0044	0.832855	-0.700514	-0.350542	1.159	-0.00782703
AKR1A1	0.0851032	0.0743646	-0.185915	0.0596733	-0.0650529	-0.328606	-0.116022	-0.0145549	0.378642	0.217415	0.26132
CCRN4L	0.0927216	-0.0373982	0.149132	-0.265179	-0.0838106	0.296672	-0.0420758	0.137652	-0.0399097	0.0155549	0.710246
ELF2	-0.050861	0.115853	0.293577	-0.0687995	-0.0746204	0.237898	0.34627	-0.294329	-0.074175	-0.243807	-0.228961
MGARP	-0.435811	-0.0359466	-0.0448021	-0.0846306	-0.252174	-1.1927	0.32391	-0.423882	-2.46489	-0.691762	-1.14641
NDUFC1	-0.0563807	0.039425	-0.0814589	0.0120198	-0.0400634	-0.0600078	0.18749	-0.395027	-0.288024	-0.108226	0.0600717
NAA15	0.0556421	-0.0398428	0.129252	-0.0108362	0.0883973	0.181648	0.330867	-0.0226328	-0.10181	-0.109811	0.0581238
RAB33B	-0.221361	0.154713	0.179247	0.0816445	0.146589	0.191678	0.114903	-0.182338	-0.169133	0.183017	-0.350664
SETD7	-0.127195	-0.120824	0.176139	0.00350316	0.187258	0.0981835	-0.0984424	-0.0887253	0.0512405	0.0505902	0.0504935
MGST2	-0.00918776	0.36217	-0.0393258	0.0571245	-0.144455	-0.136027	-0.396483	-0.0615909	0.0210926	0.166488	0.985765
MAML3	0.0888707	0.364135	0.0701682	-0.354997	-0.185731	0.0256524	0.329316	-0.449024	-0.670647	-0.238839	0.0618642
SCOC	-0.394274	0.0018074	-0.00164987	-0.142149	0.089545	-0.0250947	0.179985	-0.127477	-0.117077	-0.259645	-0.460298
NASP	0.205239	0.00767719	-0.0883614	-0.0169841	-0.124521	0.263208	0.47474	-0.0242797	0.054288	-0.0971533	0.346047
CLGN	-1.53821	-0.895139	0.257246	0.213501	-1.26079	0.180573	0.219488	-2.30088	0.151873	0.694403	-0.67839
MGAT4D	-3.92533	-3.83774	-2.72251	-3.71091	-4.42968	-2.79379	-3.80634	-4.9222	-3.01259	-3.40598	-5.23038
ELMOD2	-0.150167	0.0902313	0.180476	-0.00103073	0.0854699	0.028731	0.17313	-0.12091	-0.130495	-0.212947	-0.482697
UCP1	0.110766	0.397732	-0.615138	-0.519414	-1.98803	-1.13678	0.365882	0.175807	-1.65011	-2.39172	-1.21837
TBC1D9	-0.107485	0.265505	0.294542	0.0264896	-0.0646772	0.219811	0.556423	-0.771033	-0.156721	0.181918	-0.2258
RNF150	0.180528	-0.550239	0.157654	-1.19015	-1.18676	0.587944	2.05551	-0.380179	-1.13869	-0.379964	-0.186569
ZNF330	-0.125317	-0.103631	-0.00863626	-0.0712992	0.0130642	-0.113564	0.161963	0.326556	-0.119936	-0.363661	-0.43621
IL15	-0.317203	-0.886055	0.207929	-0.262002	-0.369106	-0.0659381	0.71805	0.0232536	0.0786706	-0.427105	0.358083
INPP4B	-0.568286	0.501171	0.489727	0.124276	0.515526	-0.0629737	1.36724	-0.315394	-0.74274	-0.223493	0.241587
CCDC17	0.484432	0.122248	0.370273	-0.120886	-0.324238	0.0148658	0.269878	-0.595793	-0.472714	-0.082795	-0.29235
USP38	-0.263301	-0.0935694	0.091086	-0.0356235	-0.0387509	0.0824857	-0.0638544	-0.173493	-0.213757	-0.33877	-0.219777
GAB1	-0.319274	0.0592394	0.33157	0.0135915	-0.268223	0.225623	0.386311	-0.876025	-0.169209	-0.136165	0.122814
SMARCA5	-0.0645324	-0.108766	0.0619047	0.0689624	0.0717076	0.15101	0.310534	-0.11538	-0.195061	-0.189743	0.402964
GPBP1L1	-0.0575561	0.0526684	0.0684035	-0.0304149	-0.100166	0.104841	0.231472	-0.209891	-0.0268634	-0.137014	-0.248483
FREM3	-0.341581	0.384422	-0.130889	-1.43856	-1.72463	0.59565	-1.83456	-0.366093	0.513244	-0.440712	-1.53675
GYPE	-0.286182	-0.573195	0.152391	-0.458295	-0.15288	-0.398435	0.74444	-0.310706	-0.196419	-0.403833	-0.125177
GYPB	0.24491	-1.74098	-0.549298	-2.85844	-2.77553	-2.0577	-1.98462	-1.53138	-2.42765	-2.26057	-2.75323
GYPA	0.574255	-2.27065	-1.31278	-3.34333	-2.8489	-0.663098	-0.41028	-3.25513	-3.8135	-3.80047	-2.88936
HHIP	0.59365	-0.219039	0.375719	0.593038	-0.0125599	-0.17274	-1.18496	-2.76311	-1.61386	0.390715	-1.55383
SLC35E2	0.0429669	0.243869	0.336535	0.205688	-0.215088	0.308834	0.686213	-0.506765	-0.16509	-0.242136	-0.0658096
ANAPC10	-0.103343	-0.113018	0.109711	0.0419253	0.0991401	0.0339101	0.17362	-0.236339	-0.0367316	-0.232163	0.0284304
ABCE1	0.0251836	-0.119896	0.100196	0.0442209	0.168723	0.131618	0.171867	-0.0133283	-0.0472689	-0.105128	-0.059345
OTUD4	0.010071	-0.10457	0.287867	-0.125433	-0.00710602	0.251548	0.265995	-0.280452	-0.151898	-0.223001	-0.362175
TMEM69	-0.123521	0.0902936	-0.0397689	-0.049663	-0.0696968	-0.0169517	0.45234	-0.0217335	-0.0432753	-0.0837802	-0.0656754
SMAD1	-0.288099	-0.234267	0.0100889	-0.139802	-0.0350508	0.136995	0.0923276	-0.323971	-0.0149424	0.378626	-0.19418
MMAA	-0.30342	-0.0134669	-0.0301817	-0.0931131	-0.190547	-0.0624354	-0.283508	-0.311299	-0.111653	-0.326187	0.37694
C4orf51	-0.495788	0.232185	0.959887	-0.959953	-0.310915	-0.583857	0.0697745	-1.151	-1.22633	-0.0706319	-1.25389
ZNF827	-0.229594	0.113321	0.137091	-0.162016	-0.025009	0.0726948	1.15571	-0.204548	-1.0111	-0.258618	-0.0837047
IPP	-0.250042	0.15196	0.270074	0.0707911	0.0600197	0.28505	0.462489	-0.200133	-0.243645	-0.302813	0.0571885
LSM6	0.0734819	-0.15128	-0.0911157	0.0318606	0.0645306	0.0940728	0.14145	-0.13036	0.124654	-0.209926	-0.356541
SLC10A7	-0.189495	0.10293	0.175551	0.0221988	-0.0236589	0.14522	0.0968202	-0.3195	-0.026129	-0.33931	-0.446582
POU4F2	-1.12294	-1.46175	-2.33298	-2.71492	-3.4788	-2.46061	-2.84998	-2.49592	-2.60641	-1.64679	-4.6126
TTC29	-1.86026	-0.000335658	1.55282	-1.91626	-0.267062	-0.537106	3.41787	-1.55305	1.18746	0.0650686	-2.10703
EDNRA	-0.848193	-0.237092	0.259064	0.0894938	0.0930432	0.460523	1.00852	-0.200053	-0.881923	1.63354	0.514603
TMEM184C	-0.547541	0.0411404	0.197449	-0.00661914	0.0717884	0.181944	0.207335	-0.0901309	-0.149393	-0.25408	-0.191771
MAST2	0.108713	0.00808521	0.140556	0.145435	0.122258	0.17768	0.723289	0.181339	-0.207787	0.125169	0.602754
PRMT9	-0.261906	0.053963	0.158139	-0.212904	-0.100525	0.0102188	0.113706	-0.361446	-0.354805	-0.374296	-0.281208
ARHGAP10	-0.289449	0.23177	0.327655	-0.331394	0.128143	0.0780299	0.350598	0.366863	-0.286923	0.365934	0.323029
NR3C2	-1.26389	0.0349813	0.179287	-0.367437	-1.14546	0.190308	-0.0569903	-0.658173	-1.04586	-0.708765	-0.682061
PIK3R3	0.0167871	-0.105011	-0.0987829	-0.350998	-0.499135	-0.36316	0.337587	-0.501773	-0.534089	-0.735726	0.431591
DCLK2	-0.686898	0.24317	0.0449579	0.0221145	0.0769201	0.0924421	1.71483	-0.294771	-0.310859	-0.0588587	-0.223223
LRBA	-0.219956	0.37613	0.430785	-0.105838	0.0130009	0.0925046	0.482161	-0.435144	-0.383112	-0.357117	-0.0546428
RP4-533D7.6	#NAME?	-7.5301	-6.13601	-4.10049	#NAME?	-4.25427	-5.34048	#NAME?	#NAME?	#NAME?	#NAME?
MAB21L2	-0.469237	1.44732	0.0782125	0.868987	0.208912	-1.19489	2.11171	-1.67732	1.75862	1.69524	-0.36934
RPS3A	0.368746	0.162855	-0.107558	-0.0300977	0.189552	0.297151	0.280294	-0.27178	-0.113018	-0.158108	-0.92362
SH3D19	-0.495296	0.00254979	0.0974782	-0.020927	0.1062	0.122659	-0.156427	-0.266685	0.0551131	-0.0479573	-1.33712
PRSS48	-1.4779	2.19998	2.1551	0.00120697	-1.55822	-0.808827	-1.62753	-1.19389	-1.39615	-2.65092	-1.54097
FAM160A1	-0.786827	0.418029	0.471681	-0.436271	-0.153334	0.482048	1.2214	-0.0460025	0.174474	-0.787703	-1.03452
NADK	0.234713	-0.0110194	-0.0809818	0.0567572	-0.0295181	-0.0691257	0.0558523	-0.250305	0.225215	-0.0945905	0.212256
GATB	-0.29541	0.195063	-0.100888	-0.188499	0.00828215	-0.0321938	0.0726617	-0.701697	-0.183522	-0.0993638	-0.0956594
FBXW7	-0.343886	0.187898	0.285137	-0.221157	-0.14358	0.125244	0.0777075	-0.363138	-0.426063	-0.271568	-0.312373
TSPAN1	-0.790253	-0.0420842	-0.321019	0.358086	0.603626	-0.113304	1.74592	0.282079	-1.48458	-0.39323	-0.504583
TMEM154	-0.49813	0.593455	0.104935	-0.791268	-0.241201	-0.605313	-0.49589	-0.365161	-0.762608	-0.136496	0.785519
ARFIP1	-0.230969	0.15714	0.0654661	0.0432044	0.0851096	0.00141469	0.394152	-0.212939	-0.242585	-0.422206	-0.157687
TIGD4	-0.727365	0.260064	0.308821	0.555452	0.0565974	0.0985006	0.778245	-0.0740951	-0.62187	-0.997499	-1.29046
RP11-322N21.2	#NAME?	-3.01326	-2.41675	-2.92773	#NAME?	-3.42141	-2.52338	#NAME?	-2.3768	-1.80584	#NAME?
FHDC1	0.597792	0.0427565	-0.0917826	-0.206462	0.00090842	0.334903	1.60358	-0.0276877	0.580789	-0.147155	0.686245
TRIM2	-0.579972	0.233372	0.375065	0.268979	0.262196	0.125107	0.110803	-0.313789	-0.407037	-0.766996	-0.720057
MND1	0.0905908	-0.254685	-0.0549129	0.0147544	0.116736	0.424815	0.241817	-0.00425289	-0.49703	-0.255655	0.0381239
KIAA0922	-0.15002	-0.759512	0.0840993	-0.639799	-0.109922	0.0754444	-0.169782	-0.679158	-0.339871	-0.297973	-0.70366
TLR2	-0.404437	-0.62449	0.245115	-0.13309	0.128571	-0.489248	0.52828	-0.211904	0.285163	-0.307481	-0.360803
RNF175	-0.782868	-0.580449	-0.15464	-0.436101	0.0964276	-0.685232	0.263603	-0.867035	-1.37286	-0.427092	-0.810749
SFRP2	0.347407	-0.579368	0.0591901	-0.226958	-0.00531111	0.447177	1.07492	-0.110305	-0.952933	0.35793	1.53493
POMGNT1	0.147014	0.194927	0.109134	0.053224	0.208491	0.0936236	0.351962	0.0526883	-0.00536935	-0.0171194	-0.0560983
DCHS2	-1.92267	-0.768417	0.351503	-0.699856	0.340632	0.358224	0.635538	-1.05563	-1.62661	1.94849	-1.61125
PLRG1	-0.157778	-0.00354904	0.0383942	-0.127653	0.0253708	0.0537564	0.135762	-0.124647	-0.143796	0.145946	-0.0848412
FGB	-2.18131	0.282177	-1.1508	1.5127	0.353157	0.428741	-0.869175	2.58593	-0.184537	3.57982	-0.930212
LURAP1	0.158899	-0.0846149	0.279775	-0.334888	0.261521	0.170056	0.391703	-0.51223	-0.530198	-0.0862796	-0.761335
FGA	-0.592811	0.740037	-0.601167	2.0756	0.105202	0.926283	-0.933186	4.87247	-0.482485	3.27564	-1.48074
FGG	0.549612	0.119671	-0.402146	1.78712	0.39357	-3.40477	-0.839934	1.39542	-1.04192	2.58503	-1.95502
LRAT	-0.0980463	-1.18999	0.524949	-1.03419	-0.640227	0.253174	0.140653	-0.292557	-1.23252	-0.413615	-1.48452
RBM46	-2.14273	-2.36212	-1.93287	-1.85262	0.53159	0.219019	1.85811	-1.89889	-1.96424	1.72804	-3.19131
RAD54L	0.988236	-0.0516213	0.0170797	0.0808708	0.0293577	0.321996	1.04214	0.269554	-0.0155785	-0.109668	0.166039
NPY2R	-2.14474	-1.9977	-0.689313	-2.92501	-2.35371	-3.35588	-2.91362	0.0413362	-1.86183	-2.84954	-3.20121
MAP9	-1.05566	-0.295441	0.513184	-0.0125323	0.175821	0.233268	1.71305	-0.349857	-0.279193	0.228968	-0.288574
LRRC41	0.154116	0.13219	-0.0376875	-0.133542	0.0818845	0.166019	0.468664	0.107965	-0.00508959	0.15192	0.0401361
GUCY1A3	-1.96984	-0.248464	0.433987	-0.140933	-0.00519833	0.43236	0.675271	0.110716	0.371355	0.453459	0.0473047
UQCRH	0.0616699	0.214601	-0.142695	0.180631	-0.00084152	0.0089434	0.521884	0.0551225	-0.0292296	-0.00302703	-0.0785293
GUCY1B3	-0.173774	-0.135948	0.173176	-0.154894	-0.108258	0.618744	0.780296	-0.12998	0.430715	0.620727	0.170053
ASIC5	-0.696539	2.84345	-1.3876	-2.03432	-0.904634	-0.0934303	0.310639	-1.35265	-0.742848	-2.061	-4.597
TDO2	0.102515	-0.191677	0.616694	0.00413359	0.127272	0.403823	-0.934372	0.182837	-0.451772	0.799621	0.284611
CTSO	-0.541105	0.0249614	0.124425	-0.361101	-0.0657608	0.165658	-0.312955	-0.536945	0.011547	-0.587855	0.265585
GNB1	0.190852	-0.0960743	0.0213246	-0.0176013	0.153786	0.0603453	0.471601	-0.198028	0.251786	0.00762462	-0.110526
NSUN4	0.20457	0.187968	0.0455013	-0.0317439	0.0559798	0.109259	0.500943	-0.0437371	0.031489	-0.16253	0.0507815
PDGFC	-0.0525942	-0.168784	0.33513	0.0734532	0.575497	0.349195	0.778715	-0.0573562	-0.235259	0.852206	-0.966045
GLRB	-1.22449	-0.0404045	0.161496	0.578853	0.360423	0.315376	0.56461	0.602875	-0.530538	0.449482	-1.15452
GRIA2	-0.345443	-0.300131	-1.02699	0.949667	-0.038982	1.49389	1.15176	-0.520065	-4.21115	-3.68573	-1.31168
FAAH	0.349835	0.380825	-0.0362644	0.200165	0.0797452	-0.0982964	-0.145008	-1.27431	-0.634366	-0.430617	-0.410509
FAM198B	-1.07622	0.104353	-0.0727095	0.191882	0.236834	-0.0856637	0.119037	-0.0262998	-0.110453	-0.0281032	0.210926
TMEM144	-0.405009	0.124343	-0.00360036	0.580683	0.0511705	0.109465	0.673511	0.143344	-0.0937808	-0.422795	-0.528087
RXFP1	-0.275027	-0.650922	0.436148	-1.49112	-0.337979	0.115478	0.612561	1.78488	-2.05847	-1.72183	-1.44584
C4orf46	0.131566	-0.0822083	0.0375263	-0.0313846	0.0322509	0.338792	0.607636	0.22015	-0.081139	-0.220561	-0.178367
ETFDH	-0.370797	0.129269	-0.0492772	-0.0544195	-0.198016	-0.144107	-0.415456	-0.177948	-0.365191	-0.301183	0.0642606
PPID	-0.137817	-0.11114	0.0147843	0.106471	0.15377	-0.000463025	-0.0743283	0.0276945	-0.0643454	-0.148402	-0.157169
FNIP2	-0.354779	0.0585781	0.267698	0.182253	-0.0687455	0.0152053	0.00211879	0.0704182	-0.365445	-0.12485	0.0446367
C4orf45	-1.61399	0.479325	1.0404	-0.511135	-1.19216	-0.0986364	-0.743694	-1.16054	-0.838463	-0.597018	-0.940769
RAPGEF2	-0.416832	0.202999	0.36145	0.0901159	-0.0371413	0.125236	0.0660084	-0.228225	-0.0539433	-0.225438	-0.468108
FSTL5	-0.192887	0.804338	0.979967	0.0218047	-0.583374	2.33299	0.0837049	1.94089	-2.44582	-0.691648	-1.92405
NAF1	-0.200858	-0.0281779	0.0619557	0.0350209	0.0460574	0.232898	0.213787	-0.209045	-0.310233	0.120608	-0.309849
NPY1R	-0.326794	-0.530614	0.0594026	-0.864385	-0.561295	0.340325	0.822333	-1.40679	-0.865926	-0.120794	-0.757457
NPY5R	-0.883099	-0.283797	-0.328684	-2.18771	-1.77862	0.357176	0.489837	-2.86991	-0.451613	1.52782	-2.27137
DMBX1	0.284044	0.0135382	0.636445	0.321819	-0.145975	-0.198607	2.15343	-4.66745	-0.949166	-0.0443272	-1.09028
TKTL2	-2.75952	-1.15384	-1.01847	-0.563636	-0.440247	-1.80822	2.02577	-0.852049	-0.980619	-1.54594	-2.69247
TMA16	-0.151496	-0.0424056	0.0448201	-0.0996994	0.158471	0.133506	0.28223	-0.249817	-0.125906	0.198823	-0.256661
2022-03-01	-0.522497	-0.411471	0.455546	-0.280855	-0.254356	-0.380423	0.268772	-0.0896159	0.423994	-0.20049	-0.307991
APELA	1.17198	-0.133887	0.00252512	0.372162	-0.491533	-0.494486	-1.03201	-1.28771	-2.81255	-1.3412	-4.59875
KNCN	-4.71708	-2.84272	-3.52865	-2.45813	-2.50879	-3.0422	-2.29778	-2.24132	-2.19855	-2.54818	-4.14298
TRIM61	-0.715782	0.258372	-0.162442	-0.492817	-0.176627	-1.2288	0.900092	-0.226023	-0.6248	-0.611169	0.0192469
FAM218A	-0.281319	0.104693	0.203561	0.0655906	0.212634	0.372489	1.00814	0.00229671	-0.950856	-0.739454	-0.800535
MKNK1	0.133878	-0.00681797	0.0996864	-0.0574533	0.00536267	-0.036199	0.400012	0.0422995	0.325707	-0.0983194	-0.0332427
TRIM60	-5.18239	-3.85272	-2.6842	-0.901816	-2.74531	-2.17617	0.450046	-2.93227	-3.48703	1.38917	#NAME?
TMEM192	-0.372596	0.125534	0.152612	0.0125021	0.175488	0.00496867	-0.24073	-0.15472	-0.252911	-0.44451	-0.353985
KLHL2	-0.117578	-0.0336718	0.0630739	-0.0849522	0.167595	-0.0954539	-0.239867	-0.140346	0.0290607	-0.0510606	-0.396843
MSMO1	0.370224	0.148229	0.0137367	0.0101727	-0.0121185	0.15927	-0.652287	0.476872	0.168193	-0.0146976	-0.189879
MOB3C	-0.137148	0.155969	0.176135	-0.203178	0.0235887	0.0663274	0.428592	-0.251826	0.243388	-0.259737	-0.07489
CPE	-0.207921	-0.571242	-0.144876	-0.230316	-0.257166	-0.0193636	0.308498	-1.015	-0.792933	-0.330165	-0.586884
TLL1	-0.0999229	-0.305608	-0.0633346	-0.846573	0.539192	0.277754	0.88526	-0.746487	0.400305	-1.04056	-0.494285
ATPAF1	-0.137494	0.0450495	-0.00526955	0.105007	0.0107433	-0.113819	0.220702	-0.155622	-0.111851	-0.239083	-0.141994
SPOCK3	0.973383	1.30931	-0.182629	0.92526	2.06914	-1.15712	-3.41638	-2.94913	-2.40319	-4.73929	-1.97733
ANXA10	-1.46514	0.692445	-0.464061	0.245607	1.20364	-1.03594	-0.930066	0.929188	-2.86455	-0.580988	-1.70778
DDX60	-0.905796	-0.729208	0.254953	-0.391923	-0.348206	0.215609	-0.0585908	-1.01861	-0.251986	-0.851196	0.420113
DDX60L	-0.569261	-0.385151	0.231225	-0.0704826	-0.216478	0.156411	-0.010252	-0.427248	0.24198	-0.51976	0.783813
PALLD	0.152099	-0.452882	0.226089	-0.38766	0.206284	0.0434202	0.344791	-0.237248	-0.985915	0.285336	-0.333347
TEX38	-0.225081	0.146273	0.417588	0.0123906	-0.348398	0.202215	-0.122038	-0.372167	-0.9317	-0.884865	-0.391364
CBR4	-0.23613	0.202922	0.159066	-0.00748823	-0.109048	-0.0796178	-0.162542	-0.39481	-0.274488	-0.302923	-0.44176
SH3RF1	0.184246	0.145726	0.102867	0.125535	0.239915	0.205257	1.04767	-0.0228806	0.0339243	-0.0747229	-0.472061
NEK1	-0.305011	-0.0148577	0.245274	-0.156065	0.156328	0.18491	0.221387	-0.343938	-0.399177	-0.0939932	-0.250238
CLCN3	-0.333442	0.266881	0.169171	-0.0414342	-0.203352	0.198812	0.480774	-0.178653	-0.121836	-0.362736	0.0488863
C4orf27	-0.0212169	-0.00974481	-0.046241	-0.0838592	-0.00143177	0.0416204	0.135427	-0.11431	0.0871977	0.0538075	-0.278885
MFAP3L	-0.917562	0.58377	0.179598	0.186468	0.154061	-0.131676	-0.477478	-0.378234	-0.559132	-0.861865	-0.884994
EFCAB14	-0.027314	0.117296	0.162898	0.107872	-0.0815057	0.101487	0.430599	-0.0723317	0.290991	-0.209366	-0.250773
AADAT	-0.388425	0.33522	-0.122884	0.247974	0.185564	-0.215548	-0.501013	-0.0874341	-0.55915	0.0260184	-0.0558226
GALNTL6	-1.21488	0.422469	-0.885452	-0.818075	-0.440441	-0.35324	0.6689	-0.406006	-2.11352	-0.0676557	-1.73163
CYP4B1	-0.753741	0.614261	0.381623	-1.10038	-1.30679	-2.81372	0.986913	0.706045	2.24267	1.51205	-1.61511
GALNT7	-0.769647	0.19962	0.158646	0.0166443	0.288376	0.265718	1.39944	0.270847	-0.0214368	-0.224698	0.246532
HMGB2	0.46444	-0.103782	0.038958	-0.13527	-0.0961398	0.381258	0.518975	0.0254183	-0.162552	-0.353356	0.294282
SAP30	0.265838	-0.229154	0.0832715	-0.0615834	-0.065386	0.23161	0.357669	0.0112864	0.17776	-0.261814	0.909256
SCRG1	2.45418	-1.08257	0.485937	-1.64371	-0.599031	-0.212922	0.0187477	-1.05101	-2.2077	-1.64904	-0.62686
HAND2	1.26899	-0.609386	-0.229164	-0.954831	-0.474456	-0.471526	1.92752	0.0814011	0.262198	-0.374852	-1.10733
CALML6	-0.219819	0.234298	-0.0349951	-0.184848	-0.570577	-0.19039	-0.116426	-0.0608181	-0.371314	-0.82895	-0.253418
FBXO8	-0.233445	0.0640744	0.0644056	-0.235547	-0.0433859	0.0250575	-0.0613444	-0.346856	-0.110521	-0.231334	-0.0724603
CEP44	-0.233604	0.0173345	0.355844	-0.20248	0.0376408	0.279449	0.409496	-0.345293	-0.136206	-0.261322	-0.246018
HPGD	-0.456155	0.713455	0.523462	-0.204823	-0.860749	0.287227	-0.741569	0.687656	-2.42663	-0.403196	-2.12119
CYP4A11	-2.62766	0.743115	-1.58199	1.04192	-1.52983	-2.55875	-0.910447	-1.95237	-1.18878	1.40211	-1.95475
GLRA3	-1.49376	0.452778	-1.39307	-1.32676	-0.596822	-2.38418	-1.09392	-1.15913	-1.64291	-1.0782	-2.27606
ADAM29	-2.6777	-1.41067	-1.79867	-3.14668	-2.22626	-3.07714	-3.02621	-2.48632	-0.928774	-2.4709	-4.26446
GPM6A	-1.81458	0.417942	0.00136134	-1.02908	1.60055	-0.250085	-0.32413	-0.80657	-1.71078	0.0874435	-0.805373
WDR17	-1.22189	-0.21125	-0.074599	-0.184724	-0.23916	0.310752	-0.11903	-0.330856	-0.78767	-0.131118	-1.44295
SPATA4	-1.53916	-1.15024	-1.7103	-0.591742	-0.216401	-0.0201234	-0.899201	-0.467221	-0.494925	-0.391191	-0.732476
ASB5	2.02022	-1.37807	0.027489	-1.27396	-0.417825	-1.98434	-0.442162	1.75027	-0.432236	0.214886	-2.27718
SPCS3	-0.239502	-0.0236802	0.211554	-0.118224	0.155219	-0.0629779	0.074099	-0.172674	-0.0750765	-0.127391	0.0930815
VEGFC	1.19613	-0.41694	0.0290907	-0.0316656	0.59666	0.235596	0.308669	0.419754	0.474051	1.26778	-0.130964
NEIL3	1.0686	-0.205362	0.187702	-0.22647	0.218438	0.0676034	0.735157	0.24108	-0.336693	-0.253796	0.774433
AGA	-0.466497	-0.0219356	0.0926736	-0.180781	0.0804528	-0.0167008	0.0329534	-0.251988	0.283604	-0.554169	-0.165882
CYP4X1	-0.803453	-0.240237	-0.280824	-0.130243	-1.04561	-0.72616	0.330162	0.398399	0.384169	-0.852931	-0.11029
TENM3	0.286692	0.113451	0.662897	-0.254871	0.302642	0.506188	0.746701	-0.197582	-0.556207	0.178187	-1.90441
CYP4Z1	-1.68722	0.272722	-0.12577	-0.489858	-0.992847	-1.124	-0.0298213	0.197991	-0.356462	-2.14988	-2.11457
DCTD	0.0490885	-0.0554178	0.0484788	-0.0703381	0.195218	-0.0328427	0.239164	-0.0662508	-0.119546	-0.104892	0.103802
WWC2	-0.448976	-0.06277	0.599996	0.0819707	0.292251	0.31745	0.204847	-0.215989	-0.0321054	-0.124091	-0.636215
CLDN22	#NAME?	#NAME?	#NAME?	#NAME?	#NAME?	#NAME?	#NAME?	#NAME?	#NAME?	#NAME?	#NAME?
CLDN24	-1.71847	-0.658566	0.803171	-0.394732	-0.228933	-0.270567	-0.796711	-1.88282	-0.737217	-0.764906	-1.83299
CDKN2AIP	-0.0432539	-0.0130578	-0.00448079	-0.098556	-0.187966	0.225119	0.166785	-0.204215	-0.240576	-0.246092	-0.252179
ING2	-0.328575	-0.00456105	0.00921696	-0.157735	-0.0701125	-0.0192789	0.22584	-0.0480766	-0.237017	-0.196401	-0.208886
RWDD4	0.12673	-0.0398848	0.126116	-0.106661	0.0542985	-0.104246	0.308334	-0.0300511	-0.226434	-0.312829	-0.184862
TRAPPC11	-0.232258	0.036457	0.278496	-0.188027	-0.0749685	0.10434	0.201689	-0.112094	-0.241507	-0.379846	-0.177566
STOX2	-0.351967	0.342454	0.169105	-0.306775	-0.000855645	0.152422	0.656944	-0.0918415	-0.971254	-0.109724	-0.49581
TMEM52	0.511543	0.51182	0.0044938	0.265781	0.0684826	-0.11055	-0.101944	0.0879006	-0.724385	0.282683	0.64974
CYP4A22	-2.71876	0.333225	0.542591	-0.26911	-2.13597	-2.19319	-0.936761	-0.608352	-0.442923	0.418255	-4.36755
ENPP6	0.890979	-0.450645	-0.281753	-0.945309	-2.80198	-0.878862	0.0726648	0.0728053	-1.45047	0.37678	-1.0644
IRF2	0.393629	-0.0135694	-0.00859941	-0.109682	-0.172493	0.00371378	0.147868	-0.291159	-0.112146	-0.337655	-0.169947
CASP3	0.368388	-0.067111	0.0362299	-0.0640558	-0.0143466	-0.114645	0.180231	-0.0420839	0.0914349	-0.241631	0.0858806
PRIMPOL	-0.00566697	-0.0184388	0.157697	-0.109045	-0.0499874	0.171929	0.271706	-0.300525	-0.2288	-0.345678	-0.1636
CENPU	0.739997	-0.078677	-0.00497158	-0.139249	-0.153577	0.451791	0.438342	0.0241827	-0.278349	-0.357465	0.257273
ACSL1	0.212691	0.107351	0.132601	-0.125716	-0.130767	-0.432135	-0.663007	-0.144907	-0.0674654	-0.153591	0.601338
HELT	-1.14724	-0.956635	-0.720445	-0.501851	-0.89627	-0.0270213	-0.86745	-3.18332	-4.7081	-1.12172	-2.61695
PDZK1IP1	-0.351835	-0.655167	-0.559405	0.285062	-0.655083	-0.225853	0.762338	-0.2601	-0.530501	0.939632	1.40707
SLC25A4	-0.679249	-0.126411	-0.00677524	0.0835171	-0.045885	-0.0490342	0.0206207	-0.210183	-0.774581	-0.504148	-0.17294
CFAP97	-0.127203	-0.0957675	0.301986	-0.0957957	0.264084	0.19369	0.202743	-0.227382	-0.165733	-0.211035	-0.177085
SNX25	-0.192934	-0.0697764	0.278078	0.0054264	0.121232	0.303047	0.551541	-0.342439	-0.0382698	-0.0793283	0.496362
LRP2BP	0.123777	0.266782	0.816412	-0.0812801	-0.0879708	0.134372	0.419051	0.048912	-0.488248	-0.227467	0.293385
ANKRD37	0.300654	-0.122776	-7.41852e-05	-0.597675	-0.154504	0.144199	-0.297371	-0.0805132	0.323162	-0.0991988	-0.200894
UFSP2	-0.10076	-0.05909	0.133063	-0.201658	0.0372814	-0.027334	0.190207	-0.378731	-0.17987	-0.29204	-0.23009
TAL1	0.846459	0.447436	0.319246	-0.459365	-0.0362757	-0.618613	0.161579	0.648266	-0.231904	0.370774	-0.298542
C4orf47	-0.164521	-0.045589	0.315819	0.0626381	-0.0651038	0.0995561	0.867344	0.205974	0.182286	0.0476242	-0.380946
CCDC110	-0.497908	-0.605306	0.514194	-0.280967	-0.0165781	0.19076	0.432991	0.268727	-0.548628	-0.433275	-0.917995
PDLIM3	0.441309	-0.520062	0.0741035	-0.168835	-0.266731	0.175874	0.762666	0.565552	-1.37089	0.615714	-0.0757427
SORBS2	-0.0703688	-0.127697	-0.083484	-0.267314	-0.167763	-0.133929	-0.212247	-0.678099	-0.45553	-0.557582	-1.86253
TLR3	-0.575118	-0.256947	0.161481	-0.465371	-0.51168	0.0241195	0.24619	-0.844852	-0.603428	-0.326913	-0.0541703
FAM149A	-0.8024	0.315814	0.12673	-0.398562	-0.234319	0.315684	-0.0786294	-0.156235	-0.348641	-0.789897	-0.158336
CYP4V2	-0.510058	-0.017021	0.281921	-0.00567296	-0.0784119	0.00302751	-0.240335	-0.263789	-0.423289	-0.627482	0.141139
KLKB1	-0.600597	-0.439528	0.310717	-0.263501	-0.751523	-0.232623	-0.608786	-0.656612	-0.518854	-0.787999	-0.531879
F11	-3.61703	-0.985371	-1.11786	-0.218509	4.11537	0.712194	-0.792919	0.620153	-2.61467	-0.0313663	-1.90286
STIL	0.450812	-0.0951519	0.192502	0.186461	-0.0211807	0.375057	0.942935	0.237957	0.0938248	-0.0802553	0.0466715
RP11-215A19.2	#NAME?	-6.7125	-2.91331	-2.57322	-5.76038	-4.53968	-4.40271	#NAME?	#NAME?	#NAME?	-3.1676
MTNR1A	-2.64967	-1.30032	-0.152765	-0.0247341	-0.0997087	-0.185105	0.872549	-1.05094	-2.08238	-2.1005	-1.77018
FAT1	0.769853	0.144013	0.503815	-0.112883	0.419696	0.226211	0.258965	0.168986	-0.177758	0.199791	0.00411235
CMPK1	0.00457936	-0.00788667	-0.121337	0.286939	-0.124497	-0.0252427	0.135055	0.0535058	0.360418	-0.0666753	-0.325759
ZFP42	-2.05337	-0.689023	1.11902	-0.787159	0.84085	0.0989847	1.85944	1.552	-2.36193	0.974366	-0.202598
TRIML2	-1.27764	-0.309533	-1.75585	-1.31502	1.0206	1.55027	0.491399	2.23847	1.85219	1.73769	0.238655
TRIML1	-0.939429	0.723572	-3.21581	-2.09044	-0.508744	-1.64409	-1.0238	-0.507374	-1.82925	-0.622044	-4.93226
FOXE3	-0.946927	0.351833	0.039924	0.232464	-0.365667	-0.82133	0.123981	-0.788735	-0.195788	0.0374637	-1.20636
CFAP74	0.60193	0.167038	0.337924	1.93364	0.134854	0.362939	0.0684332	-1.05334	-0.183459	-0.0587479	-1.47944
FOXD2	-0.284432	-0.14519	-0.110913	0.438496	0.0398048	0.582202	0.55335	-1.34225	-0.284789	-0.364167	1.09935
FRG1	0.0205055	-0.114341	0.00490274	-0.150928	-0.028387	0.0567194	0.133167	-0.171586	0.0936278	-0.0932141	-0.18847
FRG2	-2.31468	-1.12243	-2.8949	-1.1135	-1.2906	0.788719	-3.63008	-3.87301	-0.524781	-1.14557	-3.58008
DUX4	-2.75748	-4.42744	-4.51218	-1.69447	-5.96723	0.0753115	-3.38612	-2.61977	-2.771	#NAME?	#NAME?
PLEKHG4B	0.28363	0.203974	-0.0609712	-0.339026	0.434813	0.609009	1.54075	-0.0697498	-1.96263	0.816151	1.29879
LRRC14B	-0.546883	-0.358087	0.175701	-0.925911	0.0133855	-3.00507	-0.154804	0.561679	-1.60238	-0.228942	0.647221
CCDC127	-0.222838	-0.100445	0.0162988	-0.0149433	0.379782	0.108171	0.503278	0.0397598	0.068474	-0.261168	0.170808
SDHA	-0.43986	-0.132752	-0.0924933	0.0177721	0.264945	-0.188045	-0.0924253	0.0370566	-0.0308619	-0.00480922	0.331419
PDCD6	-0.247516	-0.141941	-0.048557	-0.053763	0.300668	0.0211619	0.448491	-0.00890487	0.316072	-0.306575	0.0720241
AHRR	-0.275654	0.482725	0.410729	-0.110982	-0.129459	0.264402	-0.340399	0.751198	-1.20091	-0.00460479	0.423765
EXOC3	-0.163767	-0.143203	0.0253869	-0.0898978	0.143589	0.0362268	0.476993	0.0155642	0.262	-0.193534	0.33806
SLC9A3	0.236169	0.0534863	0.29128	0.129203	-0.234498	-0.0625451	0.148736	0.275502	-0.824844	-0.305272	0.597193
CEP72	0.23743	-0.250811	0.0574749	0.107855	0.126559	0.206125	0.45456	0.246091	-0.0950203	-0.180336	0.290193
TPPP	0.130448	-0.184507	-0.144769	0.262077	0.250298	0.0798162	0.330303	0.394849	-0.518766	0.211024	0.827098
ZDHHC11B	0.189807	-0.220007	0.00620204	0.309412	0.0166616	-0.370486	-0.0463062	-0.0873176	-2.01891	0.396093	0.694312
ZDHHC11	-0.076963	0.117676	0.157496	0.105297	0.277367	0.17114	0.195868	0.547891	-0.453333	0.0170434	-0.614242
BRD9	0.212066	-0.0369832	-0.0464808	0.101224	0.281734	0.0278391	0.542103	0.0293505	0.198421	-0.196969	0.19862
TRIP13	1.15259	-0.362991	-0.0458324	0.536885	0.563257	0.223016	1.15012	0.677768	0.14516	0.0610488	-0.050599
TRABD2B	0.0969768	0.217373	-0.281455	-0.170737	-0.316013	-0.382495	0.862179	-0.81638	-0.0168758	0.66894	1.11382
NKD2	0.576182	0.0518296	0.11031	-0.160084	0.151958	-0.536506	1.12136	-0.408021	-1.66941	1.13269	0.4908
SLC12A7	-0.0273457	-0.184334	0.134092	0.0832623	-0.322794	-0.296163	0.261303	-0.104557	0.221587	0.340655	-0.0247349
SLC6A19	0.219198	-0.200734	0.295014	1.8452	-2.52991	-0.337759	1.5396	0.836381	-3.61255	-2.82423	-0.746632
SLC6A18	-2.55039	-2.98339	-0.254036	0.882015	-2.96304	-1.1802	-0.275833	-2.9097	-2.15166	-2.19367	-6.10529
TERT	-1.00584	-0.49603	0.0873275	0.991739	-0.316763	-0.538215	-0.347119	0.588479	0.734888	0.221037	-0.103448
CLPTM1L	-0.0214905	-0.216475	-0.0532868	0.00771345	0.363901	-0.187458	0.224136	0.595342	0.407991	0.0370859	0.134789
SLC6A3	0.227703	0.657439	-0.865039	-0.689205	-0.265877	-1.97509	0.384196	0.375727	-2.20347	-0.9517	0.605717
LPCAT1	0.0902147	0.112558	-0.109639	0.249711	0.359735	0.373343	1.17285	0.281204	0.298924	-0.153872	0.131577
MRPL36	-0.375534	-0.170345	-0.152246	-0.125785	0.458067	-0.0993291	0.132923	0.20241	0.57309	-0.0206905	0.207988
NDUFS6	-0.145191	-0.166095	-0.296977	-0.00503719	0.315221	-0.17824	0.329653	0.0335434	0.471377	0.112238	0.319142
IRX4	1.3801	0.489575	2.18568	-0.71548	0.467257	-1.07294	-1.49259	2.33933	-1.82854	-1.20593	-1.51125
IRX2	-0.664197	-0.172945	-0.0414618	0.060793	0.451233	-0.277863	2.22915	0.547657	1.66763	-0.524518	0.304988
C5orf38	0.727222	0.530894	0.0219283	0.245735	0.746466	0.069137	2.52303	0.445253	1.38693	0.380593	0.892835
IRX1	-1.33389	-0.951947	-1.77492	0.688747	0.480911	-0.72838	-0.574628	-0.156358	0.303109	0.343922	1.63229
AL356289.1	-2.29786	-0.894773	-0.724341	-1.47171	-1.89644	-0.547895	-1.56942	-2.16947	-1.81909	-3.02009	-6.07254
ADAMTS16	-1.9096	-0.46639	0.45649	0.250058	0.106259	0.59158	0.965604	-0.815188	-0.836367	0.251319	0.138352
ICE1	-0.612909	-0.0857981	0.219802	-0.00869032	0.226147	0.188487	0.620358	0.036022	0.10383	-0.201973	-0.400552
MED10	0.179549	-0.0767608	-0.0810909	-0.0167956	0.380169	0.0908069	0.591964	0.230594	0.449445	-0.157783	-0.193135
UBE2QL1	0.315605	-0.457631	0.140481	-0.911892	-0.610888	-0.769365	-0.498538	-0.420777	-1.83026	-0.0801075	-2.05285
NSUN2	-0.358941	-0.152732	-0.0441361	-0.0565208	0.239376	0.0479593	0.247214	0.0158946	0.0956898	-0.148422	-0.0450626
SRD5A1	-0.148693	-0.280181	-0.0155876	-0.186341	0.00273507	0.333329	-0.538153	0.335667	0.504401	-0.0944826	-0.0366258
SLC5A9	-1.20217	-0.114039	-0.11602	0.484557	-0.796971	0.00781584	0.110808	-0.344748	-0.406837	0.198554	-0.211153
PAPD7	-0.118939	-0.00145779	0.0802952	-0.113811	0.181259	0.174512	0.137553	0.0122234	0.113563	-0.149364	-0.111563
ADCY2	-2.43333	-0.225513	0.256754	-0.964541	-0.334991	-0.213692	0.824712	-0.723412	-1.22105	0.0778906	1.40041
AL109659.1	0.0719855	0.245864	0.159073	-0.153394	-1.05266	0.175691	-0.190268	-0.539707	-0.323049	-0.672679	-0.79946
C5orf49	-1.89131	0.500914	-0.775944	0.770841	0.0714859	0.0575918	0.394723	0.0703794	-1.53801	0.272639	0.334832
MTRR	-0.486983	-0.211405	-0.0262936	0.0130211	0.222814	0.0653952	0.1292	0.11789	0.177554	-0.372498	-0.19615
FASTKD3	-0.628431	-0.124938	0.0411321	-0.0185382	0.219857	0.00423605	0.235831	0.0522714	0.296579	-0.420509	-0.179291
GABRD	0.655383	0.529848	-0.0920823	0.0773489	0.483953	1.33691	0.369499	-1.02344	0.597685	0.406729	1.29291
SPATA6	-0.482645	0.322173	0.0302102	0.176898	0.163046	0.261931	0.501405	-0.218137	-0.360692	-0.149806	-0.0716922
SEMA5A	0.330576	0.491696	0.210838	-0.133687	0.113507	-0.0704251	0.33568	-0.601139	-0.163037	-0.410563	-0.400557
TAS2R1	-0.946706	1.03457	-1.24558	-2.02641	-2.07434	-4.61312	-0.963243	-0.045232	1.15354	-2.63603	-0.904036
FAM173B	-0.58184	0.0374234	0.056451	-0.0845871	0.227688	-0.0731383	0.324832	-0.0138806	0.111133	-0.244408	0.468652
CCT5	-0.0668876	-0.172689	-0.0676198	-0.0851719	0.378285	-0.0287446	0.526642	0.285763	0.198776	-0.0257704	0.0675645
CMBL	-0.00854087	-0.000715762	-0.0117295	0.457102	0.639334	0.0391983	-0.221525	-0.402404	-0.879423	-0.0186346	-0.462289
2022-03-06	-0.344854	0.0768919	0.265585	-0.0612132	0.197828	0.194999	0.269231	-0.195089	-0.161557	-0.227375	-0.267313
ROPN1L	0.330847	-0.25137	-0.611107	-0.118797	0.246284	0.0425357	1.95207	-0.202533	0.49263	0.356375	-0.415922
AGBL4	-0.370612	-0.593205	-0.264626	-0.791151	-1.10082	-0.314651	-0.859593	-1.41623	-1.51855	-0.970793	-1.13374
ANKRD33B	0.791793	-0.847093	0.345008	-0.0440409	-0.187128	0.277749	1.34106	-0.0238751	0.513223	-0.276248	-1.7613
BEND5	0.306648	0.173915	-0.258133	-0.789871	-0.737102	-0.0926731	-0.355483	-0.824141	-0.956279	-0.280217	-0.987441
DAP	-0.600036	0.144355	-0.147292	-0.0207379	0.461261	-0.00808844	0.256346	0.108869	0.40395	0.16276	0.415649
CTNND2	-1.53588	-0.0843023	-0.736934	0.867157	-0.127578	1.79695	1.6509	1.08141	-1.12587	-1.23581	0.497056
DNAH5	0.0461481	-0.251457	-0.0212429	0.0345845	0.997535	0.35257	0.711813	0.674108	-0.23133	-0.567716	-1.24631
TRIO	-0.229365	-0.0251054	0.343492	0.0647577	0.390012	0.18347	0.652142	0.293231	0.588759	0.377944	0.341176
FAM105A	-0.902118	-0.0986089	0.0274469	0.154048	-0.276835	-0.35194	0.716534	-0.106151	0.0740081	0.0272619	0.851509
OTULIN	-0.410237	-0.135156	0.242949	-0.117159	0.0650657	-0.0678786	0.236767	0.194729	0.375252	-0.339426	-0.0203553
ANKH	0.129247	0.0913814	-0.0226349	0.121391	0.199628	0.0718412	-0.0646971	-0.0692367	0.118696	0.163107	-0.17174
FBXL7	-0.214893	-0.294661	0.136529	-0.382889	0.0179834	0.329964	0.952886	-0.0582814	-0.0921035	-0.0897062	1.30675
2022-03-11	-1.56967	1.40931	-1.1795	-2.45988	-1.81954	-1.42811	1.40257	-0.976414	0.493455	0.402297	-1.38939
ZNF622	-0.299862	-0.152098	-0.213646	-0.120669	0.315254	-0.0879916	0.276619	0.146099	0.459619	-0.126462	0.0124047
FAM134B	-2.15093	-0.312091	-0.017612	0.318498	0.208352	-0.0692354	-0.0260733	-0.569117	-0.153815	-0.89478	0.294859
MYO10	-0.376914	-0.218365	0.0456893	-0.0297465	0.373731	0.250029	1.72222	-0.203385	-0.0202862	-0.380459	-0.267223
BASP1	-1.9256	-0.233782	-0.196139	0.0383359	0.394311	-0.0469826	0.982139	-0.11756	0.847177	0.636088	0.243991
ELAVL4	-0.992921	-1.669	0.0257442	-0.990522	-0.933866	-0.322849	0.0770018	-0.216377	-2.01009	-0.342421	-1.41296
CDH18	-3.68906	0.00271431	-2.3887	1.27575	0.0967099	1.76873	1.45352	-1.06534	0.00135105	1.07268	-1.83982
PRKCZ	0.2633	0.107859	0.0511948	0.935952	0.14077	0.169884	0.10196	-0.280697	-1.3933	-0.28328	-0.218893
[truncated: 17,460 more rows]
