# Supplementary material for: Oncogenic signaling pathway-related long non-coding RNAs for predicting prognosis and immunotherapy response in breast cancer
Source: Front Immunol. 2022 Aug 4;13:891175. doi: 10.3389/fimmu.2022.891175 (PMC9386474; doi:10.3389/fimmu.2022.891175)
Supplement: Supplementary Table 1 — Cancer type and sample information. [file DataSheet_1.zip › Script/run_analysis_pipeline.ipynb]

# %% [code]
options(warns = -1)
suppressMessages(library(dplyr))
suppressMessages(library(Seurat))
suppressMessages(library(GSVA))
suppressMessages(library(ggplot2))
suppressMessages(library(metafor))
suppressMessages(library(readxl))
suppressMessages(library(ConsensusClusterPlus))
suppressMessages(library(glmnet))
suppressMessages(library(limma))
suppressMessages(library(survivalROC))
suppressMessages(library(forestplot))
suppressMessages(library(ggpubr))
suppressMessages(library(topGO))
suppressMessages(library(enrichplot))
suppressMessages(library(clusterProfiler))
suppressMessages(library(e1071))
suppressMessages(library(gridExtra))
suppressMessages(library(grid))
suppressMessages(library(org.Hs.eg.db))

# %% [code]
source('modules/OS.R')
source('modules/global_vars.R')

# %% [code]
out.data.dir <- file.path('../2.results', '1.immune.genes/data')
out.figs.dir <- file.path('../2.results', '1.immune.genes/figs')

dir.create(file.path('../2.results', '1.immune.genes'), showWarnings = FALSE)
dir.create(out.data.dir, showWarnings = FALSE)
dir.create(out.figs.dir, showWarnings = FALSE)

# %% [markdown]
### Import 782 marker genes

# %% [code]
markers <- read_excel('../0.data/marker_genes.xlsx', skip = 2) %>% as.data.frame
pathways <- read_excel('../0.data/Tumor_Pathway_Geneset.xlsx') %>% apply(., 2, function(x) x[!is.na(x)] )

# %% [code]
head(markers)
message(sprintf('Number of genes: %g', dim(markers)[1]))

# %% [markdown]
### Immune inflitration using ssGSEA method

# %% [code]
marker.lst <- split(markers$Metagene, markers$`Cell type`)

# %% [code]
obj.file <- list.files(path = '../0.data', pattern = 'Obj.rds', full.names = T)
obj.lst <- lapply(obj.file, function(x) { obj <- readRDS(x) })
names(obj.lst) <- gsub('.*/|Obj.rds', '', obj.file)

# %% [code]
tcga.obj <- obj.lst[['tcga']]
nes.score <- gsva(GetAssayData(tcga.obj) %>% as.matrix %>% { log2 (.+1) }, pathways, method = 'ssgsea', kcdf = 'Gaussian') %>% t

# %% [code]
nes.score %>% head()

# %% [code]
sub.clinical <- tcga.obj@meta.data[, c('patient', 'vital_status', 'days_to_death', 'days_to_last_follow_up')]
sub.clinical$Sur <- sub.clinical$vital_status == "Dead"
sub.clinical$Time = ifelse(sub.clinical$Sur, sub.clinical$days_to_death, sub.clinical$days_to_last_follow_up)

# %% [code]
cox.pvals <- sapply(colnames(nes.score), function(pth) {
    sub.clinical$Groups <- nes.score[, pth]
    res.cox <- OS.analysis(sub.clinical, c('#8A0E1A', '#3574CE'), T, cutoff = T)
    fmt <- as.formula(paste('Surv(Time, Sur)~', 'Groups'))
    sub.clinical$Groups <- sub.clinical$Groups > res.cox$cut.off
    coefs <- summary(coxph(fmt, data = sub.clinical))$coefficients[c(2, 5)] 
}) %>% as.data.frame
rownames(cox.pvals) <- c('HR', 'Pval')
cox.pvals

# %% [markdown]
### Network visualization

# %% [code]
cols <- ifelse(cox.pvals[1, ] > 1, 'chocolate3', 'darkgreen')
mat <- cor(nes.score)
pdf(file.path(out.figs.dir, 'Cor_networks.pdf'), width = 7, height = 7)
Graph_pcor <- qgraph::qgraph(
    mat,
    layout = "circle",
    labels = colnames(mat),
    borders = T,
    vsize = -log10(cox.pvals[2, ]) * 2,
    graph = 'cor',
    color = cols,
    alpha = 0.0001,
    border.color = cols,
    border.width = 2,
    posCol= 'darkred', 
    negCol = 'darkblue',
    esize = 5 * exp(-15 / 90) + 1,
    label.cex = 1.5,
    label.scale = F
)
legend('bottom',legend=c('0.1', '0.01', '0.001', '0.0001'),pt.cex = -log10(c(0.1, 0.01, 0.001, 0.0001)) * 2, col='black',pch = 21, pt.bg='chocolate3', title = 'Log-rank test, P-value', ncol = 4)
legend('top',legend=c('Positive correlation with P < 0.0001', 'Negative correlation with P < 0.0001'), col=c("darkred", "darkblue"), lty=1:2, lwd = 2)
dev.off()

# %% [code]
mat

# %% [markdown]
### Pathway activity  of PAM50 in BC patients

# %% [code]
nes.score.df <- cbind.data.frame(nes.score, PAM50 = tcga.obj@meta.data$paper_BRCA_Subtype_PAM50)

# %% [code]
plot.df <- tidyr::gather(nes.score.df, 'Pathway', 'ssGSEA', -PAM50) %>% .[!is.na(.$PAM50), ]
plot.df$PAM50 <- factor(plot.df$PAM50, levels = names(PAM50_COLOR))
plot.df$Pathway <- factor(plot.df$Pathway, levels = names(pathways))

# %% [code]
head(plot.df)

# %% [code]
options(repr.plot.width = 20, repr.plot.height = 8)
ggplot(data = plot.df, aes(x = Pathway, y = ssGSEA, fill = PAM50)) + geom_boxplot() + theme_classic(base_size = 20) + scale_fill_manual(values = unlist(PAM50_COLOR)) 

# %% [code]
ggsave(file.path(out.figs.dir, 'pam50_pathways_boxplot.pdf'), width = 16, height = 6)

# %% [markdown]
### Association with long non-coding RNA

# %% [code]
nes.score.sub <- nes.score[, cox.pvals[2, ] < 0.05]
dim(nes.score.sub)

# %% [code]
lincrna <- read.table('../0.data/gencode.gene.info.v22.tsv', sep = '\t', header = T) %>% subset(., gene_type == 'lincRNA') 
dim(lincrna)
head(lincrna)

# %% [code]
lincrna.ovp <- intersect(lincrna$gene_name, rownames(tcga.obj))
lincrna.ovp <- lincrna.ovp[-grep('^RP', lincrna.ovp)]
lincrna.ovp <- lincrna.ovp[-grep('^MT', lincrna.ovp)]
length(lincrna.ovp)

# %% [code]
options(warn = -1)
expr <- FetchData(tcga.obj, vars = lincrna.ovp) %>% as.matrix %>% { log2(1 + .) }
path2lincrnas <- lapply(colnames(nes.score.sub), function(pth) {
    score.tmp <- nes.score.sub[, pth]   
    cors <- sapply(lincrna.ovp, function(gene) { cor(expr[, gene], score.tmp)})   
    cors <- cors[!is.na(cors)]
    cors[cors > quantile(cors, 0.95)]
})

# %% [code]
names(path2lincrnas) <- colnames(nes.score.sub)
saveRDS(path2lincrnas, file = file.path(out.data.dir, 'path2lincrnas.rds'))

# %% [code]
pdf(file.path(out.figs.dir, 'Corr_pathways2LincRNA.pdf'), width = 12, height = 6)
boxplot(path2lincrnas, col = gg_color_hue(length(path2lincrnas)), lwd = 1.2, ylab = 'Correlation (r)') 
dev.off()

# %% [code]
ovp.mat <- lapply(path2lincrnas, function(x) {
    ovp <- lapply(path2lincrnas, function(y) {
        length(intersect(names(x), names(y)))
    }) %>% unlist(.)
}) %>% as.data.frame

# %% [code]
ovp.mat

# %% [code]
text.labels <- ovp.mat
pheatmap::pheatmap(
    ovp.mat,
    display_numbers = text.labels,
    fontsize_number = 12,
    width = 8,
    height = 6,
    filename = sprintf('%s/Heatmap.selected.lincgenes.pdf', out.figs.dir)
)

# %% [code]
uniq.linc.genes <- lapply(path2lincrnas, function(x) names(x)) %>% unlist(.) %>% unique 

# %% [code]
length(uniq.linc.genes)

# %% [markdown]
### Select prognosis-related lincRNAs using Lasso-cox regression method

# %% [code]
label <- ifelse(tcga.obj@meta.data$sample_type %in% c('Primary Tumor', 'Metastatic'), 'Tumor', 'Normal')
uniq.linc.genes.sub <- uniq.linc.genes

# %% [code]
tcga.obj.sub <- subset(tcga.obj, sample_type == 'Primary Tumor' | sample_type == 'Metastatic')
exprs <- FetchData(tcga.obj.sub, vars = uniq.linc.genes.sub) %>% as.matrix %>% {log2(1 + .)}
colnames(exprs) <- gsub('-', '_', colnames(exprs))
sub.clinical <- tcga.obj.sub@misc[['Clin']][colnames(tcga.obj.sub), ]

select.sets.sub <- sapply(colnames(exprs), function(x) {
    sub.clinical$Groups <- exprs[, x]
    tryCatch({
        res.cox <- OS.analysis(sub.clinical, NULL, T, cutoff = T, prefix = NULL)
    }, warning = function(w) { print('Warning...')}, error = function(e) { return(NA)})
}) %>% do.call(cbind, .)
gsets.sig <- select.sets.sub[, select.sets.sub[1, ] < 0.01] %>% colnames
gsets.sig <- gsets.sig[!is.na(gsets.sig)]
idxes <- which(sub.clinical[, 'Time'] > 0)
fit <- glmnet(exprs[idxes, gsets.sig], Surv(sub.clinical[idxes, 'Time'], sub.clinical[idxes, 'Sur']), family = 'cox', type.measure = 'deviance')
fitcv <- cv.glmnet(exprs[idxes, gsets.sig], Surv(sub.clinical[idxes, 'Time'], sub.clinical[idxes, 'Sur']), family = 'cox', alpha=1, nfolds=10, type.measure = 'deviance')

# %% [code]
pdf(file.path(out.figs.dir, 'Lasso_fitCV_threshold_using_celltypes.pdf'), width = 6, height = 6)
plot(fitcv)
dev.off()

pdf(file.path(out.figs.dir, 'Lasso_coefficients_threshold_using_celltypes.pdf'), width = 8, height = 6)
plot(fit, xvar = "lambda",label = T, lwd = 2, cex = 3, col = gg_color_hue(length(path2lincrnas)))
abline(v = log(fitcv$lambda.min), col = "purple", lty = 2, lwd = 2)
dev.off()

# %% [code]
coefs <- coef(fitcv, s = fitcv$lambda.min)
hub.genes <- rownames(coefs)[which(as.numeric(coefs) != 0)]
hub.genes
hub.genes %>% length

# %% [code]
formula.fmt <- as.formula(paste0('Surv(Time, Sur)~', paste(hub.genes, sep = ' ', collapse = '+')))
dat <- cbind(sub.clinical[, c('Time', 'Sur')], exprs[, hub.genes])
mult.var.cox <- coxph(formula.fmt, data = dat)
ph.res <- cox.zph(mult.var.cox) 
ph.res <- ph.res$table[-nrow(ph.res$table), ]
hub.genes.sub <- rownames(ph.res)[ph.res[, 3] > 0.05]

# %% [code]
#hub.genes.sub <- setdiff(hub.genes.sub, c('LINC01508', 'AL022344.7', 'AF131215.8', 'GATA6_AS1'))
hub.genes.sub

# %% [code]
formula.fmt <- as.formula(paste0('Surv(Time, Sur)~', paste(hub.genes.sub, sep = ' ', collapse = '+')))
dat <- cbind(sub.clinical[, c('Time', 'Sur')], exprs[, hub.genes.sub])

# %% [code]
expr.hubs <- FetchData(tcga.obj.sub, vars = gsub('_', '-', hub.genes.sub))

# %% [code]
cor(expr.hubs)

# %% [code]
require(corrplot)
M <- cor(expr.hubs)
p.mat <- cor.mtest(expr.hubs)$p
col <- colorRampPalette((c("dodgerblue4", "dodgerblue", "darkorange", "firebrick1")))

outfile <- sprintf('%s/lincrna_expr_corr.pdf', out.figs.dir)
pdf(outfile, width = 8, height = 8)
corrplot(M, 
         col = col(200),
         order = "hclust", 
         tl.col = "black", insig = 'blank',
         p.mat = p.mat, sig.level = 0.01, addrect = 2, cl.cex = 1.5)
dev.off()


# %% [code]
set.seed(123456)
train.SN <- sample(rownames(dat), as.integer(dim(dat)[1] / 2), replace = FALSE)
test.SN <- setdiff(rownames(dat), train.SN)

# %% [code]
mult.var.cox <- coxph(formula.fmt, data = dat[train.SN, ])
mult.var.cox
saveRDS(mult.var.cox, file = file.path(out.data.dir, 'mult.var.cox.rds'))

# %% [code]
options(repr.plot.width = 10, repr.plot.height = 8)
coefs <- mult.var.cox$coefficients[!is.na(mult.var.cox$coefficients)]
select.sets <- names(coefs)
risk.socres <- coefs %*% t(as.matrix(exprs[train.SN, select.sets]))
sub.clinical.train <- sub.clinical[train.SN, ]
sub.clinical.train$Groups <- as.vector(risk.socres) #> median(risk.socres)
res.cox <- OS.analysis(
    sub.clinical.train, 
    c('#8A0E1A', '#3574CE'), 
    F, 
    cutoff = T, 
    prefix = 'TCGA_selected_genesets_OS_train.pdf',
    out.figs.dir = out.figs.dir,
    title = sprintf('TCGA-BRAC data (n = %g)', dim(sub.clinical.train)[1])
)

# %% [code]
fmt <- as.formula('Surv(Time, Sur)~Groups')
sub.clinical.train$Groups <- sub.clinical.train$Groups > res.cox$cutoff
coxph(fmt, data = sub.clinical.train) %>% summary

# %% [code]
coefs <- mult.var.cox$coefficients[!is.na(mult.var.cox$coefficients)]
select.sets <- names(coefs)
risk.socres <- coefs %*% t(as.matrix(exprs[test.SN, select.sets]))
sub.clinical.test <- sub.clinical[test.SN, ]
sub.clinical.test$Groups <- as.vector(risk.socres) #> median(risk.socres)
res.cox <- OS.analysis(
    sub.clinical.test, 
    c('#8A0E1A', '#3574CE'), 
    F, 
    cutoff = T, 
    prefix = 'TCGA_selected_genesets_OS_test.pdf',
    out.figs.dir = out.figs.dir,
    title = sprintf('TCGA-BRAC data (n = %g)', dim(sub.clinical.test)[1])
)

# %% [code]
fmt <- as.formula('Surv(Time, Sur)~Groups')
sub.clinical.test$Groups <- sub.clinical.test$Groups > res.cox$cutoff
coxph(fmt, data = sub.clinical.test) %>% summary

# %% [markdown]
### Adjust coefficients using all data

# %% [code]
mult.var.cox <- coxph(formula.fmt, data = dat)
mult.var.cox
saveRDS(mult.var.cox, file = file.path(out.data.dir, 'mult.var.cox.adjusted..rds'))

# %% [code]
coefs <- mult.var.cox$coefficients[!is.na(mult.var.cox$coefficients)]
select.sets <- names(coefs)
risk.socres <- coefs %*% t(as.matrix(exprs[, select.sets]))
sub.clinical$Groups <- as.vector(risk.socres) #> median(risk.socres)
res.cox <- OS.analysis(
    sub.clinical, 
    c('#8A0E1A', '#3574CE'), 
    F, 
    cutoff = T, 
    prefix = 'TCGA_selected_genesets_OS_all.pdf',
    out.figs.dir = out.figs.dir,
    title = sprintf('TCGA-BRAC data (n = %g)', dim(sub.clinical)[1])
)
#res.cox$group <- ifelse(res.cox$group == FALSE, 'High risk', 'Low risk')
#res.cox$cut.off <- median(risk.socres)

# %% [code]
fmt <- as.formula('Surv(Time, Sur)~Groups')
sub.clinical$Groups <- sub.clinical$Groups > res.cox$cutoff
coxph(fmt, data = sub.clinical) %>% summary

# %% [code]
head(sub.clinical)

# %% [code]
dim(subset(sub.clinical, Groups == T & Time > 3 & vital_status == 'Dead'))[1] / dim(subset(sub.clinical, Groups == T & vital_status == 'Dead'))[1]

# %% [code]
dim(subset(sub.clinical, Groups == F & Time > 3 & vital_status == 'Dead'))[1] / dim(subset(sub.clinical, Groups == F & vital_status == 'Dead'))[1]

# %% [code]
roc.res.5 <- survivalROC(Stime = sub.clinical$Time, status = sub.clinical$Sur, marker = risk.socres, predict.time = 5, method = 'KM')
roc.res.3 <- survivalROC(Stime = sub.clinical$Time, status = sub.clinical$Sur, marker = risk.socres, predict.time = 3, method = 'KM')
roc.res.10 <- survivalROC(Stime = sub.clinical$Time, status = sub.clinical$Sur, marker = risk.socres, predict.time = 10, method = 'KM')

# %% [code]
pdf(file.path(out.figs.dir, 'roc.5vs3.years.pdf'), width = 8, height = 8)
plot(roc.res.5$FP, roc.res.5$TP, type = 'l', xlim = c(0, 1), ylim = c(0, 1), xlab = paste('1 - specificity'), ylab = 'Sensitivity', col = 'yellow', lwd = 2, cex.lab = 1.5, cex.axis = 1.5)
abline(0, 1, lwd = 2, lty = 'dashed')
box(lwd = 2)

par(new = TRUE)
plot(roc.res.3$FP, roc.res.3$TP, type = 'l', xlim = c(0, 1), ylim = c(0, 1), xlab = '', ylab = '', col = 'darkgreen', lwd = 2, xaxt = 'n', yaxt = 'n')
legend(0.35, 0.2, legend = c(sprintf('5-year ROC (AUC = %g)', round(roc.res.5$AUC, 3)), sprintf('3-year ROC (AUC = %g)', round(roc.res.3$AUC, 3))), col = c("yellow", "darkgreen"), lty = 1, cex = 1.5, lwd = 3, bty = 'n')
dev.off()

# %% [markdown]
### Univariate cox regression of 13 genes

# %% [code]
exprs.sub <- exprs[, hub.genes.sub]
head(exprs.sub)[, 1 : 10]

# %% [code]
sub.clinical.expr <- cbind.data.frame(sub.clinical, exprs.sub)

# %% [code]
fmt <- as.formula('Surv(Time, Sur)~Groups')
univ.models <- lapply(hub.genes.sub, function(x){ 
    sub.clinical.expr$Groups <- sub.clinical.expr[, x]
    res.cox <- OS.analysis(sub.clinical.expr, NULL, T, cutoff = T, prefix = NULL)
    sub.clinical.expr$Groups <- sub.clinical.expr$Groups <= res.cox$cut.off
    coxph(fmt, data = sub.clinical.expr)
})                        

# %% [code]
names(univ.models) <- hub.genes.sub

# %% [code]
univ.results <- lapply(univ.models, function(x){
    x <- summary(x)
    p.value <- signif(x$wald["pvalue"], digits = 2)
    HR <-signif(x$coef[2], digits = 2)
    lower.95 <- signif(x$conf.int[,"lower .95"], 2)
    upper.95 <- signif(x$conf.int[,"upper .95"], 2)
    conf <- paste0(HR, " (", lower.95, "-", upper.95, ")")
    res <- c(HR, lower.95, upper.95, conf, p.value)
    return(res)
}) %>% as.data.frame %>% t

rownames(univ.results) <- hub.genes.sub

colnames(univ.results) <- c('HR', 'lower.95', 'upper.95', 'conf', 'p.value')
plot.res <- cbind.data.frame(charac = rownames(univ.results), univ.results)

plot.res[, 2] <- as.numeric(plot.res[, 2]) %>% { log2(1 + .) }
plot.res[, 3] <- as.numeric(plot.res[, 3]) %>% { log2(1 + .) }
plot.res[, 4] <- as.numeric(plot.res[, 4]) %>% { log2(1 + .) }
plot.res[, 6] <- as.numeric(plot.res[, 6])
plot.res <- plot.res[order(plot.res$p.value), ]
plot.res['TGCT', 'upper.95'] <- 1

pdf(file.path(out.figs.dir, 'traning.hub.genes.forestplot.pdf'), width = 8, height = 10)
forestplot(
    plot.res[, c(1, 5, 6)],
    mean = plot.res[, 2],
    lower = plot.res[, 3],
    upper = plot.res[, 4],
    zero = 1,
    col=fpColors(box="darkblue", lines="black", zero = "gray50"),
    boxsize = 0.3,
    graph.pos = 2
)
dev.off()

# %% [markdown]
### Compare with other clinical features

# %% [code]
select.lab <- c('age_at_index', 'paper_BRCA_Subtype_PAM50', 'paper_pathologic_stage')
dat <- tcga.obj.sub@meta.data[ , select.lab]
dat <- cbind.data.frame(Group = ifelse(res.cox$group == 'High risk', 1, 0), dat)
dat$age_at_index <- as.numeric(dat$age_at_index)
dat$age_at_index <- ifelse(dat$age_at_index > 60, 1, 0)

dat <- subset(dat, !is.na(paper_BRCA_Subtype_PAM50))
dat$paper_BRCA_Subtype_PAM50 <- factor(dat$paper_BRCA_Subtype_PAM50, levels = c('Basal', 'LumA', 'LumB', 'Her2', 'Normal'))

dat <- subset(dat, paper_pathologic_stage != 'NA')
dat$paper_pathologic_stage  <- factor( dat$paper_pathologic_stage, levels = c("Stage_I", "Stage_II", "Stage_III", "Stage_IV"))

head(dat)

# %% [code]
select.lab <- c('age_at_index', 'paper_BRCA_Subtype_PAM50', 'paper_pathologic_stage')
dat <- tcga.obj.sub@meta.data[ , select.lab]
dat <- cbind.data.frame(Group = ifelse(res.cox$group == 'High risk', 1, 0), dat)
dat$age_at_index <- as.numeric(dat$age_at_index)
dat$age_at_index <- ifelse(dat$age_at_index > 60, 1, 0)

dat <- subset(dat, !is.na(paper_BRCA_Subtype_PAM50))
dat$paper_BRCA_Subtype_PAM50 <- factor(dat$paper_BRCA_Subtype_PAM50, levels = c('Basal', 'LumA', 'LumB', 'Her2', 'Normal'))

dat <- subset(dat, paper_pathologic_stage != 'NA')
dat$paper_pathologic_stage  <- factor( dat$paper_pathologic_stage, levels = c("Stage_I", "Stage_II", "Stage_III", "Stage_IV"))

colnames(dat) <- c('LincSig', 'Age', 'PAM50', 'Stage')

dat.new <- cbind.data.frame(sub.clinical[rownames(dat), ], dat)
formula.fmt <- as.formula(paste0('Surv(Time, Sur)~', paste(colnames(dat), sep = ' ', collapse = '+')))

mult.var.cox <- coxph(formula.fmt, data = dat.new)
ggforest(mult.var.cox, data = dat.new, fontsize = 1)

ggsave(file.path(out.figs.dir, 'ggforest_riskscore_vs_others.pdf'), width = 8, height = 8)
saveRDS(mult.var.cox, file = file.path(out.data.dir, 'mult.var.cox.clini.charac.rds'))

# %% [code]
head(dat.new)

# %% [code]
univ.models <- lapply(c('LincSig', 'Age', 'PAM50', 'Stage'), function(x){ 
    fmt <- as.formula(paste0('Surv(Time, Sur)~', x))
    coxph(fmt, data = dat.new) %>% summary
})      
names(univ.models) <- c('LincSig', 'Age', 'PAM50', 'Stage')
saveRDS(univ.models, file = file.path(out.data.dir, 'univ.clinical.models.rds'))

# %% [code]
univ.models

# %% [markdown]
### Rank score from low to high, and visualized by bar and scatter plots

# %% [code]
sub.clinical.scores <- cbind.data.frame(sub.clinical, Score = t(risk.socres), Class = res.cox$group)
sub.clinical.scores.ordered <- sub.clinical.scores[order(sub.clinical.scores$Score), ]
head(sub.clinical.scores.ordered)

# %% [code]
sub.clinical.scores.ordered$patient <- rownames(sub.clinical.scores.ordered)
sub.clinical.scores.ordered$patient <- factor(sub.clinical.scores.ordered$patient, level = sub.clinical.scores.ordered$patient)
sub.clinical.scores.ordered <- sub.clinical.scores.ordered[!is.na(sub.clinical.scores.ordered$Sur), ]

# %% [code]
sub.clinical.scores.ordered$patient <- factor(sub.clinical.scores.ordered$patient, level = sub.clinical.scores.ordered$patient)
cols <- PAIRWISE_COLORS %>% unlist
names(cols) <- c('High risk', 'Low risk')
gp1 <- ggplot(
    data = sub.clinical.scores.ordered, 
    aes(x = patient, y = Score, fill = Class)) + 
    geom_bar(stat = 'identity') + 
    theme_bw(base_size = 20) + 
    theme(
        panel.border = element_blank(),  
        panel.grid.major = element_blank(),
        panel.grid.minor = element_blank(), 
        axis.text.x = element_blank(), 
        axis.line.x = element_line(),
        axis.title.x = element_blank(),
        axis.ticks.x = element_blank(),
        axis.line.y = element_line(colour = 'black')
    ) + scale_fill_manual(values = cols)

cols <- c('red', 'darkgreen')
names(cols) <- c('Dead', 'Alive')
gp2 <- ggplot(
    data = sub.clinical.scores.ordered, 
    aes(x = patient, y = Time, color = vital_status)) + 
    geom_point(size = 3, alpha = 0.5) + 
    theme_bw(base_size = 20) + 
    theme(
        panel.border = element_blank(),  
        panel.grid.major = element_blank(),
        panel.grid.minor = element_blank(), 
        axis.text.x = element_blank(), 
        axis.line.x = element_line(),
        axis.ticks.x=element_blank(),
        axis.title.x = element_blank(),
        axis.line.y = element_line(colour = 'black')
    ) + scale_color_manual(values = cols)
ggarrange(gp1, gp2, nrow = 2) 
ggsave(file.path(out.figs.dir, 'risk.score.ordered.pdf'), height = 6, width = 8)

# %% [markdown]


# %% [markdown]
### Expression analysis of LincSigs

# %% [code]
expr.pf <- FetchData(tcga.obj.sub, vars = gsub('_', '-', hub.genes.sub)) %>% { log2(1 + .) }
expr.pf <- cbind.data.frame(expr.pf, Group = tcga.obj.sub@meta.data$sample_type)
expr.pf[rownames(sub.clinical), 'Group'] <- res.cox$group
dim(expr.pf)

# %% [code]
table(expr.pf$Group)
expr.pf <- tidyr::gather(expr.pf, 'Gene', 'Expr', -Group)

# %% [code]
head(expr.pf)
expr.pf$Gene <- factor(expr.pf$Gene, levels = gsub('_', '-', hub.genes.sub))

# %% [code]
options(repr.plot.width = 20, repr.plot.height = 8)
cols <- unlist(PAIRWISE_COLORS)
names(cols) <- c('High risk', 'Low risk')
ggplot(data = expr.pf, aes(x = Gene, y = Expr, fill = Group)) + 
    geom_boxplot(outlier.shape = NA) + 
    theme_classic(base_size = 20) + 
    theme(axis.text.x = element_text(angle = 45, vjust = 1, hjust = 1),legend.position="top") + 
    scale_fill_manual(values = cols) + ylab('log2(1 + TPM)') + xlab('') +
    stat_compare_means(aes(group = Group), label = "p.signif")
ggsave(file.path(out.figs.dir, 'expr.lincgenes.boxplot.pdf'), width = 12, height = 6)

# %% [code]
tcga.obj@meta.data$sample_type %>% unique

# %% [code]
expr.pf <- FetchData(tcga.obj, vars = gsub('_', '-', hub.genes.sub)) %>% { log2(1 + .) }
expr.pf <- cbind.data.frame(expr.pf, Group = ifelse(tcga.obj@meta.data$sample_type == 'Solid Tissue Normal', 'Normal', 'Tumor'))

dim(expr.pf)
table(expr.pf$Group)
expr.pf <- tidyr::gather(expr.pf, 'Gene', 'Expr', -Group)

head(expr.pf)
expr.pf$Gene <- factor(expr.pf$Gene, levels = gsub('_', '-', hub.genes.sub))   

# %% [code]
expr.pf$Group <- factor(expr.pf$Group, levels = c('Tumor', 'Normal'))
options(repr.plot.width = 20, repr.plot.height = 8)
cols <- unlist(PAIRWISE_COLORS)
names(cols) <- c('Tumor', 'Normal')
ggplot(data = expr.pf, aes(x = Gene, y = Expr, fill = Group)) + 
    geom_boxplot(outlier.shape = NA) + 
    theme_classic(base_size = 20) + 
    theme(axis.text.x = element_text(angle = 45, vjust = 1, hjust = 1),legend.position="top") + 
    scale_fill_manual(values = cols) + ylab('log2(1 + TPM)') + xlab('') +
    stat_compare_means(aes(group = Group), label = "p.signif")
ggsave(file.path(out.figs.dir, 'expr.lincgenes.normal.vs.tumor.boxplot.pdf'), width = 10, height = 6)

# %% [code]
exhau.expr <- FetchData(tcga.obj.sub, vars = c('CD247', 'PDCD1', 'CTLA4', 'HAVCR2', 'LAG3'))
head(exhau.expr)

# %% [code]
exh.pf <- cbind.data.frame(exhau.expr, Score = as.vector(risk.socres))
exh.pf <- tidyr::gather(exh.pf, 'Gene', 'Expr', -Score)
exh.pf$Gene <- factor(exh.pf$Gene, levels = c('CD247', 'PDCD1', 'CTLA4', 'HAVCR2', 'LAG3'))
head(exh.pf)

# %% [code]
gpp <- ggplot(exh.pf, aes(x = scale(log2(1 + Expr)), y = scale(Score), color = Gene)) + geom_point() + facet_wrap(~Gene, ncol = 5) + geom_smooth(method = "lm", se = T, color = 'black', lwd = 1.5) + stat_cor(method="pearson")  + theme_bw(base_size = 20) + theme(legend.position = 'none') +
xlab('Scaled expression') + ylab('Scaled risk score')
gpp

# %% [code]
exh.pf <- cbind.data.frame(exhau.expr, Class = res.cox$group)
exh.pf <- tidyr::gather(exh.pf, 'Gene', 'Expr', -Class)
exh.pf$Gene <- factor(exh.pf$Gene, levels = c('CD247', 'PDCD1', 'CTLA4', 'HAVCR2', 'LAG3'))
head(exh.pf)

# %% [code]
gpp2 <- ggplot(exh.pf, aes(x = Class, y = log2(1 + Expr), fill = Gene)) + geom_boxplot() + facet_wrap(~Gene, ncol = 5) + stat_compare_means(aes(group = Class), label = "p.format") + theme_bw(base_size = 20) + theme(legend.position = 'none') + xlab('')
gpp2

# %% [code]
ggarrange(gpp, gpp2, nrow = 2) 

# %% [code]
ggsave(file.path(out.figs.dir, 'exhuas.risk.groups.pdf'), width = 14, height = 7)

# %% [markdown]
### Classified by immune patterns

# %% [code]
sub.clinical$Class <- res.cox$group
sub.clinical.df <- cbind.data.frame(sub.clinical, exhau.expr)

# %% [code]
for (gene in colnames(exhau.expr)) {
    tmp.set.1 <- subset(sub.clinical.df, Class == 'Low risk')
    tmp.set.1[tmp.set.1[, gene] <= median(sub.clinical.df[, gene]), 'Groups'] <- 'C1'
    tmp.set.1[tmp.set.1[, gene] > median(sub.clinical.df[, gene]), 'Groups'] <- 'C2'
    
    tmp.set.2 <- subset(sub.clinical.df, Class == 'High risk')
    tmp.set.2[tmp.set.2[, gene] <= median(sub.clinical.df[, gene]), 'Groups'] <- 'C3'
    tmp.set.2[tmp.set.2[, gene] > median(sub.clinical.df[, gene]), 'Groups'] <- 'C4'
    
    clin.tmp <- rbind.data.frame(tmp.set.1, tmp.set.2)
    options(repr.plot.width = 10, repr.plot.height = 6)
    res.cox.1 <- OS.analysis(
        clin.tmp, 
        c('#8A0E1A','green', '#3574CE', '#ED8141'), 
        F, 
        cutoff = F, 
        prefix = sprintf('TCGA_%s_OS_all.pdf', gene),
        out.figs.dir = out.figs.dir,
        title = sprintf('LinSig + %s', gene)
    )
}

# %% [code]
tcga.obj.sub@meta.data$riskScore <- as.vector(risk.socres)
tcga.obj.sub@meta.data$Group <- res.cox$group

# %% [code]
options(repr.plot.width = 15, repr.plot.height = 6)
plot.df <- c()
Age.df <- rbind(
    cbind(tcga.obj.sub@meta.data[, c('riskScore', 'age_at_index')] %>% as.matrix, Sample = rep('TCGA', dim(tcga.obj.sub)[2]))
) %>% as.data.frame

Age.df$Class <- 'Age'
colnames(Age.df) <- c('Risk', 'Type', 'Sample', 'Class')
Age.df$Type <- ifelse(as.numeric(Age.df$Type) >= 60, '>=60', '<60')
Age.df$Risk <- as.numeric(Age.df$Risk)
Age.df <- subset(Age.df, !is.na(Type))
plot.df <- rbind.data.frame(plot.df, Age.df)

pam50.df <- rbind(
    cbind(tcga.obj.sub@meta.data[, c('riskScore', 'paper_BRCA_Subtype_PAM50')] %>% as.matrix, Sample = rep('TCGA', dim(tcga.obj.sub)[2]))
) %>% as.data.frame

pam50.df$Class <- 'PAM50'
colnames(pam50.df) <- c('Risk', 'Type', 'Sample', 'Class')
pam50.df$Risk <- as.numeric(pam50.df$Risk)
pam50.df <- subset(pam50.df, Type %in% c('LumA', 'LumB', 'Her2', 'Basal', 'Normal'))
plot.df <- rbind.data.frame(plot.df, pam50.df)

tcga.obj.sub@meta.data$stage_novel <- tcga.obj.sub@meta.data$tumor_stage
tcga.obj.sub@meta.data$stage_novel[tcga.obj.sub@meta.data$stage_novel %in% c('stage ia', 'stage i', 'stage ib')] <- '1'
tcga.obj.sub@meta.data$stage_novel[tcga.obj.sub@meta.data$stage_novel %in% c('stage ii', 'stage iib', 'stage iia')] <- '2'
tcga.obj.sub@meta.data$stage_novel[tcga.obj.sub@meta.data$stage_novel %in% c('stage iii', 'stage iiib', 'stage iiia', 'stage iiic')] <- '3'
tcga.obj.sub@meta.data$stage_novel[tcga.obj.sub@meta.data$stage_novel %in% c('stage iv')] <- '4'
tcga.obj.sub@meta.data$stage_novel[tcga.obj.sub@meta.data$stage_novel %in% c('stage x')] <- '5'

stage.df <- rbind(
    cbind(tcga.obj.sub@meta.data[, c('riskScore', 'stage_novel')] %>% as.matrix, Sample = rep('TCGA', dim(tcga.obj.sub)[2]))
) %>% as.data.frame

stage.df$Class <- 'Stage'
colnames(stage.df) <- c('Risk', 'Type', 'Sample', 'Class')
stage.df$Risk <- as.numeric(stage.df$Risk)
stage.df <- subset(stage.df, !(Type %in% c('not reported', '5')))
stage.df$Type[stage.df$Type == '1'] <- 'I'
stage.df$Type[stage.df$Type == '2'] <- 'II'
stage.df$Type[stage.df$Type == '3'] <- 'III'
stage.df$Type[stage.df$Type == '4'] <- 'IV'
stage.df <- subset(stage.df, !is.na(Type))

plot.df <- rbind.data.frame(plot.df, stage.df)
Pan.Gyn.df <- rbind(
    cbind(tcga.obj.sub@meta.data[, c('riskScore', 'paper_Pan.Gyn.Clusters')] %>% as.matrix, Sample = rep('TCGA', dim(tcga.obj.sub)[2]))
) %>% as.data.frame

Pan.Gyn.df$Class <- 'Pan.Gyn'
colnames(Pan.Gyn.df) <- c('Risk', 'Type', 'Sample', 'Class')
Pan.Gyn.df$Risk <- as.numeric(Pan.Gyn.df$Risk)
Pan.Gyn.df <- subset(Pan.Gyn.df, Type %in% c('C1', 'C2', 'C3', 'C4', 'C5'))
plot.df <- rbind.data.frame(plot.df, Pan.Gyn.df)

plot.df$Class <- factor(plot.df$Class, levels = c('Age', "Stage", "PAM50", "Pan.Gyn"))
plot.df$Type <- factor(plot.df$Type, levels = c(">=60", "<60", "Normal", "LumA", "LumB", "Her2", "Basal", "I","II","III","IV", "C1", "C2", "C3", "C4", "C5"))

my.comparisons <- list(
    c(">=60", "<60"),    
    c("I","II","III","IV"),
    c("Normal", "LumA", "LumB", "Her2", "Basal"),
    c("C1", "C2", "C3", "C4", "C5")
)
ptest <- plot.df %>% group_by(Class) %>% summarize(p.value = kruskal.test(Risk ~Type)$p.value)
ggplot(data = plot.df, aes(x = Type, y = Risk, fill = Class)) +
    geom_boxplot() +
    theme_bw(base_size = 20) +
    theme_classic()+
    theme(axis.text.x = element_text(angle = 45, vjust = 1, hjust=1), legend.position="top") + stat_compare_means(aes(group = Type), label = "p.signif") + guides(fill = guide_legend(ncol=4))
ptest
ggsave(file.path(out.figs.dir, 'risk_score_groups_boxplot.pdf'), width = 10, height = 4)

# %% [code]
group.order <- rbind(
    cbind(tcga.obj.sub@meta.data[, c('Group', 'paper_BRCA_Subtype_PAM50')] %>% as.matrix, Sample = rep('TCGA', dim(tcga.obj.sub)[2]))
) %>% as.data.frame

group.order$Class <- 'PAM50'
colnames(group.order) <- c('Risk', 'Type', 'Sample', 'Class')
pam50.group <- subset(group.order, Type %in% c('LumA', 'LumB', 'Her2', 'Basal', 'Normal'))

aa <- table(pam50.group[, 1], pam50.group[, 2]) %>% t
bb <- sweep(aa, 2, colSums(aa), '/')[names(PAM50_COLOR), ]

options(repr.plot.width = 6, repr.plot.height = 8)
pdf(file.path(out.figs.dir, 'Risk_pam50_percent.bar.pdf'), width = 3, height = 5)
tmp <- barplot(bb, col = PAM50_COLOR %>% unlist, ylab = 'Percentage', cex.axis = 2, cex.names = 2, las = 2)
legend(1,1, legend = names(PAM50_COLOR), col=PAM50_COLOR %>% unlist, lwd=3, cex=1, lty = 1, ncol = 2)
dev.off()

barplot(bb, col = PAM50_COLOR %>% unlist, ylab = 'Percentage', cex.axis = 2, cex.names = 2, las = 2)

# %% [code]
source('IPS.R')
ips.score <- IPSCore(GetAssayData(tcga.obj.sub) %>% as.data.frame %>% { log2(1 + .) })

# %% [code]
head(ips.score)

# %% [code]
plot.df.ips <- cbind.data.frame(IPScore = ips.score[, 6], riskScore = res.cox$group)
cols <- unlist(PAIRWISE_COLORS)
names(cols) <- c('High risk', 'Low risk')
gp.1 <- ggplot(plot.df.ips, aes(x = riskScore, y = IPScore, fill = riskScore)) + geom_boxplot() + stat_compare_means(label = "p.signif") + theme_classic(base_size = 20) + scale_fill_manual(values = cols) +  theme(legend.position = 'none') + xlab('')
gp.1

# %% [code]
plot.df.ips <- cbind.data.frame(IPScore = ips.score[, 6], riskScore = as.vector(risk.socres))
gp.2 <- ggplot(plot.df.ips, aes(x = riskScore, y = IPScore)) + geom_point(size = 3, alpha = 0.5, color = 'blue')+ geom_smooth(method = "lm", se = T, color = 'red', lwd = 1.5) + stat_cor(method="pearson") + theme_classic(base_size = 20) + theme(legend.position = 'none')
gp.2

# %% [code]
ggarrange(gp.1, gp.2, nrow = 2) 
ggsave(file.path(out.figs.dir, 'IPS.risk.score.pdf'), height = 6, width = 4)

# %% [code]
### NES score of cancer pathways

# %% [code]
nes.score.sub <- nes.score[colnames(tcga.obj.sub), ]

# %% [code]
dim(nes.score.sub)
head(nes.score.sub)

# %% [code]
nes.score.sub.plot <- cbind.data.frame(nes.score.sub %>% scale, Group = ifelse(res.cox$group == 'High risk', 'High', 'Low'))
nes.score.sub.plot <- tidyr::gather(nes.score.sub.plot, 'Pathway', 'NES',  -Group)
nes.score.sub.plot$Pathway <- factor(nes.score.sub.plot$Pathway, levels = colnames(nes.score.sub))
nes.score.sub.plot$Group <- factor(nes.score.sub.plot$Group, levels = c('High', 'Low'))
head(nes.score.sub.plot)

# %% [code]
cols

# %% [code]
options(repr.plot.width = 15, repr.plot.height = 6)
names(cols) <- c('High', 'Low')
ggplot(nes.score.sub.plot, aes(x = Pathway, y = NES, fill = Group)) + geom_boxplot(outlier.shape = NA) + stat_compare_means(label = "p.signif") + theme_classic(base_size = 20) + scale_fill_manual(values = cols) + ylim(-3, 3) + theme(axis.text.x = element_text(angle = 45, vjust = 1, hjust=1), legend.position="top") + xlab('')
ggsave(file.path(out.figs.dir, 'nes.high.vs.low.groups.pathways.pdf'), height = 6, width = 10)

# %% [code]
head(nes.score.sub)

# %% [code]
head(nes.score.sub.plot)

# %% [code]
options(repr.plot.width = 15, repr.plot.height = 6)
names(cols) <- c('High', 'Low')

nes.score.sub.plot <- cbind.data.frame(nes.score.sub %>% scale, Group = as.vector(risk.socres))
nes.score.sub.plot <- tidyr::gather(nes.score.sub.plot, 'Pathway', 'NES',  -Group)
nes.score.sub.plot$Pathway <- factor(nes.score.sub.plot$Pathway, levels = colnames(nes.score.sub))

ggplot(nes.score.sub.plot, aes(x = Group, y = NES)) +  facet_wrap(~Pathway, ncol = 5) + geom_point(size = 3, alpha = 0.5, color = 'blue')+ geom_smooth(method = "lm", se = T, color = 'red', lwd = 1.5) + stat_cor(method="pearson") + theme_bw(base_size = 20) 
#stat_compare_means(label = "p.signif") + theme_classic(base_size = 20) + scale_fill_manual(values = cols) + ylim(-3, 3) + theme(axis.text.x = element_text(angle = 45, vjust = 1, hjust=1), legend.position="top") + xlab('')
ggsave(file.path(out.figs.dir, 'nes.high.vs.low.scatter.pdf'), height = 6, width = 10)

# %% [markdown]
### DEGs analyssi

# %% [code]
label <- ifelse(res.cox$group == 'High risk', 'High', 'Low')
names(label) <- colnames(tcga.obj.sub)
group.list <- factor(label)

design <- model.matrix(~0 + group.list)
colnames(design) <- levels(group.list)
rownames(design) <- colnames(tcga.obj.sub)
contrast.matrix <- makeContrasts('High-Low',levels = design)
fit.lm <- lmFit(GetAssayData(tcga.obj.sub) %>% as.matrix, design)
fit2 <- contrasts.fit(fit.lm, contrast.matrix)
fit2 <- eBayes(fit2)
DEgeneSets <- topTable(fit2, coef=1, number=Inf, p.value=1e-2, adjust="BH")

# %% [code]
table(label)

# %% [code]
head(DEgeneSets)

# %% [code]
deg.up.high <- subset(DEgeneSets, logFC > 1)
dim(deg.up.high)
deg.up.high.genes <- deg.up.high[order(deg.up.high$logFC) %>% rev, ] %>% rownames(.)
deg.up.high.anno <- bitr(deg.up.high.genes, fromType = 'SYMBOL', toType = 'ENTREZID', OrgDb = 'org.Hs.eg.db', drop = T)
gene.lst <- deg.up.high[deg.up.high.anno$SYMBOL, 'logFC']
names(gene.lst) <- deg.up.high.anno[, 'ENTREZID']
gsea.high.up <-gseGO(geneList = gene.lst, nPerm = 1000, ont = 'BP', pvalueCutoff = 0.05, OrgDb = org.Hs.eg.db)
as.data.frame(gsea.high.up) %>% head

# %% [code]
deg.up.low <- subset(DEgeneSets, logFC < -1)
dim(deg.up.low)
deg.up.low.genes <- deg.up.low[order(deg.up.low$logFC) %>% rev, ] %>% rownames(.)
deg.up.low.anno <- bitr(deg.up.low.genes, fromType = 'SYMBOL', toType = 'ENTREZID', OrgDb = 'org.Hs.eg.db', drop = T)
gene.lst <- deg.up.low[deg.up.low.anno$SYMBOL, 'logFC']
names(gene.lst) <- deg.up.low.anno[, 'ENTREZID']
gsea.low.up <-gseGO(geneList = gene.lst, nPerm = 1000, ont = 'BP', pvalueCutoff = 0.05, OrgDb = org.Hs.eg.db)
as.data.frame(gsea.low.up) %>% head

# %% [code]
gsea.high.up.sorted <- gsea.high.up[order(gsea.high.up$enrichmentScore,decreasing=T)]
gsea.low.up.sorted <- gsea.low.up[order(gsea.low.up$enrichmentScore,decreasing = T)]

# %% [code]
row.names(gsea.high.up.sorted)[1 : 5]

# %% [code]
options(repr.plot.width = 10, repr.plot.height = 6)
gsea.1 <- gseaplot2(gsea.high.up, row.names(gsea.high.up %>% as.data.frame)[1 : 5], base_size = 20)
gsea.1

# %% [code]
gsea.2 <- gseaplot2(gsea.low.up, row.names(gsea.low.up %>% as.data.frame)[1:5], base_size = 20) 
gsea.2

# %% [code]
options(repr.plot.width = 20, repr.plot.height = 6)
ggarrange(gsea.1, gsea.2, nrow = 1)
ggsave(file.path(out.figs.dir, 'gsea.anno.pdf'), width = 18, height = 7)

# %% [markdown]
### Mutation analysis

# %% [code]
library(maftools)
library(TCGAbiolinks)
BRACmut <- GDCquery_Maf(tumor = "BRCA", pipelines = "mutect2")

# %% [code]
mut.barcode <- substr(BRACmut$Tumor_Sample_Barcode, 1, 12)
idx.high <- which(mut.barcode %in% (subset(tcga.obj.sub, Group == 'High risk') %>% Cells %>% substr(., 1, 12)))
idx.low <- which(mut.barcode %in% (subset(tcga.obj.sub, Group == 'Low risk') %>% Cells %>% substr(., 1, 12)))
primary.brac <- read.maf(maf = BRACmut[idx.high, ])
relapse.brac <- read.maf(maf = BRACmut[idx.low, ])

# %% [code]
options(repr.plot.width = 20, repr.plot.height = 10)
cols <- unlist(PAIRWISE_COLORS)
names(cols) <- c('High risk', 'Low risk')
pdf(file.path(out.figs.dir, 'Mutation_high_vs_low.pdf'), height = 10, width = 8)
pt.vs.rt <- mafCompare(m1 = primary.brac, m2 = relapse.brac, m1Name = 'High risk', m2Name = 'Low risk', minMut = 10)
forestPlot(mafCompareRes = pt.vs.rt, pVal = 0.05, titleSize = 1.8, geneFontSize = 1.5)
dev.off()
pt.vs.rt$results %>% head
forestPlot(mafCompareRes = pt.vs.rt, pVal = 0.05, titleSize = 1.8, geneFontSize = 1.5) 

# %% [code]
tab.plot <- subset(pt.vs.rt$results, pval < 0.01)[,1 : 7 ] %>% t

tab.plot[4, ] <- round(as.numeric(tab.plot[4, ]), 3)
tab.plot[5, ] <- round(as.numeric(tab.plot[5, ]), 3)
tab.plot[6, ] <- round(as.numeric(tab.plot[6, ]), 3)
tab.plot[7, ] <- round(as.numeric(tab.plot[7, ]), 3)
head(tab.plot)

# %% [code]
tab.plot <- t(tab.plot)
colnames(tab.plot) <- c('Hugo_Symbol', 'High risk\n(count)', 'Low risk\n(count)', 'P-value', 'OR', 'CI.up', 'CI.low')

# %% [code]
tab.plot <- tab.plot[, c('Hugo_Symbol', 'High risk\n(count)', 'Low risk\n(count)', 'OR', 'CI.up', 'CI.low', 'P-value')]

# %% [code]
grid.table(tab.plot)

# %% [code]
pdf(file.path(out.figs.dir, 'sig.mut.genes.pdf'), width = 6, height = 10)
grid.table(tab.plot)
dev.off()

# %% [code]
options(repr.plot.width = 10, repr.plot.height = 10)
pdf(file.path(out.figs.dir, 'oncoplot.high.risk.pdf'), height = 8, width = 8)
oncoplot(maf = primary.brac, top = 10, fontSize = 1.0, legendFontSize = 1.5, annotationFontSize = 1.5)
dev.off()
oncoplot(maf = primary.brac, top = 10, fontSize = 1.2)

pdf(file.path(out.figs.dir, 'oncoplot.low.risk.pdf'), height = 8, width = 8)
oncoplot(maf = relapse.brac, top = 10, fontSize = 1.0, legendFontSize = 1.5, annotationFontSize = 1.5)
dev.off()
oncoplot(maf = relapse.brac, top = 10, fontSize = 1.2)

# %% [code]
maf.brac <- read.maf(maf = BRACmut)
tmb.bc <- tmb(maf.brac, captureSize = 50, logScale = TRUE)

# %% [code]
tmb.bc %>% head

# %% [code]
risk.socres.sub <- risk.socres[, !duplicated(substr(colnames(risk.socres), 1, 12))]
length(risk.socres.sub)

# %% [code]
tmb.bc.sub <- tmb.bc[!duplicated(substr(tmb.bc$Tumor_Sample_Barcode, 1, 12)), ] %>% as.data.frame
dim(tmb.bc.sub)
rownames(tmb.bc.sub) <- substr(tmb.bc.sub$Tumor_Sample_Barcode, 1, 12)

# %% [code]
head(tmb.bc.sub)

# %% [code]
names(risk.socres.sub) <- substr(names(risk.socres.sub), 1, 12)

# %% [code]
tmb.bc.sub %>% dim

# %% [code]
comm.SN <- intersect(names(risk.socres.sub), rownames(tmb.bc.sub))
risk.socres.sub <- risk.socres.sub[comm.SN]
tmb.bc.sub <- data.frame(tmb.bc.sub)[comm.SN, ]
head(tmb.bc.sub)

# %% [code]
plot.df.tmp <- cbind.data.frame(tmb.bc.sub, Score = ifelse(risk.socres.sub > res.cox$cutoff, 'High', 'Low'))
names(cols) <- c('High', 'Low')
ggplot(plot.df.tmp, aes(x = Score, y = total_perMB_log, fill = Score)) + geom_boxplot() + theme_classic(base_size = 20) + stat_compare_means(label = "p.format") + scale_fill_manual(values = cols)
ggsave(file.path(out.figs.dir, 'tmp.high.vs.low.pdf'), height = 6, width = 6)

# %% [code]
head(plot.df.tmp)

# %% [code]
plot.df.tmp <- cbind.data.frame(tmb.bc.sub, Score = risk.socres.sub)
names(cols) <- c('High', 'Low')
ggplot(plot.df.tmp, aes(x = Score, y = total_perMB_log, fill = Score)) + geom_point() + geom_smooth(method = "lm", se = T, color = 'red', lwd = 1.5) + stat_cor(method="pearson") + theme_classic(base_size = 20) + theme(legend.position = 'none')
#ggsave(file.path(out.figs.dir, 'tmp.high.vs.low.pdf'), height = 6, width = 6)

# %% [markdown]
###  Correlation with markers of Fiblasts cell

# %% [code]
tmp.xls <- file.path(out.data.dir, 'tmp_training_data.xls')
tmp.gct <- file.path(out.data.dir, 'tmp_training_data.gct')
tmp.score <- file.path(out.data.dir, 'tmp_immune_scores.gct')

write.table(GetAssayData(tcga.obj.sub) %>% as.matrix %>% { log2(1 + .)}, tmp.xls, sep = '\t', row.names = TRUE, col.names = NA, quote = FALSE)

# %% [code]
library(estimate)
filterCommonGenes(tmp.xls, output.f = tmp.gct, id = "GeneSymbol")
estimateScore(tmp.gct, tmp.score, platform  = 'affymetrix')
purity.score <- read.table(tmp.score, sep = '\t', header = TRUE, row.names = 1, skip = 2) %>% .[, -1] 

# %% [code]
purity.score.t <- purity.score %>% t
head(purity.score.t)

# %% [code]
fib.genes <- list('Fibroblasts' = c('COL1A1','COL3A1','COL6A1','COL6A2','DCN','GREM1','PAMR1','TAGLN'))
end.genes <- c('ACVRL1','APLN','BCL6B','BMP6','BMX','CDH5','CLEC14A','CXorf36','EDN1','ELTD1','EMCN','ESAM','ESM1','HECW2','HHIP','KDR','MMRN1','MMRN2','MYCT1','PALMD','PEAR1','PGF','PLXNA2','PTPRB','ROBO4','SDPR','SHANK3','SHE','TEK','TIE1','VEPH1','VWF')

# %% [code]
head(plot.data.fib)

# %% [code]
options(repr.plot.width = 10, repr.plot.height = 6)
cols <- unlist(PAIRWISE_COLORS)
names(cols) <- c('High risk', 'Low risk')
plot.data.fib <- cbind.data.frame(Stromal =  as.vector(purity.score.t[, 1]), Risk = as.vector(risk.socres), Group = res.cox$group)
ggplot(plot.data.fib, aes(x = scale(Risk), y = scale(Stromal))) + geom_point(size = 3, alpha = 0.5, color = 'blue')+ geom_smooth(method = "lm", se = T, color = 'red', lwd = 1.5) + stat_cor(method="pearson") + theme_classic(base_size = 20) + theme(legend.position = 'none')
gp.1 <- ggplot(plot.data.fib, aes(x = Group, y = scale(Stromal), fill = Group)) + geom_boxplot() + theme_classic(base_size = 20) + stat_compare_means(label = "p.format") + scale_fill_manual(values = cols)
gp.1

# %% [code]
plot.data.fib <- cbind.data.frame(Immune =  as.vector(purity.score.t[, 2]), Risk = as.vector(risk.socres), Group = res.cox$group)
ggplot(plot.data.fib, aes(x = scale(Risk), y = scale(Immune))) + geom_point(size = 3, alpha = 0.5, color = 'blue')+ geom_smooth(method = "lm", se = T, color = 'red', lwd = 1.5) + stat_cor(method="pearson") + theme_classic(base_size = 20) + theme(legend.position = 'none')
gp.2 <- ggplot(plot.data.fib, aes(x = Group, y = scale(Immune), fill = Group)) + geom_boxplot() + theme_classic(base_size = 20) + stat_compare_means(label = "p.format") + scale_fill_manual(values = cols)
gp.2

# %% [code]
plot.data.fib <- cbind.data.frame(Tumor =  as.vector(purity.score.t[, 4]), Risk = as.vector(risk.socres), Group = res.cox$group)
ggplot(plot.data.fib, aes(x = scale(Risk), y = scale(Tumor))) + geom_point(size = 3, alpha = 0.5, color = 'blue')+ geom_smooth(method = "lm", se = T, color = 'red', lwd = 1.5) + stat_cor(method="pearson") + theme_classic(base_size = 20) + theme(legend.position = 'none')
gp.3 <- ggplot(plot.data.fib, aes(x = Group, y = scale(Tumor), fill = Group)) + geom_boxplot() + theme_classic(base_size = 20) + stat_compare_means(label = "p.format") + scale_fill_manual(values = cols)
gp.3

# %% [code]
options(repr.plot.width = 15, repr.plot.height = 6)
gp.1 + gp.2 + gp.3
ggsave(file.path(out.figs.dir, 'estimate.brca.pdf'), width = 15, height = 6)

# %% [markdown]
### lincRNA-mRNA networrk

# %% [code]
anno <- read.table('../0.data/gencode.gene.info.v22.tsv', sep = '\t', header = T) %>% subset(., gene_type == 'protein_coding')
head(anno)
com.genes <- intersect(rownames(tcga.obj.sub),anno$gene_name)
length(com.genes)
#tcga.obj.sub.sub <- subset(tcga.obj.sub, features = com.genes)

# %% [code]
expr <- GetAssayData(tcga.obj.sub) %>% as.matrix %>% .[com.genes, ]

# %% [code]
linc.mrna <- lapply(gsub('_', '-', hub.genes.sub), function(gene) {
    lnc.expr <- FetchData(tcga.obj.sub, vars = gene)
    cor.res <- cor(lnc.expr, expr %>% t)
    cor.res <- cor.res[1, ][order(cor.res[1, ]) %>% rev]
    cor.res <- cor.res[!is.na(cor.res)] 
    cor.res[1:50] %>% names
})

# %% [code]
names(linc.mrna) <- hub.genes.sub

# %% [code]
genes.map <- clusterProfiler::bitr(unlist(linc.mrna, use.names = F) %>% unique, fromType = "SYMBOL", toType = c("ENTREZID", "SYMBOL"), OrgDb = org.Hs.eg.db)
ego <- clusterProfiler::enrichGO(
    gene          = genes.map$ENTREZID %>% unique,
    OrgDb         = org.Hs.eg.db,
    ont           = "BP",
    pAdjustMethod = "BH",
    pvalueCutoff  = 0.01,
    qvalueCutoff  = 0.01,
    readable      = TRUE
)

# %% [code]
data.frame(ego)

# %% [code]
edox <- setReadable(ego, 'org.Hs.eg.db', 'ENTREZID')

# %% [code]
options(repr.plot.width = 6, repr.plot.height = 6)
dotplot(ego, showCategory=30) + scale_color_viridis_c(guide=guide_colorbar(reverse=TRUE))
ggsave(file.path(out.figs.dir, 'go.anno.linc.pdf'), width = 6, height = 6)

# %% [code]
options(repr.plot.width = 12, repr.plot.height = 12)
cnetplot(edox, categorySize="pvalue", colorEdge = TRUE) 

# %% [code]
pdf('cnetplot.pdf', width = 12, height = 10)
cnetplot(edox, categorySize="pvalue", colorEdge = TRUE) 
dev.off()

# %% [code]
gene.lst <- lapply(split(data.frame(ego)$geneID, data.frame(ego)$Description), function(x) strsplit(x, '/')[[1]])

# %% [code]
corre.score <- gsva(tcga.obj.sub %>% GetAssayData(.) %>% as.matrix, gene.lst, method = 'ssgsea')

# %% [code]
linc.go.corr <- lapply(gsub('_', '-', hub.genes.sub), function(gene) {
    lnc.expr <- FetchData(tcga.obj.sub, vars = gene)
    cor.res <- cor(lnc.expr, corre.score %>% t)
}) %>% do.call(rbind, .)

# %% [code]
(linc.go.corr)

# %% [code]
C5.set <- cogena::gmt2list('../0.data/c5.all.v7.4.symbols.gmt')
cd.score <- gsva(tcga.obj.sub %>% GetAssayData(.) %>% as.matrix, C5.set, method = 'plage')

# %% [code]
saveRDS(cd.score, file = file.path(out.data.dir, 'c5.score.rds'))

# %% [code]
linc.func <- lapply(gsub('_', '-', hub.genes.sub), function(gene) {
    lnc.expr <- FetchData(tcga.obj.sub, vars = gene)
    cor.res <- cor(lnc.expr, cd.score %>% t)
    cor.res <- cor.res[1, ][order(cor.res[1, ]) %>% rev]
    cor.res <- cor.res[!is.na(cor.res)]
    cor.res[1]
})

# %% [code]
linc.func

# %% [code]
linc.func.corr <- lapply(gsub('_', '-', hub.genes.sub), function(gene) {
    lnc.expr <- FetchData(tcga.obj.sub, vars = gene)
    cor.res <- cor(lnc.expr, cd.score[unlist(linc.func) %>% names, ] %>% t)
}) %>% do.call(rbind, .)

# %% [code]


# %% [markdown]
### Volcano plots for the enrichment of immune cell types for tumors with high TILSig and low TILSig calculated based on the NES score from the gene set enrichment analysis (GSEA)

# %% [code]
createGSEAinput <- function (prefix = "GSE1009", exprSet = example_exprSet, group_list,
    destdir = ".")
{
    gct_file = paste0(prefix, ".gct")
    sink(gct_file)
    cat("#1.2\n")
    cat(paste0(nrow(exprSet), "\t", length(group_list), "\n"))
    sink()
    gct_out <- cbind(NAME = rownames(exprSet), Description = "na",
        exprSet)
    write.table(gct_out, gct_file, append = T, quote = F, row.names = F,
        sep = "\t")
    cls_file = paste0(prefix, ".cls")
    sink(cls_file)
    cat(paste0(length(group_list), " ", length(unique(group_list)),
        " 1\n"))
    cat(paste0("# ", paste(levels(group_list), collapse = " "),
        "\n"))
    cat(paste(group_list, collapse = " "))
    sink()
}

# %% [code]
#tcga.obj.sub = readRDS(file.path(out.data.dir, 'tcga.obj.sub.rds'))

# %% [code]
tcga.obj.sub@meta.data$Class <- ifelse(res.cox$group == 'Low risk', 'Low', 'High')
tcga.obj.sub@meta.data$Class <- factor(tcga.obj.sub@meta.data$Class, levels = c('High', 'Low'))
#saveRDS(tcga.obj.sub, file = file.path(out.data.dir, 'tcga.obj.sub.rds'))

# %% [code]
anno <- read.table('../0.data/gencode.gene.info.v22.tsv', sep = '\t', header = T) %>% subset(., gene_type == 'protein_coding')
head(anno)
com.genes <- intersect(rownames(tcga.obj.sub),anno$gene_name)
length(com.genes)

# %% [code]
cogena::gmtlist2file(marker.lst, filename = '../0.data/markers.gmt')

# %% [code]
exprs <- FetchData(tcga.obj.sub, vars = com.genes) %>% t
head(exprs)[, 1:10]

# %% [code]
es.scores <- gsva(exprs, marker.lst, method = 'ssgsea')

# %% [code]
label <- tcga.obj.sub@meta.data$Class
names(label) <- colnames(tcga.obj.sub)
group.list <- factor(label)

design <- model.matrix(~0 + group.list)
colnames(design) <- levels(group.list)
rownames(design) <- colnames(es.scores)
contrast.matrix <- makeContrasts('High-Low',levels = design)
fit.lm <- lmFit(es.scores, design)
fit2 <- contrasts.fit(fit.lm, contrast.matrix)
fit2 <- eBayes(fit2)

DEgeneSets <- topTable(fit2, coef=1, number=Inf, p.value=1e-2, adjust = "BH")

# %% [code]
createGSEAinput(prefix = ".expr", exprSet = exprs %>% quantileNorm(.), tcga.obj.sub@meta.data$Class, destdir = ".")

# %% [code]
gesa.res <- GSEA::GSEA('.expr.gct', '.expr.cls', gs.db = '../0.data/markers.gmt', output.directory = file.path(out.figs.dir, 'L_vs_H'), collapse.mode = 'max')

# %% [code]
gesa.res

# %% [code]
saveRDS(gesa.res, file = file.path(out.data.dir, 'gesa.res.rds'))

# %% [code]
plot.df <- rbind.data.frame(gesa.res$report1, gesa.res$report2)[, c('GS', 'NES', 'NOM p-val')]
plot.df <- cbind.data.frame(plot.df, Class = c(rep('Low', dim(gesa.res$report1)[1]), rep('High', dim(gesa.res$report2)[1])))
colnames(plot.df)[3] <- 'Pval'
plot.df[, 2] <- as.numeric(plot.df[, 2])
plot.df[, 3] <- as.numeric(plot.df[, 3])
head(plot.df)

# %% [code]
cols <- PAIRWISE_COLORS %>% unlist
names(cols) <- c('High', 'Low')
ggplot(plot.df, aes(x = -NES, y = -log10(Pval), color = Class)) + 
    geom_point(size = 8, alpha = 0.6) +     
    theme_classic(base_size = 20) + 
    xlab('Immune cell types enrichment (NES)') + 
    geom_vline(xintercept = 0, lty = 'dotted', lwd = 1.5) + 
    scale_color_manual(values = cols) + 
    ggrepel::geom_text_repel(
        data = plot.df,
        aes(label = GS),
        size = 5,
        box.padding = unit(0.35, "lines"),
        point.padding = unit(0.3, "lines")
      ) + ylab('-log10(P-value)')
ggsave(file.path(out.figs.dir, 'valcon.plot.immmuneCells.pdf'), width = 12, height = 7)

# %% [markdown]
### Classification using lincRNA genes

# %% [code]
hub.genes.sub.sub <- setdiff(hub.genes.sub, c('LINC01508', 'AL022344.7', 'AF131215.8', 'GATA6_AS1'))
expr.linc <- FetchData(tcga.obj.sub, vars = hub.genes.sub.sub)
head(expr.linc)[, 1:10]

# %% [code]
results.clust <- ConsensusClusterPlus(t(log2(1 + expr.linc) %>% scale), maxK=6, reps=50, pItem=0.8, pFeature=1, title=file.path(out.figs.dir, 'Consens'), clusterAlg="pam", distance="pearson", seed=123456, plot="pdf")

# %% [code]
sub.clinical$Groups <- as.character(results.clust[[4]]$consensusClass)
res.cox.bak <- OS.analysis(
    sub.clinical, 
    c('#8A0E1A', '#3574CE', '#ED8141', 'green', 'red'), 
    F, 
    cutoff = F, 
    prefix = 'TCGA_selected_genesets_OS_Clusters.pdf',
    out.figs.dir = out.figs.dir,
    title = sprintf('TCGA-BRAC data (n = %g)', dim(sub.clinical)[1])
)

# %% [code]
sub.clinical$Score <- as.vector(risk.socres)

# %% [code]
comparisons <- pairwiseComp(c('1', '2', '3', '4'))
ggplot(sub.clinical, aes(x = Groups, y = Score, fill = Groups)) + geom_boxplot() + theme_classic(base_size = 20) + geom_signif(comparisons = comparisons, step_increase = 0.1) + ylab('Risk score') + xlab('Cluster')
ggsave(file.path(out.figs.dir, 'clusters.parewise.sig.pdf'))

# %% [code]
class.lab <- class.lab.tmp <- as.character(results.clust[[4]]$consensusClass)

# %% [code]
class.lab.tmp[class.lab.tmp %in% c('2', '3')] <- '2_3'
table(class.lab.tmp)

# %% [code]
sub.clinical$Groups <- class.lab.tmp
res.cox.bak <- OS.analysis(
    sub.clinical, 
    c('#8A0E1A', '#3574CE', '#ED8141', 'green', 'red'), 
    F, 
    cutoff = F, 
    prefix = 'TCGA_selected_genesets_OS_Clusters_merged.pdf',
    out.figs.dir = out.figs.dir,
    title = sprintf('TCGA-BRAC data (n = %g)', dim(sub.clinical)[1])
)

# %% [code]
Idents(tcga.obj.sub) <- class.lab.tmp

# %% [code]
anno <- read.table('../0.data/gencode.gene.info.v22.tsv', sep = '\t', header = T) %>% subset(., gene_type == 'protein_coding')
head(anno)
com.genes <- intersect(rownames(tcga.obj.sub),anno$gene_name)
length(com.genes)

# %% [code]
tcga.obj.sub.sub <- subset(tcga.obj.sub, features = com.genes)
dim(tcga.obj.sub.sub)

# %% [code]
label <- ifelse(res.cox$group == 'High risk', 'High', 'Low')
tcga.obj.sub.sub@meta.data$Group <- label
names(label) <- colnames(tcga.obj.sub.sub)
group.list <- factor(label)

design <- model.matrix(~0 + group.list)
colnames(design) <- levels(group.list)
rownames(design) <- colnames(tcga.obj.sub.sub)
contrast.matrix <- makeContrasts('High-Low',levels = design)
fit.lm <- lmFit(GetAssayData(tcga.obj.sub.sub) %>% as.matrix, design)
fit2 <- contrasts.fit(fit.lm, contrast.matrix)
fit2 <- eBayes(fit2)
DEgeneSets <- topTable(fit2, coef=1, number=Inf, p.value=1e-2, adjust="BH")

DEgeneSets.sub <- subset(DEgeneSets, logFC > 4 | logFC < -4)
head(DEgeneSets.sub)
dim(DEgeneSets.sub)

# %% [code]
x <- FetchData(tcga.obj.sub.sub, vars = rownames(DEgeneSets.sub)) %>% {log2(1 + .)} %>% as.matrix
y <- factor(label)

alpha1_fit <- glmnet(x, y, alpha = 1, family = 'binomial')
alpha1.fit <- cv.glmnet(x, y, type.measure = "class", alpha = 1, family = "binomial")
print(alpha1.fit)
c <- as.data.frame(coef(alpha1_fit, s=alpha1.fit$lambda.1se))
names(c) <-'coef'
lasso.cox.gene.list <- rownames(subset(c, abs(coef)>0))[-1]
length(lasso.cox.gene.list)

# %% [code]
DoHeatmap(tcga.obj.sub.sub %>% NormalizeData %>% ScaleData, features = lasso.cox.gene.list, group.by = 'Group')

# %% [code]
source('CIBERSORT.R')
load('../0.data/LM22.Rdata')

# %% [code]
res.cib <- CIBERSORT(LM22, GetAssayData(tcga.obj.sub) %>% as.matrix)

# %% [code]
colnames(res.cib)[1:22]

# %% [code]
data <- res.cib[, 1:22] %>% as.data.frame
data$label <- label

# %% [code]
kk = tidyr::gather(data, 'Label', 'Frac', -label)
head(kk)
kk$Label <- factor(kk$Label, levels = colnames(LM22))

# %% [code]
options(repr.plot.width = 20, repr.plot.height = 10)
cols <- unlist(PAIRWISE_COLORS)
names(cols) <- c('High', 'Low')
ggplot(kk, aes(x = Label, y = Frac, fill = label)) + geom_boxplot(outlier.shape = NA) + stat_compare_means(label = "p.signif") + theme_classic(base_size = 20)  + theme(axis.text.x = element_text(angle = 45, vjust = 1, hjust=1), legend.position="top") + xlab('') + ylab('Relative fraction') + scale_fill_manual(values = cols)
ggsave(file.path(out.figs.dir, 'cibersort.frac.pdf'), width = 12, height = 7)

# %% [code]
colnames(data)[c(1, 4, 15,16,19)]

# %% [code]
data <- res.cib[, c(1, 3, 4, 6,7,8,9,12,13,15,16,19)] %>% scale %>% as.data.frame

# %% [code]
set.seed(1234)   
data <- FetchData(tcga.obj.sub, vars ='LINC00667') %>% {log2(1 + .)} %>% scale %>%  as.data.frame

#data <- cbind.data.frame(data, data.bak)
data$label <- Idents(tcga.obj.sub)
ind <- sample(2, nrow(data), replace = T, prob = c(0.7, 0.3))
ind <- ifelse(ind == 2, 0, 1)
train_data <- data[ind==1, ] #训练数据集
test_data <- data[ind==0, ] #测试数据集

# %% [code]
svm_model <- svm(formula=label ~ ., data = train_data, cross = 10, scale = T) #十折交叉验证
svm_pred <- predict(object = svm_model, newdata = test_data, type = "class", kernel="linear")
svm_model$accuracies
cor.rat <- sum(svm_pred == test_data$label)/nrow(test_data)
print(paste0("该SVM模型下测试集预测准确率为",cor.rat,'.'))

# %% [code]
saveRDS(hub.genes.sub, file = 'hub.genes.sub')

# %% [markdown]
### PAN-cancer analysis

# %% [code]
model.res <- lapply(list.files('../0.data/Pan.cancer', pattern = 'TCGA-', full.names  = T), function(fil) {
    obj <- readRDS(fil)
    sub.clinical.tmp <- obj@meta.data[, c('patient', 'vital_status', 'days_to_death', 'days_to_last_follow_up')]
    sub.clinical.tmp$Sur <- sub.clinical.tmp$vital_status == "Dead"
    sub.clinical.tmp$Time <- ifelse(sub.clinical.tmp$Sur, sub.clinical.tmp$days_to_death, sub.clinical.tmp$days_to_last_follow_up)

    expr.tmp <- FetchData(obj, vars = gsub('_', '-', hub.genes.sub))  %>% { log2(1 + .)}
    coefs <- mult.var.cox$coefficients[!is.na(mult.var.cox$coefficients)]
    select.sets <- names(coefs)
    risk.ss <- coefs %*% t(as.matrix(expr.tmp[, gsub('_', '-', select.sets)]))
    sub.clinical.tmp$Groups <- as.vector(risk.ss) 

    formula.fmt <- as.formula(paste0('Surv(Time, Sur)~', 'Groups'))

    tmp.cox <- OS.analysis(sub.clinical.tmp, c('#8A0E1A', '#3574CE'), T, cutoff = T)
    sub.clinical.tmp[, 'Groups'] <- sub.clinical.tmp[, 'Groups'] > tmp.cox$cut.off
    uni.cox <- coxph(formula.fmt, data = sub.clinical.tmp)
    return(list(model = uni.cox, score = risk.ss))
})

# %% [code]
cancers <- gsub('.*TCGA-|-Obj.rds', '', list.files('../0.data/Pan.cancer', pattern = 'TCGA-', full.names  = T))

# %% [code]
model.lst <- lapply(model.res, function(x) x$model)
model.score <- lapply(1 : length(cancers), function(x) { 
    score <- model.res[[x]]$score
    label.cancer <- rep(cancers[x], dim(score)[2])
    return(cbind.data.frame(Score = as.vector(score), Label = label.cancer))
}) %>% do.call(rbind, .)

# %% [code]
head(model.score)

# %% [code]
model.score$Label <- factor(model.score$Label, levels = cancers)

# %% [code]
model.score$Label <- factor(model.score$Label, levels = cancers)
ggplot(model.score, aes(x = Label, y = Score, color = Label)) + geom_boxplot() + scale_color_manual(values = unlist(CANCER_COLORS)) + theme_bw(base_size = 20) + theme(axis.text.x = element_text(angle = 45, vjust = 1, hjust=1), legend.position="none") + ylim(-5, 5) + xlab('') + ylab('LincSI')

# %% [code]
names(model.lst) <- gsub('.*TCGA-|-Obj.rds', '', list.files('../0.data/Pan.cancer', pattern = 'TCGA-', full.names  = T))

# %% [code]
model.lst

# %% [code]
univ.results <- lapply(model.lst, function(x){
    x <- summary(x)
    p.value <- signif(x$wald["pvalue"], digits = 2)
    HR <-signif(x$coef[2], digits = 2)
    lower.95 <- signif(x$conf.int[,"lower .95"], 2)
    upper.95 <- signif(x$conf.int[,"upper .95"], 2)
    conf <- paste0(HR, " (", lower.95, "-", upper.95, ")")
    res <- c(HR, lower.95, upper.95, conf, p.value)
    return(res)
}) %>% as.data.frame %>% t

rownames(univ.results) <- names(model.lst)

colnames(univ.results) <- c('HR', 'lower.95', 'upper.95', 'conf', 'p.value')
plot.res <- cbind.data.frame(charac = rownames(univ.results), univ.results)
plot.res[plot.res == Inf] <- 9999
plot.res[, 2] <- as.numeric(plot.res[, 2]) %>% { log2(1 + .) }
plot.res[, 3] <- as.numeric(plot.res[, 3]) %>% { log2(1 + .) }
plot.res[, 4] <- as.numeric(plot.res[, 4]) %>% { log2(1 + .) }
plot.res[, 6] <- as.numeric(plot.res[, 6])
plot.res <- plot.res[order(plot.res$p.value), ]
plot.res['TGCT', 'upper.95'] <- 1
plot.res[plot.res == Inf] <- 999

pdf(file.path(out.figs.dir, 'pan.cancer.hub.genes.forestplot.pdf'), width = 8, height = 10)
forestplot(
    plot.res[, c(1, 5, 6)],
    mean = plot.res[, 2],
    lower = plot.res[, 3],
    upper = plot.res[, 4],
    zero = 1,
    col=fpColors(box="darkblue", lines="black", zero = "gray50"),
    boxsize = 0.3,
    graph.pos = 2
)
dev.off()

# %% [code]
head(univ.results)

# %% [code]
grid.table(univ.results)

# %% [code]
univ.results %>% head

# %% [code]
subset(as.data.frame(univ.results), p.value <= 0.01)


# %% [code]
univ.results <- as.data.frame(univ.results)
univ.results[, 'p.value'] <- as.numeric(univ.results[, 'p.value'])

# %% [code]
sig.cancers <- subset(as.data.frame(univ.results), p.value <= 0.01) %>% rownames
sig.cancers <- setdiff(sig.cancers, 'BRCA')

# %% [code]
options(repr.plot.width = 10, repr.plot.height = 10)
cox.res <- lapply(sig.cancers, function(cancer) {
    obj <- readRDS(sprintf('../0.data/Pan.cancer/TCGA-%s-Obj.rds', cancer))
    obj.sub <- subset(obj, sample_type == 'Primary Tumor' | sample_type == 'Metastatic' | sample_type == 'Primary Blood Derived Cancer - Peripheral Blood')
    sub.clinical.tmp <- obj.sub@meta.data[, c('patient', 'vital_status', 'days_to_death', 'days_to_last_follow_up')]
    sub.clinical.tmp$Sur <- sub.clinical.tmp$vital_status == "Dead"
    sub.clinical.tmp$Time <- ifelse(sub.clinical.tmp$Sur, sub.clinical.tmp$days_to_death, sub.clinical.tmp$days_to_last_follow_up) / 365

    expr.tmp <- FetchData(obj.sub, vars = gsub('_', '-', hub.genes.sub))  %>% { log2(1 + .)}
    coefs <- mult.var.cox$coefficients[!is.na(mult.var.cox$coefficients)]
    select.sets <- names(coefs)
    risk.ss <- coefs %*% t(as.matrix(expr.tmp[, gsub('_', '-', select.sets)]))
    sub.clinical.tmp$Groups <- as.vector(risk.ss) 
    tmp.cox <- OS.analysis(sub.clinical.tmp, c('#8A0E1A', '#3574CE'), F, cutoff = T, prefix = sprintf('TCGA_%s_OS.pdf', cancer), risk.table = F, title = cancer)
})

# %% [code]
sur.plot <- lapply(cox.res, function(x) x$gplot)
length(sur.plot)

# %% [code]
options(repr.plot.width = 10, repr.plot.height = 20)
res.plot <-arrange_ggsurvplots(sur.plot, print = FALSE, ncol = 3, nrow = 4, risk.table.height = 0)
ggsave(file.path(out.figs.dir, 'Pan.cancer.sig.pdf'), plot = res.plot, width = 10, height = 13)
res.plot

# %% [code]
library(estimate)
esti.res <- lapply(sig.cancers, function(cancer) {
    obj <- readRDS(sprintf('../0.data/Pan.cancer/TCGA-%s-Obj.rds', cancer))
    obj.sub <- subset(obj, sample_type == 'Primary Tumor' | sample_type == 'Metastatic' | sample_type == 'Primary Blood Derived Cancer - Peripheral Blood')
    tmp.xls <- file.path(out.data.dir, 'tmp_training_data.xls')
    tmp.gct <- file.path(out.data.dir, 'tmp_training_data.gct')
    tmp.score <- file.path(out.data.dir, 'tmp_immune_scores.gct')

    write.table(GetAssayData(obj.sub) %>% as.matrix, tmp.xls, sep = '\t', row.names = TRUE, col.names = NA, quote = FALSE)
    filterCommonGenes(tmp.xls, output.f = tmp.gct, id = "GeneSymbol")
    estimateScore(tmp.gct, tmp.score, platform  = 'affymetrix')
    purity.score <- read.table(tmp.score, sep = '\t', header = TRUE, row.names = 1, skip = 2) %>% .[, -1] 
})

# %% [code]
names(esti.res) <- sig.cancers

# %% [code]
risk.ss <- lapply(sig.cancers, function(cancer) {
    obj <- readRDS(sprintf('../0.data/Pan.cancer/TCGA-%s-Obj.rds', cancer))
    obj.sub <- subset(obj, sample_type == 'Primary Tumor' | sample_type == 'Metastatic' | sample_type == 'Primary Blood Derived Cancer - Peripheral Blood')
    sub.clinical.tmp <- obj.sub@meta.data[, c('patient', 'vital_status', 'days_to_death', 'days_to_last_follow_up')]
    sub.clinical.tmp$Sur <- sub.clinical.tmp$vital_status == "Dead"
    sub.clinical.tmp$Time <- ifelse(sub.clinical.tmp$Sur, sub.clinical.tmp$days_to_death, sub.clinical.tmp$days_to_last_follow_up)

    expr.tmp <- FetchData(obj.sub, vars = gsub('_', '-', hub.genes.sub))  %>% { log2(1 + .)}
    coefs <- mult.var.cox$coefficients[!is.na(mult.var.cox$coefficients)]
    select.sets <- names(coefs)
    risk.ss <- coefs %*% t(as.matrix(expr.tmp[, gsub('_', '-', select.sets)]))
    return(as.vector(risk.ss))
})

# %% [code]
names(risk.ss) <- sig.cancers

# %% [code]
sig.cancers <- c('ACC','BLCA','COAD','ESCA','HNSC','KIRP','LIHC','MESO','SARC','SKCM','UVM')

# %% [code]
est.plot <- lapply(1 : length(sig.cancers), function(x) {
    group <- cox.res[[x]]$group
    cbind.data.frame(esti.res[[x]][c(1, 2), ] %>% t %>% scale, Group = group, Cancer = sig.cancers[x])    
}) %>% do.call(rbind, .)

# %% [code]
sca.df <- cbind.data.frame(Risk = risk.ss$UVM, Immune = esti.res[['UVM']] %>% .[2, ] %>% t %>% scale) %>% as.data.frame

# %% [code]
options(repr.plot.width = 6, repr.plot.height = 6)
ggplot(data = sca.df, aes(x = Risk, y = ImmuneScore)) + geom_point(size = 3, color = 'blue', alpha = 0.5) + geom_smooth(method = "lm", se = T, color = 'red', lwd = 1.5) + stat_cor(method="pearson") + theme_classic(base_size = 20) + theme(legend.position = 'none') + xlab('Risk score') + ylab('Immune score')
ggsave(file.path(out.figs.dir, 'UVM.risk.immune.pdf'), width = 6, height = 6)

# %% [code]
head(est.plot)

# %% [code]
est.plot <- tidyr::gather(est.plot, 'Label', 'Score', -Group, -Cancer)
head(est.plot)

# %% [code]
options(repr.plot.width = 15, repr.plot.height = 6)
est.plot.stromal <- subset(est.plot, Label == 'ImmuneScore')
cols <- unlist(PAIRWISE_COLORS)
names(cols) <- c('High risk', 'Low risk')
ggplot(data = est.plot.stromal, aes(x = Cancer, y = Score, fill = Group)) + geom_boxplot(outlier.shape = NA) + theme_bw(base_size = 20) + stat_compare_means(method = 't.test', label = "p.signif") + theme_classic(base_size = 20)  + theme(axis.text.x = element_text(angle = 45, vjust = 1, hjust=1), legend.position="top") + xlab('')  + ylab('Immune Score') + scale_fill_manual(values = cols)
ggsave(file.path(out.figs.dir, 'Immune.score.pan.cancer.pdf'), width = 8, height = 6)

# %% [code]
options(repr.plot.width = 15, repr.plot.height = 6)
est.plot.stromal <- subset(est.plot, Label == 'StromalScore')
ggplot(data = est.plot.stromal, aes(x = Cancer, y = Score, fill = Group)) + geom_boxplot(outlier.shape = NA) + theme_bw(base_size = 20) + stat_compare_means(method = 't.test', label = "p.signif") + theme_classic(base_size = 20)  + theme(axis.text.x = element_text(angle = 45, vjust = 1, hjust=1), legend.position="top") + xlab('')  + ylab('Stromal Score')

# %% [code]
ips.ss <- lapply(sig.cancers, function(cancer) {
    obj <- readRDS(sprintf('../0.data/Pan.cancer/TCGA-%s-Obj.rds', cancer))
    obj.sub <- subset(obj, sample_type == 'Primary Tumor' | sample_type == 'Metastatic' | sample_type == 'Primary Blood Derived Cancer - Peripheral Blood')
    source('IPS.R')
    ips.score <- IPSCore(GetAssayData(obj.sub) %>% as.data.frame %>% { log2(1 + .) })
})

# %% [code]
est.plot <- lapply(1 : length(sig.cancers), function(x) {   
    group <- cox.res[[x]]$group
    dim(group)
    dim(ips.ss[[x]])
    cbind.data.frame(IPS = ips.ss[[x]][, 6], Group = group, Cancer = sig.cancers[x])  
}) %>% do.call(rbind, .)

# %% [code]
head(est.plot)

# %% [code]
options(repr.plot.width = 15, repr.plot.height = 6)
ggplot(data = est.plot, aes(x = Cancer, y = IPS, fill = Group)) + geom_boxplot(outlier.shape = NA) + theme_bw(base_size = 20) + stat_compare_means(label = "p.signif") + theme_classic(base_size = 20)  + theme(axis.text.x = element_text(angle = 45, vjust = 1, hjust=1), legend.position="top") + xlab('') 

# %% [code]
log2FcCalc <- lapply(sig.cancers, function(cancer) {    
    obj <- readRDS(sprintf('../0.data/Pan.cancer/TCGA-%s-Obj.rds', cancer))
    if (!'Solid Tissue Normal' %in% (obj@meta.data$sample_type %>% unique)) return(NA)
    obj.tumor <- subset(obj, sample_type == 'Primary Tumor' | sample_type == 'Metastatic' | sample_type == 'Primary Blood Derived Cancer - Peripheral Blood')
    obj.normal <- subset(obj, sample_type == 'Solid Tissue Normal')
    tumor.exprs <- colMeans(FetchData(obj.tumor, vars = gsub('_', '-', hub.genes.sub)))
    normal.exprs <- colMeans(FetchData(obj.normal, vars = gsub('_', '-', hub.genes.sub)))
    log2(tumor.exprs / (0.01 + normal.exprs))
})

# %% [code]
names(log2FcCalc) <- sig.cancers
log2FcCalc <- log2FcCalc[!is.na(log2FcCalc)]
log2FcCalc <- log2FcCalc %>% as.data.frame
log2FcCalc

# %% [code]
options(repr.plot.width = 20, repr.plot.height = 4)

pheatmap::pheatmap(t(log2FcCalc), cluster_rows = T, cluster_cols = T, fontsize = 15, file = file.path(out.figs.dir, 'log2fc.heatmap.pdf'), height = 5, width = 12)

# %% [code]
pheatmap::pheatmap(t(log2FcCalc), cluster_rows = F, cluster_cols = F, fontsize = 15)

# %% [code]
log2FcCalc <- lapply(sig.cancers, function(cancer) {
    obj <- readRDS(sprintf('../0.data/Pan.cancer/TCGA-%s-Obj.rds', cancer))
    obj.sub <- subset(obj, sample_type == 'Primary Tumor' | sample_type == 'Metastatic' | sample_type == 'Primary Blood Derived Cancer - Peripheral Blood')
    sub.clinical.tmp <- obj.sub@meta.data[, c('patient', 'vital_status', 'days_to_death', 'days_to_last_follow_up')]
    sub.clinical.tmp$Sur <- sub.clinical.tmp$vital_status == "Dead"
    sub.clinical.tmp$Time <- ifelse(sub.clinical.tmp$Sur, sub.clinical.tmp$days_to_death, sub.clinical.tmp$days_to_last_follow_up) / 365

    expr.tmp <- FetchData(obj.sub, vars = gsub('_', '-', hub.genes.sub))  %>% { log2(1 + .)}
    coefs <- mult.var.cox$coefficients[!is.na(mult.var.cox$coefficients)]
    select.sets <- names(coefs)
    risk.ss <- coefs %*% t(as.matrix(expr.tmp[, gsub('_', '-', select.sets)]))
    sub.clinical.tmp$Groups <- as.vector(risk.ss) 
    tmp.cox <- OS.analysis(sub.clinical.tmp, c('#8A0E1A', '#3574CE'), T, cutoff = T, prefix = sprintf('TCGA_%s_OS.pdf', cancer), risk.table = F, title = cancer, out.figs.dir = out.figs.dir)
    obj.sub@meta.data$Group <- tmp.cox$group
    obj.sub.high <- subset(obj.sub, Group == 'High risk')
    obj.sub.low <- subset(obj.sub, Group == 'Low risk')
        
    tumor.exprs <- colMeans(FetchData(obj.sub.high, vars = gsub('_', '-', hub.genes.sub)))
    normal.exprs <- colMeans(FetchData(obj.sub.low, vars = gsub('_', '-', hub.genes.sub)))
    log2(tumor.exprs / (0.01 + normal.exprs))   
})

# %% [code]
names(log2FcCalc) <- sig.cancers
log2FcCalc <- log2FcCalc[!is.na(log2FcCalc)]
log2FcCalc <- log2FcCalc %>% as.data.frame
log2FcCalc

# %% [code]
options(repr.plot.width = 20, repr.plot.height = 4)

pheatmap::pheatmap(t(log2FcCalc), cluster_rows = T, cluster_cols = T, fontsize = 15, file = file.path(out.figs.dir, 'log2fc.high.vs.low.heatmap.pdf'), height = 5, width = 12)

# %% [code]
pheatmap::pheatmap(t(log2FcCalc), cluster_rows = F, cluster_cols = F, fontsize = 15)

# %% [code]
log2FcCalc <- lapply(sig.cancers, function(cancer) {
    obj <- readRDS(sprintf('../0.data/Pan.cancer/TCGA-%s-Obj.rds', cancer))
    obj.sub <- subset(obj, sample_type == 'Primary Tumor' | sample_type == 'Metastatic' | sample_type == 'Primary Blood Derived Cancer - Peripheral Blood')
    sub.clinical.tmp <- obj.sub@meta.data[, c('patient', 'vital_status', 'days_to_death', 'days_to_last_follow_up')]
    sub.clinical.tmp$Sur <- sub.clinical.tmp$vital_status == "Dead"
    sub.clinical.tmp$Time <- ifelse(sub.clinical.tmp$Sur, sub.clinical.tmp$days_to_death, sub.clinical.tmp$days_to_last_follow_up) / 365

    expr.tmp <- FetchData(obj.sub, vars = gsub('_', '-', hub.genes.sub))  %>% { log2(1 + .)}
    coefs <- mult.var.cox$coefficients[!is.na(mult.var.cox$coefficients)]
    select.sets <- names(coefs)
    risk.ss <- coefs %*% t(as.matrix(expr.tmp[, gsub('_', '-', select.sets)]))
    sub.clinical.tmp$Groups <- as.vector(risk.ss) 
    tmp.cox <- OS.analysis(sub.clinical.tmp, c('#8A0E1A', '#3574CE'), T, cutoff = T, prefix = sprintf('TCGA_%s_OS.pdf', cancer), risk.table = F, title = cancer, out.figs.dir = out.figs.dir)
    obj.sub@meta.data$Group <- tmp.cox$group
    obj.sub.high <- subset(obj.sub, Group == 'High risk')
    obj.sub.low <- subset(obj.sub, Group == 'Low risk')
        
    tumor.exprs <- colMeans(GetAssayData(obj.sub.high) %>% as.matrix %>% t)
    normal.exprs <- colMeans(GetAssayData(obj.sub.low) %>% as.matrix %>% t)
    log2(tumor.exprs / (0.01 + normal.exprs))   
}) %>% as.data.frame

# %% [code]
names(log2FcCalc) <- sig.cancers
head(log2FcCalc)

# %% [code]
ctl.score <- list(CTL = c('CD8A', 'CD8B', 'GZMA', 'GZMB', 'PRF1'))

# %% [code]
anno <- read.table('../0.data/gencode.gene.info.v22.tsv', sep = '\t', header = T) %>% subset(., gene_type == 'protein_coding')
head(anno)
com.genes <- intersect(rownames(tcga.obj.sub),anno$gene_name)
length(com.genes)

# %% [code]
log2FcCalc <- log2FcCalc[com.genes, ]

# %% [code]
dim(log2FcCalc)

# %% [code]
order.tar <- log2FcCalc[, 'BLCA']
names(order.tar) <- rownames(log2FcCalc)
order.tar <- order.tar[!is.na(order.tar)]
order.tar <- order.tar[order.tar != -Inf]
order.tar <- sort(order.tar, decreasing = T)

# %% [code]
markers.sub <- subset(markers, Immunity == 'Adaptive')$Metagene
length(markers.sub)

# %% [code]
options(repr.plot.width = 10, repr.plot.height = 4)
p1 <- plotEnrichment(markers.sub, order.tar, ticksSize  = 1) + theme_bw(base_size = 20) + ylab('Enrichment score') + xlab('Rank') + ggtitle('BLCA') + theme(plot.title = element_text(hjust = 0.5))
p1

# %% [code]
order.tar <- log2FcCalc[, 'UVM']
names(order.tar) <- rownames(log2FcCalc)
order.tar <- order.tar[!is.na(order.tar)]
order.tar <- order.tar[order.tar != -Inf]
order.tar <- sort(order.tar, decreasing = T)

# %% [code]
options(repr.plot.width = 10, repr.plot.height = 4)
p2 <- plotEnrichment(markers.sub, order.tar, ticksSize  = 1) + theme_bw(base_size = 20) + ylab('Enrichment score') + xlab('Rank') + ggtitle('UVM') + theme(plot.title = element_text(hjust = 0.5))
p2

# %% [code]
order.tar <- log2FcCalc[, 'ACC']
names(order.tar) <- rownames(log2FcCalc)
order.tar <- order.tar[!is.na(order.tar)]
order.tar <- order.tar[order.tar != -Inf]
order.tar <- sort(order.tar, decreasing = T)
p3 <- plotEnrichment(markers.sub, order.tar, ticksSize  = 1) + theme_bw(base_size = 20) + ylab('Enrichment score') + xlab('Rank') + ggtitle('ACC') + theme(plot.title = element_text(hjust = 0.5))
p3

# %% [code]
options(repr.plot.width = 10, repr.plot.height = 8)
ggarrange(p3, p1, p2, nrow = 3)
ggsave(file.path(out.figs.dir, 'gsea.immune.pdf'), width = 8, height = 10)

# %% [code]
plotEnrichment <- function (pathway, stats, gseaParam = 1, ticksSize = 0.2) 
{
    rnk <- rank(-stats)
    ord <- order(rnk)
    statsAdj <- stats[ord]
    statsAdj <- sign(statsAdj) * (abs(statsAdj)^gseaParam)
    statsAdj <- statsAdj/max(abs(statsAdj))
    pathway <- unname(as.vector(na.omit(match(pathway, names(statsAdj)))))
    pathway <- sort(pathway)
    gseaRes <- calcGseaStat(statsAdj, selectedStats = pathway, 
        returnAllExtremes = TRUE)
    bottoms <- gseaRes$bottoms
    tops <- gseaRes$tops
    n <- length(statsAdj)
    xs <- as.vector(rbind(pathway - 1, pathway))
    ys <- as.vector(rbind(bottoms, tops))
    toPlot <- data.frame(x = c(0, xs, n + 1), y = c(0, ys, 0))
    diff <- (max(tops) - min(bottoms))/8
    x = y = NULL
    g <- ggplot(toPlot, aes(x = x, y = y)) + geom_point(color = "green", 
        size = 0.5) + geom_hline(yintercept = max(tops), colour = "red", 
        linetype = "dashed", size = 1) + geom_hline(yintercept = min(bottoms), 
        colour = "red", linetype = "dashed", size = 1.0) + geom_hline(yintercept = 0, 
        colour = "black", size = 1.0) + geom_line(color = "green", size = 1.5) + theme_bw() + 
        geom_segment(data = data.frame(x = pathway), mapping = aes(x = x, 
            y = -diff/2, xend = x, yend = diff/2), size = ticksSize) + 
        theme(panel.border = element_blank(), panel.grid.minor = element_blank()) + 
        labs(x = "rank", y = "enrichment score")
    g
}

# %% [code]
sessionInfo()

# %% [code]


# %% [code]
