# Supplementary material for: Oncogenic signaling pathway-related long non-coding RNAs for predicting prognosis and immunotherapy response in breast cancer
Source: Front Immunol. 2022 Aug 4;13:891175. doi: 10.3389/fimmu.2022.891175 (PMC9386474; doi:10.3389/fimmu.2022.891175)
Supplement: Supplementary Table 1 — Cancer type and sample information. [file DataSheet_1.zip › Source.Data/Tumor_Pathway_Geneset.xlsx]

## Sheet: Sheet1
RTK_RAS	NOTCH	HIPPO	WNT	PI3K	CELL_CYCLE	TGF_Beta	MYC	TP53	NRF2
EGFR	ARRDC1	YAP1	AMER1	MTOR	CDKN2A	TGFBR1	MYC	MDM2	NFE2L2
IGF1R	CNTN6	WWTR1	APC	PIK3CA	CCND1	TGFBR2	MYCN	MDM4	KEAP1
ERBB2	CREBBP	TEAD2	AXIN1	PIK3CB	CCNE1	ACVR2A	MAX	RPS6KA3	CUL3
ERBB3	EP300	STK4	AXIN2	PTEN	CDK4	ACVR1B	MGA	TP53
ERBB4	HES1	STK3	CTNNB1	PIK3R1	CDK6	SMAD2	MLX	ATM
FGFR1	HES2	SAV1	DKK1	PIK3R2	RB1	SMAD3	MNT	CHEK2
FGFR2	HES3	LATS1	DKK2	PIK3R3	CCND2	SMAD4	MXI1
FGFR3	HES4	LATS2	DKK3	INPP4B	CCND3
FGFR4	HES5	МОВ1А	DKK4	STK11	CDK2
MET	HEY1	MOB1B	GSK3B	AKT1	E2F1
KIT	HEY2	PTPN14	LRP5	AKT2	E2F3
PDGFRA	HEYL	NF2	SFRP1	AKT3	SDKN1A
NTRK1	KAT2B	WWC1	SFRP2	PPP2R1A	CDKN1B
NTRK2	KDM5A	TAOK1	SFRP4	TSC1	CDKN2B
NTRK3	NOTCH1	TAOK2	SFRP5	TSC2	CDKN2C
ABL1	NOTCH2	TAOK3	TCF7	RHEB
RET	NOTCH3	CRB1	TCF7L1	RPTOR
ALK	NOTCH4	CRB2	TCF7L2	RICTOR
ROS1	NOV	CRB3	TLE1
FLT3	PSEN2	FAT1	TLE2
JAK2	SPEN	FAT2	TLE3
SOS1	FBXW7	FAT3	TLE4
CBL	THBS2	FAT4	WIF1
PTPN11	CUL1	DCHS1	ZNRF3
ERRFI1	NCOR1	DCHS2
NF1	NCOR2	CSNK1E
BASA1	HDAC1	CSNK1D
RASA1	JAG2
RAC1	MAML3
KRAS	DNER
HRAS
NRAS
ARAF
BRAF
RAF1
MAP2K1
MAPK1
MAP2K2
