# Supplementary material for: Oncogenic signaling pathway-related long non-coding RNAs for predicting prognosis and immunotherapy response in breast cancer
Source: Front Immunol. 2022 Aug 4;13:891175. doi: 10.3389/fimmu.2022.891175 (PMC9386474; doi:10.3389/fimmu.2022.891175)
Supplement: Supplementary Table 1 — Cancer type and sample information. [file DataSheet_1.zip › Table_S1.xlsx]

## Sheet: Sheet1
Cancer	Abbreviation	Sample Size	Transcriptome	Clinical	Mutation	VITAL_STATUS	GENDER	AGE_AT_INDEX (Year, quantile)	DAYS_TO_LAST_FOLLOW_UP (Day, quantile)	AJCC_PATHOLOGIC_T	AJCC_PATHOLOGIC_STAGE
adrenocortical carcinoma	ACC	79	Y	Y	N	Alive: 51; Dead: 28	female: 48; male: 31	0% 14: 25% 35: 50% 49: 75% 59.5: 100% 77	0% 125: 25% 690.5: 50% 1194: 75% 2039.5: 100% 4673	T1, 9: T2, 42: T3, 8: T4, 18	Stage I 9: Stage II 37: Stage III 16: Stage IV 15
bladder urothelial carcinoma	BLCA	433	Y	Y	N	Alive: 237; Dead: 195	female: 118; male: 315	0% 34: 25% 60: 50% 69: 75% 76: 100% 90	0% 0: 25% 316: 50% 522: 75% 901.5: 100% 5050	T0, 1: T1, 5: T2, 39: T2a, 25: T2b, 60: T3, 46: T3a, 78: T3b, 83: T4, 13: T4a, 45: T4b, 5: TX, 1	Stage I 4: Stage II 134: Stage III 149: Stage IV 144
breast invasive carcinoma	BRCA	1222	Y	Y	Y	Alive: 1020; Dead: 201	female: 1208; male: 13	0% 26: 25% 48: 50% 58: 75% 67: 100% 90	0% 0: 25% 465.25: 50% 906: 75% 1692: 100% 8605	T1, 45: T1a, 2: T1b, 17: T1c, 246: T2, 707: T2a, 1: T2b, 2: T3, 150: T3a, 1: T4, 9: T4b, 34: T4d, 4: TX, 3	Stage I 105: Stage IA 91: Stage IB 6: Stage II 6: Stage IIA 400: Stage IIB 291: Stage III 2: Stage IIIA 173: Stage IIIB 31: Stage IIIC 70: Stage IV 22: Stage X 12
cervical squamous cell carcinoma	CESC	309	Y	Y	N	Alive: 235; Dead: 74	female: 309; NA: NA	0% 20: 25% 38: 50% 46: 75% 56: 100% 88	0% 0: 25% 369: 50% 636: 75% 1245: 100% 6408	T1a1, 1: T1b, 36: T1b1, 73: T1b2, 31: T2, 6: T2a, 11: T2a1, 7: T2a2, 12: T2b, 38: T3, 1: T3a, 2: T3b, 18: T4, 10: Tis, 1: TX, 17	-
cholangiocarcinoma	CHOL	45	Y	Y	N	Alive: 22; Dead: 23	female: 23; male: 22	0% 29: 25% 58: 50% 68: 75% 73: 100% 82	0% 10: 25% 271: 50% 627: 75% 1177: 100% 1976	T1, 26: T2, 6: T2a, 2: T2b, 6: T3, 5	Stage I 26: Stage II 10: Stage III 1: Stage IV 2: Stage IVA 2: Stage IVB 4
colorectal adenocarcinoma	COAD	521	Y	Y	N	Alive: 404; Dead: 115	female: 247; male: 272	0% 31: 25% 59: 50% 69: 75% 77: 100% 90	0% 0: 25% 377: 50% 670: 75% 1093.75: 100% 4502	T1, 11: T2, 88: T3, 353: T4, 35: T4a, 19: T4b, 12: Tis, 1	Stage I 84: Stage IA 1: Stage II 41: Stage IIA 154: Stage IIB 13: Stage IIC 1: Stage III 22: Stage IIIA 8: Stage IIIB 64: Stage IIIC 46: Stage IV 53: Stage IVA 18: Stage IVB 2
diffuse large B-cell lymphoma	DLBC	48	Y	Y	N	Alive: 39; Dead: 9	female: 26; male: 22	-	0% 0: 25% 418: 50% 811.5: 75% 1581: 100% 6425	T1, 9: T2, 42: T3, 8: T4, 18	-
esophageal adenocarcinoma	ESCA	173	Y	Y	N	Alive: 105; Dead: 68	female: 26; male: 147	0% 27: 25% 54: 50% 61: 75% 72: 100% 90	0% 0: 25% 226: 50% 402: 75% 694: 100% 2134	T0, 1: T1, 34: T2, 38: T3, 78: T4, 3: T4a, 1	Stage I 9: Stage IA 6: Stage IB 6: Stage IIA 40: Stage IIB 31: Stage III 24: Stage IIIA 12: Stage IIIB 8: Stage IIIC 7: Stage IV 4: Stage IVA 4
glioblastoma multiforme	GBM	174	Y	Y	N	Alive: 30; Dead: 136	female: 59; male: 109	-	0% 5: 25% 159.25: 50% 360: 75% 532.75: 100% 2681	T1, 9: T2, 42: T3, 8: T4, 18	-
head and neck squamous cell carcinoma	HNSC	546	Y	Y	N	Alive: 294; Dead: 252	female: 148; male: 398	0% 19: 25% 53: 50% 61: 75% 69: 100% 90	0% 1: 25% 360.5: 50% 639: 75% 1164.5: 100% 6417	T0, 1: T1, 48: T2, 153: T3, 105: T4, 11: T4a, 169: T4b, 4: TX, 33	Stage I 27: Stage II 86: Stage III 86: Stage IVA 266: Stage IVB 11: Stage IVC 1
kidney chromophobe	KICH	89	Y	Y	N	Alive: 75; Dead: 14	female: 38; male: 51	0% 17: 25% 43: 50% 51: 75% 62: 100% 86	0% 30: 25% 865.5: 50% 2024: 75% 3068: 100% 4676	T1, 6: T1a, 7: T1b, 16: T2, 26: T2b, 7: T3, 1: T3a, 19: T3b, 4: T4, 3	Stage I 29: Stage II 33: Stage III 17: Stage IV 10
kidney renal clear cell carcinoma	KIRC	611	Y	Y	N	Alive: 411; Dead: 200	female: 206; male: 405	0% 26: 25% 52: 50% 61: 75% 70: 100% 90	0% 0: 25% 556.5: 50% 1191: 75% 1972: 100% 4537	T1, 24: T1a, 154: T1b, 127: T2, 70: T2a, 10: T2b, 5: T3, 5: T3a, 137: T3b, 64: T3c, 2: T4, 13	Stage I 297: Stage II 70: Stage III 139: Stage IV 102
kidney renal papillary cell carcinoma	KIRP	321	Y	Y	N	Alive: 270; Dead: 51	female: 87; male: 234	0% 28: 25% 54: 50% 62: 75% 71: 100% 88	0% 0: 25% 403.75: 50% 769: 75% 1520.25: 100% 5925	T1, 23: T1a, 116: T1b, 69: T2, 20: T2a, 11: T2b, 5: T3, 10: T3a, 45: T3b, 15: T3c, 2: T4, 3: TX, 2	Stage I 187: Stage II 23: Stage III 63: Stage IV 19
acute myeloid leukemia	LAML	151	Y	Y	N	Alive: 54; Dead: 97	female: 68; male: 83	-	0% 0: 25% 153: 50% 334.5: 75% 799.5: 100% 2861	T1, 9: T2, 42: T3, 8: T4, 18	-
brain lower grade glioma	LGG	529	Y	Y	N	Alive: 390; Dead: 137	female: 239; male: 289	-	0% 0: 25% 409.5: 50% 706: 75% 1243.5: 100% 6423	T1, 9: T2, 42: T3, 8: T4, 18	-
liver hepatocellular carcinoma	LIHC	424	Y	Y	N	Alive: 258; Dead: 164	female: 143; male: 281	0% 16: 25% 52: 50% 62: 75% 69: 100% 90	0% 0: 25% 335.5: 50% 602: 75% 1140: 100% 3675	T1, 203: T2, 107: T2a, 1: T2b, 1: T3, 53: T3a, 33: T3b, 7: T4, 16: TX, 1	Stage I 191: Stage II 98: Stage III 6: Stage IIIA 73: Stage IIIB 8: Stage IIIC 10: Stage IV 3: Stage IVA 1: Stage IVB 2
lung adenocarcinoma	LUAD	594	Y	Y	N	Alive: 376; Dead: 218	female: 320; male: 274	0% 33: 25% 59: 50% 66: 75% 72: 100% 88	0% 0: 25% 423: 50% 691: 75% 1167: 100% 7248	T1, 84: T1a, 49: T1b, 61: T2, 207: T2a, 90: T2b, 29: T3, 51: T4, 20: TX, 3	Stage I 5: Stage IA 151: Stage IB 168: Stage II 1: Stage IIA 55: Stage IIB 80: Stage IIIA 85: Stage IIIB 12: Stage IV 28
lung squamous cell carcinoma	LUSC	551	Y	Y	N	Alive: 304; Dead: 247	female: 145; male: 406	0% 39: 25% 62: 50% 68: 75% 73: 100% 90	0% 0: 25% 306: 50% 652: 75% 1268: 100% 5287	T1, 53: T1a, 26: T1b, 44: T2, 188: T2a, 100: T2b, 40: T3, 76: T4, 24	Stage I 3: Stage IA 97: Stage IB 171: Stage II 4: Stage IIA 72: Stage IIB 103: Stage III 3: Stage IIIA 67: Stage IIIB 19: Stage IV 8
mesothelioma	MESO	86	Y	Y	N	Alive: 13; Dead: 73	female: 15; male: 71	0% 28: 25% 57: 50% 64: 75% 69: 100% 81	0% 8: 25% 261: 50% 527: 75% 844: 100% 2790	T1, 8: T1a, 2: T1b, 4: T2, 26: T3, 31: T4, 13: TX, 2	Stage I 7: Stage IA 2: Stage IB 1: Stage II 16: Stage III 44: Stage IV 16
ovarian serous cystadenocarcinoma	OV	379	Y	Y	N	Alive: 147; Dead: 232	female: 379; NA: NA	-	0% 8: 25% 524: 50% 1024: 75% 1662: 100% 5481	T1, 9: T2, 42: T3, 8: T4, 18	-
pancreatic adenocarcinoma	PAAD	182	Y	Y	N	Alive: 88; Dead: 94	female: 82; male: 100	0% 35: 25% 57: 50% 65: 75% 73: 100% 88	0% 0: 25% 277.25: 50% 461: 75% 669.75: 100% 2741	T1, 7: T2, 24: T3, 146: T4, 3: TX, 1	Stage I 1: Stage IA 5: Stage IB 15: Stage IIA 29: Stage IIB 121: Stage III 3: Stage IV 5
pheochromocytoma and paraganglioma	PCPG	186	Y	Y	N	Alive: 178; Dead: 8	female: 103; male: 83	-	0% 2: 25% 297.5: 50% 745.5: 75% 1284.5: 100% 9634	T1, 9: T2, 42: T3, 8: T4, 18	-
prostate adenocarcinoma	PRAD	551	Y	Y	N	Alive: 539; Dead: 10	male: 551; NA: NA	0% 41: 25% 56: 50% 61: 75% 66: 100% 78	0% 23: 25% 543: 50% 924: 75% 1443: 100% 5024	T2a, 14: T2b, 10: T2c, 194: T3a, 173: T3b, 140: T4, 13	-
rectum adenocarcinoma	READ	177	Y	Y	N	Alive: 145; Dead: 31	female: 82; male: 94	0% 31: 25% 57: 50% 65.5: 75% 73: 100% 90	0% 0: 25% 364.5: 50% 625: 75% 1117: 100% 3932	T1, 11: T2, 30: T3, 119: T4, 5: T4a, 8: T4b, 1	Stage I 34: Stage II 8: Stage IIA 42: Stage IIB 2: Stage IIC 1: Stage III 6: Stage IIIA 7: Stage IIIB 25: Stage IIIC 15: Stage IV 19: Stage IVA 7
sarcoma	SARC	265	Y	Y	N	Alive: 166; Dead: 99	female: 145; male: 120	-	0% 0: 25% 485: 50% 947: 75% 1585: 100% 5723	T1, 9: T2, 42: T3, 8: T4, 18	-
skin cutaneous melanoma	SKCM	472	Y	Y	N	Alive: 247; Dead: 224	female: 179; male: 293	0% 15: 25% 48: 50% 58: 75% 71: 100% 90	0% 0: 25% 486.5: 50% 1109: 75% 2366: 100% 11252	T0, 23: T1, 10: T1a, 21: T1b, 10: T2, 32: T2a, 32: T2b, 15: T3, 14: T3a, 39: T3b, 38: T4, 15: T4a, 26: T4b, 112: Tis, 8: TX, 47	Not Reported 14: Stage 0 7: Stage I 30: Stage IA 17: Stage IB 30: Stage II 30: Stage IIA 18: Stage IIB 28: Stage IIC 64: Stage III 41: Stage IIIA 16: Stage IIIB 47: Stage IIIC 67: Stage IV 24
stomach adenocarcinoma	STAD	407	Y	Y	N	Alive: 247; Dead: 159	female: 144; male: 263	0% 35: 25% 58: 50% 68: 75% 74: 100% 90	0% 0: 25% 232: 50% 428: 75% 772.5: 100% 3720	T1, 5: T1a, 2: T1b, 15: T2, 69: T2a, 9: T2b, 13: T3, 181: T4, 33: T4a, 48: T4b, 24: TX, 8	Stage I 2: Stage IA 17: Stage IB 40: Stage II 28: Stage IIA 42: Stage IIB 56: Stage III 3: Stage IIIA 64: Stage IIIB 54: Stage IIIC 35: Stage IV 42
testicular germ cell tumors	TGCT	156	Y	Y	N	Alive: 135; Dead: 4	male: 139; NA: NA	0% 14: 25% 26: 50% 31: 75% 37: 100% 67	0% 3: 25% 683: 50% 1353: 75% 3243: 100% 7437	T1, 80: T2, 52: T3, 6: TX, 1	Stage I 19: Stage IA 26: Stage IB 11: Stage II 4: Stage IIA 6: Stage IIB 1: Stage IIC 1: Stage III 2: Stage IIIA 1: Stage IIIB 6: Stage IIIC 5: Stage IS 50
thyroid carcinoma	THCA	568	Y	Y	N	Alive: 548; Dead: 20	female: 412; male: 156	0% 15: 25% 34: 50% 46: 75% 58: 100% 89	0% 0: 25% 547.75: 50% 945: 75% 1575: 100% 5423	T1, 51: T1a, 21: T1b, 82: T2, 189: T3, 196: T4, 12: T4a, 15: TX, 2	Stage I 321: Stage II 59: Stage III 125: Stage IV 2: Stage IVA 51: Stage IVC 8
thymoma	THYM	121	Y	Y	N	Alive: 112; Dead: 9	female: 59; male: 62	-	0% 14: 25% 713.25: 50% 1192.5: 75% 1977: 100% 4575	T1, 9: T2, 42: T3, 8: T4, 18	-
corpus endometrial carcinoma	UCEC	587	Y	Y	N	Alive: 478; Dead: 97	female: 575; NA: NA	-	0% 0: 25% 516.75: 50% 914: 75% 1567.75: 100% 6859	T1, 9: T2, 42: T3, 8: T4, 18	-
uterine carcinosarcoma	UCS	56	Y	Y	N	Alive: 22; Dead: 34	female: 56; NA: NA	-	0% 0: 25% 350: 50% 600.5: 75% 997.5: 100% 4269	T1, 9: T2, 42: T3, 8: T4, 18	-
uterine uveal melanoma	UVM	80	Y	Y	N	Alive: 57; Dead: 23	female: 35; male: 45	0% 22: 25% 51: 50% 61.5: 75% 74.25: 100% 86	0% 4: 25% 446.5: 50% 784: 75% 1179.5: 100% 2600	T2a, 12: T2b, 2: T3, 1: T3a, 25: T3b, 5: T3c, 1: T4a, 20: T4b, 9: T4c, 2: T4d, 2: T4e, 1	Stage IIA 12: Stage IIB 27: Stage IIIA 25: Stage IIIB 10: Stage IIIC 1: Stage IV 4

## Sheet: Sheet2
Usage	Tissue	Literature	Data Entry	Tech	Number of Samples Used	PAM50 （Y/N）	Species
Performance assessment for OncoSig	Breast	Sabatier R et al.（2011）	GSE21653	Microarray	252	Y	Human
	Breast	Kao KJ et al. (2011)	GSE20685	Microarray	327	N	Human
	Breast	Sabatier R et al. (2011)	GSE31448	Microarray	250	Y	Human
	Breast	Jézéquel P et al. (2015) Jézéquel P et al. (2019)	GSE103091	Microarray	107	N	Human
