# Supplementary material for: Oncogenic signaling pathway-related long non-coding RNAs for predicting prognosis and immunotherapy response in breast cancer
Source: Front Immunol. 2022 Aug 4;13:891175. doi: 10.3389/fimmu.2022.891175 (PMC9386474; doi:10.3389/fimmu.2022.891175)
Supplement: Supplementary Table 1 — Cancer type and sample information. [file DataSheet_1.zip › Table_S2.xlsx]

## Sheet: Sheet1
	coef	exp(coef)	se(coef)	z	p
AF131215.8	0.84749	2.33379	0.24526	3.455	0.000549
LINC01235	0.41106	1.50841	0.08869	4.635	3.58e-06
LINC00987	-0.58175	0.55892	0.26067	-2.232	0.025632
LINC00398	-0.30935	0.73392	0.37175	-0.832	0.405323
LINC00667	-0.31513	0.72969	0.166	-1.898	0.057641
CTD_2554C21.2	-0.4037	0.66784	0.14182	-2.847	0.004419
ZNF888	0.41437	1.51341	0.1911	2.168	0.030137
LL0XNC01_237H1.2	0.75157	2.12034	0.27459	2.737	0.006199
AC016995.3	-0.20816	0.81208	0.13269	-1.569	0.116696
SFTA1P	0.4396	1.55209	0.21394	2.055	0.039904
AL022344.7	1.06178	2.89153	0.37784	2.81	0.004952
LINC00958	0.16076	1.1744	0.13235	1.215	0.224491
LINC00327	-1.26541	0.28212	0.93046	-1.36	0.173835
LINC00346	0.41871	1.52001	0.11903	3.518	0.000435
AC016735.1	-0.22637	0.79742	0.16471	-1.374	0.169328
AC009495.2	-0.23897	0.78744	0.30079	-0.794	0.426916
AC092431.3	1.41046	4.09786	0.54044	2.61	0.009058
CTC_498J12.1	-0.46568	0.62771	0.2969	-1.568	0.116766
LINC01508	0.67767	1.96928	0.21082	3.214	0.001307
LINC00707	-0.35293	0.70263	0.16721	-2.111	0.034795
GATA6_AS1	0.34364	1.41007	0.24193	1.42	0.155493
AC092580.4	-0.06501	0.93706	0.16295	-0.399	0.689927
CTA_384D8.35	-0.13445	0.8742	0.13613	-0.988	0.323324
CTA_384D8.34	-0.15232	0.85871	0.29252	-0.521	0.602551
MIR4435_1HG	0.37797	1.45932	0.20518	1.842	0.065458
MLLT4_AS1	0.36861	1.44572	0.22448	1.642	0.100586
EDNRB_AS1	-4.24835	0.01429	2.56798	-1.654	0.098055
CTC_459F4.1	-0.72554	0.48407	0.33383	-2.173	0.029754
MIAT	-0.26078	0.77045	0.2205	-1.183	0.236944
